# Supplementary material for: A Discrete-Event, Simulated Social Agent-Based Network Transmission (DESSABNeT) model for communicable diseases: Method and validation using SARS-CoV-2 data in three large Australian cities
Source: PLoS One. 2021 May 21;16(5):e0251737. doi: 10.1371/journal.pone.0251737 (PMC8139469; doi:10.1371/journal.pone.0251737)
Supplement: S1 Table — (XLSX) [file pone.0251737.s001.xlsx]

## Sheet: Sheet1
DN_Loop2	DN_Loop1	DN_Run	DN_Day	Ext_Date	Ext_Phase	Ext_Restrictions	Ext_Returned_Travellers	Ext_Community_Acquired_I	DN_Prevalence_Comptmt_Susceptible	DN_Prevalence_Comptmt_Exposed_1	DN_Prevalence_Comptmt_Exposed_2	DN_Prevalence_Comptmt_Infected	DN_Prevalence_Comptmt_Managed	DN_Prevalence_Comptmt_Recovered	DN_Prevalence_Comptmt_Dead	DN_Prevalence_Symptomatic_Infected	DN_Prevalence_Community_Prevalence	DN_Incident_Comptmt_Exposed_1	DN_Incident_Comptmt_Exposed_2	DN_Incident_Comptmt_Infected	DN_Incident_Comptmt_Managed	DN_Incident_Comptmt_Recovered	DN_Incident_Comptmt_Dead	DN_Incident_Symptomatic_Infected	DN_Incident_Community_Incidence	DN_Prevalence_Recovered_at_Home_0_4_Years	DN_Prevalence_Recovered_at_Home_5_19_Years	DN_Prevalence_Recovered_at_Home_20_64_Years	DN_Prevalence_Recovered_at_Home_65_Years_and_Over	DN_Prevalence_Hospitalisations_0_4_Years	DN_Prevalence_Hospitalisations_5_19_Years	DN_Prevalence_Hospitalisations_20_64_Years	DN_Prevalence_Hospitalisations_65_Years_and_Over	DN_Prevalence_ICU_Admissions_0_4_Years	DN_Prevalence_ICU_Admissions_5_19_Years	DN_Prevalence_ICU_Admissions_20_64_Years	DN_Prevalence_ICU_Admissions_65_Years_and_Over	DN_Prevalence_Deaths_0_4_Years	DN_Prevalence_Deaths_5_19_Years	DN_Prevalence_Deaths_20_64_Years	DN_Prevalence_Deaths_65_Years_and_Over	DN_Incident_Recovered_at_Home_0_4_Years	DN_Incident_Recovered_at_Home_5_19_Years	DN_Incident_Recovered_at_Home_20_64_Years	DN_Incident_Recovered_at_Home_65_Years_and_Over	DN_Incident_Hospitalisations_0_4_Years	DN_Incident_Hospitalisations_5_19_Years	DN_Incident_Hospitalisations_20_64_Years	DN_Incident_Hospitalisations_65_Years_and_Over
1	1	1	1	2020-02-16	1		0	0	620520	0	0	0	0	0	0	0	0	0	0	0	0	0	0	0	0	0	0	0	0	0	0	0	0	0	0	0	0	0	0	0	0	0	0	0	0	0	0	0	0
1	1	1	2	2020-02-17	1		0	0	620520	0	0	0	0	0	0	0	0	0	0	0	0	0	0	0	0	0	0	0	0	0	0	0	0	0	0	0	0	0	0	0	0	0	0	0	0	0	0	0	0
1	1	1	3	2020-02-18	1		0	0	620520	0	0	0	0	0	0	0	0	0	0	0	0	0	0	0	0	0	0	0	0	0	0	0	0	0	0	0	0	0	0	0	0	0	0	0	0	0	0	0	0
1	1	1	4	2020-02-19	1		0	0	620520	0	0	0	0	0	0	0	0	0	0	0	0	0	0	0	0	0	0	0	0	0	0	0	0	0	0	0	0	0	0	0	0	0	0	0	0	0	0	0	0
1	1	1	5	2020-02-20	1		0	0	620520	0	0	0	0	0	0	0	0	0	0	0	0	0	0	0	0	0	0	0	0	0	0	0	0	0	0	0	0	0	0	0	0	0	0	0	0	0	0	0	0
1	1	1	6	2020-02-21	1		0	0	620520	0	0	0	0	0	0	0	0	0	0	0	0	0	0	0	0	0	0	0	0	0	0	0	0	0	0	0	0	0	0	0	0	0	0	0	0	0	0	0	0
1	1	1	7	2020-02-22	1		0	0	620520	0	0	0	0	0	0	0	0	0	0	0	0	0	0	0	0	0	0	0	0	0	0	0	0	0	0	0	0	0	0	0	0	0	0	0	0	0	0	0	0
1	1	1	8	2020-02-23	1		0	0	620520	0	0	0	0	0	0	0	0	0	0	0	0	0	0	0	0	0	0	0	0	0	0	0	0	0	0	0	0	0	0	0	0	0	0	0	0	0	0	0	0
1	1	1	9	2020-02-24	1		0	0	620520	0	0	0	0	0	0	0	0	0	0	0	0	0	0	0	0	0	0	0	0	0	0	0	0	0	0	0	0	0	0	0	0	0	0	0	0	0	0	0	0
1	1	1	10	2020-02-25	1		0	0	620520	0	0	0	0	0	0	0	0	0	0	0	0	0	0	0	0	0	0	0	0	0	0	0	0	0	0	0	0	0	0	0	0	0	0	0	0	0	0	0	0
1	1	1	11	2020-02-26	1		0	0	620520	0	0	0	0	0	0	0	0	0	0	0	0	0	0	0	0	0	0	0	0	0	0	0	0	0	0	0	0	0	0	0	0	0	0	0	0	0	0	0	0
1	1	1	12	2020-02-27	1		1	0	620519	0	0	0	0	1	0	0	0	0	0	0	0	1	0	0	0	0	0	0	0	0	0	0	0	0	0	0	0	0	0	0	0	0	0	0	0	0	0	0	0
1	1	1	13	2020-02-28	1		0	0	620519	0	0	0	0	1	0	0	0	0	0	0	0	0	0	0	0	0	0	0	0	0	0	0	0	0	0	0	0	0	0	0	0	0	0	0	0	0	0	0	0
1	1	1	14	2020-02-29	1		0	0	620519	0	0	0	0	1	0	0	0	0	0	0	0	0	0	0	0	0	0	0	0	0	0	0	0	0	0	0	0	0	0	0	0	0	0	0	0	0	0	0	0
1	1	1	15	2020-03-01	1		0	0	620519	0	0	0	0	1	0	0	0	0	0	0	0	0	0	0	0	0	0	0	0	0	0	0	0	0	0	0	0	0	0	0	0	0	0	0	0	0	0	0	0
1	1	1	16	2020-03-02	1		0	0	620519	0	0	0	0	1	0	0	0	0	0	0	0	0	0	0	0	0	0	0	0	0	0	0	0	0	0	0	0	0	0	0	0	0	0	0	0	0	0	0	0
1	1	1	17	2020-03-03	1		0	0	620519	0	0	0	0	1	0	0	0	0	0	0	0	0	0	0	0	0	0	0	0	0	0	0	0	0	0	0	0	0	0	0	0	0	0	0	0	0	0	0	0
1	1	1	18	2020-03-04	1		0	1	620519	0	0	0	0	1	0	0	0	0	0	0	0	0	0	0	0	0	0	0	0	0	0	0	0	0	0	0	0	0	0	0	0	0	0	0	0	0	0	0	0
1	1	1	19	2020-03-05	1		1	0	620518	0	0	0	0	2	0	0	0	0	0	0	0	1	0	0	0	0	0	0	0	0	0	0	0	0	0	0	0	0	0	0	0	0	0	0	0	0	0	0	0
1	1	1	20	2020-03-06	1		1	0	620517	0	0	0	0	3	0	0	0	0	0	0	0	1	0	0	0	0	0	0	0	0	0	0	0	0	0	0	0	0	0	0	0	0	0	0	0	0	0	0	0
1	1	1	21	2020-03-07	1		0	2	620517	0	0	0	0	3	0	0	0	0	0	0	0	0	0	0	0	0	0	0	0	0	0	0	0	0	0	0	0	0	0	0	0	0	0	0	0	0	0	0	0
1	1	1	22	2020-03-08	1		2	0	620515	0	0	0	0	4	0	0	0	0	0	0	0	1	0	0	0	0	0	0	0	0	0	0	0	0	0	0	0	0	0	0	0	0	0	0	0	0	0	0	0
1	1	1	23	2020-03-09	1		5	0	620506	4	0	0	0	5	0	0	0	4	0	0	0	1	0	0	0	0	0	0	0	0	0	0	0	0	0	0	0	0	0	0	0	0	0	0	0	0	0	0	0
1	1	1	24	2020-03-10	1		2	2	620499	5	4	0	0	6	0	0	0	5	4	0	0	1	0	0	0	0	0	0	0	0	0	0	0	0	0	0	0	0	0	0	0	0	0	0	0	0	0	0	0
1	1	1	25	2020-03-11	1		5	1	620489	5	5	4	2	10	0	4	5	5	5	4	2	5	0	4	1	0	0	1	0	0	0	0	1	0	0	0	0	0	0	0	0	0	0	1	0	0	0	0	1
1	1	1	26	2020-03-12	1		3	4	620481	5	5	7	2	13	0	6	7	5	5	5	0	3	0	4	0	0	0	1	0	0	0	0	1	0	0	0	0	0	0	0	0	0	0	0	0	0	0	0	0
1	1	1	27	2020-03-13	1		4	3	620466	11	5	8	6	17	0	8	12	11	5	5	4	7	0	5	3	0	0	2	1	0	0	0	3	0	0	0	0	0	0	0	0	0	0	1	1	0	0	0	2
1	1	1	28	2020-03-14	1		5	3	620450	12	10	11	9	21	0	10	17	11	10	5	4	6	0	4	4	0	0	3	2	0	0	0	4	0	0	0	0	0	0	0	0	0	0	2	1	0	0	0	1
1	1	1	29	2020-03-15	1		8	5	620433	11	10	15	22	27	0	14	26	9	10	10	17	9	0	9	5	0	0	6	2	0	0	2	4	0	0	0	0	0	0	0	0	0	0	3	0	0	0	2	0
1	1	1	30	2020-03-16	1		6	4	620415	14	9	16	39	31	0	12	35	12	9	10	20	14	0	6	12	0	0	12	5	0	0	3	5	0	0	0	0	0	0	0	0	0	0	6	4	0	0	1	1
1	1	1	31	2020-03-17	1		9	10	620401	7	12	19	50	42	0	13	39	5	12	9	20	11	0	7	6	0	0	12	7	0	0	3	5	0	0	0	0	0	0	0	0	0	0	3	3	0	0	0	0
1	1	1	32	2020-03-18	1		11	3	620381	10	6	22	64	52	0	16	45	9	6	12	26	12	0	10	9	1	1	10	9	0	0	5	8	0	0	0	0	0	0	0	0	1	1	4	2	0	0	2	3
1	1	1	33	2020-03-19	1	Gatherings > 500 people outdoors cancelled & Gatherings > 100 people indoors cancelled	15	1	620363	4	9	17	79	73	0	12	43	3	9	6	32	19	0	5	6	1	2	10	9	0	0	5	11	0	0	0	0	0	0	0	0	0	1	3	2	0	0	0	3
1	1	1	34	2020-03-20	1		8	2	620352	4	3	19	86	89	0	14	46	3	3	9	24	17	0	8	8	2	3	10	8	0	0	5	12	0	0	0	0	0	0	0	0	1	3	4	0	0	0	0	1
1	1	1	35	2020-03-21	1		9	1	620336	8	3	15	91	104	0	12	44	7	3	3	25	15	0	3	12	2	2	11	8	0	0	5	12	0	0	0	0	0	0	0	0	2	0	8	1	0	0	0	1
1	1	1	36	2020-03-22	1		5	1	620329	2	8	11	96	115	0	10	45	2	8	3	22	12	0	3	13	3	2	17	5	0	0	5	13	0	0	0	0	0	0	0	0	1	0	11	2	0	0	0	1
1	1	1	37	2020-03-23	1	National Restrictions: Pubs, hotels, clubs, restaurants and recreation facilities are closed.	6	5	620317	6	2	15	95	127	0	15	49	6	2	8	18	10	0	8	10	3	2	18	6	0	0	4	11	0	0	0	0	0	0	0	0	0	0	6	4	0	0	0	0
1	1	1	38	2020-03-24	2		6	1	620307	4	6	8	96	141	0	8	41	4	6	2	17	12	0	2	7	1	2	15	9	0	0	2	15	0	0	1	0	0	0	0	0	1	0	1	3	0	0	0	4
1	1	1	39	2020-03-25	2		3	2	620303	1	4	10	93	149	0	9	41	1	4	6	12	5	0	5	7	1	1	14	9	0	0	3	15	0	0	1	0	0	0	0	0	0	1	2	4	0	0	1	1
1	1	1	40	2020-03-26	2	Border Closure: Anyone who arrives in Queensland from another state or territory must self-quarantine for 14 days, unless they are an exempt person	4	1	620298	1	1	11	93	157	0	9	40	1	1	4	13	6	0	3	6	1	0	15	8	0	0	3	14	0	0	1	1	0	0	0	0	0	1	3	2	0	0	0	1
1	1	1	41	2020-03-27	2	Queenslanders cannot have more than 10 people in their house at any one time, excluding households where more than 10 people ordinarily reside. People are asked to stay at home where possible.	2	2	620294	2	1	7	95	163	0	6	39	2	1	1	13	6	0	1	9	1	1	17	6	0	0	2	17	0	0	1	1	0	0	0	0	0	1	6	1	0	0	0	3
1	1	1	42	2020-03-28	2	Overseas travellers must self isolate for 14 days. School Closures in Queensland (from Monday).	4	0	620290	0	2	3	92	171	0	2	37	0	2	1	17	6	0	1	10	1	2	16	7	0	0	2	18	0	0	1	1	0	0	0	0	1	2	5	1	0	0	0	3
1	1	1	43	2020-03-29	3		2	3	620288	0	0	2	85	182	0	1	31	0	0	2	4	5	0	1	1	1	1	13	6	0	0	2	16	0	0	1	2	0	0	0	0	0	0	1	0	0	0	0	0
1	1	1	44	2020-03-30	3		2	1	620286	0	0	1	70	197	0	0	23	0	0	0	7	4	0	0	4	1	1	7	3	0	0	1	17	0	0	0	2	0	0	0	0	1	0	2	0	0	0	0	2
1	1	1	45	2020-03-31	3		1	0	620285	0	0	1	69	200	0	0	23	0	0	0	4	3	0	0	1	1	1	7	4	0	0	1	17	0	0	0	1	0	0	0	0	0	1	0	1	0	0	0	0
1	1	1	46	2020-04-01	3		0	0	620285	0	0	1	57	200	1	0	22	0	0	0	5	0	1	0	5	0	2	6	6	0	0	1	16	0	0	0	1	0	0	0	1	0	1	1	2	0	0	0	1
1	1	1	47	2020-04-02	3		0	1	620285	0	0	0	45	204	1	0	20	0	0	0	3	1	0	0	2	0	2	6	4	0	0	0	17	0	0	0	1	0	0	0	1	0	0	1	0	0	0	0	2
1	1	1	48	2020-04-03	3		0	0	620285	0	0	0	36	209	1	0	16	0	0	0	0	0	0	0	0	0	1	4	3	0	0	0	15	0	0	0	2	0	0	0	1	0	0	0	0	0	0	0	0
1	1	1	49	2020-04-04	3		0	1	620285	0	0	0	29	214	1	0	12	0	0	0	0	0	0	0	0	0	1	2	2	0	0	0	13	0	0	0	2	0	0	0	1	0	0	0	0	0	0	0	0
1	1	1	50	2020-04-05	3		0	0	620285	0	0	0	22	219	1	0	9	0	0	0	0	0	0	0	0	0	0	1	2	0	0	0	11	0	0	0	1	0	0	0	1	0	0	0	0	0	0	0	0
1	1	1	51	2020-04-06	3		0	1	620285	0	0	0	16	223	1	0	6	0	0	0	0	0	0	0	0	0	0	0	1	0	0	0	9	0	0	0	1	0	0	0	1	0	0	0	0	0	0	0	0
1	1	1	52	2020-04-07	3		0	0	620285	0	0	0	13	226	1	0	5	0	0	0	0	0	0	0	0	0	0	0	0	0	0	0	7	0	0	0	1	0	0	0	1	0	0	0	0	0	0	0	0
1	1	1	53	2020-04-08	3		0	0	620285	0	0	0	11	226	1	0	5	0	0	0	0	0	0	0	0	0	0	0	0	0	0	0	6	0	0	0	2	0	0	0	1	0	0	0	0	0	0	0	0
1	1	1	54	2020-04-09	3		0	1	620285	0	0	0	11	226	1	0	5	0	0	0	0	0	0	0	0	0	0	0	0	0	0	0	6	0	0	0	2	0	0	0	1	0	0	0	0	0	0	0	0
1	1	1	55	2020-04-10	3		1	0	620284	0	0	0	9	228	1	0	3	0	0	0	1	0	0	0	0	0	0	0	0	0	0	0	4	0	0	0	2	0	0	0	1	0	0	0	0	0	0	0	0
1	1	1	56	2020-04-11	3		0	0	620284	0	0	0	8	228	1	0	3	0	0	0	0	0	0	0	0	0	0	0	0	0	0	0	3	0	0	0	3	0	0	0	1	0	0	0	0	0	0	0	0
1	1	1	57	2020-04-12	3		0	0	620284	0	0	0	5	231	1	0	3	0	0	0	0	0	0	0	0	0	0	0	0	0	0	0	1	0	0	0	2	0	0	0	1	0	0	0	0	0	0	0	0
1	1	1	58	2020-04-13	3		0	0	620284	0	0	0	4	231	1	0	3	0	0	0	1	0	0	0	0	0	0	0	0	0	0	0	2	0	0	0	2	0	0	0	1	0	0	0	0	0	0	0	1
1	1	1	59	2020-04-14	3		0	0	620284	0	0	0	4	231	1	0	3	0	0	0	0	0	0	0	0	0	0	0	0	0	0	0	1	0	0	0	3	0	0	0	1	0	0	0	0	0	0	0	0
1	1	1	60	2020-04-15	3		0	0	620284	0	0	0	3	232	1	0	2	0	0	0	0	0	0	0	0	0	0	0	0	0	0	0	1	0	0	0	2	0	0	0	1	0	0	0	0	0	0	0	0
1	1	1	61	2020-04-16	3		0	0	620284	0	0	0	3	232	1	0	2	0	0	0	0	0	0	0	0	0	0	0	0	0	0	0	1	0	0	0	2	0	0	0	1	0	0	0	0	0	0	0	0
1	1	1	62	2020-04-17	3		0	0	620284	0	0	0	3	232	1	0	2	0	0	0	0	0	0	0	0	0	0	0	0	0	0	0	1	0	0	0	2	0	0	0	1	0	0	0	0	0	0	0	0
1	1	1	63	2020-04-18	3		0	0	620284	0	0	0	3	232	1	0	2	0	0	0	0	0	0	0	0	0	0	0	0	0	0	0	1	0	0	0	1	0	0	0	1	0	0	0	0	0	0	0	0
1	1	1	64	2020-04-19	3		0	0	620284	0	0	0	2	232	2	0	1	0	0	0	0	0	1	0	0	0	0	0	0	0	0	0	1	0	0	0	1	0	0	0	2	0	0	0	0	0	0	0	0
1	1	1	65	2020-04-20	3		0	0	620284	0	0	0	2	232	2	0	1	0	0	0	0	0	0	0	0	0	0	0	0	0	0	0	1	0	0	0	1	0	0	0	2	0	0	0	0	0	0	0	0
1	1	1	66	2020-04-21	3		0	0	620284	0	0	0	1	233	2	0	0	0	0	0	0	0	0	0	0	0	0	0	0	0	0	0	1	0	0	0	0	0	0	0	2	0	0	0	0	0	0	0	0
1	1	1	67	2020-04-22	3		0	0	620284	0	0	0	0	234	2	0	0	0	0	0	0	0	0	0	0	0	0	0	0	0	0	0	0	0	0	0	0	0	0	0	2	0	0	0	0	0	0	0	0
1	1	1	68	2020-04-23	3		0	0	620284	0	0	0	0	234	2	0	0	0	0	0	0	0	0	0	0	0	0	0	0	0	0	0	0	0	0	0	0	0	0	0	2	0	0	0	0	0	0	0	0
1	1	1	69	2020-04-24	3		0	0	620284	0	0	0	0	234	2	0	0	0	0	0	0	0	0	0	0	0	0	0	0	0	0	0	0	0	0	0	0	0	0	0	2	0	0	0	0	0	0	0	0
1	1	1	70	2020-04-25	3		0	0	620284	0	0	0	0	234	2	0	0	0	0	0	0	0	0	0	0	0	0	0	0	0	0	0	0	0	0	0	0	0	0	0	2	0	0	0	0	0	0	0	0
1	1	2	1	2020-02-16	1		0	0	620520	0	0	0	0	0	0	0	0	0	0	0	0	0	0	0	0	0	0	0	0	0	0	0	0	0	0	0	0	0	0	0	0	0	0	0	0	0	0	0	0
1	1	2	2	2020-02-17	1		0	0	620520	0	0	0	0	0	0	0	0	0	0	0	0	0	0	0	0	0	0	0	0	0	0	0	0	0	0	0	0	0	0	0	0	0	0	0	0	0	0	0	0
1	1	2	3	2020-02-18	1		0	0	620520	0	0	0	0	0	0	0	0	0	0	0	0	0	0	0	0	0	0	0	0	0	0	0	0	0	0	0	0	0	0	0	0	0	0	0	0	0	0	0	0
1	1	2	4	2020-02-19	1		0	0	620520	0	0	0	0	0	0	0	0	0	0	0	0	0	0	0	0	0	0	0	0	0	0	0	0	0	0	0	0	0	0	0	0	0	0	0	0	0	0	0	0
1	1	2	5	2020-02-20	1		0	0	620520	0	0	0	0	0	0	0	0	0	0	0	0	0	0	0	0	0	0	0	0	0	0	0	0	0	0	0	0	0	0	0	0	0	0	0	0	0	0	0	0
1	1	2	6	2020-02-21	1		0	0	620520	0	0	0	0	0	0	0	0	0	0	0	0	0	0	0	0	0	0	0	0	0	0	0	0	0	0	0	0	0	0	0	0	0	0	0	0	0	0	0	0
1	1	2	7	2020-02-22	1		0	0	620520	0	0	0	0	0	0	0	0	0	0	0	0	0	0	0	0	0	0	0	0	0	0	0	0	0	0	0	0	0	0	0	0	0	0	0	0	0	0	0	0
1	1	2	8	2020-02-23	1		0	0	620520	0	0	0	0	0	0	0	0	0	0	0	0	0	0	0	0	0	0	0	0	0	0	0	0	0	0	0	0	0	0	0	0	0	0	0	0	0	0	0	0
1	1	2	9	2020-02-24	1		0	0	620520	0	0	0	0	0	0	0	0	0	0	0	0	0	0	0	0	0	0	0	0	0	0	0	0	0	0	0	0	0	0	0	0	0	0	0	0	0	0	0	0
1	1	2	10	2020-02-25	1		0	0	620520	0	0	0	0	0	0	0	0	0	0	0	0	0	0	0	0	0	0	0	0	0	0	0	0	0	0	0	0	0	0	0	0	0	0	0	0	0	0	0	0
1	1	2	11	2020-02-26	1		0	0	620520	0	0	0	0	0	0	0	0	0	0	0	0	0	0	0	0	0	0	0	0	0	0	0	0	0	0	0	0	0	0	0	0	0	0	0	0	0	0	0	0
1	1	2	12	2020-02-27	1		1	0	620519	0	0	0	0	0	0	0	0	0	0	0	0	0	0	0	0	0	0	0	0	0	0	0	0	0	0	0	0	0	0	0	0	0	0	0	0	0	0	0	0
1	1	2	13	2020-02-28	1		0	0	620519	0	0	0	0	1	0	0	0	0	0	0	0	1	0	0	0	0	0	0	0	0	0	0	0	0	0	0	0	0	0	0	0	0	0	0	0	0	0	0	0
1	1	2	14	2020-02-29	1		0	0	620519	0	0	0	0	1	0	0	0	0	0	0	0	0	0	0	0	0	0	0	0	0	0	0	0	0	0	0	0	0	0	0	0	0	0	0	0	0	0	0	0
1	1	2	15	2020-03-01	1		0	0	620519	0	0	0	0	1	0	0	0	0	0	0	0	0	0	0	0	0	0	0	0	0	0	0	0	0	0	0	0	0	0	0	0	0	0	0	0	0	0	0	0
1	1	2	16	2020-03-02	1		0	0	620519	0	0	0	1	0	0	0	1	0	0	0	1	0	0	0	1	0	0	0	1	0	0	0	0	0	0	0	0	0	0	0	0	0	0	0	1	0	0	0	0
1	1	2	17	2020-03-03	1		0	0	620519	0	0	0	1	0	0	0	1	0	0	0	0	0	0	0	0	0	0	0	1	0	0	0	0	0	0	0	0	0	0	0	0	0	0	0	0	0	0	0	0
1	1	2	18	2020-03-04	1		0	1	620519	0	0	0	0	1	0	0	0	0	0	0	0	0	0	0	0	0	0	0	0	0	0	0	0	0	0	0	0	0	0	0	0	0	0	0	0	0	0	0	0
1	1	2	19	2020-03-05	1		1	0	620518	0	0	0	0	2	0	0	0	0	0	0	0	1	0	0	0	0	0	0	0	0	0	0	0	0	0	0	0	0	0	0	0	0	0	0	0	0	0	0	0
1	1	2	20	2020-03-06	1		1	0	620517	0	0	0	0	2	0	0	0	0	0	0	0	0	0	0	0	0	0	0	0	0	0	0	0	0	0	0	0	0	0	0	0	0	0	0	0	0	0	0	0
1	1	2	21	2020-03-07	1		0	2	620516	1	0	0	0	2	0	0	0	1	0	0	0	0	0	0	0	0	0	0	0	0	0	0	0	0	0	0	0	0	0	0	0	0	0	0	0	0	0	0	0
1	1	2	22	2020-03-08	1		2	0	620514	0	1	0	0	4	0	0	0	0	1	0	0	2	0	0	0	0	0	0	0	0	0	0	0	0	0	0	0	0	0	0	0	0	0	0	0	0	0	0	0
1	1	2	23	2020-03-09	1		5	0	620509	0	0	1	0	8	0	1	1	0	0	1	0	4	0	1	0	0	0	0	0	0	0	0	0	0	0	0	0	0	0	0	0	0	0	0	0	0	0	0	0
1	1	2	24	2020-03-10	1		2	2	620507	0	0	1	1	9	0	1	2	0	0	0	1	2	0	0	1	0	0	0	0	0	0	0	1	0	0	0	0	0	0	0	0	0	0	0	0	0	0	0	1
1	1	2	25	2020-03-11	1		5	1	620501	1	0	0	1	12	0	0	1	1	0	0	0	3	0	0	0	0	0	0	0	0	0	0	1	0	0	0	0	0	0	0	0	0	0	0	0	0	0	0	0
1	1	2	26	2020-03-12	1		3	4	620496	2	1	0	2	11	0	0	2	2	1	0	1	0	0	0	1	0	0	0	1	0	0	0	1	0	0	0	0	0	0	0	0	0	0	0	1	0	0	0	0
1	1	2	27	2020-03-13	1		4	3	620485	7	2	1	4	13	0	1	4	7	2	1	2	3	0	1	1	0	0	0	1	0	0	0	3	0	0	0	0	0	0	0	0	0	0	0	0	0	0	0	2
1	1	2	28	2020-03-14	1		5	3	620476	4	7	3	7	17	0	3	8	4	7	2	4	6	0	2	3	0	0	0	1	0	0	0	6	0	0	0	0	0	0	0	0	0	0	0	1	0	0	0	3
1	1	2	29	2020-03-15	1		8	5	620463	7	2	9	18	18	0	8	15	5	2	7	13	2	0	6	2	0	0	2	2	0	0	0	6	0	0	0	0	0	0	0	0	0	0	2	1	0	0	0	0
1	1	2	30	2020-03-16	1		6	4	620453	6	5	7	31	23	0	6	18	4	5	2	15	8	0	2	5	1	0	4	5	0	0	0	7	0	0	0	0	0	0	0	0	1	0	2	3	0	0	0	1
1	1	2	31	2020-03-17	1		9	10	620442	4	4	8	39	34	0	6	17	2	4	5	14	10	0	3	0	1	0	5	4	0	0	0	7	0	0	0	0	0	0	0	0	0	0	1	0	0	0	0	0
1	1	2	32	2020-03-18	1		11	3	620427	6	2	7	54	44	0	5	20	4	2	4	19	13	0	4	4	1	0	8	4	0	0	0	8	0	0	0	0	0	0	0	0	0	0	3	0	0	0	0	1
1	1	2	33	2020-03-19	1	Gatherings > 500 people outdoors cancelled & Gatherings > 100 people indoors cancelled	15	1	620411	4	3	7	69	51	0	5	22	1	3	2	26	9	0	2	4	1	1	8	5	0	0	0	9	0	0	0	0	0	0	0	0	0	1	2	1	0	0	0	1
1	1	2	34	2020-03-20	1		8	2	620402	4	1	6	78	57	0	4	26	1	1	3	20	11	0	3	7	1	3	8	9	0	0	0	10	0	0	0	0	0	0	0	0	0	2	1	5	0	0	0	1
1	1	2	35	2020-03-21	1		9	1	620392	4	1	5	86	64	0	4	31	1	1	1	23	10	0	1	10	1	2	11	12	0	0	0	10	0	0	0	0	0	0	0	0	1	0	5	5	0	0	0	0
1	1	2	36	2020-03-22	1		5	1	620386	4	1	3	90	73	0	3	35	1	1	1	16	12	0	1	9	1	2	11	13	0	0	1	12	0	0	0	0	0	0	0	0	0	1	4	1	0	0	1	2
1	1	2	37	2020-03-23	1	National Restrictions: Pubs, hotels, clubs, restaurants and recreation facilities are closed.	6	5	620379	4	1	2	86	80	0	2	34	1	1	1	22	4	0	1	11	1	2	12	11	0	0	2	15	0	0	0	0	0	0	0	0	0	1	7	2	0	0	1	5
1	1	2	38	2020-03-24	2		6	1	620371	5	1	3	85	90	0	3	30	2	1	1	12	5	0	1	2	1	2	12	7	0	0	2	14	0	0	0	1	0	0	0	0	0	0	1	1	0	0	0	1
1	1	2	39	2020-03-25	2		3	2	620367	3	3	1	82	98	0	0	27	1	3	1	14	7	0	0	7	1	0	15	7	0	0	2	14	0	0	0	1	0	0	0	0	0	0	6	2	0	0	0	1
1	1	2	40	2020-03-26	2	Border Closure: Anyone who arrives in Queensland from another state or territory must self-quarantine for 14 days, unless they are an exempt person	4	1	620361	4	1	3	83	103	0	3	33	2	1	3	11	6	0	3	5	0	1	14	6	0	0	2	16	0	0	0	2	0	0	0	0	0	1	1	0	0	0	0	3
1	1	2	41	2020-03-27	2	Queenslanders cannot have more than 10 people in their house at any one time, excluding households where more than 10 people ordinarily reside. People are asked to stay at home where possible.	2	2	620358	2	3	4	79	108	0	4	31	1	3	1	5	2	0	1	3	0	1	13	5	0	0	2	14	0	0	0	3	0	0	0	0	0	0	1	2	0	0	0	0
1	1	2	42	2020-03-28	2	Overseas travellers must self isolate for 14 days. School Closures in Queensland (from Monday).	4	0	620350	5	1	5	78	118	0	3	28	4	1	3	12	8	0	1	3	0	1	10	6	0	0	2	15	0	0	0	4	0	0	0	0	0	0	2	1	0	0	0	2
1	1	2	43	2020-03-29	3		2	3	620346	3	4	4	76	121	0	3	29	2	4	1	5	2	0	1	3	0	2	8	6	0	0	2	15	0	0	0	4	0	0	0	0	0	1	1	1	0	0	0	0
1	1	2	44	2020-03-30	3		2	1	620342	3	2	6	69	129	0	4	26	2	2	4	6	4	0	3	2	0	2	7	4	0	0	2	15	0	0	0	5	0	0	0	0	0	1	1	1	0	0	0	1
1	1	2	45	2020-03-31	3		1	0	620339	3	2	5	63	136	0	4	26	2	2	2	4	3	0	2	2	1	2	3	6	0	0	2	13	0	0	0	6	0	0	0	0	1	0	0	2	0	0	0	0
1	1	2	46	2020-04-01	3		0	0	620339	1	2	4	53	142	0	4	25	0	2	2	2	4	0	2	2	1	1	3	5	0	0	1	13	0	0	1	6	0	0	0	0	0	0	0	1	0	0	0	1
1	1	2	47	2020-04-02	3		0	1	620339	1	0	4	48	145	0	4	27	0	0	2	4	3	0	2	4	1	1	4	5	0	0	1	12	0	0	1	6	0	0	0	0	0	1	2	0	0	0	0	1
1	1	2	48	2020-04-03	3		0	0	620339	1	0	3	43	146	0	3	26	0	0	0	3	1	0	0	3	1	2	5	4	0	0	1	10	0	0	1	6	0	0	0	0	0	1	1	1	0	0	0	0
1	1	2	49	2020-04-04	3		0	1	620339	1	0	0	38	151	1	0	21	0	0	0	3	2	1	0	3	1	1	4	5	0	0	0	9	0	0	2	5	0	0	0	1	0	1	1	1	0	0	0	0
1	1	2	50	2020-04-05	3		0	0	620339	1	0	0	33	155	2	0	19	0	0	0	2	0	1	0	2	1	1	3	1	0	0	1	10	0	0	2	4	0	0	0	2	0	0	0	0	0	0	1	1
1	1	2	51	2020-04-06	3		0	1	620339	1	0	0	28	157	2	0	18	0	0	0	1	0	0	0	1	1	2	2	1	0	0	1	7	0	0	2	4	0	0	0	2	0	1	0	0	0	0	0	0
1	1	2	52	2020-04-07	3		0	0	620339	1	0	0	21	161	3	0	14	0	0	0	1	0	1	0	1	1	0	2	1	0	0	1	4	0	0	2	5	0	0	0	3	0	0	1	0	0	0	0	0
1	1	2	53	2020-04-08	3		0	0	620339	1	0	0	13	167	3	0	10	0	0	0	0	0	0	0	0	0	0	1	0	0	0	1	2	0	0	2	4	0	0	0	3	0	0	0	0	0	0	0	0
1	1	2	54	2020-04-09	3		0	1	620339	1	0	0	10	170	3	0	7	0	0	0	0	0	0	0	0	0	0	0	0	0	0	1	1	0	0	1	3	0	0	0	3	0	0	0	0	0	0	0	0
1	1	2	55	2020-04-10	3		1	0	620338	1	0	0	8	171	3	0	7	0	0	0	2	1	0	0	0	0	0	0	0	0	0	1	1	0	0	1	3	0	0	0	3	0	0	0	0	0	0	0	0
1	1	2	56	2020-04-11	3		0	0	620338	1	0	0	8	171	3	0	7	0	0	0	0	0	0	0	0	0	0	0	0	0	0	1	1	0	0	1	2	0	0	0	3	0	0	0	0	0	0	0	0
1	1	2	57	2020-04-12	3		0	0	620338	1	0	0	4	173	5	0	3	0	0	0	0	0	2	0	0	0	0	0	0	0	0	1	1	0	0	0	1	0	0	0	5	0	0	0	0	0	0	0	0
1	1	2	58	2020-04-13	3		0	0	620338	1	0	0	4	173	5	0	3	0	0	0	0	0	0	0	0	0	0	0	0	0	0	1	1	0	0	0	1	0	0	0	5	0	0	0	0	0	0	0	0
1	1	2	59	2020-04-14	3		0	0	620338	1	0	0	2	175	5	0	1	0	0	0	0	0	0	0	0	0	0	0	0	0	0	0	1	0	0	0	0	0	0	0	5	0	0	0	0	0	0	0	0
1	1	2	60	2020-04-15	3		0	0	620338	1	0	0	2	175	5	0	1	0	0	0	0	0	0	0	0	0	0	0	0	0	0	0	0	0	0	0	1	0	0	0	5	0	0	0	0	0	0	0	0
1	1	2	61	2020-04-16	3		0	0	620338	1	0	0	2	175	5	0	1	0	0	0	0	0	0	0	0	0	0	0	0	0	0	0	0	0	0	0	1	0	0	0	5	0	0	0	0	0	0	0	0
1	1	2	62	2020-04-17	3		0	0	620338	1	0	0	2	175	5	0	1	0	0	0	0	0	0	0	0	0	0	0	0	0	0	0	0	0	0	0	1	0	0	0	5	0	0	0	0	0	0	0	0
1	1	2	63	2020-04-18	3		0	0	620338	1	0	0	2	175	5	0	1	0	0	0	0	0	0	0	0	0	0	0	0	0	0	0	0	0	0	0	1	0	0	0	5	0	0	0	0	0	0	0	0
1	1	2	64	2020-04-19	3		0	0	620338	1	0	0	2	175	5	0	1	0	0	0	0	0	0	0	0	0	0	0	0	0	0	0	0	0	0	0	1	0	0	0	5	0	0	0	0	0	0	0	0
1	1	2	65	2020-04-20	3		0	0	620338	1	0	0	1	176	5	0	0	0	0	0	0	0	0	0	0	0	0	0	0	0	0	0	0	0	0	0	0	0	0	0	5	0	0	0	0	0	0	0	0
1	1	2	66	2020-04-21	3		0	0	620338	1	0	0	1	176	5	0	0	0	0	0	0	0	0	0	0	0	0	0	0	0	0	0	0	0	0	0	0	0	0	0	5	0	0	0	0	0	0	0	0
1	1	2	67	2020-04-22	3		0	0	620338	1	0	0	1	176	5	0	0	0	0	0	0	0	0	0	0	0	0	0	0	0	0	0	0	0	0	0	0	0	0	0	5	0	0	0	0	0	0	0	0
1	1	2	68	2020-04-23	3		0	0	620338	1	0	0	0	176	5	0	0	0	0	0	0	0	0	0	0	0	0	0	0	0	0	0	0	0	0	0	0	0	0	0	5	0	0	0	0	0	0	0	0
1	1	2	69	2020-04-24	3		0	0	620338	1	0	0	0	176	5	0	0	0	0	0	0	0	0	0	0	0	0	0	0	0	0	0	0	0	0	0	0	0	0	0	5	0	0	0	0	0	0	0	0
1	1	2	70	2020-04-25	3		0	0	620338	1	0	0	0	176	5	0	0	0	0	0	0	0	0	0	0	0	0	0	0	0	0	0	0	0	0	0	0	0	0	0	5	0	0	0	0	0	0	0	0
1	1	3	1	2020-02-16	1		0	0	620520	0	0	0	0	0	0	0	0	0	0	0	0	0	0	0	0	0	0	0	0	0	0	0	0	0	0	0	0	0	0	0	0	0	0	0	0	0	0	0	0
1	1	3	2	2020-02-17	1		0	0	620520	0	0	0	0	0	0	0	0	0	0	0	0	0	0	0	0	0	0	0	0	0	0	0	0	0	0	0	0	0	0	0	0	0	0	0	0	0	0	0	0
1	1	3	3	2020-02-18	1		0	0	620520	0	0	0	0	0	0	0	0	0	0	0	0	0	0	0	0	0	0	0	0	0	0	0	0	0	0	0	0	0	0	0	0	0	0	0	0	0	0	0	0
1	1	3	4	2020-02-19	1		0	0	620520	0	0	0	0	0	0	0	0	0	0	0	0	0	0	0	0	0	0	0	0	0	0	0	0	0	0	0	0	0	0	0	0	0	0	0	0	0	0	0	0
1	1	3	5	2020-02-20	1		0	0	620520	0	0	0	0	0	0	0	0	0	0	0	0	0	0	0	0	0	0	0	0	0	0	0	0	0	0	0	0	0	0	0	0	0	0	0	0	0	0	0	0
1	1	3	6	2020-02-21	1		0	0	620520	0	0	0	0	0	0	0	0	0	0	0	0	0	0	0	0	0	0	0	0	0	0	0	0	0	0	0	0	0	0	0	0	0	0	0	0	0	0	0	0
1	1	3	7	2020-02-22	1		0	0	620520	0	0	0	0	0	0	0	0	0	0	0	0	0	0	0	0	0	0	0	0	0	0	0	0	0	0	0	0	0	0	0	0	0	0	0	0	0	0	0	0
1	1	3	8	2020-02-23	1		0	0	620520	0	0	0	0	0	0	0	0	0	0	0	0	0	0	0	0	0	0	0	0	0	0	0	0	0	0	0	0	0	0	0	0	0	0	0	0	0	0	0	0
1	1	3	9	2020-02-24	1		0	0	620520	0	0	0	0	0	0	0	0	0	0	0	0	0	0	0	0	0	0	0	0	0	0	0	0	0	0	0	0	0	0	0	0	0	0	0	0	0	0	0	0
1	1	3	10	2020-02-25	1		0	0	620520	0	0	0	0	0	0	0	0	0	0	0	0	0	0	0	0	0	0	0	0	0	0	0	0	0	0	0	0	0	0	0	0	0	0	0	0	0	0	0	0
1	1	3	11	2020-02-26	1		0	0	620520	0	0	0	0	0	0	0	0	0	0	0	0	0	0	0	0	0	0	0	0	0	0	0	0	0	0	0	0	0	0	0	0	0	0	0	0	0	0	0	0
1	1	3	12	2020-02-27	1		1	0	620519	0	0	0	0	1	0	0	0	0	0	0	0	1	0	0	0	0	0	0	0	0	0	0	0	0	0	0	0	0	0	0	0	0	0	0	0	0	0	0	0
1	1	3	13	2020-02-28	1		0	0	620519	0	0	0	0	1	0	0	0	0	0	0	0	0	0	0	0	0	0	0	0	0	0	0	0	0	0	0	0	0	0	0	0	0	0	0	0	0	0	0	0
1	1	3	14	2020-02-29	1		0	0	620519	0	0	0	0	1	0	0	0	0	0	0	0	0	0	0	0	0	0	0	0	0	0	0	0	0	0	0	0	0	0	0	0	0	0	0	0	0	0	0	0
1	1	3	15	2020-03-01	1		0	0	620519	0	0	0	0	1	0	0	0	0	0	0	0	0	0	0	0	0	0	0	0	0	0	0	0	0	0	0	0	0	0	0	0	0	0	0	0	0	0	0	0
1	1	3	16	2020-03-02	1		0	0	620519	0	0	0	0	1	0	0	0	0	0	0	0	0	0	0	0	0	0	0	0	0	0	0	0	0	0	0	0	0	0	0	0	0	0	0	0	0	0	0	0
1	1	3	17	2020-03-03	1		0	0	620519	0	0	0	0	1	0	0	0	0	0	0	0	0	0	0	0	0	0	0	0	0	0	0	0	0	0	0	0	0	0	0	0	0	0	0	0	0	0	0	0
1	1	3	18	2020-03-04	1		0	1	620519	0	0	0	0	1	0	0	0	0	0	0	0	0	0	0	0	0	0	0	0	0	0	0	0	0	0	0	0	0	0	0	0	0	0	0	0	0	0	0	0
1	1	3	19	2020-03-05	1		1	0	620517	1	0	0	0	1	0	0	0	1	0	0	0	0	0	0	0	0	0	0	0	0	0	0	0	0	0	0	0	0	0	0	0	0	0	0	0	0	0	0	0
1	1	3	20	2020-03-06	1		1	0	620515	1	1	0	0	2	0	0	0	1	1	0	0	1	0	0	0	0	0	0	0	0	0	0	0	0	0	0	0	0	0	0	0	0	0	0	0	0	0	0	0
1	1	3	21	2020-03-07	1		0	2	620513	2	1	1	0	2	0	1	1	2	1	1	0	0	0	1	0	0	0	0	0	0	0	0	0	0	0	0	0	0	0	0	0	0	0	0	0	0	0	0	0
1	1	3	22	2020-03-08	1		2	0	620509	2	2	2	1	2	0	1	1	2	2	1	1	0	0	0	0	0	0	0	0	0	0	0	1	0	0	0	0	0	0	0	0	0	0	0	0	0	0	0	1
1	1	3	23	2020-03-09	1		5	0	620503	1	2	3	1	6	0	2	2	1	2	2	0	4	0	2	0	0	0	0	0	0	0	0	1	0	0	0	0	0	0	0	0	0	0	0	0	0	0	0	0
1	1	3	24	2020-03-10	1		2	2	620498	3	1	4	1	9	0	2	2	3	1	2	0	3	0	1	0	0	0	0	0	0	0	0	1	0	0	0	0	0	0	0	0	0	0	0	0	0	0	0	0
1	1	3	25	2020-03-11	1		5	1	620489	4	3	4	2	11	0	2	3	4	3	1	1	3	0	1	1	0	0	1	0	0	0	0	1	0	0	0	0	0	0	0	0	0	0	1	0	0	0	0	0
1	1	3	26	2020-03-12	1		3	4	620479	7	4	6	4	16	0	5	7	7	4	3	2	6	0	3	1	0	0	2	1	0	0	0	1	0	0	0	0	0	0	0	0	0	0	1	1	0	0	0	0
1	1	3	27	2020-03-13	1		4	3	620468	8	6	9	6	18	0	6	10	7	6	4	4	4	0	2	4	0	0	2	3	0	0	0	1	0	0	0	0	0	0	0	0	0	0	2	2	0	0	0	0
1	1	3	28	2020-03-14	1		5	3	620451	13	7	10	10	22	0	8	15	12	7	6	5	5	0	5	4	1	0	3	4	0	0	0	2	0	0	0	0	0	0	0	0	1	0	1	2	0	0	0	1
1	1	3	29	2020-03-15	1		8	5	620435	9	12	9	19	38	0	6	13	8	12	7	16	15	0	4	3	1	0	4	3	0	0	0	3	0	0	0	0	0	0	0	0	1	0	1	1	0	0	0	1
1	1	3	30	2020-03-16	1		6	4	620422	9	7	16	32	40	0	12	26	7	7	12	16	9	0	9	8	2	0	7	6	0	0	0	3	0	0	0	0	0	0	0	0	1	0	3	4	0	0	0	0
1	1	3	31	2020-03-17	1		9	10	620407	8	7	17	44	45	0	14	31	6	7	7	19	7	0	6	7	3	1	7	6	0	0	0	6	0	0	0	0	0	0	0	0	1	1	3	1	0	0	0	3
1	1	3	32	2020-03-18	1		11	3	620384	14	6	20	55	58	0	16	35	12	6	7	21	12	0	6	5	3	2	8	6	0	0	0	5	0	0	0	0	0	0	0	0	1	1	2	1	0	0	0	0
1	1	3	33	2020-03-19	1	Gatherings > 500 people outdoors cancelled & Gatherings > 100 people indoors cancelled	15	1	620363	8	12	21	68	68	0	16	38	6	12	6	32	10	0	5	10	3	3	9	7	0	0	0	6	0	0	0	0	0	0	0	0	0	1	7	3	0	0	0	1
1	1	3	34	2020-03-20	1		8	2	620341	16	6	26	78	81	0	19	45	14	6	12	21	16	0	9	6	3	4	14	6	0	0	1	7	0	0	0	0	0	0	0	0	0	1	5	1	0	0	1	1
1	1	3	35	2020-03-21	1		9	1	620316	19	13	25	81	99	0	18	41	16	13	6	24	11	0	5	9	1	2	13	4	0	0	1	11	0	0	0	0	0	0	0	0	1	1	4	0	0	0	0	4
1	1	3	36	2020-03-22	1		5	1	620300	16	14	31	88	107	0	25	55	11	14	13	17	13	0	13	11	0	4	19	5	0	0	1	10	0	0	0	0	0	0	0	0	0	2	8	2	0	0	0	0
1	1	3	37	2020-03-23	1	National Restrictions: Pubs, hotels, clubs, restaurants and recreation facilities are closed.	6	5	620286	12	12	32	89	124	0	29	57	8	12	14	16	13	0	14	8	0	4	18	5	0	0	1	11	0	0	0	0	0	0	0	0	0	1	6	2	0	0	0	1
1	1	3	38	2020-03-24	2		6	1	620270	14	8	31	100	129	0	29	69	10	8	12	23	15	0	11	15	0	5	26	5	0	0	2	14	0	0	0	0	0	0	0	0	0	1	11	1	0	0	1	3
1	1	3	39	2020-03-25	2		3	2	620264	7	10	29	104	138	0	28	75	3	10	8	19	15	0	8	14	0	6	29	5	0	0	2	16	0	0	0	0	0	0	0	0	0	4	6	1	0	0	0	3
1	1	3	40	2020-03-26	2	Border Closure: Anyone who arrives in Queensland from another state or territory must self-quarantine for 14 days, unless they are an exempt person	4	1	620255	9	3	23	107	160	0	20	69	5	3	10	22	17	0	7	13	2	8	27	5	0	0	2	19	0	0	0	0	0	0	0	0	2	3	7	2	0	0	0	3
1	1	3	41	2020-03-27	2	Queenslanders cannot have more than 10 people in their house at any one time, excluding households where more than 10 people ordinarily reside. People are asked to stay at home where possible.	2	2	620249	8	5	13	108	173	0	12	64	4	5	3	17	12	0	3	12	3	7	28	6	0	0	2	20	0	0	1	0	0	0	0	0	1	2	8	1	0	0	1	2
1	1	3	42	2020-03-28	2	Overseas travellers must self isolate for 14 days. School Closures in Queensland (from Monday).	4	0	620241	8	4	11	99	188	0	9	57	4	4	5	21	8	0	4	16	3	7	21	8	0	0	3	19	0	0	1	0	0	0	0	0	3	3	4	3	0	0	1	2
1	1	3	43	2020-03-29	3		2	3	620235	8	4	13	94	196	0	10	59	4	4	4	11	5	0	3	8	4	9	17	8	0	0	3	18	0	0	1	0	0	0	0	0	1	2	2	1	0	0	0	2
1	1	3	44	2020-03-30	3		2	1	620230	7	4	10	90	206	0	7	56	3	4	4	17	7	0	4	14	4	6	13	9	0	0	3	22	0	0	1	0	0	0	0	0	1	1	6	2	0	0	0	4
1	1	3	45	2020-03-31	3		1	0	620229	4	3	10	83	215	0	7	54	0	3	4	7	5	0	3	4	4	5	13	9	0	0	3	21	0	0	1	1	0	0	0	0	0	0	3	1	0	0	0	1
1	1	3	46	2020-04-01	3		0	0	620226	7	0	12	74	220	0	9	54	3	0	3	4	3	0	3	4	3	4	15	7	0	0	3	21	0	0	1	1	0	0	0	0	0	0	3	0	0	0	0	1
1	1	3	47	2020-04-02	3		0	1	620222	8	3	6	65	228	0	5	49	4	3	0	7	3	0	0	7	3	3	16	6	0	0	2	21	0	0	1	1	0	0	0	0	0	0	5	2	0	0	0	0
1	1	3	48	2020-04-03	3		0	0	620220	6	4	6	46	245	0	5	36	2	4	3	2	3	0	3	2	1	1	12	5	0	0	2	17	0	0	0	1	0	0	0	0	0	1	1	0	0	0	0	0
1	1	3	49	2020-04-04	3		0	1	620219	5	2	8	44	249	0	6	38	1	2	4	5	1	0	2	5	1	0	14	3	0	0	1	16	0	0	0	2	0	0	0	0	0	0	4	1	0	0	0	0
1	1	3	50	2020-04-05	3		0	0	620218	5	1	7	39	257	0	5	32	1	1	2	2	2	0	2	2	2	0	7	3	0	0	2	15	0	0	0	3	0	0	0	0	1	0	0	0	0	0	1	0
1	1	3	51	2020-04-06	3		0	1	620215	6	2	7	32	265	0	5	25	3	2	1	1	1	0	1	1	1	0	5	1	0	0	2	14	0	0	0	2	0	0	0	0	0	1	0	0	0	0	0	0
1	1	3	52	2020-04-07	3		0	0	620214	4	3	5	30	269	0	3	24	1	3	2	4	2	0	2	4	1	1	7	1	0	0	1	11	0	0	0	3	0	0	0	0	0	1	3	0	0	0	0	0
1	1	3	53	2020-04-08	3		0	0	620214	3	1	7	24	275	0	6	24	0	1	3	2	1	0	3	2	1	1	5	0	0	0	1	9	0	0	0	3	0	0	0	0	1	0	1	0	0	0	0	0
1	1	3	54	2020-04-09	3		0	1	620211	6	0	6	22	279	0	5	21	3	0	1	1	2	0	1	1	1	1	5	0	0	0	1	5	0	0	0	5	0	0	0	0	0	1	0	0	0	0	0	0
1	1	3	55	2020-04-10	3		1	0	620209	4	3	3	19	286	0	2	15	1	3	0	3	4	0	0	1	1	2	3	0	0	0	1	4	0	0	0	4	0	0	0	0	0	1	0	0	0	0	0	0
1	1	3	56	2020-04-11	3		0	0	620205	6	2	3	17	290	0	3	15	4	2	3	2	2	0	3	2	1	1	3	0	0	0	1	4	0	0	0	4	0	0	0	0	0	0	1	0	0	0	0	1
1	1	3	57	2020-04-12	3		0	0	620205	2	4	4	13	294	0	4	14	0	4	2	1	1	0	2	1	0	2	3	0	0	0	1	2	0	0	0	3	0	0	0	0	0	1	0	0	0	0	0	0
1	1	3	58	2020-04-13	3		0	0	620201	6	0	7	11	296	0	6	15	4	0	4	1	1	0	3	1	0	3	1	0	0	0	1	2	0	0	0	2	0	0	0	0	0	1	0	0	0	0	0	0
1	1	3	59	2020-04-14	3		0	0	620200	3	4	6	11	296	1	5	15	1	4	0	2	1	1	0	2	0	2	3	0	0	0	0	2	0	0	1	2	0	0	0	1	0	0	2	0	0	0	0	0
1	1	3	60	2020-04-15	3		0	0	620194	8	1	5	14	298	1	4	17	6	1	4	5	2	0	3	5	0	5	4	0	0	0	0	1	0	0	1	2	0	0	0	1	0	4	1	0	0	0	0	0
1	1	3	61	2020-04-16	3		0	0	620192	4	6	4	12	302	1	4	15	2	6	1	2	2	0	1	2	0	3	4	0	0	0	0	1	0	0	1	2	0	0	0	1	1	0	1	0	0	0	0	0
1	1	3	62	2020-04-17	3		0	0	620188	6	2	10	8	306	1	10	17	4	2	6	0	0	0	6	0	0	3	1	0	0	0	0	1	0	0	1	1	0	0	0	1	0	0	0	0	0	0	0	0
1	1	3	63	2020-04-18	3		0	0	620184	6	4	7	10	309	1	6	15	4	4	2	4	2	0	1	4	1	5	0	0	0	0	0	0	0	0	1	2	0	0	0	1	1	3	0	0	0	0	0	0
1	1	3	64	2020-04-19	3		0	0	620182	4	4	8	11	311	1	7	17	2	4	4	1	3	0	4	1	2	5	0	0	0	0	0	0	0	0	1	2	0	0	0	1	1	0	0	0	0	0	0	0
1	1	3	65	2020-04-20	3		0	0	620182	2	2	11	12	311	1	9	20	0	2	4	2	1	0	3	2	2	5	0	1	0	0	0	0	0	0	1	2	0	0	0	1	0	1	0	1	0	0	0	0
1	1	3	66	2020-04-21	3		0	0	620179	5	0	9	12	315	1	8	19	3	0	2	2	3	0	2	2	1	6	0	1	0	0	0	0	0	0	1	2	0	0	0	1	1	1	0	0	0	0	0	0
1	1	3	67	2020-04-22	3		0	0	620179	2	3	7	10	319	1	6	15	0	3	0	2	1	0	0	2	1	4	1	1	0	0	0	0	0	0	0	2	0	0	0	1	0	1	1	0	0	0	0	0
1	1	3	68	2020-04-23	3		0	0	620179	2	0	7	9	322	1	7	16	0	0	3	3	1	0	3	3	1	4	2	0	0	0	0	0	0	0	0	2	0	0	0	1	1	1	1	0	0	0	0	0
1	1	3	69	2020-04-24	3		0	0	620179	2	0	2	12	324	1	2	14	0	0	0	3	4	0	0	3	1	5	3	1	0	0	0	0	0	0	0	2	0	0	0	1	0	1	1	1	0	0	0	0
1	1	3	70	2020-04-25	3		0	0	620178	2	1	2	12	324	1	2	14	1	1	0	2	0	0	0	2	0	5	4	2	0	0	0	0	0	0	0	1	0	0	0	1	0	0	1	1	0	0	0	0
1	1	4	1	2020-02-16	1		0	0	620520	0	0	0	0	0	0	0	0	0	0	0	0	0	0	0	0	0	0	0	0	0	0	0	0	0	0	0	0	0	0	0	0	0	0	0	0	0	0	0	0
1	1	4	2	2020-02-17	1		0	0	620520	0	0	0	0	0	0	0	0	0	0	0	0	0	0	0	0	0	0	0	0	0	0	0	0	0	0	0	0	0	0	0	0	0	0	0	0	0	0	0	0
1	1	4	3	2020-02-18	1		0	0	620520	0	0	0	0	0	0	0	0	0	0	0	0	0	0	0	0	0	0	0	0	0	0	0	0	0	0	0	0	0	0	0	0	0	0	0	0	0	0	0	0
1	1	4	4	2020-02-19	1		0	0	620520	0	0	0	0	0	0	0	0	0	0	0	0	0	0	0	0	0	0	0	0	0	0	0	0	0	0	0	0	0	0	0	0	0	0	0	0	0	0	0	0
1	1	4	5	2020-02-20	1		0	0	620520	0	0	0	0	0	0	0	0	0	0	0	0	0	0	0	0	0	0	0	0	0	0	0	0	0	0	0	0	0	0	0	0	0	0	0	0	0	0	0	0
1	1	4	6	2020-02-21	1		0	0	620520	0	0	0	0	0	0	0	0	0	0	0	0	0	0	0	0	0	0	0	0	0	0	0	0	0	0	0	0	0	0	0	0	0	0	0	0	0	0	0	0
1	1	4	7	2020-02-22	1		0	0	620520	0	0	0	0	0	0	0	0	0	0	0	0	0	0	0	0	0	0	0	0	0	0	0	0	0	0	0	0	0	0	0	0	0	0	0	0	0	0	0	0
1	1	4	8	2020-02-23	1		0	0	620520	0	0	0	0	0	0	0	0	0	0	0	0	0	0	0	0	0	0	0	0	0	0	0	0	0	0	0	0	0	0	0	0	0	0	0	0	0	0	0	0
1	1	4	9	2020-02-24	1		0	0	620520	0	0	0	0	0	0	0	0	0	0	0	0	0	0	0	0	0	0	0	0	0	0	0	0	0	0	0	0	0	0	0	0	0	0	0	0	0	0	0	0
1	1	4	10	2020-02-25	1		0	0	620520	0	0	0	0	0	0	0	0	0	0	0	0	0	0	0	0	0	0	0	0	0	0	0	0	0	0	0	0	0	0	0	0	0	0	0	0	0	0	0	0
1	1	4	11	2020-02-26	1		0	0	620520	0	0	0	0	0	0	0	0	0	0	0	0	0	0	0	0	0	0	0	0	0	0	0	0	0	0	0	0	0	0	0	0	0	0	0	0	0	0	0	0
1	1	4	12	2020-02-27	1		1	0	620519	0	0	0	0	0	0	0	0	0	0	0	0	0	0	0	0	0	0	0	0	0	0	0	0	0	0	0	0	0	0	0	0	0	0	0	0	0	0	0	0
1	1	4	13	2020-02-28	1		0	0	620519	0	0	0	0	1	0	0	0	0	0	0	0	1	0	0	0	0	0	0	0	0	0	0	0	0	0	0	0	0	0	0	0	0	0	0	0	0	0	0	0
1	1	4	14	2020-02-29	1		0	0	620519	0	0	0	0	1	0	0	0	0	0	0	0	0	0	0	0	0	0	0	0	0	0	0	0	0	0	0	0	0	0	0	0	0	0	0	0	0	0	0	0
1	1	4	15	2020-03-01	1		0	0	620519	0	0	0	0	1	0	0	0	0	0	0	0	0	0	0	0	0	0	0	0	0	0	0	0	0	0	0	0	0	0	0	0	0	0	0	0	0	0	0	0
1	1	4	16	2020-03-02	1		0	0	620519	0	0	0	0	1	0	0	0	0	0	0	0	0	0	0	0	0	0	0	0	0	0	0	0	0	0	0	0	0	0	0	0	0	0	0	0	0	0	0	0
1	1	4	17	2020-03-03	1		0	0	620519	0	0	0	0	1	0	0	0	0	0	0	0	0	0	0	0	0	0	0	0	0	0	0	0	0	0	0	0	0	0	0	0	0	0	0	0	0	0	0	0
1	1	4	18	2020-03-04	1		0	1	620519	0	0	0	1	0	0	0	1	0	0	0	1	0	0	0	1	0	0	0	0	0	0	0	1	0	0	0	0	0	0	0	0	0	0	0	0	0	0	0	1
1	1	4	19	2020-03-05	1		1	0	620518	0	0	0	1	0	0	0	1	0	0	0	0	0	0	0	0	0	0	0	0	0	0	0	1	0	0	0	0	0	0	0	0	0	0	0	0	0	0	0	0
1	1	4	20	2020-03-06	1		1	0	620516	1	0	0	1	0	0	0	1	1	0	0	0	0	0	0	0	0	0	0	0	0	0	0	1	0	0	0	0	0	0	0	0	0	0	0	0	0	0	0	0
1	1	4	21	2020-03-07	1		0	2	620515	1	1	0	1	0	0	0	1	1	1	0	0	0	0	0	0	0	0	0	0	0	0	0	1	0	0	0	0	0	0	0	0	0	0	0	0	0	0	0	0
1	1	4	22	2020-03-08	1		2	0	620511	2	1	1	2	1	0	1	2	2	1	1	1	1	0	1	0	0	0	0	0	0	0	0	2	0	0	0	0	0	0	0	0	0	0	0	0	0	0	0	1
1	1	4	23	2020-03-09	1		5	0	620503	3	2	1	3	3	0	1	3	3	2	1	1	3	0	1	1	0	0	0	0	0	0	0	3	0	0	0	0	0	0	0	0	0	0	0	0	0	0	0	1
1	1	4	24	2020-03-10	1		2	2	620498	3	3	2	4	5	0	2	5	3	3	2	2	3	0	2	2	0	0	1	0	0	0	0	3	0	0	0	0	0	0	0	0	0	1	1	0	0	0	0	0
1	1	4	25	2020-03-11	1		5	1	620487	6	3	5	4	7	0	5	8	6	3	3	0	2	0	3	0	0	0	1	0	0	0	0	3	0	0	0	0	0	0	0	0	0	0	0	0	0	0	0	0
1	1	4	26	2020-03-12	1		3	4	620476	9	5	8	5	11	0	8	12	8	5	3	1	5	0	3	1	0	0	1	0	0	0	0	4	0	0	0	0	0	0	0	0	0	0	0	0	0	0	0	1
1	1	4	27	2020-03-13	1		4	3	620459	14	8	9	7	16	0	9	15	13	8	5	3	7	0	5	3	0	0	2	1	0	0	0	4	0	0	0	0	0	0	0	0	0	0	2	1	0	0	0	0
1	1	4	28	2020-03-14	1		5	3	620441	15	12	12	12	20	0	12	22	13	12	8	8	5	0	8	7	0	0	7	1	0	0	0	4	0	0	0	0	0	0	0	0	0	0	7	0	0	0	0	1
1	1	4	29	2020-03-15	1		8	5	620425	10	13	19	23	31	0	17	29	8	13	12	16	13	0	10	2	0	0	9	2	0	0	0	4	0	0	0	0	0	0	0	0	0	0	2	1	0	0	0	0
1	1	4	30	2020-03-16	1		6	4	620408	13	8	25	33	38	0	24	40	11	8	13	17	10	0	12	8	0	1	10	4	0	0	1	3	0	0	0	0	0	0	0	0	0	1	4	2	0	0	1	0
1	1	4	31	2020-03-17	1		9	10	620391	10	11	21	46	50	0	20	40	8	11	8	20	13	0	7	7	0	1	11	6	0	0	1	5	0	0	0	0	0	0	0	0	0	1	3	2	0	0	0	3
1	1	4	32	2020-03-18	1		11	3	620369	14	7	20	62	65	0	18	42	11	7	11	32	15	0	9	13	0	1	13	7	0	0	1	9	0	0	0	0	0	0	0	0	0	0	8	4	0	0	0	4
1	1	4	33	2020-03-19	1	Gatherings > 500 people outdoors cancelled & Gatherings > 100 people indoors cancelled	15	1	620347	9	12	19	81	76	0	16	44	7	12	7	30	13	0	5	9	0	2	13	9	0	0	1	10	0	0	0	0	0	0	0	0	0	2	4	2	0	0	0	1
1	1	4	34	2020-03-20	1		8	2	620329	12	7	22	90	89	0	17	50	10	7	12	27	16	0	9	11	1	2	14	11	0	0	1	14	0	0	0	0	0	0	0	0	1	1	5	4	0	0	0	4
1	1	4	35	2020-03-21	1		9	1	620309	14	9	18	100	103	0	14	51	11	9	7	25	16	0	6	11	1	4	14	12	0	0	2	16	0	0	0	0	0	0	0	0	0	3	4	3	0	0	1	2
1	1	4	36	2020-03-22	1		5	1	620294	13	11	20	102	116	0	17	56	10	11	9	22	13	0	9	14	1	3	15	12	0	0	2	20	0	0	0	0	0	0	0	0	0	2	9	2	0	0	0	4
1	1	4	37	2020-03-23	1	National Restrictions: Pubs, hotels, clubs, restaurants and recreation facilities are closed.	6	5	620284	7	10	20	108	130	0	18	60	4	10	11	21	14	0	10	12	1	4	13	15	0	0	2	22	0	0	0	0	0	0	0	0	0	2	5	4	0	0	0	2
1	1	4	38	2020-03-24	2		6	1	620269	13	3	21	112	143	0	16	62	9	3	10	21	16	0	6	13	0	4	14	20	0	0	1	22	0	0	0	0	0	0	0	0	0	1	4	7	0	0	0	1
1	1	4	39	2020-03-25	2		3	2	620256	14	9	14	111	152	0	10	60	10	9	3	14	12	0	3	11	1	4	13	19	0	0	1	26	0	0	0	0	0	0	0	0	1	0	3	2	0	0	0	5
1	1	4	40	2020-03-26	2	Border Closure: Anyone who arrives in Queensland from another state or territory must self-quarantine for 14 days, unless they are an exempt person	4	1	620246	11	9	15	105	173	0	13	60	6	9	9	17	15	0	9	10	0	4	13	14	0	0	1	27	0	0	0	0	0	0	0	0	0	1	4	2	0	0	0	3
1	1	4	41	2020-03-27	2	Queenslanders cannot have more than 10 people in their house at any one time, excluding households where more than 10 people ordinarily reside. People are asked to stay at home where possible.	2	2	620240	8	7	16	102	189	0	14	60	4	7	9	16	12	0	8	14	1	3	13	10	0	0	2	25	0	0	0	1	0	0	0	0	1	2	9	1	0	0	1	0
1	1	4	42	2020-03-28	2	Overseas travellers must self isolate for 14 days. School Closures in Queensland (from Monday).	4	0	620230	10	4	14	94	206	0	11	55	6	4	7	18	13	0	4	10	0	3	11	10	0	0	1	28	0	0	0	1	0	0	0	0	0	1	2	4	0	0	0	4
1	1	4	43	2020-03-29	3		2	3	620224	8	6	13	89	213	0	11	55	4	6	4	13	4	0	4	9	1	3	10	10	0	0	1	28	0	0	0	1	0	0	0	0	1	0	6	1	0	0	0	2
1	1	4	44	2020-03-30	3		2	1	620219	7	4	14	91	216	0	12	63	3	4	6	18	4	0	6	14	1	4	14	9	0	0	1	27	0	0	0	2	0	0	0	0	1	2	7	2	0	0	0	2
1	1	4	45	2020-03-31	3		1	0	620214	8	3	16	76	229	0	14	56	4	3	4	5	3	0	4	4	0	4	9	8	0	0	1	22	0	0	0	4	0	0	0	0	0	0	2	2	0	0	0	0
1	1	4	46	2020-04-01	3		0	0	620210	8	4	11	71	236	0	10	53	4	4	3	5	6	0	3	5	0	5	9	8	0	0	1	20	0	0	0	6	0	0	0	0	0	1	2	2	0	0	0	0
1	1	4	47	2020-04-02	3		0	1	620207	7	4	10	61	247	0	9	46	3	4	4	5	3	0	3	4	0	3	10	4	0	0	2	19	0	0	0	6	0	0	0	0	0	1	3	0	0	0	1	0
1	1	4	48	2020-04-03	3		0	0	620206	5	3	7	55	258	0	4	40	1	3	4	6	6	0	2	6	0	2	10	3	0	0	4	16	0	0	0	6	0	0	0	0	0	0	3	0	0	0	2	1
1	1	4	49	2020-04-04	3		0	1	620205	5	1	9	53	261	0	6	41	1	1	3	4	0	0	3	4	0	3	10	3	0	0	4	13	0	0	0	6	0	0	0	0	0	3	1	0	0	0	0	0
1	1	4	50	2020-04-05	3		0	0	620204	4	2	9	46	266	0	7	38	1	2	1	3	1	0	1	3	1	2	9	2	0	0	4	11	0	0	0	5	0	0	0	0	1	0	1	1	0	0	0	0
1	1	4	51	2020-04-06	3		0	1	620204	3	1	4	40	276	1	4	32	0	1	2	3	5	1	2	3	0	2	11	2	0	0	4	8	0	0	0	4	0	0	0	1	0	0	3	0	0	0	0	0
1	1	4	52	2020-04-07	3		0	0	620204	2	1	2	41	278	1	2	31	0	1	1	4	2	0	1	4	0	2	13	2	0	0	3	8	0	0	0	4	0	0	0	1	0	0	3	0	0	0	0	1
1	1	4	53	2020-04-08	3		0	0	620203	3	0	1	34	284	1	1	26	1	0	1	2	1	0	1	2	0	2	11	2	0	0	3	5	0	0	0	5	0	0	0	1	0	2	0	0	0	0	0	0
1	1	4	54	2020-04-09	3		0	1	620202	3	1	0	28	291	1	0	19	1	1	0	1	1	0	0	1	0	1	8	1	0	0	3	4	0	0	0	5	0	0	0	1	0	0	1	0	0	0	0	0
1	1	4	55	2020-04-10	3		1	0	620200	3	1	1	22	295	1	1	16	1	1	1	1	0	0	1	0	0	1	6	0	0	0	3	3	0	0	0	5	0	0	0	1	0	0	0	0	0	0	0	0
1	1	4	56	2020-04-11	3		0	0	620200	2	1	1	16	302	1	1	12	0	1	1	0	2	0	1	0	0	1	3	0	0	0	1	3	0	0	0	4	0	0	0	1	0	0	0	0	0	0	0	0
1	1	4	57	2020-04-12	3		0	0	620200	2	0	2	14	300	2	1	13	0	0	1	3	0	1	0	3	0	1	4	1	0	0	1	3	0	0	0	3	0	0	0	2	0	1	1	1	0	0	0	0
1	1	4	58	2020-04-13	3		0	0	620200	2	0	0	11	304	3	0	10	0	0	0	0	2	1	0	0	0	1	2	1	0	0	1	3	0	0	0	3	0	0	0	3	0	0	0	0	0	0	0	0
1	1	4	59	2020-04-14	3		0	0	620200	2	0	0	6	309	3	0	5	0	0	0	1	0	0	0	1	0	1	1	0	0	0	0	1	0	0	0	3	0	0	0	3	0	0	1	0	0	0	0	0
1	1	4	60	2020-04-15	3		0	0	620200	2	0	0	6	309	3	0	5	0	0	0	1	0	0	0	1	0	1	1	0	0	0	0	1	0	0	0	2	0	0	0	3	0	0	1	0	0	0	0	0
1	1	4	61	2020-04-16	3		0	0	620200	1	1	0	4	310	4	0	4	0	1	0	0	0	1	0	0	0	0	1	0	0	0	0	1	0	0	0	0	0	0	0	4	0	0	0	0	0	0	0	0
1	1	4	62	2020-04-17	3		0	0	620199	2	0	1	1	311	6	0	1	1	0	1	0	0	2	0	0	0	0	0	0	0	0	0	1	0	0	0	0	0	0	0	6	0	0	0	0	0	0	0	0
1	1	4	63	2020-04-18	3		0	0	620199	1	1	1	1	311	6	0	1	0	1	0	0	0	0	0	0	0	0	0	0	0	0	0	1	0	0	0	0	0	0	0	6	0	0	0	0	0	0	0	0
1	1	4	64	2020-04-19	3		0	0	620198	2	0	2	0	312	6	1	1	1	0	1	0	0	0	1	0	0	0	0	0	0	0	0	0	0	0	0	0	0	0	0	6	0	0	0	0	0	0	0	0
1	1	4	65	2020-04-20	3		0	0	620197	2	1	2	0	312	6	1	1	1	1	0	0	0	0	0	0	0	0	0	0	0	0	0	0	0	0	0	0	0	0	0	6	0	0	0	0	0	0	0	0
1	1	4	66	2020-04-21	3		0	0	620197	1	1	2	0	313	6	2	2	0	1	1	0	1	0	1	0	0	0	0	0	0	0	0	0	0	0	0	0	0	0	0	6	0	0	0	0	0	0	0	0
1	1	4	67	2020-04-22	3		0	0	620197	1	0	3	0	313	6	2	2	0	0	1	0	0	0	0	0	0	0	0	0	0	0	0	0	0	0	0	0	0	0	0	6	0	0	0	0	0	0	0	0
1	1	4	68	2020-04-23	3		0	0	620196	2	0	1	1	314	6	1	2	1	0	0	1	1	0	0	1	1	0	0	0	0	0	0	0	0	0	0	0	0	0	0	6	1	0	0	0	0	0	0	0
1	1	4	69	2020-04-24	3		0	0	620196	1	1	1	1	314	6	1	2	0	1	0	0	0	0	0	0	1	0	0	0	0	0	0	0	0	0	0	0	0	0	0	6	0	0	0	0	0	0	0	0
1	1	4	70	2020-04-25	3		0	0	620195	2	0	1	2	314	6	1	3	1	0	1	1	0	0	1	1	1	1	0	0	0	0	0	0	0	0	0	0	0	0	0	6	0	1	0	0	0	0	0	0
1	1	5	1	2020-02-16	1		0	0	620520	0	0	0	0	0	0	0	0	0	0	0	0	0	0	0	0	0	0	0	0	0	0	0	0	0	0	0	0	0	0	0	0	0	0	0	0	0	0	0	0
1	1	5	2	2020-02-17	1		0	0	620520	0	0	0	0	0	0	0	0	0	0	0	0	0	0	0	0	0	0	0	0	0	0	0	0	0	0	0	0	0	0	0	0	0	0	0	0	0	0	0	0
1	1	5	3	2020-02-18	1		0	0	620520	0	0	0	0	0	0	0	0	0	0	0	0	0	0	0	0	0	0	0	0	0	0	0	0	0	0	0	0	0	0	0	0	0	0	0	0	0	0	0	0
1	1	5	4	2020-02-19	1		0	0	620520	0	0	0	0	0	0	0	0	0	0	0	0	0	0	0	0	0	0	0	0	0	0	0	0	0	0	0	0	0	0	0	0	0	0	0	0	0	0	0	0
1	1	5	5	2020-02-20	1		0	0	620520	0	0	0	0	0	0	0	0	0	0	0	0	0	0	0	0	0	0	0	0	0	0	0	0	0	0	0	0	0	0	0	0	0	0	0	0	0	0	0	0
1	1	5	6	2020-02-21	1		0	0	620520	0	0	0	0	0	0	0	0	0	0	0	0	0	0	0	0	0	0	0	0	0	0	0	0	0	0	0	0	0	0	0	0	0	0	0	0	0	0	0	0
1	1	5	7	2020-02-22	1		0	0	620520	0	0	0	0	0	0	0	0	0	0	0	0	0	0	0	0	0	0	0	0	0	0	0	0	0	0	0	0	0	0	0	0	0	0	0	0	0	0	0	0
1	1	5	8	2020-02-23	1		0	0	620520	0	0	0	0	0	0	0	0	0	0	0	0	0	0	0	0	0	0	0	0	0	0	0	0	0	0	0	0	0	0	0	0	0	0	0	0	0	0	0	0
1	1	5	9	2020-02-24	1		0	0	620520	0	0	0	0	0	0	0	0	0	0	0	0	0	0	0	0	0	0	0	0	0	0	0	0	0	0	0	0	0	0	0	0	0	0	0	0	0	0	0	0
1	1	5	10	2020-02-25	1		0	0	620520	0	0	0	0	0	0	0	0	0	0	0	0	0	0	0	0	0	0	0	0	0	0	0	0	0	0	0	0	0	0	0	0	0	0	0	0	0	0	0	0
1	1	5	11	2020-02-26	1		0	0	620520	0	0	0	0	0	0	0	0	0	0	0	0	0	0	0	0	0	0	0	0	0	0	0	0	0	0	0	0	0	0	0	0	0	0	0	0	0	0	0	0
1	1	5	12	2020-02-27	1		1	0	620518	1	0	0	0	0	0	0	0	1	0	0	0	0	0	0	0	0	0	0	0	0	0	0	0	0	0	0	0	0	0	0	0	0	0	0	0	0	0	0	0
1	1	5	13	2020-02-28	1		0	0	620517	2	0	0	0	0	0	0	0	1	0	0	0	0	0	0	0	0	0	0	0	0	0	0	0	0	0	0	0	0	0	0	0	0	0	0	0	0	0	0	0
1	1	5	14	2020-02-29	1		0	0	620514	3	2	0	1	0	0	0	0	3	2	0	1	0	0	0	0	0	0	0	1	0	0	0	0	0	0	0	0	0	0	0	0	0	0	0	1	0	0	0	0
1	1	5	15	2020-03-01	1		0	0	620511	3	3	2	1	0	0	2	2	3	3	2	0	0	0	2	0	0	0	0	1	0	0	0	0	0	0	0	0	0	0	0	0	0	0	0	0	0	0	0	0
1	1	5	16	2020-03-02	1		0	0	620510	1	3	4	1	1	0	4	4	1	3	3	0	1	0	3	0	0	0	0	1	0	0	0	0	0	0	0	0	0	0	0	0	0	0	0	0	0	0	0	0
1	1	5	17	2020-03-03	1		0	0	620508	2	1	6	1	2	0	5	5	2	1	3	0	1	0	2	0	0	0	0	1	0	0	0	0	0	0	0	0	0	0	0	0	0	0	0	0	0	0	0	0
1	1	5	18	2020-03-04	1		0	1	620506	2	2	6	1	3	0	5	6	2	2	1	1	1	0	1	1	0	0	1	0	0	0	0	0	0	0	0	0	0	0	0	0	0	0	1	0	0	0	0	0
1	1	5	19	2020-03-05	1		1	0	620500	5	2	6	4	2	0	5	9	5	2	2	3	1	0	2	3	0	2	2	0	0	0	0	0	0	0	0	0	0	0	0	0	0	2	1	0	0	0	0	0
1	1	5	20	2020-03-06	1		1	0	620493	8	3	7	4	3	0	6	10	6	3	2	2	0	0	2	2	0	3	1	0	0	0	0	0	0	0	0	0	0	0	0	0	0	1	1	0	0	0	0	0
1	1	5	21	2020-03-07	1		0	2	620486	9	6	8	4	7	0	7	11	7	6	3	2	3	0	3	2	0	3	1	0	0	0	0	0	0	0	0	0	0	0	0	0	0	1	1	0	0	0	0	0
1	1	5	22	2020-03-08	1		2	0	620481	5	7	11	7	8	0	9	16	3	7	6	3	2	0	5	3	0	5	2	0	0	0	0	0	0	0	0	0	0	0	0	0	0	2	1	0	0	0	0	0
1	1	5	23	2020-03-09	1		5	0	620466	12	3	12	9	12	0	9	18	10	3	7	2	5	0	5	2	0	5	2	2	0	0	0	0	0	0	0	0	0	0	0	0	0	0	0	2	0	0	0	0
1	1	5	24	2020-03-10	1		2	2	620460	8	8	13	10	17	0	9	18	4	8	3	3	4	0	2	2	0	6	0	3	0	0	0	1	0	0	0	0	0	0	0	0	0	1	0	1	0	0	0	1
1	1	5	25	2020-03-11	1		5	1	620446	13	4	15	15	19	0	11	25	9	4	8	7	5	0	8	7	0	5	2	5	0	0	1	2	0	0	0	0	0	0	0	0	0	0	3	2	0	0	1	1
1	1	5	26	2020-03-12	1		3	4	620434	12	10	15	17	25	0	14	30	9	10	4	5	8	0	4	5	0	5	3	4	0	0	2	3	0	0	0	0	0	0	0	0	0	1	2	0	0	0	1	1
1	1	5	27	2020-03-13	1		4	3	620410	24	8	15	23	32	0	15	37	20	8	10	9	10	0	10	9	1	6	7	2	0	0	3	4	0	0	0	0	0	0	0	0	1	2	4	0	0	0	1	1
1	1	5	28	2020-03-14	1		5	3	620389	21	19	17	24	39	0	17	39	16	19	8	7	4	0	8	6	1	5	8	2	0	0	3	5	0	0	0	0	0	0	0	0	0	1	5	0	0	0	0	1
1	1	5	29	2020-03-15	1		8	5	620364	21	17	32	34	44	0	29	53	17	17	19	16	5	0	16	5	1	3	11	3	0	0	3	5	0	0	0	0	0	0	0	0	0	0	4	2	0	0	0	0
1	1	5	30	2020-03-16	1		6	4	620341	20	18	34	46	62	0	30	57	17	18	17	21	17	0	15	10	1	2	12	8	0	0	3	6	0	0	0	0	0	0	0	0	0	1	5	6	0	0	0	1
1	1	5	31	2020-03-17	1		9	10	620314	21	17	37	65	75	0	30	66	18	17	18	27	19	0	14	13	3	4	16	8	0	0	3	8	0	0	0	0	0	0	0	0	2	3	6	1	0	0	0	2
1	1	5	32	2020-03-18	1		11	3	620289	19	16	40	81	94	0	30	71	14	16	17	28	21	0	13	9	3	4	20	11	0	0	4	8	0	0	0	0	0	0	0	0	0	1	6	3	0	0	1	1
1	1	5	33	2020-03-19	1	Gatherings > 500 people outdoors cancelled & Gatherings > 100 people indoors cancelled	15	1	620258	22	13	45	94	111	0	39	80	16	13	16	32	15	0	16	13	2	6	17	13	0	0	4	10	0	0	0	0	0	0	0	0	0	3	7	3	0	0	0	2
1	1	5	34	2020-03-20	1		8	2	620235	23	14	39	111	124	0	29	83	15	14	13	32	22	0	8	19	3	7	22	17	0	0	4	12	0	0	1	0	0	0	0	0	1	2	9	5	0	0	1	2
1	1	5	35	2020-03-21	1		9	1	620207	29	13	39	120	144	0	26	85	19	13	14	30	23	0	8	17	3	8	23	18	0	0	4	14	0	0	1	0	0	0	0	0	0	2	10	2	0	0	0	3
1	1	5	36	2020-03-22	1		5	1	620186	26	19	31	126	169	0	23	90	16	19	13	36	30	0	12	26	2	8	29	18	0	0	2	20	0	0	2	0	0	0	0	0	0	2	16	4	0	0	0	6
1	1	5	37	2020-03-23	1	National Restrictions: Pubs, hotels, clubs, restaurants and recreation facilities are closed.	6	5	620162	27	17	39	122	188	0	29	96	18	17	19	25	13	0	15	17	3	9	27	15	0	0	3	19	0	0	2	0	0	0	0	0	2	4	6	4	0	0	1	1
1	1	5	38	2020-03-24	2		6	1	620140	25	18	42	129	204	0	32	106	16	18	17	24	16	0	15	14	3	9	25	18	0	0	4	23	0	0	2	0	0	0	0	0	0	1	4	5	0	0	1	4
1	1	5	39	2020-03-25	2		3	2	620121	25	16	43	122	229	0	38	107	16	16	18	20	17	0	17	16	2	7	21	16	0	0	6	23	0	0	2	1	0	0	0	0	1	1	6	4	0	0	2	2
1	1	5	40	2020-03-26	2	Border Closure: Anyone who arrives in Queensland from another state or territory must self-quarantine for 14 days, unless they are an exempt person	4	1	620101	25	16	38	125	250	0	33	108	16	16	16	23	20	0	16	18	1	7	21	17	0	0	6	26	0	0	2	1	0	0	0	0	0	1	9	5	0	0	1	3
1	1	5	41	2020-03-27	2	Queenslanders cannot have more than 10 people in their house at any one time, excluding households where more than 10 people ordinarily reside. People are asked to stay at home where possible.	2	2	620086	21	17	33	126	275	0	28	105	13	17	16	24	17	0	14	18	0	8	26	13	0	0	8	27	0	0	1	1	0	0	0	0	0	3	10	3	0	0	2	2
1	1	5	42	2020-03-28	2	Overseas travellers must self isolate for 14 days. School Closures in Queensland (from Monday).	4	0	620065	26	12	33	120	301	0	27	98	17	12	17	18	13	0	13	13	0	8	26	10	0	0	8	24	0	0	0	1	0	0	0	0	0	2	9	1	0	0	0	1
1	1	5	43	2020-03-29	3		2	3	620051	21	17	28	123	315	0	21	99	12	17	12	25	18	0	10	22	1	8	35	6	0	0	8	25	0	0	0	1	0	0	0	0	1	2	16	1	0	0	0	2
1	1	5	44	2020-03-30	3		2	1	620045	14	11	25	120	334	0	24	103	4	11	17	20	18	0	17	17	0	11	34	6	0	0	8	25	0	0	0	2	0	0	0	0	0	4	12	1	0	0	0	1
1	1	5	45	2020-03-31	3		1	0	620036	18	4	27	108	350	0	25	100	8	4	11	17	7	0	9	16	1	9	31	5	0	0	8	24	0	0	0	3	0	0	0	0	1	2	8	2	0	0	0	3
1	1	5	46	2020-04-01	3		0	0	620031	17	6	20	95	373	0	17	83	5	6	4	9	11	0	3	9	1	8	26	5	0	0	6	22	0	0	1	2	0	0	0	0	0	1	6	2	0	0	0	0
1	1	5	47	2020-04-02	3		0	1	620025	18	5	16	84	388	0	13	75	6	5	6	16	9	0	4	16	1	7	22	6	0	0	6	21	0	0	1	2	0	0	0	0	1	3	8	2	0	0	1	1
1	1	5	48	2020-04-03	3		0	0	620024	13	6	16	80	393	0	12	75	1	6	5	15	4	0	4	15	1	5	26	5	0	0	6	18	0	0	2	4	0	0	0	0	0	3	10	1	0	0	1	0
1	1	5	49	2020-04-04	3		0	1	620022	13	2	12	63	417	0	8	58	2	2	6	6	9	0	5	6	0	5	17	4	0	0	5	13	0	0	3	6	0	0	0	0	0	3	2	1	0	0	0	0
1	1	5	50	2020-04-05	3		0	0	620021	12	2	9	55	429	0	6	49	1	2	2	4	4	0	1	4	0	5	13	5	0	0	3	9	0	0	4	7	0	0	0	0	0	1	1	2	0	0	0	0
1	1	5	51	2020-04-06	3		0	1	620021	10	2	6	48	438	0	6	47	0	2	2	6	5	0	2	6	0	5	10	4	0	0	2	10	0	0	5	7	0	0	0	0	0	1	2	1	0	0	0	2
1	1	5	52	2020-04-07	3		0	0	620020	11	0	7	40	446	0	6	40	1	0	2	2	0	0	1	2	0	3	9	2	0	0	2	8	0	0	5	7	0	0	0	0	0	0	2	0	0	0	0	0
1	1	5	53	2020-04-08	3		0	0	620016	14	1	4	36	453	0	3	35	4	1	0	4	2	0	0	4	0	2	8	2	0	0	2	7	0	0	5	6	0	0	0	0	0	0	2	1	0	0	0	1
1	1	5	54	2020-04-09	3		0	1	620015	11	4	4	30	458	0	3	31	1	4	1	4	0	0	1	4	1	1	6	0	0	0	3	7	0	0	5	5	0	0	0	0	1	1	0	0	0	0	1	1
1	1	5	55	2020-04-10	3		1	0	620012	11	2	7	26	463	0	5	29	2	2	4	3	1	0	3	2	1	3	4	0	0	0	3	5	0	0	4	4	0	0	0	0	0	2	0	0	0	0	0	0
1	1	5	56	2020-04-11	3		0	0	620010	11	2	7	20	470	0	5	24	2	2	2	0	2	0	1	0	1	3	3	0	0	0	2	5	0	0	2	3	0	0	0	0	0	0	0	0	0	0	0	0
1	1	5	57	2020-04-12	3		0	0	620008	9	4	4	18	477	0	3	20	2	4	2	1	4	0	2	1	1	1	4	0	0	0	2	4	0	0	1	4	0	0	0	0	0	0	1	0	0	0	0	0
1	1	5	58	2020-04-13	3		0	0	620003	12	2	6	19	478	0	5	23	5	2	4	2	2	0	4	2	1	1	5	0	0	0	2	5	0	0	1	3	0	0	0	0	0	0	1	0	0	0	0	1
1	1	5	59	2020-04-14	3		0	0	619997	12	6	6	16	483	0	5	20	6	6	2	2	2	0	1	2	1	1	5	0	0	0	1	5	0	0	1	1	0	0	0	0	0	0	2	0	0	0	0	0
1	1	5	60	2020-04-15	3		0	0	619994	9	6	9	14	488	0	7	20	3	6	6	4	2	0	5	3	1	1	4	1	0	0	1	5	0	0	0	1	0	0	0	0	0	1	2	1	0	0	0	0
1	1	5	61	2020-04-16	3		0	0	619990	10	3	10	10	497	0	7	16	4	3	6	1	5	0	4	1	1	0	2	1	0	0	1	4	0	0	0	1	0	0	0	0	1	0	0	0	0	0	0	0
1	1	5	62	2020-04-17	3		0	0	619986	10	4	10	9	501	0	7	15	4	4	3	3	2	0	2	3	1	0	1	2	0	0	0	4	0	0	0	1	0	0	0	0	1	1	0	1	0	0	0	0
1	1	5	63	2020-04-18	3		0	0	619983	9	4	9	11	504	0	6	16	3	4	4	4	3	0	2	4	3	0	2	2	0	0	0	3	0	0	0	1	0	0	0	0	2	1	1	0	0	0	0	0
1	1	5	64	2020-04-19	3		0	0	619980	9	3	9	14	505	0	6	19	3	3	4	6	1	0	3	6	4	0	4	2	0	0	0	3	0	0	0	1	0	0	0	0	3	1	2	0	0	0	0	0
1	1	5	65	2020-04-20	3		0	0	619979	6	4	11	11	509	0	8	18	1	4	3	0	1	0	3	0	2	0	4	2	0	0	0	2	0	0	0	1	0	0	0	0	0	0	0	0	0	0	0	0
1	1	5	66	2020-04-21	3		0	0	619976	8	1	12	10	513	0	8	17	3	1	4	0	3	0	3	0	2	0	3	2	0	0	0	2	0	0	0	1	0	0	0	0	0	0	0	0	0	0	0	0
1	1	5	67	2020-04-22	3		0	0	619974	7	3	7	13	516	0	5	17	2	3	1	4	4	0	1	4	2	1	5	3	0	0	0	1	0	0	0	1	0	0	0	0	0	1	2	1	0	0	0	0
1	1	5	68	2020-04-23	3		0	0	619971	8	2	6	13	520	0	5	17	3	2	3	3	3	0	3	3	2	2	3	4	0	0	1	1	0	0	0	0	0	0	0	0	0	1	0	1	0	0	1	0
1	1	5	69	2020-04-24	3		0	0	619969	7	3	6	12	523	0	5	17	2	3	2	3	0	0	2	3	1	1	6	2	0	0	1	1	0	0	0	0	0	0	0	0	0	0	3	0	0	0	0	0
1	1	5	70	2020-04-25	3		0	0	619969	5	2	7	11	526	0	5	16	0	2	3	1	2	0	2	1	1	1	6	1	0	0	1	1	0	0	0	0	0	0	0	0	0	0	1	0	0	0	0	0
1	1	6	1	2020-02-16	1		0	0	620520	0	0	0	0	0	0	0	0	0	0	0	0	0	0	0	0	0	0	0	0	0	0	0	0	0	0	0	0	0	0	0	0	0	0	0	0	0	0	0	0
1	1	6	2	2020-02-17	1		0	0	620520	0	0	0	0	0	0	0	0	0	0	0	0	0	0	0	0	0	0	0	0	0	0	0	0	0	0	0	0	0	0	0	0	0	0	0	0	0	0	0	0
1	1	6	3	2020-02-18	1		0	0	620520	0	0	0	0	0	0	0	0	0	0	0	0	0	0	0	0	0	0	0	0	0	0	0	0	0	0	0	0	0	0	0	0	0	0	0	0	0	0	0	0
1	1	6	4	2020-02-19	1		0	0	620520	0	0	0	0	0	0	0	0	0	0	0	0	0	0	0	0	0	0	0	0	0	0	0	0	0	0	0	0	0	0	0	0	0	0	0	0	0	0	0	0
1	1	6	5	2020-02-20	1		0	0	620520	0	0	0	0	0	0	0	0	0	0	0	0	0	0	0	0	0	0	0	0	0	0	0	0	0	0	0	0	0	0	0	0	0	0	0	0	0	0	0	0
1	1	6	6	2020-02-21	1		0	0	620520	0	0	0	0	0	0	0	0	0	0	0	0	0	0	0	0	0	0	0	0	0	0	0	0	0	0	0	0	0	0	0	0	0	0	0	0	0	0	0	0
1	1	6	7	2020-02-22	1		0	0	620520	0	0	0	0	0	0	0	0	0	0	0	0	0	0	0	0	0	0	0	0	0	0	0	0	0	0	0	0	0	0	0	0	0	0	0	0	0	0	0	0
1	1	6	8	2020-02-23	1		0	0	620520	0	0	0	0	0	0	0	0	0	0	0	0	0	0	0	0	0	0	0	0	0	0	0	0	0	0	0	0	0	0	0	0	0	0	0	0	0	0	0	0
1	1	6	9	2020-02-24	1		0	0	620520	0	0	0	0	0	0	0	0	0	0	0	0	0	0	0	0	0	0	0	0	0	0	0	0	0	0	0	0	0	0	0	0	0	0	0	0	0	0	0	0
1	1	6	10	2020-02-25	1		0	0	620520	0	0	0	0	0	0	0	0	0	0	0	0	0	0	0	0	0	0	0	0	0	0	0	0	0	0	0	0	0	0	0	0	0	0	0	0	0	0	0	0
1	1	6	11	2020-02-26	1		0	0	620520	0	0	0	0	0	0	0	0	0	0	0	0	0	0	0	0	0	0	0	0	0	0	0	0	0	0	0	0	0	0	0	0	0	0	0	0	0	0	0	0
1	1	6	12	2020-02-27	1		1	0	620519	0	0	0	0	1	0	0	0	0	0	0	0	1	0	0	0	0	0	0	0	0	0	0	0	0	0	0	0	0	0	0	0	0	0	0	0	0	0	0	0
1	1	6	13	2020-02-28	1		0	0	620519	0	0	0	0	1	0	0	0	0	0	0	0	0	0	0	0	0	0	0	0	0	0	0	0	0	0	0	0	0	0	0	0	0	0	0	0	0	0	0	0
1	1	6	14	2020-02-29	1		0	0	620519	0	0	0	0	1	0	0	0	0	0	0	0	0	0	0	0	0	0	0	0	0	0	0	0	0	0	0	0	0	0	0	0	0	0	0	0	0	0	0	0
1	1	6	15	2020-03-01	1		0	0	620519	0	0	0	0	1	0	0	0	0	0	0	0	0	0	0	0	0	0	0	0	0	0	0	0	0	0	0	0	0	0	0	0	0	0	0	0	0	0	0	0
1	1	6	16	2020-03-02	1		0	0	620519	0	0	0	0	1	0	0	0	0	0	0	0	0	0	0	0	0	0	0	0	0	0	0	0	0	0	0	0	0	0	0	0	0	0	0	0	0	0	0	0
1	1	6	17	2020-03-03	1		0	0	620519	0	0	0	0	1	0	0	0	0	0	0	0	0	0	0	0	0	0	0	0	0	0	0	0	0	0	0	0	0	0	0	0	0	0	0	0	0	0	0	0
1	1	6	18	2020-03-04	1		0	1	620519	0	0	0	0	1	0	0	0	0	0	0	0	0	0	0	0	0	0	0	0	0	0	0	0	0	0	0	0	0	0	0	0	0	0	0	0	0	0	0	0
1	1	6	19	2020-03-05	1		1	0	620518	0	0	0	0	1	0	0	0	0	0	0	0	0	0	0	0	0	0	0	0	0	0	0	0	0	0	0	0	0	0	0	0	0	0	0	0	0	0	0	0
1	1	6	20	2020-03-06	1		1	0	620515	2	0	0	0	1	0	0	0	2	0	0	0	0	0	0	0	0	0	0	0	0	0	0	0	0	0	0	0	0	0	0	0	0	0	0	0	0	0	0	0
1	1	6	21	2020-03-07	1		0	2	620515	0	2	0	0	2	0	0	0	0	2	0	0	1	0	0	0	0	0	0	0	0	0	0	0	0	0	0	0	0	0	0	0	0	0	0	0	0	0	0	0
1	1	6	22	2020-03-08	1		2	0	620509	4	0	2	0	2	0	2	2	4	0	2	0	0	0	2	0	0	0	0	0	0	0	0	0	0	0	0	0	0	0	0	0	0	0	0	0	0	0	0	0
1	1	6	23	2020-03-09	1		5	0	620502	2	4	1	1	7	0	1	2	2	4	0	1	6	0	0	1	0	0	1	0	0	0	0	0	0	0	0	0	0	0	0	0	0	0	1	0	0	0	0	0
1	1	6	24	2020-03-10	1		2	2	620498	2	2	5	2	7	0	4	6	2	2	4	1	1	0	3	1	0	0	1	1	0	0	0	0	0	0	0	0	0	0	0	0	0	0	0	1	0	0	0	0
1	1	6	25	2020-03-11	1		5	1	620491	2	2	5	2	14	0	4	6	2	2	2	0	7	0	2	0	0	0	1	1	0	0	0	0	0	0	0	0	0	0	0	0	0	0	0	0	0	0	0	0
1	1	6	26	2020-03-12	1		3	4	620483	5	2	5	3	19	0	4	6	5	2	2	3	5	0	2	2	0	0	1	1	0	0	0	1	0	0	0	0	0	0	0	0	0	0	1	1	0	0	0	1
1	1	6	27	2020-03-13	1		4	3	620471	8	5	6	5	20	0	4	8	8	5	2	3	3	0	1	3	0	0	2	1	0	0	0	2	0	0	0	0	0	0	0	0	0	0	2	0	0	0	0	1
1	1	6	28	2020-03-14	1		5	3	620460	6	8	8	9	24	0	5	13	6	8	5	5	5	0	4	5	0	0	5	2	0	0	0	2	0	0	0	0	0	0	0	0	0	0	4	1	0	0	0	0
1	1	6	29	2020-03-15	1		8	5	620446	7	5	12	19	30	0	10	19	6	5	8	11	7	0	7	1	0	0	6	3	0	0	0	2	0	0	0	0	0	0	0	0	0	0	1	1	0	0	0	0
1	1	6	30	2020-03-16	1		6	4	620426	14	7	14	25	42	0	11	20	14	7	5	11	12	0	4	2	0	0	6	2	0	0	0	3	0	0	0	0	0	0	0	0	0	0	1	0	0	0	0	1
1	1	6	31	2020-03-17	1		9	10	620406	13	12	14	42	45	0	12	29	11	12	7	20	9	0	6	9	0	0	14	2	0	0	0	3	0	0	0	0	0	0	0	0	0	0	8	1	0	0	0	0
1	1	6	32	2020-03-18	1		11	3	620381	16	11	22	53	57	0	20	38	14	11	12	22	12	0	11	6	0	0	16	1	0	0	0	3	0	0	0	0	0	0	0	0	0	0	6	0	0	0	0	0
1	1	6	33	2020-03-19	1	Gatherings > 500 people outdoors cancelled & Gatherings > 100 people indoors cancelled	15	1	620352	17	13	25	65	75	0	22	39	14	13	11	28	16	0	10	6	0	1	12	0	0	0	0	7	0	0	0	0	0	0	0	0	0	1	3	0	0	0	0	4
1	1	6	34	2020-03-20	1		8	2	620328	20	13	26	74	87	0	21	47	16	13	13	29	19	0	10	15	1	2	13	3	0	0	1	10	0	0	0	0	0	0	0	0	1	2	6	3	0	0	1	3
1	1	6	35	2020-03-21	1		9	1	620305	19	15	27	87	97	0	23	57	14	15	13	27	16	0	13	12	1	3	14	6	0	0	2	15	0	0	0	0	0	0	0	0	0	1	5	3	0	0	1	5
1	1	6	36	2020-03-22	1		5	1	620288	17	14	31	97	102	0	26	71	12	14	15	26	12	0	13	16	1	6	18	9	0	0	2	18	0	0	0	0	0	0	0	0	0	4	9	3	0	0	0	3
1	1	6	37	2020-03-23	1	National Restrictions: Pubs, hotels, clubs, restaurants and recreation facilities are closed.	6	5	620272	14	13	36	96	123	0	31	73	10	13	14	24	17	0	12	11	1	6	17	11	0	0	2	18	0	0	0	0	0	0	0	0	1	1	7	5	0	0	0	1
1	1	6	38	2020-03-24	2		6	1	620253	17	10	35	103	138	0	30	74	13	10	13	19	12	0	10	11	0	5	19	13	0	0	2	18	0	0	0	1	0	0	0	0	0	1	5	5	0	0	0	1
1	1	6	39	2020-03-25	2		3	2	620237	16	14	33	107	150	0	29	78	13	14	10	21	12	0	8	17	1	8	18	13	0	0	2	19	0	0	0	1	0	0	0	0	2	4	9	1	0	0	0	1
1	1	6	40	2020-03-26	2	Border Closure: Anyone who arrives in Queensland from another state or territory must self-quarantine for 14 days, unless they are an exempt person	4	1	620222	14	13	31	114	163	0	27	83	11	13	14	22	16	0	12	16	1	10	19	14	0	0	3	21	0	0	0	2	0	0	0	0	1	3	6	3	0	0	1	3
1	1	6	41	2020-03-27	2	Queenslanders cannot have more than 10 people in their house at any one time, excluding households where more than 10 people ordinarily reside. People are asked to stay at home where possible.	2	2	620209	14	11	31	119	172	0	26	90	11	11	13	20	8	0	11	17	3	8	22	15	0	0	3	23	0	0	0	2	0	0	0	0	2	1	10	2	0	0	0	2
1	1	6	42	2020-03-28	2	Overseas travellers must self isolate for 14 days. School Closures in Queensland (from Monday).	4	0	620186	22	11	31	120	187	0	27	92	19	11	11	20	13	0	10	11	2	8	24	18	0	0	3	21	0	0	0	3	0	0	0	0	0	1	6	5	0	0	0	1
1	1	6	43	2020-03-29	3		2	3	620176	12	18	27	123	199	0	21	94	8	18	11	20	12	0	9	16	2	8	30	18	0	0	2	21	0	0	0	4	0	0	0	0	0	1	12	2	0	0	0	2
1	1	6	44	2020-03-30	3		2	1	620164	14	8	31	116	221	0	26	96	10	8	18	14	9	0	16	12	2	8	32	11	0	0	2	19	0	0	0	4	0	0	0	0	0	1	10	1	0	0	0	0
1	1	6	45	2020-03-31	3		1	0	620153	12	12	23	98	251	0	18	78	10	12	8	12	17	0	8	10	2	8	28	9	0	0	1	16	0	0	0	3	0	0	0	0	0	5	2	2	0	0	0	1
1	1	6	46	2020-04-01	3		0	0	620143	12	10	27	82	272	0	22	74	10	10	12	8	8	0	10	8	3	6	21	6	0	0	1	15	0	0	0	4	0	0	0	0	1	1	4	1	0	0	0	1
1	1	6	47	2020-04-02	3		0	1	620137	8	10	25	72	287	0	20	69	6	10	10	7	11	0	8	7	1	5	18	6	0	0	1	18	0	0	0	4	0	0	0	0	0	1	1	1	0	0	0	4
1	1	6	48	2020-04-03	3		0	0	620130	9	6	25	69	295	0	22	74	7	6	10	19	7	0	9	19	1	6	17	6	0	0	2	19	0	0	0	4	0	0	0	0	2	3	10	1	0	0	1	2
1	1	6	49	2020-04-04	3		0	1	620124	8	7	21	58	314	0	17	60	6	7	6	12	9	0	5	12	1	5	13	3	0	0	4	17	0	0	0	3	0	0	0	0	0	1	7	1	0	0	2	1
1	1	6	50	2020-04-05	3		0	0	620121	5	6	21	51	325	0	18	58	3	6	7	4	6	0	7	4	1	5	11	1	0	0	3	17	0	0	0	4	0	0	0	0	1	1	1	0	0	0	0	1
1	1	6	51	2020-04-06	3		0	1	620115	8	3	17	55	330	0	15	61	6	3	6	12	6	0	6	12	0	9	14	0	0	0	4	14	0	0	0	6	0	0	0	0	0	6	5	0	0	0	1	0
1	1	6	52	2020-04-07	3		0	0	620112	4	7	13	50	341	0	12	54	3	7	3	6	6	0	3	6	0	8	13	1	0	0	4	11	0	0	0	6	0	0	0	0	0	2	3	1	0	0	0	0
1	1	6	53	2020-04-08	3		0	0	620108	4	4	15	49	346	0	13	55	4	4	7	6	2	0	5	6	0	7	16	0	0	0	4	11	0	0	0	5	0	0	0	0	0	1	5	0	0	0	0	0
1	1	6	54	2020-04-09	3		0	1	620108	1	3	9	44	360	0	8	46	0	3	4	5	8	0	3	5	2	6	13	0	0	0	4	9	0	0	0	5	0	0	0	0	2	0	3	0	0	0	0	0
1	1	6	55	2020-04-10	3		1	0	620106	2	0	6	39	370	0	4	39	1	0	3	9	6	0	2	7	0	5	11	1	0	0	5	10	0	0	0	4	0	0	0	0	0	2	2	1	0	0	1	1
1	1	6	56	2020-04-11	3		0	0	620106	1	1	6	33	375	0	4	34	0	1	0	3	0	0	0	3	0	5	9	1	0	0	3	8	0	0	1	2	0	0	0	0	0	2	1	0	0	0	0	0
1	1	6	57	2020-04-12	3		0	0	620106	1	0	6	33	375	1	4	34	0	0	1	4	1	1	1	4	1	4	9	1	0	0	4	7	0	0	1	3	0	0	0	1	1	1	1	0	0	0	1	0
1	1	6	58	2020-04-13	3		0	0	620106	1	0	3	31	378	2	1	31	0	0	0	3	3	1	0	3	0	5	9	1	0	0	4	7	0	0	1	2	0	0	0	2	0	1	1	1	0	0	0	0
1	1	6	59	2020-04-14	3		0	0	620104	3	0	2	25	384	3	0	24	2	0	0	3	0	1	0	3	0	3	7	1	0	0	4	4	0	0	2	3	0	0	0	3	0	1	1	0	0	0	1	0
1	1	6	60	2020-04-15	3		0	0	620104	1	2	2	18	391	3	0	17	0	2	0	0	0	0	0	0	0	2	3	1	0	0	3	2	0	0	2	4	0	0	0	3	0	0	0	0	0	0	0	0
1	1	6	61	2020-04-16	3		0	0	620104	1	0	2	17	394	3	2	18	0	0	2	2	2	0	2	2	0	1	4	1	0	0	3	1	0	0	2	4	0	0	0	3	0	1	1	0	0	0	0	0
1	1	6	62	2020-04-17	3		0	0	620104	1	0	2	14	397	3	2	15	0	0	0	0	0	0	0	0	0	0	2	1	0	0	3	1	0	0	2	4	0	0	0	3	0	0	0	0	0	0	0	0
1	1	6	63	2020-04-18	3		0	0	620104	1	0	0	12	401	3	0	11	0	0	0	0	2	0	0	0	0	0	1	0	0	0	3	1	0	0	2	3	0	0	0	3	0	0	0	0	0	0	0	0
1	1	6	64	2020-04-19	3		0	0	620104	1	0	0	10	402	4	0	9	0	0	0	1	0	1	0	1	0	1	1	0	0	0	2	1	0	0	1	3	0	0	0	4	0	1	0	0	0	0	0	0
1	1	6	65	2020-04-20	3		0	0	620104	1	0	0	9	403	4	0	8	0	0	0	0	0	0	0	0	0	1	1	0	0	0	2	1	0	0	0	3	0	0	0	4	0	0	0	0	0	0	0	0
1	1	6	66	2020-04-21	3		0	0	620104	1	0	0	8	404	4	0	7	0	0	0	1	0	0	0	1	1	0	1	0	0	0	2	0	0	0	0	2	0	0	0	4	1	0	0	0	0	0	0	0
1	1	6	67	2020-04-22	3		0	0	620104	1	0	0	5	406	5	0	4	0	0	0	0	0	1	0	0	1	0	0	0	0	0	2	0	0	0	0	1	0	0	0	5	0	0	0	0	0	0	0	0
1	1	6	68	2020-04-23	3		0	0	620104	1	0	0	3	407	5	0	3	0	0	0	0	0	0	0	0	0	0	0	0	0	0	2	0	0	0	0	1	0	0	0	5	0	0	0	0	0	0	0	0
1	1	6	69	2020-04-24	3		0	0	620104	0	1	0	2	408	5	0	2	0	1	0	0	0	0	0	0	0	0	0	0	0	0	1	0	0	0	0	1	0	0	0	5	0	0	0	0	0	0	0	0
1	1	6	70	2020-04-25	3		0	0	620104	0	0	1	1	409	5	1	2	0	0	1	0	0	0	1	0	0	0	0	0	0	0	1	0	0	0	0	0	0	0	0	5	0	0	0	0	0	0	0	0
1	1	7	1	2020-02-16	1		0	0	620520	0	0	0	0	0	0	0	0	0	0	0	0	0	0	0	0	0	0	0	0	0	0	0	0	0	0	0	0	0	0	0	0	0	0	0	0	0	0	0	0
1	1	7	2	2020-02-17	1		0	0	620520	0	0	0	0	0	0	0	0	0	0	0	0	0	0	0	0	0	0	0	0	0	0	0	0	0	0	0	0	0	0	0	0	0	0	0	0	0	0	0	0
1	1	7	3	2020-02-18	1		0	0	620520	0	0	0	0	0	0	0	0	0	0	0	0	0	0	0	0	0	0	0	0	0	0	0	0	0	0	0	0	0	0	0	0	0	0	0	0	0	0	0	0
1	1	7	4	2020-02-19	1		0	0	620520	0	0	0	0	0	0	0	0	0	0	0	0	0	0	0	0	0	0	0	0	0	0	0	0	0	0	0	0	0	0	0	0	0	0	0	0	0	0	0	0
1	1	7	5	2020-02-20	1		0	0	620520	0	0	0	0	0	0	0	0	0	0	0	0	0	0	0	0	0	0	0	0	0	0	0	0	0	0	0	0	0	0	0	0	0	0	0	0	0	0	0	0
1	1	7	6	2020-02-21	1		0	0	620520	0	0	0	0	0	0	0	0	0	0	0	0	0	0	0	0	0	0	0	0	0	0	0	0	0	0	0	0	0	0	0	0	0	0	0	0	0	0	0	0
1	1	7	7	2020-02-22	1		0	0	620520	0	0	0	0	0	0	0	0	0	0	0	0	0	0	0	0	0	0	0	0	0	0	0	0	0	0	0	0	0	0	0	0	0	0	0	0	0	0	0	0
1	1	7	8	2020-02-23	1		0	0	620520	0	0	0	0	0	0	0	0	0	0	0	0	0	0	0	0	0	0	0	0	0	0	0	0	0	0	0	0	0	0	0	0	0	0	0	0	0	0	0	0
1	1	7	9	2020-02-24	1		0	0	620520	0	0	0	0	0	0	0	0	0	0	0	0	0	0	0	0	0	0	0	0	0	0	0	0	0	0	0	0	0	0	0	0	0	0	0	0	0	0	0	0
1	1	7	10	2020-02-25	1		0	0	620520	0	0	0	0	0	0	0	0	0	0	0	0	0	0	0	0	0	0	0	0	0	0	0	0	0	0	0	0	0	0	0	0	0	0	0	0	0	0	0	0
1	1	7	11	2020-02-26	1		0	0	620520	0	0	0	0	0	0	0	0	0	0	0	0	0	0	0	0	0	0	0	0	0	0	0	0	0	0	0	0	0	0	0	0	0	0	0	0	0	0	0	0
1	1	7	12	2020-02-27	1		1	0	620516	3	0	0	0	0	0	0	0	3	0	0	0	0	0	0	0	0	0	0	0	0	0	0	0	0	0	0	0	0	0	0	0	0	0	0	0	0	0	0	0
1	1	7	13	2020-02-28	1		0	0	620516	0	3	0	0	0	0	0	0	0	3	0	0	0	0	0	0	0	0	0	0	0	0	0	0	0	0	0	0	0	0	0	0	0	0	0	0	0	0	0	0
1	1	7	14	2020-02-29	1		0	0	620515	1	0	3	0	0	0	3	3	1	0	3	0	0	0	3	0	0	0	0	0	0	0	0	0	0	0	0	0	0	0	0	0	0	0	0	0	0	0	0	0
1	1	7	15	2020-03-01	1		0	0	620514	1	1	0	1	2	0	0	1	1	1	0	1	2	0	0	1	0	0	1	0	0	0	0	0	0	0	0	0	0	0	0	0	0	0	1	0	0	0	0	0
1	1	7	16	2020-03-02	1		0	0	620514	0	1	1	2	1	0	1	3	0	1	1	1	0	0	1	1	0	0	2	0	0	0	0	0	0	0	0	0	0	0	0	0	0	0	1	0	0	0	0	0
1	1	7	17	2020-03-03	1		0	0	620513	1	0	2	0	3	0	2	2	1	0	1	0	0	0	1	0	0	0	0	0	0	0	0	0	0	0	0	0	0	0	0	0	0	0	0	0	0	0	0	0
1	1	7	18	2020-03-04	1		0	1	620512	1	1	2	0	4	0	2	2	1	1	0	0	1	0	0	0	0	0	0	0	0	0	0	0	0	0	0	0	0	0	0	0	0	0	0	0	0	0	0	0
1	1	7	19	2020-03-05	1		1	0	620508	3	1	2	2	3	0	2	4	3	1	1	2	1	0	1	2	0	0	1	1	0	0	0	0	0	0	0	0	0	0	0	0	0	0	1	1	0	0	0	0
1	1	7	20	2020-03-06	1		1	0	620503	4	3	1	2	5	0	1	3	4	3	1	1	1	0	1	1	0	0	1	1	0	0	0	0	0	0	0	0	0	0	0	0	0	0	1	0	0	0	0	0
1	1	7	21	2020-03-07	1		0	2	620499	4	4	4	3	5	0	4	7	4	4	3	1	1	0	3	1	0	0	2	1	0	0	0	0	0	0	0	0	0	0	0	0	0	0	1	0	0	0	0	0
1	1	7	22	2020-03-08	1		2	0	620495	2	4	8	4	6	0	7	11	2	4	4	1	2	0	3	1	0	0	2	2	0	0	0	0	0	0	0	0	0	0	0	0	0	0	0	1	0	0	0	0
1	1	7	23	2020-03-09	1		5	0	620486	4	2	6	3	15	0	5	8	4	2	4	1	8	0	3	1	0	0	1	2	0	0	0	0	0	0	0	0	0	0	0	0	0	0	1	0	0	0	0	0
1	1	7	24	2020-03-10	1		2	2	620477	7	4	7	6	14	0	5	10	7	4	2	4	1	0	1	3	0	1	1	2	0	0	1	1	0	0	0	0	0	0	0	0	0	1	0	1	0	0	1	1
1	1	7	25	2020-03-11	1		5	1	620464	8	7	8	8	17	0	6	13	8	7	4	3	3	0	4	3	1	1	2	2	0	0	1	1	0	0	0	0	0	0	0	0	1	1	1	0	0	0	0	0
1	1	7	26	2020-03-12	1		3	4	620446	15	8	12	10	22	0	11	20	15	8	7	4	6	0	7	4	1	1	2	4	0	0	1	1	0	0	0	0	0	0	0	0	1	0	1	2	0	0	0	0
1	1	7	27	2020-03-13	1		4	3	620432	11	14	15	10	33	0	13	22	10	14	8	3	10	0	7	3	1	1	4	2	0	0	1	1	0	0	0	0	0	0	0	0	0	0	3	0	0	0	0	0
1	1	7	28	2020-03-14	1		5	3	620409	19	10	24	15	37	0	20	33	18	10	14	8	8	0	11	7	1	1	8	3	0	0	1	1	0	0	0	0	0	0	0	0	0	1	4	3	0	0	0	0
1	1	7	29	2020-03-15	1		8	5	620390	12	18	21	34	43	0	18	40	11	18	10	23	12	0	10	11	1	2	15	5	0	0	1	2	0	0	0	0	0	0	0	0	0	1	8	3	0	0	0	1
1	1	7	30	2020-03-16	1		6	4	620369	16	11	29	40	59	0	23	45	15	11	18	15	12	0	14	7	1	2	15	3	0	0	1	4	0	0	0	0	0	0	0	0	1	1	3	0	0	0	0	2
1	1	7	31	2020-03-17	1		9	10	620348	13	15	33	51	67	0	28	52	12	15	11	20	9	0	11	8	0	4	13	4	0	0	2	6	0	0	0	0	0	0	0	0	0	2	2	2	0	0	1	2
1	1	7	32	2020-03-18	1		11	3	620324	14	12	32	69	81	0	28	60	13	12	15	28	18	0	13	15	0	5	14	8	0	0	2	9	0	0	0	0	0	0	0	0	0	2	7	4	0	0	0	3
1	1	7	33	2020-03-19	1	Gatherings > 500 people outdoors cancelled & Gatherings > 100 people indoors cancelled	15	1	620288	21	14	32	84	104	0	29	62	21	14	12	28	23	0	12	6	1	4	16	7	0	0	3	11	0	0	0	0	0	0	0	0	1	0	5	0	0	0	1	2
1	1	7	34	2020-03-20	1		8	2	620260	20	21	30	95	121	0	26	66	20	21	14	29	20	0	13	15	0	3	24	8	0	0	2	13	0	0	0	0	0	0	0	0	0	1	11	2	0	0	0	3
1	1	7	35	2020-03-21	1		9	1	620227	25	19	41	107	129	0	37	89	24	19	21	30	18	0	19	18	0	5	28	10	0	0	2	17	0	0	0	0	0	0	0	0	0	3	10	2	0	0	0	4
1	1	7	36	2020-03-22	1		5	1	620208	18	21	44	113	147	0	36	96	14	21	19	28	22	0	15	19	0	9	29	7	0	0	3	22	0	0	0	0	0	0	0	0	0	4	8	3	0	0	1	5
1	1	7	37	2020-03-23	1	National Restrictions: Pubs, hotels, clubs, restaurants and recreation facilities are closed.	6	5	620182	24	14	49	120	160	0	41	108	20	14	21	31	15	0	19	20	1	8	32	10	0	0	3	26	0	0	0	0	0	0	0	0	1	3	11	4	0	0	0	4
1	1	7	38	2020-03-24	2		6	1	620159	22	19	46	118	187	0	37	101	17	19	14	23	20	0	11	16	2	7	29	9	0	0	3	25	0	0	0	1	0	0	0	0	1	4	10	0	0	0	0	1
1	1	7	39	2020-03-25	2		3	2	620135	27	16	46	125	198	0	37	114	21	16	19	32	20	0	16	27	4	7	38	10	0	0	4	25	0	0	0	1	0	0	0	0	4	2	16	4	0	0	1	2
1	1	7	40	2020-03-26	2	Border Closure: Anyone who arrives in Queensland from another state or territory must self-quarantine for 14 days, unless they are an exempt person	4	1	620120	17	21	48	126	215	0	37	113	11	21	16	24	15	0	13	17	3	9	38	10	0	0	4	25	0	0	0	1	0	0	0	0	0	5	10	3	0	0	0	1
1	1	7	41	2020-03-27	2	Queenslanders cannot have more than 10 people in their house at any one time, excluding households where more than 10 people ordinarily reside. People are asked to stay at home where possible.	2	2	620103	22	10	43	126	246	0	38	115	15	10	21	25	25	0	20	20	3	8	38	12	0	0	3	26	0	0	0	2	0	0	0	0	2	2	11	4	0	0	0	3
1	1	7	42	2020-03-28	2	Overseas travellers must self isolate for 14 days. School Closures in Queensland (from Monday).	4	0	620082	22	17	29	122	274	0	23	99	17	17	10	23	22	0	8	18	1	7	33	13	0	0	4	30	0	0	0	2	0	0	0	0	0	1	8	4	0	0	1	4
1	1	7	43	2020-03-29	3		2	3	620069	17	16	36	122	283	0	29	109	11	16	17	20	8	0	15	16	2	9	34	14	0	0	4	27	0	0	0	3	0	0	0	0	1	3	9	3	0	0	1	0
1	1	7	44	2020-03-30	3		2	1	620059	13	12	39	113	307	0	33	108	8	12	16	23	12	0	14	18	3	9	31	11	0	0	4	23	0	0	0	5	0	0	0	0	1	2	12	3	0	0	0	1
1	1	7	45	2020-03-31	3		1	0	620052	10	9	38	108	326	0	32	103	6	9	12	20	9	0	10	17	1	5	32	11	0	0	5	22	0	0	0	6	0	0	0	0	0	3	9	3	0	0	1	2
1	1	7	46	2020-04-01	3		0	0	620046	10	6	28	94	356	0	22	84	6	6	9	13	15	0	6	13	3	8	22	8	0	0	5	19	0	0	0	7	0	0	0	0	2	4	5	1	0	0	0	1
1	1	7	47	2020-04-02	3		0	1	620041	9	6	21	91	368	0	17	82	5	6	6	11	11	0	6	11	4	8	23	8	0	0	4	19	0	0	1	6	0	0	0	0	1	3	3	2	0	0	0	2
1	1	7	48	2020-04-03	3		0	0	620035	9	6	21	90	370	1	17	86	6	6	6	16	4	1	6	16	3	8	22	11	0	0	6	21	0	0	1	6	0	0	0	1	0	2	6	3	0	0	2	3
1	1	7	49	2020-04-04	3		0	1	620029	9	6	24	75	386	1	19	77	6	6	6	4	3	0	5	4	3	6	17	8	0	0	6	19	0	0	1	5	0	0	0	1	1	1	2	0	0	0	0	0
1	1	7	50	2020-04-05	3		0	0	620024	9	5	18	71	400	1	14	70	5	5	6	10	10	0	5	10	2	5	18	8	0	0	6	19	0	0	1	3	0	0	0	1	0	3	5	0	0	0	0	2
1	1	7	51	2020-04-06	3		0	1	620021	7	5	17	62	413	2	13	63	3	5	5	8	3	1	4	8	0	7	15	6	0	0	4	17	0	0	2	4	0	0	0	2	0	4	4	0	0	0	0	0
1	1	7	52	2020-04-07	3		0	0	620020	5	3	14	56	427	2	10	56	1	3	5	5	5	0	4	5	1	7	11	6	0	0	4	16	0	0	2	2	0	0	0	2	1	1	2	1	0	0	0	0
1	1	7	53	2020-04-08	3		0	0	620017	7	1	13	53	433	2	8	54	3	1	3	7	3	0	2	7	1	6	15	4	0	0	4	13	0	0	1	3	0	0	0	2	0	1	5	1	0	0	0	0
1	1	7	54	2020-04-09	3		0	1	620014	7	3	9	43	447	2	5	42	3	3	1	4	4	0	1	4	2	3	11	3	0	0	3	11	0	0	1	4	0	0	0	2	1	0	3	0	0	0	0	0
1	1	7	55	2020-04-10	3		1	0	620009	8	3	10	41	451	2	6	41	4	3	3	5	1	0	3	4	2	2	13	2	0	0	2	10	0	0	0	5	0	0	0	2	0	0	4	0	0	0	0	0
1	1	7	56	2020-04-11	3		0	0	620004	9	4	8	36	460	2	6	37	5	4	3	3	3	0	3	3	3	3	11	1	0	0	2	7	0	0	0	5	0	0	0	2	1	1	1	0	0	0	0	0
1	1	7	57	2020-04-12	3		0	0	620003	5	5	6	32	468	2	6	36	1	5	4	5	3	0	4	5	2	4	9	2	0	0	1	5	0	0	1	6	0	0	0	2	0	2	2	1	0	0	0	0
1	1	7	58	2020-04-13	3		0	0	620002	6	0	8	24	478	2	6	30	1	0	5	2	3	0	3	2	2	5	6	2	0	0	1	2	0	0	1	5	0	0	0	2	0	1	1	0	0	0	0	0
1	1	7	59	2020-04-14	3		0	0	620002	5	1	5	20	485	2	4	24	0	1	0	1	3	0	0	1	1	4	5	2	0	0	1	1	0	0	1	5	0	0	0	2	0	0	1	0	0	0	0	0
1	1	7	60	2020-04-15	3		0	0	620002	5	0	3	16	492	2	3	19	0	0	1	3	2	0	1	3	1	3	3	1	0	0	1	2	0	0	1	4	0	0	0	2	0	1	0	1	0	0	0	1
1	1	7	61	2020-04-16	3		0	0	620002	5	0	1	15	495	2	1	16	0	0	0	3	1	0	0	3	1	3	4	1	0	0	0	2	0	0	1	3	0	0	0	2	0	0	2	0	0	0	0	1
1	1	7	62	2020-04-17	3		0	0	620002	5	0	1	13	497	2	1	14	0	0	0	2	0	0	0	2	0	3	3	1	0	0	0	2	0	0	1	3	0	0	0	2	0	0	2	0	0	0	0	0
1	1	7	63	2020-04-18	3		0	0	620002	5	0	0	9	502	2	0	9	0	0	0	0	1	0	0	0	0	0	3	1	0	0	0	2	0	0	0	3	0	0	0	2	0	0	0	0	0	0	0	0
1	1	7	64	2020-04-19	3		0	0	620002	5	0	0	8	503	2	0	8	0	0	0	1	0	0	0	1	0	0	3	1	0	0	0	2	0	0	0	1	0	0	0	2	0	0	1	0	0	0	0	0
1	1	7	65	2020-04-20	3		0	0	620002	5	0	0	7	503	3	0	7	0	0	0	0	0	1	0	0	0	0	3	1	0	0	0	2	0	0	0	1	0	0	0	3	0	0	0	0	0	0	0	0
1	1	7	66	2020-04-21	3		0	0	620002	5	0	0	6	504	3	0	6	0	0	0	0	0	0	0	0	0	0	3	0	0	0	0	2	0	0	0	1	0	0	0	3	0	0	0	0	0	0	0	0
1	1	7	67	2020-04-22	3		0	0	620002	5	0	0	3	507	3	0	3	0	0	0	0	0	0	0	0	0	0	1	0	0	0	0	2	0	0	0	0	0	0	0	3	0	0	0	0	0	0	0	0
1	1	7	68	2020-04-23	3		0	0	620002	5	0	0	2	508	3	0	2	0	0	0	0	0	0	0	0	0	0	0	0	0	0	0	2	0	0	0	0	0	0	0	3	0	0	0	0	0	0	0	0
1	1	7	69	2020-04-24	3		0	0	620002	4	1	0	2	508	3	0	2	0	1	0	0	0	0	0	0	0	0	0	0	0	0	0	2	0	0	0	0	0	0	0	3	0	0	0	0	0	0	0	0
1	1	7	70	2020-04-25	3		0	0	620002	4	0	1	1	509	3	1	2	0	0	1	0	0	0	1	0	0	0	0	0	0	0	0	0	0	0	0	1	0	0	0	3	0	0	0	0	0	0	0	0
1	1	8	1	2020-02-16	1		0	0	620520	0	0	0	0	0	0	0	0	0	0	0	0	0	0	0	0	0	0	0	0	0	0	0	0	0	0	0	0	0	0	0	0	0	0	0	0	0	0	0	0
1	1	8	2	2020-02-17	1		0	0	620520	0	0	0	0	0	0	0	0	0	0	0	0	0	0	0	0	0	0	0	0	0	0	0	0	0	0	0	0	0	0	0	0	0	0	0	0	0	0	0	0
1	1	8	3	2020-02-18	1		0	0	620520	0	0	0	0	0	0	0	0	0	0	0	0	0	0	0	0	0	0	0	0	0	0	0	0	0	0	0	0	0	0	0	0	0	0	0	0	0	0	0	0
1	1	8	4	2020-02-19	1		0	0	620520	0	0	0	0	0	0	0	0	0	0	0	0	0	0	0	0	0	0	0	0	0	0	0	0	0	0	0	0	0	0	0	0	0	0	0	0	0	0	0	0
1	1	8	5	2020-02-20	1		0	0	620520	0	0	0	0	0	0	0	0	0	0	0	0	0	0	0	0	0	0	0	0	0	0	0	0	0	0	0	0	0	0	0	0	0	0	0	0	0	0	0	0
1	1	8	6	2020-02-21	1		0	0	620520	0	0	0	0	0	0	0	0	0	0	0	0	0	0	0	0	0	0	0	0	0	0	0	0	0	0	0	0	0	0	0	0	0	0	0	0	0	0	0	0
1	1	8	7	2020-02-22	1		0	0	620520	0	0	0	0	0	0	0	0	0	0	0	0	0	0	0	0	0	0	0	0	0	0	0	0	0	0	0	0	0	0	0	0	0	0	0	0	0	0	0	0
1	1	8	8	2020-02-23	1		0	0	620520	0	0	0	0	0	0	0	0	0	0	0	0	0	0	0	0	0	0	0	0	0	0	0	0	0	0	0	0	0	0	0	0	0	0	0	0	0	0	0	0
1	1	8	9	2020-02-24	1		0	0	620520	0	0	0	0	0	0	0	0	0	0	0	0	0	0	0	0	0	0	0	0	0	0	0	0	0	0	0	0	0	0	0	0	0	0	0	0	0	0	0	0
1	1	8	10	2020-02-25	1		0	0	620520	0	0	0	0	0	0	0	0	0	0	0	0	0	0	0	0	0	0	0	0	0	0	0	0	0	0	0	0	0	0	0	0	0	0	0	0	0	0	0	0
1	1	8	11	2020-02-26	1		0	0	620520	0	0	0	0	0	0	0	0	0	0	0	0	0	0	0	0	0	0	0	0	0	0	0	0	0	0	0	0	0	0	0	0	0	0	0	0	0	0	0	0
1	1	8	12	2020-02-27	1		1	0	620518	1	0	0	0	0	0	0	0	1	0	0	0	0	0	0	0	0	0	0	0	0	0	0	0	0	0	0	0	0	0	0	0	0	0	0	0	0	0	0	0
1	1	8	13	2020-02-28	1		0	0	620518	0	1	0	0	0	0	0	0	0	1	0	0	0	0	0	0	0	0	0	0	0	0	0	0	0	0	0	0	0	0	0	0	0	0	0	0	0	0	0	0
1	1	8	14	2020-02-29	1		0	0	620518	0	0	1	0	0	0	1	1	0	0	1	0	0	0	1	0	0	0	0	0	0	0	0	0	0	0	0	0	0	0	0	0	0	0	0	0	0	0	0	0
1	1	8	15	2020-03-01	1		0	0	620518	0	0	0	0	1	0	0	0	0	0	0	0	1	0	0	0	0	0	0	0	0	0	0	0	0	0	0	0	0	0	0	0	0	0	0	0	0	0	0	0
1	1	8	16	2020-03-02	1		0	0	620518	0	0	0	0	1	0	0	0	0	0	0	0	0	0	0	0	0	0	0	0	0	0	0	0	0	0	0	0	0	0	0	0	0	0	0	0	0	0	0	0
1	1	8	17	2020-03-03	1		0	0	620517	1	0	0	1	1	0	0	0	1	0	0	1	0	0	0	0	0	0	0	0	0	0	0	1	0	0	0	0	0	0	0	0	0	0	0	0	0	0	0	1
1	1	8	18	2020-03-04	1		0	1	620515	2	1	0	1	1	0	0	0	2	1	0	1	0	0	0	1	0	0	0	0	0	0	0	1	0	0	0	0	0	0	0	0	0	0	1	0	0	0	0	0
1	1	8	19	2020-03-05	1		1	0	620514	0	2	1	1	2	0	1	1	0	2	1	0	1	0	1	0	0	0	0	0	0	0	0	1	0	0	0	0	0	0	0	0	0	0	0	0	0	0	0	0
1	1	8	20	2020-03-06	1		1	0	620513	0	0	2	1	3	0	2	2	0	0	2	0	1	0	2	0	0	0	0	0	0	0	0	1	0	0	0	0	0	0	0	0	0	0	0	0	0	0	0	0
1	1	8	21	2020-03-07	1		0	2	620513	0	0	2	1	3	0	2	2	0	0	0	0	0	0	0	0	0	0	0	0	0	0	0	1	0	0	0	0	0	0	0	0	0	0	0	0	0	0	0	0
1	1	8	22	2020-03-08	1		2	0	620508	3	0	2	2	4	0	2	3	3	0	0	1	2	0	0	1	0	0	0	0	0	0	1	1	0	0	0	0	0	0	0	0	0	0	0	0	0	0	1	0
1	1	8	23	2020-03-09	1		5	0	620501	2	3	1	4	6	0	1	3	2	3	0	2	2	0	0	1	0	0	1	1	0	0	1	1	0	0	0	0	0	0	0	0	0	0	1	1	0	0	0	0
1	1	8	24	2020-03-10	1		2	2	620499	1	1	3	5	9	0	3	6	0	1	3	1	3	0	3	1	0	0	2	1	0	0	1	1	0	0	0	0	0	0	0	0	0	0	1	0	0	0	0	0
1	1	8	25	2020-03-11	1		5	1	620492	3	0	4	6	12	0	4	7	2	0	1	1	3	0	1	0	0	0	2	2	0	0	1	1	0	0	0	0	0	0	0	0	0	0	0	1	0	0	0	0
1	1	8	26	2020-03-12	1		3	4	620483	7	2	4	7	12	0	4	8	6	2	0	1	1	0	0	1	0	0	2	2	0	0	1	1	0	0	0	1	0	0	0	0	0	0	0	0	0	0	0	1
1	1	8	27	2020-03-13	1		4	3	620473	7	6	5	8	13	0	5	10	6	6	2	1	2	0	2	1	0	0	3	2	0	0	1	1	0	0	0	1	0	0	0	0	0	0	1	0	0	0	0	0
1	1	8	28	2020-03-14	1		5	3	620456	13	6	9	10	17	0	9	16	12	6	6	2	6	0	6	2	0	0	4	3	0	0	1	1	0	0	0	1	0	0	0	0	0	0	1	1	0	0	0	0
1	1	8	29	2020-03-15	1		8	5	620438	12	11	11	21	28	0	10	19	10	11	6	18	12	0	5	3	0	0	6	3	0	0	2	1	0	0	0	1	0	0	0	0	0	0	3	0	0	0	1	0
1	1	8	30	2020-03-16	1		6	4	620424	11	9	18	31	35	0	16	30	8	9	11	16	9	0	10	5	0	0	10	2	0	0	2	2	0	0	0	1	0	0	0	0	0	0	4	1	0	0	0	1
1	1	8	31	2020-03-17	1		9	10	620411	8	7	20	42	48	0	19	34	4	7	9	19	14	0	9	4	0	0	10	2	0	0	2	4	0	0	0	1	0	0	0	0	1	0	2	0	0	0	0	2
1	1	8	32	2020-03-18	1		11	3	620395	8	5	18	57	56	0	17	38	5	5	7	22	11	0	7	9	0	3	8	7	0	0	1	4	0	0	1	0	0	0	0	0	0	3	1	5	0	0	0	0
1	1	8	33	2020-03-19	1	Gatherings > 500 people outdoors cancelled & Gatherings > 100 people indoors cancelled	15	1	620374	10	4	18	73	67	0	15	38	6	4	5	25	13	0	3	5	0	3	8	7	0	0	1	7	0	0	1	0	0	0	0	0	0	0	3	0	0	0	0	3
1	1	8	34	2020-03-20	1		8	2	620354	14	8	13	80	84	0	10	36	12	8	4	27	18	0	4	14	0	5	12	5	0	0	2	7	0	0	1	0	0	0	0	0	0	3	10	1	0	0	1	1
1	1	8	35	2020-03-21	1		9	1	620333	15	11	14	91	88	0	12	43	12	11	8	25	7	0	7	11	0	6	15	10	0	0	2	7	0	0	1	0	0	0	0	0	0	1	7	7	0	0	0	0
1	1	8	36	2020-03-22	1		5	1	620324	7	12	18	99	97	0	15	55	4	12	11	23	16	0	10	16	0	8	18	10	0	0	2	10	0	0	1	0	0	0	0	0	0	3	8	2	0	0	0	3
1	1	8	37	2020-03-23	1	National Restrictions: Pubs, hotels, clubs, restaurants and recreation facilities are closed.	6	5	620309	12	4	25	99	112	0	21	62	9	4	12	21	15	0	10	10	0	5	20	10	0	0	2	13	0	0	1	0	0	0	0	0	0	0	7	2	0	0	0	3
1	1	8	38	2020-03-24	2		6	1	620297	9	9	21	98	126	0	17	56	6	9	4	18	9	0	4	10	0	2	19	9	0	0	3	16	0	0	1	0	0	0	0	0	0	2	3	2	0	0	1	3
1	1	8	39	2020-03-25	2		3	2	620285	11	7	23	98	134	0	16	60	9	7	9	18	10	0	6	13	0	4	19	8	0	0	4	19	0	0	0	0	0	0	0	0	0	2	6	2	0	0	1	3
1	1	8	40	2020-03-26	2	Border Closure: Anyone who arrives in Queensland from another state or territory must self-quarantine for 14 days, unless they are an exempt person	4	1	620275	8	9	20	97	151	0	14	54	6	9	7	11	12	0	5	5	0	4	18	7	0	0	4	17	0	0	0	0	0	0	0	0	0	1	4	0	0	0	0	0
1	1	8	41	2020-03-27	2	Queenslanders cannot have more than 10 people in their house at any one time, excluding households where more than 10 people ordinarily reside. People are asked to stay at home where possible.	2	2	620271	3	7	19	98	161	0	13	55	2	7	9	15	9	0	6	12	0	3	18	7	0	0	6	18	0	0	0	0	0	0	0	0	0	0	8	2	0	0	2	1
1	1	8	42	2020-03-28	2	Overseas travellers must self isolate for 14 days. School Closures in Queensland (from Monday).	4	0	620266	2	2	21	91	173	0	15	57	1	2	7	17	9	0	5	10	0	4	17	8	0	0	5	17	0	0	0	0	0	0	0	0	0	2	5	4	0	0	0	0
1	1	8	43	2020-03-29	3		2	3	620262	4	0	15	80	188	0	12	50	2	0	2	8	7	0	2	5	0	3	15	6	0	0	5	16	0	0	0	0	0	0	0	0	0	1	3	1	0	0	0	1
1	1	8	44	2020-03-30	3		2	1	620258	4	2	7	73	200	0	5	40	2	2	0	8	7	0	0	5	0	3	13	5	0	0	5	15	0	0	0	1	0	0	0	0	0	1	4	0	0	0	0	0
1	1	8	45	2020-03-31	3		1	0	620254	4	3	5	71	206	0	4	41	3	3	2	9	4	0	2	7	0	4	16	3	0	0	4	13	0	0	1	2	0	0	0	0	0	1	5	1	0	0	0	1
1	1	8	46	2020-04-01	3		0	0	620254	1	3	5	68	206	0	3	45	0	3	3	12	3	0	2	10	0	5	17	6	0	0	3	15	0	0	1	2	0	0	0	0	0	2	4	3	0	0	0	3
1	1	8	47	2020-04-02	3		0	1	620253	2	0	8	61	211	0	6	46	1	0	3	2	2	0	3	2	0	5	15	5	0	0	3	15	0	0	1	2	0	0	0	0	0	0	1	0	0	0	0	1
1	1	8	48	2020-04-03	3		0	0	620250	4	1	6	53	220	0	4	38	3	1	0	3	1	0	0	3	0	5	11	5	0	0	2	11	0	0	2	3	0	0	0	0	0	2	1	0	0	0	0	0
1	1	8	49	2020-04-04	3		0	1	620247	4	3	5	44	229	0	3	30	3	3	1	1	1	0	0	1	0	2	9	5	0	0	1	10	0	0	2	2	0	0	0	0	0	0	1	0	0	0	0	0
1	1	8	50	2020-04-05	3		0	0	620244	3	4	7	35	235	1	4	25	3	4	3	1	1	1	2	1	0	1	8	5	0	0	0	8	0	0	2	2	0	0	0	1	0	1	0	0	0	0	0	0
1	1	8	51	2020-04-06	3		0	1	620240	4	3	8	30	242	1	4	21	4	3	4	1	3	0	3	1	0	1	5	4	0	0	0	8	0	0	2	2	0	0	0	1	0	0	1	0	0	0	0	0
1	1	8	52	2020-04-07	3		0	0	620240	0	4	6	26	248	1	4	22	0	4	3	4	5	0	3	4	0	2	2	4	0	0	0	9	0	0	2	1	0	0	0	1	0	1	0	2	0	0	0	1
1	1	8	53	2020-04-08	3		0	0	620239	1	0	5	22	254	2	3	20	1	0	4	1	4	1	3	1	0	2	3	4	0	0	0	8	0	0	1	1	0	0	0	2	0	0	1	0	0	0	0	0
1	1	8	54	2020-04-09	3		0	1	620238	1	1	3	17	261	2	1	14	1	1	0	2	2	0	0	2	0	2	3	2	0	0	0	6	0	0	0	1	0	0	0	2	0	0	2	0	0	0	0	0
1	1	8	55	2020-04-10	3		1	0	620236	1	1	4	14	264	2	2	14	1	1	1	4	1	0	1	2	0	3	3	1	0	0	0	2	0	0	0	3	0	0	0	2	0	1	1	0	0	0	0	0
1	1	8	56	2020-04-11	3		0	0	620236	0	1	2	11	270	2	0	9	0	1	1	3	2	0	0	3	1	1	2	1	0	0	0	2	0	0	0	2	0	0	0	2	1	0	2	0	0	0	0	0
1	1	8	57	2020-04-12	3		0	0	620236	0	0	2	10	271	2	0	9	0	0	1	3	1	0	0	3	0	1	3	0	0	0	0	3	0	0	0	2	0	0	0	2	0	1	1	0	0	0	0	1
1	1	8	58	2020-04-13	3		0	0	620236	0	0	0	6	277	2	0	5	0	0	0	0	2	0	0	0	0	0	2	0	0	0	0	1	0	0	0	2	0	0	0	2	0	0	0	0	0	0	0	0
1	1	8	59	2020-04-14	3		0	0	620236	0	0	0	6	277	2	0	5	0	0	0	0	0	0	0	0	0	0	2	0	0	0	0	1	0	0	0	2	0	0	0	2	0	0	0	0	0	0	0	0
1	1	8	60	2020-04-15	3		0	0	620236	0	0	0	4	279	2	0	3	0	0	0	1	0	0	0	1	0	0	0	0	0	0	0	1	0	0	0	2	0	0	0	2	0	1	0	0	0	0	0	0
1	1	8	61	2020-04-16	3		0	0	620236	0	0	0	4	279	2	0	3	0	0	0	0	0	0	0	0	0	0	0	0	0	0	0	1	0	0	0	2	0	0	0	2	0	0	0	0	0	0	0	0
1	1	8	62	2020-04-17	3		0	0	620236	0	0	0	2	280	3	0	1	0	0	0	0	0	1	0	0	0	0	0	0	0	0	0	1	0	0	0	0	0	0	0	3	0	0	0	0	0	0	0	0
1	1	8	63	2020-04-18	3		0	0	620236	0	0	0	2	280	3	0	1	0	0	0	0	0	0	0	0	0	0	0	0	0	0	0	1	0	0	0	0	0	0	0	3	0	0	0	0	0	0	0	0
1	1	8	64	2020-04-19	3		0	0	620236	0	0	0	2	280	3	0	1	0	0	0	0	0	0	0	0	0	0	0	0	0	0	0	1	0	0	0	0	0	0	0	3	0	0	0	0	0	0	0	0
1	1	8	65	2020-04-20	3		0	0	620236	0	0	0	2	280	3	0	1	0	0	0	0	0	0	0	0	0	0	0	0	0	0	0	1	0	0	0	0	0	0	0	3	0	0	0	0	0	0	0	0
1	1	8	66	2020-04-21	3		0	0	620236	0	0	0	2	280	3	0	1	0	0	0	0	0	0	0	0	0	0	0	0	0	0	0	1	0	0	0	0	0	0	0	3	0	0	0	0	0	0	0	0
1	1	8	67	2020-04-22	3		0	0	620236	0	0	0	1	281	3	0	0	0	0	0	0	0	0	0	0	0	0	0	0	0	0	0	0	0	0	0	0	0	0	0	3	0	0	0	0	0	0	0	0
1	1	8	68	2020-04-23	3		0	0	620236	0	0	0	0	281	3	0	0	0	0	0	0	0	0	0	0	0	0	0	0	0	0	0	0	0	0	0	0	0	0	0	3	0	0	0	0	0	0	0	0
1	1	8	69	2020-04-24	3		0	0	620236	0	0	0	0	281	3	0	0	0	0	0	0	0	0	0	0	0	0	0	0	0	0	0	0	0	0	0	0	0	0	0	3	0	0	0	0	0	0	0	0
1	1	8	70	2020-04-25	3		0	0	620236	0	0	0	0	281	3	0	0	0	0	0	0	0	0	0	0	0	0	0	0	0	0	0	0	0	0	0	0	0	0	0	3	0	0	0	0	0	0	0	0
1	1	9	1	2020-02-16	1		0	0	620520	0	0	0	0	0	0	0	0	0	0	0	0	0	0	0	0	0	0	0	0	0	0	0	0	0	0	0	0	0	0	0	0	0	0	0	0	0	0	0	0
1	1	9	2	2020-02-17	1		0	0	620520	0	0	0	0	0	0	0	0	0	0	0	0	0	0	0	0	0	0	0	0	0	0	0	0	0	0	0	0	0	0	0	0	0	0	0	0	0	0	0	0
1	1	9	3	2020-02-18	1		0	0	620520	0	0	0	0	0	0	0	0	0	0	0	0	0	0	0	0	0	0	0	0	0	0	0	0	0	0	0	0	0	0	0	0	0	0	0	0	0	0	0	0
1	1	9	4	2020-02-19	1		0	0	620520	0	0	0	0	0	0	0	0	0	0	0	0	0	0	0	0	0	0	0	0	0	0	0	0	0	0	0	0	0	0	0	0	0	0	0	0	0	0	0	0
1	1	9	5	2020-02-20	1		0	0	620520	0	0	0	0	0	0	0	0	0	0	0	0	0	0	0	0	0	0	0	0	0	0	0	0	0	0	0	0	0	0	0	0	0	0	0	0	0	0	0	0
1	1	9	6	2020-02-21	1		0	0	620520	0	0	0	0	0	0	0	0	0	0	0	0	0	0	0	0	0	0	0	0	0	0	0	0	0	0	0	0	0	0	0	0	0	0	0	0	0	0	0	0
1	1	9	7	2020-02-22	1		0	0	620520	0	0	0	0	0	0	0	0	0	0	0	0	0	0	0	0	0	0	0	0	0	0	0	0	0	0	0	0	0	0	0	0	0	0	0	0	0	0	0	0
1	1	9	8	2020-02-23	1		0	0	620520	0	0	0	0	0	0	0	0	0	0	0	0	0	0	0	0	0	0	0	0	0	0	0	0	0	0	0	0	0	0	0	0	0	0	0	0	0	0	0	0
1	1	9	9	2020-02-24	1		0	0	620520	0	0	0	0	0	0	0	0	0	0	0	0	0	0	0	0	0	0	0	0	0	0	0	0	0	0	0	0	0	0	0	0	0	0	0	0	0	0	0	0
1	1	9	10	2020-02-25	1		0	0	620520	0	0	0	0	0	0	0	0	0	0	0	0	0	0	0	0	0	0	0	0	0	0	0	0	0	0	0	0	0	0	0	0	0	0	0	0	0	0	0	0
1	1	9	11	2020-02-26	1		0	0	620520	0	0	0	0	0	0	0	0	0	0	0	0	0	0	0	0	0	0	0	0	0	0	0	0	0	0	0	0	0	0	0	0	0	0	0	0	0	0	0	0
1	1	9	12	2020-02-27	1		1	0	620519	0	0	0	0	0	0	0	0	0	0	0	0	0	0	0	0	0	0	0	0	0	0	0	0	0	0	0	0	0	0	0	0	0	0	0	0	0	0	0	0
1	1	9	13	2020-02-28	1		0	0	620519	0	0	0	0	0	0	0	0	0	0	0	0	0	0	0	0	0	0	0	0	0	0	0	0	0	0	0	0	0	0	0	0	0	0	0	0	0	0	0	0
1	1	9	14	2020-02-29	1		0	0	620518	1	0	0	0	0	0	0	0	1	0	0	0	0	0	0	0	0	0	0	0	0	0	0	0	0	0	0	0	0	0	0	0	0	0	0	0	0	0	0	0
1	1	9	15	2020-03-01	1		0	0	620518	0	1	0	0	1	0	0	0	0	1	0	0	1	0	0	0	0	0	0	0	0	0	0	0	0	0	0	0	0	0	0	0	0	0	0	0	0	0	0	0
1	1	9	16	2020-03-02	1		0	0	620518	0	0	1	0	1	0	1	1	0	0	1	0	0	0	1	0	0	0	0	0	0	0	0	0	0	0	0	0	0	0	0	0	0	0	0	0	0	0	0	0
1	1	9	17	2020-03-03	1		0	0	620517	1	0	1	0	1	0	1	1	1	0	0	0	0	0	0	0	0	0	0	0	0	0	0	0	0	0	0	0	0	0	0	0	0	0	0	0	0	0	0	0
1	1	9	18	2020-03-04	1		0	1	620517	0	1	1	0	1	0	1	1	0	1	0	0	0	0	0	0	0	0	0	0	0	0	0	0	0	0	0	0	0	0	0	0	0	0	0	0	0	0	0	0
1	1	9	19	2020-03-05	1		1	0	620515	1	0	1	2	0	0	1	3	1	0	1	2	1	0	1	2	1	0	1	0	0	0	0	0	0	0	0	0	0	0	0	0	1	0	1	0	0	0	0	0
1	1	9	20	2020-03-06	1		1	0	620513	1	1	1	2	0	0	1	3	1	1	0	0	0	0	0	0	1	0	1	0	0	0	0	0	0	0	0	0	0	0	0	0	0	0	0	0	0	0	0	0
1	1	9	21	2020-03-07	1		0	2	620512	1	1	2	2	1	0	2	4	1	1	1	0	1	0	1	0	1	0	1	0	0	0	0	0	0	0	0	0	0	0	0	0	0	0	0	0	0	0	0	0
1	1	9	22	2020-03-08	1		2	0	620507	3	1	2	2	2	0	2	4	3	1	1	1	0	0	1	1	1	0	1	0	0	0	0	0	0	0	0	0	0	0	0	0	1	0	0	0	0	0	0	0
1	1	9	23	2020-03-09	1		5	0	620496	6	3	3	2	6	0	3	5	6	3	1	0	4	0	1	0	1	0	1	0	0	0	0	0	0	0	0	0	0	0	0	0	0	0	0	0	0	0	0	0
1	1	9	24	2020-03-10	1		2	2	620492	2	6	4	4	9	0	3	6	2	6	3	3	2	0	2	2	1	0	2	0	0	0	0	1	0	0	0	0	0	0	0	0	0	0	2	0	0	0	0	1
1	1	9	25	2020-03-11	1		5	1	620485	2	2	10	6	9	0	8	13	2	2	6	2	2	0	5	2	1	0	3	1	0	0	0	1	0	0	0	0	0	0	0	0	0	0	1	1	0	0	0	0
1	1	9	26	2020-03-12	1		3	4	620476	6	2	9	12	12	0	7	15	6	2	2	6	4	0	2	3	1	0	6	3	0	0	0	2	0	0	0	0	0	0	0	0	0	0	3	2	0	0	0	1
1	1	9	27	2020-03-13	1		4	3	620463	9	6	5	11	20	0	3	10	9	6	2	1	6	0	2	1	1	0	5	3	0	0	0	2	0	0	0	0	0	0	0	0	0	0	1	0	0	0	0	0
1	1	9	28	2020-03-14	1		5	3	620452	6	9	10	12	26	0	5	12	6	9	6	2	6	0	2	1	0	0	6	3	0	0	0	3	0	0	0	0	0	0	0	0	0	0	1	0	0	0	0	1
1	1	9	29	2020-03-15	1		8	5	620436	8	6	16	24	28	0	14	25	8	6	9	16	6	0	9	6	0	1	7	3	0	0	1	4	0	0	0	0	0	0	0	0	0	1	2	1	0	0	1	1
1	1	9	30	2020-03-16	1		6	4	620419	11	8	15	34	36	0	13	28	11	8	6	13	11	0	6	6	0	1	8	5	0	0	1	5	0	0	0	0	0	0	0	0	0	0	3	2	0	0	0	1
1	1	9	31	2020-03-17	1		9	10	620405	5	11	21	43	42	0	18	33	5	11	8	20	6	0	7	6	0	1	8	7	0	0	1	5	0	0	0	0	0	0	0	0	0	1	3	4	0	0	0	0
1	1	9	32	2020-03-18	1		11	3	620382	12	5	23	58	57	0	21	41	12	5	11	23	19	0	10	7	0	1	10	8	0	0	2	6	0	0	0	0	0	0	0	0	0	0	3	2	0	0	1	1
1	1	9	33	2020-03-19	1	Gatherings > 500 people outdoors cancelled & Gatherings > 100 people indoors cancelled	15	1	620363	5	11	15	71	82	0	12	34	4	11	5	34	20	0	3	9	0	2	10	4	0	0	2	12	0	0	0	0	0	0	0	0	0	1	4	1	0	0	0	6
1	1	9	34	2020-03-20	1		8	2	620344	12	4	21	83	94	0	19	50	11	4	11	26	19	0	11	13	0	2	14	5	0	0	3	14	0	0	0	0	0	0	0	0	0	1	7	2	0	0	1	2
1	1	9	35	2020-03-21	1		9	1	620324	12	11	16	92	103	0	16	52	11	11	4	19	8	0	4	9	1	1	16	5	0	0	3	15	0	0	0	0	0	0	0	0	1	1	4	2	0	0	0	1
1	1	9	36	2020-03-22	1		5	1	620309	11	11	20	94	109	0	18	60	10	11	11	21	8	0	9	15	1	2	17	10	0	0	3	13	0	0	0	0	0	0	0	0	0	1	7	6	0	0	0	1
1	1	9	37	2020-03-23	1	National Restrictions: Pubs, hotels, clubs, restaurants and recreation facilities are closed.	6	5	620291	13	10	24	94	128	0	24	63	12	10	11	16	14	0	11	5	1	2	14	10	0	0	3	13	0	0	0	0	0	0	0	0	0	0	3	2	0	0	0	1
1	1	9	38	2020-03-24	2		6	1	620274	12	12	28	101	135	0	27	73	11	12	10	22	10	0	9	15	1	5	15	9	0	0	4	16	0	0	0	0	0	0	0	0	0	3	5	3	0	0	1	3
1	1	9	39	2020-03-25	2		3	2	620258	14	11	32	104	140	0	28	81	13	11	12	19	9	0	8	15	1	5	20	6	0	0	5	19	0	0	0	0	0	0	0	0	0	0	9	1	0	0	1	4
1	1	9	40	2020-03-26	2	Border Closure: Anyone who arrives in Queensland from another state or territory must self-quarantine for 14 days, unless they are an exempt person	4	1	620247	8	13	25	105	158	0	24	80	7	13	11	22	17	0	11	16	1	6	22	4	0	0	4	23	0	0	0	0	0	0	0	0	0	3	7	2	0	0	0	5
1	1	9	41	2020-03-27	2	Queenslanders cannot have more than 10 people in their house at any one time, excluding households where more than 10 people ordinarily reside. People are asked to stay at home where possible.	2	2	620241	5	7	25	107	170	0	23	82	4	7	13	15	11	0	12	10	0	5	22	7	0	0	4	26	0	0	1	1	0	0	0	0	0	1	4	3	0	0	1	4
1	1	9	42	2020-03-28	2	Overseas travellers must self isolate for 14 days. School Closures in Queensland (from Monday).	4	0	620223	15	4	23	109	181	0	20	80	14	4	7	17	9	0	6	11	0	8	20	6	0	0	4	27	0	0	1	1	0	0	0	0	0	4	4	1	0	0	0	2
1	1	9	43	2020-03-29	3		2	3	620213	9	14	19	114	187	0	15	81	8	14	4	19	7	0	2	16	0	9	23	7	0	0	4	28	0	0	1	1	0	0	0	0	0	3	10	2	0	0	0	1
1	1	9	44	2020-03-30	3		2	1	620202	10	8	21	107	205	0	16	82	9	8	14	16	9	0	12	13	1	9	19	9	0	0	4	26	0	0	1	2	0	0	0	0	1	2	4	5	0	0	0	1
1	1	9	45	2020-03-31	3		1	0	620191	11	9	24	101	213	0	17	83	10	9	8	12	6	0	6	10	1	8	20	9	0	0	4	26	0	0	1	2	0	0	0	0	0	1	6	0	0	0	1	2
1	1	9	46	2020-04-01	3		0	0	620187	5	10	22	84	233	0	18	76	4	10	9	7	9	0	8	7	1	7	18	6	0	0	4	23	0	0	1	2	0	0	0	0	0	3	3	1	0	0	0	0
1	1	9	47	2020-04-02	3		0	1	620176	12	4	27	74	241	0	23	78	11	4	10	6	4	0	10	6	1	7	16	6	0	0	4	23	0	0	1	1	0	0	0	0	0	1	3	1	0	0	0	1
1	1	9	48	2020-04-03	3		0	0	620167	11	10	21	66	258	0	17	65	9	10	4	11	6	0	4	10	1	7	18	3	0	0	4	17	0	0	0	3	0	0	0	0	0	2	9	0	0	0	0	0
1	1	9	49	2020-04-04	3		0	1	620164	5	9	24	61	269	0	21	65	3	9	10	6	5	0	9	6	1	11	14	2	0	0	2	15	0	0	1	3	0	0	0	0	0	4	2	0	0	0	0	0
1	1	9	50	2020-04-05	3		0	0	620155	11	3	23	50	286	0	19	58	9	3	9	8	8	0	7	8	1	10	10	2	0	0	4	11	0	0	1	3	0	0	0	0	1	2	2	1	0	0	2	0
1	1	9	51	2020-04-06	3		0	1	620146	10	10	13	54	294	0	9	53	9	10	3	9	12	0	2	9	3	9	11	2	0	0	5	12	0	0	1	4	0	0	0	0	2	1	3	0	0	0	1	2
1	1	9	52	2020-04-07	3		0	0	620143	4	9	19	47	304	0	16	54	3	9	10	4	3	0	9	4	3	7	11	0	0	0	5	10	0	0	1	3	0	0	0	0	1	1	2	0	0	0	0	0
1	1	9	53	2020-04-08	3		0	0	620138	6	3	20	43	314	1	16	52	5	3	9	7	7	1	7	7	2	9	11	1	0	0	3	8	0	0	1	3	0	0	0	1	0	4	2	1	0	0	0	0
1	1	9	54	2020-04-09	3		0	1	620137	2	5	12	40	328	1	8	41	1	5	3	8	8	0	2	8	2	6	11	2	0	0	3	8	0	0	0	3	0	0	0	1	0	2	4	1	0	0	0	1
1	1	9	55	2020-04-10	3		1	0	620133	4	1	13	42	329	1	7	43	3	1	5	9	3	0	3	8	2	7	14	2	0	0	3	6	0	0	0	4	0	0	0	1	0	4	4	0	0	0	0	0
1	1	9	56	2020-04-11	3		0	0	620132	2	3	8	36	340	1	5	37	1	3	1	6	5	0	1	6	1	6	11	2	0	0	3	6	0	0	0	4	0	0	0	1	0	2	4	0	0	0	0	0
1	1	9	57	2020-04-12	3		0	0	620131	2	1	7	34	345	1	6	37	1	1	3	6	3	0	3	6	1	9	7	3	0	0	3	5	0	0	0	4	0	0	0	1	0	5	0	1	0	0	0	0
1	1	9	58	2020-04-13	3		0	0	620129	3	1	3	25	359	1	3	26	2	1	1	3	3	0	1	3	0	5	6	2	0	0	3	5	0	0	0	3	0	0	0	1	0	0	2	0	0	0	0	1
1	1	9	59	2020-04-14	3		0	0	620128	2	2	3	18	367	1	3	19	1	2	1	1	1	0	1	1	0	5	4	0	0	0	2	4	0	0	0	2	0	0	0	1	0	0	1	0	0	0	0	0
1	1	9	60	2020-04-15	3		0	0	620127	2	1	4	13	372	1	4	16	1	1	2	2	0	0	2	2	0	1	3	1	0	0	1	5	0	0	0	2	0	0	0	1	0	0	0	1	0	0	0	1
1	1	9	61	2020-04-16	3		0	0	620127	1	1	4	10	376	1	4	14	0	1	1	0	1	0	1	0	0	0	2	1	0	0	1	4	0	0	0	2	0	0	0	1	0	0	0	0	0	0	0	0
1	1	9	62	2020-04-17	3		0	0	620127	1	0	2	14	375	1	2	16	0	0	1	4	2	0	1	4	0	0	6	1	0	0	1	4	0	0	0	2	0	0	0	1	0	0	4	0	0	0	0	0
1	1	9	63	2020-04-18	3		0	0	620127	1	0	0	15	376	1	0	15	0	0	0	2	1	0	0	2	0	0	8	1	0	0	1	4	0	0	0	1	0	0	0	1	0	0	2	0	0	0	0	0
1	1	9	64	2020-04-19	3		0	0	620127	1	0	0	14	377	1	0	14	0	0	0	1	0	0	0	1	0	0	6	2	0	0	1	3	0	0	0	2	0	0	0	1	0	0	0	1	0	0	0	0
1	1	9	65	2020-04-20	3		0	0	620127	1	0	0	8	383	1	0	8	0	0	0	0	0	0	0	0	0	0	4	0	0	0	0	2	0	0	0	2	0	0	0	1	0	0	0	0	0	0	0	0
1	1	9	66	2020-04-21	3		0	0	620127	1	0	0	6	385	1	0	6	0	0	0	1	0	0	0	1	0	0	2	0	0	0	0	2	0	0	0	2	0	0	0	1	0	0	1	0	0	0	0	0
1	1	9	67	2020-04-22	3		0	0	620127	1	0	0	4	387	1	0	4	0	0	0	0	0	0	0	0	0	0	1	0	0	0	0	1	0	0	0	2	0	0	0	1	0	0	0	0	0	0	0	0
1	1	9	68	2020-04-23	3		0	0	620127	1	0	0	4	387	1	0	4	0	0	0	0	0	0	0	0	0	0	1	0	0	0	0	1	0	0	0	2	0	0	0	1	0	0	0	0	0	0	0	0
1	1	9	69	2020-04-24	3		0	0	620127	1	0	0	2	389	1	0	2	0	0	0	0	0	0	0	0	0	0	1	0	0	0	0	0	0	0	0	1	0	0	0	1	0	0	0	0	0	0	0	0
1	1	9	70	2020-04-25	3		0	0	620127	1	0	0	2	389	1	0	2	0	0	0	0	0	0	0	0	0	0	1	0	0	0	0	0	0	0	0	1	0	0	0	1	0	0	0	0	0	0	0	0
1	1	10	1	2020-02-16	1		0	0	620520	0	0	0	0	0	0	0	0	0	0	0	0	0	0	0	0	0	0	0	0	0	0	0	0	0	0	0	0	0	0	0	0	0	0	0	0	0	0	0	0
1	1	10	2	2020-02-17	1		0	0	620520	0	0	0	0	0	0	0	0	0	0	0	0	0	0	0	0	0	0	0	0	0	0	0	0	0	0	0	0	0	0	0	0	0	0	0	0	0	0	0	0
1	1	10	3	2020-02-18	1		0	0	620520	0	0	0	0	0	0	0	0	0	0	0	0	0	0	0	0	0	0	0	0	0	0	0	0	0	0	0	0	0	0	0	0	0	0	0	0	0	0	0	0
1	1	10	4	2020-02-19	1		0	0	620520	0	0	0	0	0	0	0	0	0	0	0	0	0	0	0	0	0	0	0	0	0	0	0	0	0	0	0	0	0	0	0	0	0	0	0	0	0	0	0	0
1	1	10	5	2020-02-20	1		0	0	620520	0	0	0	0	0	0	0	0	0	0	0	0	0	0	0	0	0	0	0	0	0	0	0	0	0	0	0	0	0	0	0	0	0	0	0	0	0	0	0	0
1	1	10	6	2020-02-21	1		0	0	620520	0	0	0	0	0	0	0	0	0	0	0	0	0	0	0	0	0	0	0	0	0	0	0	0	0	0	0	0	0	0	0	0	0	0	0	0	0	0	0	0
1	1	10	7	2020-02-22	1		0	0	620520	0	0	0	0	0	0	0	0	0	0	0	0	0	0	0	0	0	0	0	0	0	0	0	0	0	0	0	0	0	0	0	0	0	0	0	0	0	0	0	0
1	1	10	8	2020-02-23	1		0	0	620520	0	0	0	0	0	0	0	0	0	0	0	0	0	0	0	0	0	0	0	0	0	0	0	0	0	0	0	0	0	0	0	0	0	0	0	0	0	0	0	0
1	1	10	9	2020-02-24	1		0	0	620520	0	0	0	0	0	0	0	0	0	0	0	0	0	0	0	0	0	0	0	0	0	0	0	0	0	0	0	0	0	0	0	0	0	0	0	0	0	0	0	0
1	1	10	10	2020-02-25	1		0	0	620520	0	0	0	0	0	0	0	0	0	0	0	0	0	0	0	0	0	0	0	0	0	0	0	0	0	0	0	0	0	0	0	0	0	0	0	0	0	0	0	0
1	1	10	11	2020-02-26	1		0	0	620520	0	0	0	0	0	0	0	0	0	0	0	0	0	0	0	0	0	0	0	0	0	0	0	0	0	0	0	0	0	0	0	0	0	0	0	0	0	0	0	0
1	1	10	12	2020-02-27	1		1	0	620519	0	0	0	0	0	0	0	0	0	0	0	0	0	0	0	0	0	0	0	0	0	0	0	0	0	0	0	0	0	0	0	0	0	0	0	0	0	0	0	0
1	1	10	13	2020-02-28	1		0	0	620519	0	0	0	0	0	0	0	0	0	0	0	0	0	0	0	0	0	0	0	0	0	0	0	0	0	0	0	0	0	0	0	0	0	0	0	0	0	0	0	0
1	1	10	14	2020-02-29	1		0	0	620519	0	0	0	0	1	0	0	0	0	0	0	0	1	0	0	0	0	0	0	0	0	0	0	0	0	0	0	0	0	0	0	0	0	0	0	0	0	0	0	0
1	1	10	15	2020-03-01	1		0	0	620519	0	0	0	1	0	0	0	1	0	0	0	1	0	0	0	1	0	0	1	0	0	0	0	0	0	0	0	0	0	0	0	0	0	0	1	0	0	0	0	0
1	1	10	16	2020-03-02	1		0	0	620519	0	0	0	1	0	0	0	1	0	0	0	0	0	0	0	0	0	0	1	0	0	0	0	0	0	0	0	0	0	0	0	0	0	0	0	0	0	0	0	0
1	1	10	17	2020-03-03	1		0	0	620519	0	0	0	1	0	0	0	1	0	0	0	0	0	0	0	0	0	0	1	0	0	0	0	0	0	0	0	0	0	0	0	0	0	0	0	0	0	0	0	0
1	1	10	18	2020-03-04	1		0	1	620519	0	0	0	0	1	0	0	0	0	0	0	0	0	0	0	0	0	0	0	0	0	0	0	0	0	0	0	0	0	0	0	0	0	0	0	0	0	0	0	0
1	1	10	19	2020-03-05	1		1	0	620518	0	0	0	0	2	0	0	0	0	0	0	0	1	0	0	0	0	0	0	0	0	0	0	0	0	0	0	0	0	0	0	0	0	0	0	0	0	0	0	0
1	1	10	20	2020-03-06	1		1	0	620516	1	0	0	0	2	0	0	0	1	0	0	0	0	0	0	0	0	0	0	0	0	0	0	0	0	0	0	0	0	0	0	0	0	0	0	0	0	0	0	0
1	1	10	21	2020-03-07	1		0	2	620514	2	1	0	0	2	0	0	0	2	1	0	0	0	0	0	0	0	0	0	0	0	0	0	0	0	0	0	0	0	0	0	0	0	0	0	0	0	0	0	0
1	1	10	22	2020-03-08	1		2	0	620507	5	2	1	1	2	0	1	2	5	2	1	1	1	0	1	1	0	0	1	0	0	0	0	0	0	0	0	0	0	0	0	0	0	0	1	0	0	0	0	0
1	1	10	23	2020-03-09	1		5	0	620498	4	5	2	1	3	0	2	3	4	5	2	0	1	0	2	0	0	0	1	0	0	0	0	0	0	0	0	0	0	0	0	0	0	0	0	0	0	0	0	0
1	1	10	24	2020-03-10	1		2	2	620494	4	2	5	1	8	0	5	6	2	2	5	0	5	0	5	0	0	0	1	0	0	0	0	0	0	0	0	0	0	0	0	0	0	0	0	0	0	0	0	0
1	1	10	25	2020-03-11	1		5	1	620480	11	2	5	4	11	0	3	4	9	2	2	4	3	0	0	1	0	0	3	0	0	0	0	1	0	0	0	0	0	0	0	0	0	0	3	0	0	0	0	1
1	1	10	26	2020-03-12	1		3	4	620471	9	8	5	5	14	0	4	6	6	8	2	2	4	0	2	2	0	0	3	0	0	0	0	2	0	0	0	0	0	0	0	0	0	0	1	0	0	0	0	1
1	1	10	27	2020-03-13	1		4	3	620455	17	4	11	9	18	0	10	15	12	4	8	5	7	0	8	4	0	3	4	0	0	0	0	2	0	0	0	0	0	0	0	0	0	3	1	1	0	0	0	0
1	1	10	28	2020-03-14	1		5	3	620443	13	11	9	13	24	0	7	15	7	11	4	6	8	0	3	5	1	1	6	2	0	0	0	3	0	0	0	0	0	0	0	0	1	0	2	2	0	0	0	1
1	1	10	29	2020-03-15	1		8	5	620425	16	7	17	23	31	0	16	27	10	7	11	18	8	0	11	7	0	0	5	6	0	0	1	3	0	0	0	0	0	0	0	0	0	0	2	4	0	0	1	0
1	1	10	30	2020-03-16	1		6	4	620413	12	10	14	36	42	0	13	30	6	10	7	21	16	0	6	9	1	0	7	8	0	0	2	4	0	0	0	0	0	0	0	0	1	0	3	4	0	0	1	1
1	1	10	31	2020-03-17	1		9	10	620393	17	6	16	48	50	0	14	34	11	6	10	20	9	0	8	8	1	1	13	4	0	0	2	5	0	0	0	0	0	0	0	0	0	1	6	1	0	0	0	1
1	1	10	32	2020-03-18	1		11	3	620371	17	11	19	56	61	0	15	36	11	11	6	20	10	0	4	6	0	0	13	5	0	0	3	5	0	0	0	0	0	0	0	0	0	0	4	1	0	0	1	0
1	1	10	33	2020-03-19	1	Gatherings > 500 people outdoors cancelled & Gatherings > 100 people indoors cancelled	15	1	620352	10	11	25	70	71	0	20	42	4	11	11	26	9	0	8	7	0	0	11	7	0	0	3	6	0	0	0	0	0	0	0	0	0	1	2	3	0	0	0	2
1	1	10	34	2020-03-20	1		8	2	620334	16	4	24	80	86	0	19	48	10	4	11	24	18	0	10	10	0	0	15	10	0	0	4	7	0	0	0	0	0	0	0	0	0	0	6	5	0	0	1	1
1	1	10	35	2020-03-21	1		9	1	620320	10	11	19	93	97	0	14	48	5	11	4	22	13	0	4	9	0	2	16	9	0	0	4	11	0	0	0	1	0	0	0	0	0	2	2	2	0	0	0	5
1	1	10	36	2020-03-22	1		5	1	620304	15	6	23	101	103	0	20	64	11	6	11	27	15	0	11	17	0	2	21	12	0	0	4	15	0	0	0	1	0	0	0	0	0	0	11	4	0	0	0	4
1	1	10	37	2020-03-23	1	National Restrictions: Pubs, hotels, clubs, restaurants and recreation facilities are closed.	6	5	620291	12	10	19	102	122	0	17	65	7	10	6	23	21	0	6	12	0	3	21	14	0	0	3	18	0	0	0	1	0	0	0	0	0	1	5	5	0	0	0	3
1	1	10	38	2020-03-24	2		6	1	620281	9	7	23	101	136	0	19	64	4	7	10	17	9	0	7	7	0	4	18	14	0	0	2	17	0	0	0	1	0	0	0	0	0	2	4	1	0	0	0	1
1	1	10	39	2020-03-25	2		3	2	620277	6	4	23	102	146	0	18	65	1	4	7	16	9	0	6	12	0	5	19	11	0	0	3	19	0	0	0	1	0	0	0	0	0	1	8	1	0	0	1	2
1	1	10	40	2020-03-26	2	Border Closure: Anyone who arrives in Queensland from another state or territory must self-quarantine for 14 days, unless they are an exempt person	4	1	620267	11	1	17	107	155	0	13	64	6	1	4	18	10	0	3	12	1	7	17	9	0	0	4	23	0	0	0	1	0	0	0	0	1	3	2	1	0	0	1	4
1	1	10	41	2020-03-27	2	Queenslanders cannot have more than 10 people in their house at any one time, excluding households where more than 10 people ordinarily reside. People are asked to stay at home where possible.	2	2	620257	13	6	10	103	167	0	6	59	8	6	1	15	10	0	1	13	1	6	22	4	0	0	4	23	0	0	0	2	0	0	0	0	0	1	10	0	0	0	0	2
1	1	10	42	2020-03-28	2	Overseas travellers must self isolate for 14 days. School Closures in Queensland (from Monday).	4	0	620245	14	7	12	95	182	0	7	54	8	7	6	11	6	0	4	7	0	3	17	4	0	0	4	24	0	0	0	2	0	0	0	0	0	0	2	2	0	0	1	2
1	1	10	43	2020-03-29	3		2	3	620240	9	8	11	89	193	0	9	57	3	8	7	12	12	0	6	9	0	2	17	6	0	0	4	24	0	0	0	2	0	0	0	0	1	0	4	3	0	0	0	1
1	1	10	44	2020-03-30	3		2	1	620234	10	3	14	87	199	0	13	64	4	3	8	13	6	0	8	9	0	2	17	8	0	0	3	24	0	0	0	2	0	0	0	0	0	0	5	3	0	0	0	1
1	1	10	45	2020-03-31	3		1	0	620232	7	4	13	77	211	0	13	58	1	4	3	4	5	0	3	3	0	2	12	6	0	0	4	22	0	0	0	3	0	0	0	0	0	0	1	0	0	0	1	1
1	1	10	46	2020-04-01	3		0	0	620231	7	1	12	70	220	0	12	54	1	1	4	6	4	0	4	5	0	1	15	4	0	0	4	17	0	0	0	5	0	0	0	0	0	0	6	0	0	0	0	0
1	1	10	47	2020-04-02	3		0	1	620226	11	1	8	58	233	0	8	44	5	1	1	3	5	0	1	2	0	0	9	6	0	0	4	15	0	0	0	5	0	0	0	0	0	0	1	2	0	0	0	0
1	1	10	48	2020-04-03	3		0	0	620226	6	5	4	54	239	0	3	40	0	5	1	9	7	0	0	9	0	1	9	7	0	0	3	12	0	0	1	7	0	0	0	0	0	1	5	3	0	0	0	0
1	1	10	49	2020-04-04	3		0	1	620224	8	0	6	49	244	0	4	39	2	0	5	4	2	0	3	4	0	1	9	5	0	0	3	11	0	0	1	8	0	0	0	0	0	0	3	0	0	0	0	1
1	1	10	50	2020-04-05	3		0	0	620222	8	2	3	46	247	0	2	37	2	2	0	5	3	0	0	5	0	3	8	6	0	0	3	10	0	0	1	7	0	0	0	0	0	3	0	2	0	0	0	0
1	1	10	51	2020-04-06	3		0	1	620221	7	2	5	36	254	0	4	32	1	2	2	2	0	0	2	2	1	3	6	3	0	0	3	7	0	0	1	7	0	0	0	0	2	0	0	0	0	0	0	0
1	1	10	52	2020-04-07	3		0	0	620219	8	1	4	33	259	1	3	28	2	1	2	2	2	1	1	2	2	3	5	2	0	0	3	6	0	0	1	6	0	0	0	1	1	0	1	0	0	0	0	0
1	1	10	53	2020-04-08	3		0	0	620217	7	3	3	26	266	1	3	23	2	3	1	2	2	0	1	2	2	1	4	2	0	0	2	5	0	0	1	6	0	0	0	1	0	0	2	0	0	0	0	0
1	1	10	54	2020-04-09	3		0	1	620216	6	2	4	25	269	1	4	24	1	2	3	2	1	0	3	2	1	1	4	2	0	0	1	5	0	0	2	5	0	0	0	1	0	0	2	0	0	0	0	0
1	1	10	55	2020-04-10	3		1	0	620214	6	1	3	18	279	2	3	16	1	1	2	1	3	1	2	0	1	0	3	1	0	0	0	3	0	0	2	4	0	0	0	2	0	0	0	0	0	0	0	0
1	1	10	56	2020-04-11	3		0	0	620213	6	1	4	15	281	2	4	15	1	1	1	0	0	0	1	0	1	0	3	0	0	0	0	2	0	0	2	3	0	0	0	2	0	0	0	0	0	0	0	0
1	1	10	57	2020-04-12	3		0	0	620212	6	1	5	10	283	3	5	14	1	1	1	1	0	1	1	1	0	0	2	0	0	0	0	2	0	0	2	3	0	0	0	3	0	0	1	0	0	0	0	0
1	1	10	58	2020-04-13	3		0	0	620212	5	1	6	11	283	3	6	16	0	1	1	1	1	0	1	1	0	1	2	0	0	0	0	2	0	0	2	3	0	0	0	3	0	1	0	0	0	0	0	0
1	1	10	59	2020-04-14	3		0	0	620212	4	1	3	9	289	3	3	11	0	1	1	2	4	0	1	2	1	1	1	0	0	0	0	1	0	0	2	1	0	0	0	3	1	1	0	0	0	0	0	0
1	1	10	60	2020-04-15	3		0	0	620211	5	0	3	9	290	3	3	11	1	0	1	2	0	0	1	2	1	1	2	0	0	0	0	0	0	0	1	2	0	0	0	3	0	0	2	0	0	0	0	0
1	1	10	61	2020-04-16	3		0	0	620210	5	1	1	10	290	4	1	10	1	1	0	3	1	1	0	3	1	2	3	0	0	0	0	0	0	0	1	2	0	0	0	4	0	1	2	0	0	0	0	0
1	1	10	62	2020-04-17	3		0	0	620209	4	2	1	10	290	4	1	11	1	2	1	3	0	0	1	3	1	2	4	1	0	0	0	0	0	0	1	1	0	0	0	4	0	0	2	1	0	0	0	0
1	1	10	63	2020-04-18	3		0	0	620208	4	1	2	6	295	4	2	8	1	1	2	0	1	0	2	0	0	2	2	1	0	0	0	0	0	0	0	1	0	0	0	4	0	0	0	0	0	0	0	0
1	1	10	64	2020-04-19	3		0	0	620208	3	1	2	7	295	4	2	9	0	1	1	1	1	0	1	1	0	2	3	1	0	0	0	0	0	0	0	1	0	0	0	4	0	0	1	0	0	0	0	0
1	1	10	65	2020-04-20	3		0	0	620208	3	0	3	5	297	4	3	8	0	0	1	1	0	0	1	1	0	2	2	1	0	0	0	0	0	0	0	0	0	0	0	4	0	1	0	0	0	0	0	0
1	1	10	66	2020-04-21	3		0	0	620208	3	0	2	3	300	4	2	5	0	0	0	0	1	0	0	0	0	1	1	1	0	0	0	0	0	0	0	0	0	0	0	4	0	0	0	0	0	0	0	0
1	1	10	67	2020-04-22	3		0	0	620208	3	0	0	5	300	4	0	5	0	0	0	2	1	0	0	2	0	1	2	2	0	0	0	0	0	0	0	0	0	0	0	4	0	0	1	1	0	0	0	0
1	1	10	68	2020-04-23	3		0	0	620208	3	0	0	4	301	4	0	4	0	0	0	1	0	0	0	1	0	0	2	2	0	0	0	0	0	0	0	0	0	0	0	4	0	0	1	0	0	0	0	0
1	1	10	69	2020-04-24	3		0	0	620208	3	0	0	4	301	4	0	4	0	0	0	1	0	0	0	1	0	0	2	1	0	0	0	1	0	0	0	0	0	0	0	4	0	0	0	0	0	0	0	1
1	1	10	70	2020-04-25	3		0	0	620208	3	0	0	2	303	4	0	2	0	0	0	0	0	0	0	0	0	0	1	0	0	0	0	1	0	0	0	0	0	0	0	4	0	0	0	0	0	0	0	0
1	1	11	1	2020-02-16	1		0	0	620520	0	0	0	0	0	0	0	0	0	0	0	0	0	0	0	0	0	0	0	0	0	0	0	0	0	0	0	0	0	0	0	0	0	0	0	0	0	0	0	0
1	1	11	2	2020-02-17	1		0	0	620520	0	0	0	0	0	0	0	0	0	0	0	0	0	0	0	0	0	0	0	0	0	0	0	0	0	0	0	0	0	0	0	0	0	0	0	0	0	0	0	0
1	1	11	3	2020-02-18	1		0	0	620520	0	0	0	0	0	0	0	0	0	0	0	0	0	0	0	0	0	0	0	0	0	0	0	0	0	0	0	0	0	0	0	0	0	0	0	0	0	0	0	0
1	1	11	4	2020-02-19	1		0	0	620520	0	0	0	0	0	0	0	0	0	0	0	0	0	0	0	0	0	0	0	0	0	0	0	0	0	0	0	0	0	0	0	0	0	0	0	0	0	0	0	0
1	1	11	5	2020-02-20	1		0	0	620520	0	0	0	0	0	0	0	0	0	0	0	0	0	0	0	0	0	0	0	0	0	0	0	0	0	0	0	0	0	0	0	0	0	0	0	0	0	0	0	0
1	1	11	6	2020-02-21	1		0	0	620520	0	0	0	0	0	0	0	0	0	0	0	0	0	0	0	0	0	0	0	0	0	0	0	0	0	0	0	0	0	0	0	0	0	0	0	0	0	0	0	0
1	1	11	7	2020-02-22	1		0	0	620520	0	0	0	0	0	0	0	0	0	0	0	0	0	0	0	0	0	0	0	0	0	0	0	0	0	0	0	0	0	0	0	0	0	0	0	0	0	0	0	0
1	1	11	8	2020-02-23	1		0	0	620520	0	0	0	0	0	0	0	0	0	0	0	0	0	0	0	0	0	0	0	0	0	0	0	0	0	0	0	0	0	0	0	0	0	0	0	0	0	0	0	0
1	1	11	9	2020-02-24	1		0	0	620520	0	0	0	0	0	0	0	0	0	0	0	0	0	0	0	0	0	0	0	0	0	0	0	0	0	0	0	0	0	0	0	0	0	0	0	0	0	0	0	0
1	1	11	10	2020-02-25	1		0	0	620520	0	0	0	0	0	0	0	0	0	0	0	0	0	0	0	0	0	0	0	0	0	0	0	0	0	0	0	0	0	0	0	0	0	0	0	0	0	0	0	0
1	1	11	11	2020-02-26	1		0	0	620520	0	0	0	0	0	0	0	0	0	0	0	0	0	0	0	0	0	0	0	0	0	0	0	0	0	0	0	0	0	0	0	0	0	0	0	0	0	0	0	0
1	1	11	12	2020-02-27	1		1	0	620519	0	0	0	0	1	0	0	0	0	0	0	0	1	0	0	0	0	0	0	0	0	0	0	0	0	0	0	0	0	0	0	0	0	0	0	0	0	0	0	0
1	1	11	13	2020-02-28	1		0	0	620519	0	0	0	0	1	0	0	0	0	0	0	0	0	0	0	0	0	0	0	0	0	0	0	0	0	0	0	0	0	0	0	0	0	0	0	0	0	0	0	0
1	1	11	14	2020-02-29	1		0	0	620519	0	0	0	0	1	0	0	0	0	0	0	0	0	0	0	0	0	0	0	0	0	0	0	0	0	0	0	0	0	0	0	0	0	0	0	0	0	0	0	0
1	1	11	15	2020-03-01	1		0	0	620519	0	0	0	0	1	0	0	0	0	0	0	0	0	0	0	0	0	0	0	0	0	0	0	0	0	0	0	0	0	0	0	0	0	0	0	0	0	0	0	0
1	1	11	16	2020-03-02	1		0	0	620519	0	0	0	0	1	0	0	0	0	0	0	0	0	0	0	0	0	0	0	0	0	0	0	0	0	0	0	0	0	0	0	0	0	0	0	0	0	0	0	0
1	1	11	17	2020-03-03	1		0	0	620519	0	0	0	0	1	0	0	0	0	0	0	0	0	0	0	0	0	0	0	0	0	0	0	0	0	0	0	0	0	0	0	0	0	0	0	0	0	0	0	0
1	1	11	18	2020-03-04	1		0	1	620519	0	0	0	0	1	0	0	0	0	0	0	0	0	0	0	0	0	0	0	0	0	0	0	0	0	0	0	0	0	0	0	0	0	0	0	0	0	0	0	0
1	1	11	19	2020-03-05	1		1	0	620518	0	0	0	0	1	0	0	0	0	0	0	0	0	0	0	0	0	0	0	0	0	0	0	0	0	0	0	0	0	0	0	0	0	0	0	0	0	0	0	0
1	1	11	20	2020-03-06	1		1	0	620516	1	0	0	0	1	0	0	0	1	0	0	0	0	0	0	0	0	0	0	0	0	0	0	0	0	0	0	0	0	0	0	0	0	0	0	0	0	0	0	0
1	1	11	21	2020-03-07	1		0	2	620514	2	1	0	0	2	0	0	0	2	1	0	0	1	0	0	0	0	0	0	0	0	0	0	0	0	0	0	0	0	0	0	0	0	0	0	0	0	0	0	0
1	1	11	22	2020-03-08	1		2	0	620510	2	2	1	0	3	0	1	1	2	2	1	0	1	0	1	0	0	0	0	0	0	0	0	0	0	0	0	0	0	0	0	0	0	0	0	0	0	0	0	0
1	1	11	23	2020-03-09	1		5	0	620504	1	2	3	0	7	0	3	3	1	2	2	0	4	0	2	0	0	0	0	0	0	0	0	0	0	0	0	0	0	0	0	0	0	0	0	0	0	0	0	0
1	1	11	24	2020-03-10	1		2	2	620500	2	1	4	2	7	0	4	5	2	1	2	2	1	0	2	1	0	0	1	0	0	0	0	1	0	0	0	0	0	0	0	0	0	0	1	0	0	0	0	1
1	1	11	25	2020-03-11	1		5	1	620492	3	2	3	6	12	0	3	6	3	2	1	4	7	0	1	2	0	0	1	3	0	0	1	1	0	0	0	0	0	0	0	0	0	0	0	3	0	0	1	0
1	1	11	26	2020-03-12	1		3	4	620483	6	3	4	8	11	0	4	9	6	3	2	2	0	0	2	2	0	1	1	4	0	0	1	1	0	0	0	0	0	0	0	0	0	1	0	1	0	0	0	0
1	1	11	27	2020-03-13	1		4	3	620474	6	5	5	8	15	0	3	8	5	5	3	2	4	0	1	2	0	1	1	4	0	0	1	1	0	0	0	0	0	0	0	0	0	0	1	1	0	0	0	0
1	1	11	28	2020-03-14	1		5	3	620461	9	5	8	12	17	0	6	14	8	5	5	4	4	0	5	3	0	2	3	4	0	0	2	1	0	0	0	0	0	0	0	0	0	1	2	0	0	0	1	0
1	1	11	29	2020-03-15	1		8	5	620448	6	8	9	22	25	0	8	17	5	8	5	15	9	0	5	2	0	2	4	4	0	0	2	2	0	0	0	0	0	0	0	0	0	0	1	1	0	0	0	1
1	1	11	30	2020-03-16	1		6	4	620439	4	5	13	28	36	0	12	20	3	5	8	14	10	0	7	4	0	2	3	3	0	0	2	4	0	0	0	0	0	0	0	0	0	0	3	0	0	0	0	2
1	1	11	31	2020-03-17	1		9	10	620423	8	3	13	42	44	0	12	24	7	3	5	20	11	0	5	5	0	3	6	5	0	0	2	4	0	0	0	0	0	0	0	0	1	1	3	2	0	0	0	0
1	1	11	32	2020-03-18	1		11	3	620407	6	7	14	56	48	0	13	29	5	7	3	21	8	0	3	6	1	2	8	6	0	0	2	6	0	0	0	0	0	0	0	0	1	0	3	1	0	0	0	2
1	1	11	33	2020-03-19	1	Gatherings > 500 people outdoors cancelled & Gatherings > 100 people indoors cancelled	15	1	620385	8	5	16	73	57	0	16	36	7	5	7	25	11	0	7	6	1	2	11	6	0	0	2	6	0	0	0	0	0	0	0	0	0	0	3	3	0	0	0	0
1	1	11	34	2020-03-20	1		8	2	620364	14	7	12	79	71	0	11	36	13	7	5	24	12	0	4	10	0	2	12	7	0	0	2	9	0	0	0	0	0	0	0	0	0	0	6	2	0	0	0	4
1	1	11	35	2020-03-21	1		9	1	620350	7	12	13	87	82	0	11	40	5	12	7	22	13	0	5	9	2	1	11	9	0	0	3	10	0	0	0	0	0	0	0	0	2	0	3	4	0	0	1	1
1	1	11	36	2020-03-22	1		5	1	620341	6	5	23	88	90	0	18	48	4	5	12	17	9	0	8	6	2	1	12	12	0	0	4	10	0	0	0	0	0	0	0	0	0	0	3	6	0	0	1	0
1	1	11	37	2020-03-23	1	National Restrictions: Pubs, hotels, clubs, restaurants and recreation facilities are closed.	6	5	620329	8	4	18	96	101	0	11	49	6	4	5	22	15	0	3	14	1	3	13	15	0	0	4	13	0	0	0	0	0	0	0	0	0	2	4	5	0	0	0	3
1	1	11	38	2020-03-24	2		6	1	620319	7	5	13	102	109	0	8	53	4	5	4	18	13	0	3	12	1	3	17	15	0	0	3	17	0	0	0	0	0	0	0	0	0	1	5	2	0	0	0	4
1	1	11	39	2020-03-25	2		3	2	620312	7	4	15	108	111	0	9	61	4	4	5	18	6	0	4	13	0	3	23	15	0	0	3	19	0	0	0	1	0	0	0	0	0	0	9	2	0	0	0	3
1	1	11	40	2020-03-26	2	Border Closure: Anyone who arrives in Queensland from another state or territory must self-quarantine for 14 days, unless they are an exempt person	4	1	620301	10	4	14	102	129	0	9	55	7	4	4	14	9	0	3	7	0	0	21	12	0	0	4	17	0	0	0	2	0	0	0	0	0	1	2	2	0	0	1	1
1	1	11	41	2020-03-27	2	Queenslanders cannot have more than 10 people in their house at any one time, excluding households where more than 10 people ordinarily reside. People are asked to stay at home where possible.	2	2	620297	5	7	12	98	137	0	8	54	2	7	4	13	6	0	4	10	0	1	18	13	0	0	3	16	0	0	0	5	0	0	0	0	0	1	5	2	0	0	0	2
1	1	11	42	2020-03-28	2	Overseas travellers must self isolate for 14 days. School Closures in Queensland (from Monday).	4	0	620288	7	3	12	93	152	0	8	52	5	3	7	16	10	0	5	8	0	2	14	11	0	0	3	19	0	0	0	5	0	0	0	0	1	1	1	2	0	0	0	4
1	1	11	43	2020-03-29	3		2	3	620281	7	5	10	84	167	0	7	45	5	5	3	5	7	0	3	1	0	2	9	8	0	0	3	20	0	0	0	5	0	0	0	0	0	0	1	0	0	0	0	1
1	1	11	44	2020-03-30	3		2	1	620275	6	5	11	81	171	0	10	51	4	5	5	9	5	0	5	6	1	2	12	6	0	0	3	18	0	0	0	7	0	0	0	0	1	0	4	1	0	0	0	0
1	1	11	45	2020-03-31	3		1	0	620273	2	5	13	77	178	0	11	53	1	5	5	5	4	0	4	3	2	3	11	4	0	0	3	17	0	0	0	6	0	0	0	0	1	1	1	0	0	0	0	0
1	1	11	46	2020-04-01	3		0	0	620270	4	1	11	69	186	1	10	52	3	1	5	8	8	1	5	8	2	3	13	4	0	0	1	15	0	0	1	6	0	0	0	1	0	2	4	1	0	0	0	1
1	1	11	47	2020-04-02	3		0	1	620269	2	3	8	60	195	2	6	43	1	3	1	6	4	1	0	6	0	3	13	4	0	0	1	13	0	0	1	5	0	0	0	2	0	1	4	1	0	0	0	0
1	1	11	48	2020-04-03	3		0	0	620267	3	1	8	51	202	3	8	41	2	1	3	4	2	1	3	4	0	2	10	4	0	0	1	11	0	0	1	7	0	0	0	3	0	0	2	2	0	0	0	0
1	1	11	49	2020-04-04	3		0	1	620267	0	3	6	41	213	3	6	31	0	3	1	0	3	0	1	0	0	1	6	3	0	0	1	10	0	0	1	6	0	0	0	3	0	0	0	0	0	0	0	0
1	1	11	50	2020-04-05	3		0	0	620264	3	0	4	40	217	3	4	31	3	0	3	9	2	0	3	9	0	4	6	4	0	0	0	8	0	0	1	5	0	0	0	3	0	4	3	1	0	0	0	1
1	1	11	51	2020-04-06	3		0	1	620263	1	3	2	32	226	4	2	22	1	3	0	2	2	1	0	2	1	3	3	3	0	0	0	5	0	0	1	5	0	0	0	4	1	0	0	1	0	0	0	0
1	1	11	52	2020-04-07	3		0	0	620258	5	1	5	29	228	4	4	22	5	1	3	0	0	0	2	0	1	3	2	2	0	0	0	5	0	0	1	5	0	0	0	4	0	0	0	0	0	0	0	0
1	1	11	53	2020-04-08	3		0	0	620255	3	5	3	26	231	4	2	20	3	5	1	2	1	0	1	2	1	2	3	2	0	0	1	4	0	0	1	5	0	0	0	4	0	0	1	0	0	0	1	0
1	1	11	54	2020-04-09	3		0	1	620255	0	3	7	19	238	4	6	19	0	3	5	1	1	0	4	1	1	2	1	1	0	0	1	2	0	0	1	4	0	0	0	4	0	1	0	0	0	0	0	0
1	1	11	55	2020-04-10	3		1	0	620254	0	0	7	17	241	4	6	19	0	0	3	3	2	0	3	2	1	4	1	1	0	0	1	1	0	0	0	4	0	0	0	4	0	2	0	0	0	0	0	0
1	1	11	56	2020-04-11	3		0	0	620253	1	0	5	15	244	4	4	16	1	0	0	2	2	0	0	2	0	4	1	1	0	0	1	2	0	0	0	3	0	0	0	4	0	1	0	0	0	0	0	1
1	1	11	57	2020-04-12	3		0	0	620252	1	1	3	13	248	4	2	13	1	1	0	1	2	0	0	1	0	3	1	1	0	0	1	2	0	0	0	3	0	0	0	4	0	1	0	0	0	0	0	0
1	1	11	58	2020-04-13	3		0	0	620251	1	1	2	12	250	4	2	13	1	1	1	2	1	0	1	2	0	3	2	0	0	0	1	2	0	0	0	3	0	0	0	4	0	1	1	0	0	0	0	0
1	1	11	59	2020-04-14	3		0	0	620251	0	1	2	9	254	4	2	10	0	1	1	2	0	0	1	2	0	3	1	0	0	0	1	2	0	0	0	1	0	0	0	4	0	2	0	0	0	0	0	0
1	1	11	60	2020-04-15	3		0	0	620251	0	0	1	10	255	4	1	10	0	0	1	3	1	0	1	3	0	3	2	0	0	0	1	2	0	0	0	1	0	0	0	4	0	1	2	0	0	0	0	0
1	1	11	61	2020-04-16	3		0	0	620251	0	0	1	10	254	4	1	11	0	0	0	1	0	0	0	1	0	3	2	1	0	0	1	2	0	0	0	1	0	0	0	4	0	0	0	1	0	0	0	0
1	1	11	62	2020-04-17	3		0	0	620251	0	0	0	10	255	4	0	10	0	0	0	0	1	0	0	0	0	3	2	1	0	0	1	2	0	0	0	0	0	0	0	4	0	0	0	0	0	0	0	0
1	1	11	63	2020-04-18	3		0	0	620251	0	0	0	6	258	5	0	6	0	0	0	1	0	1	0	1	0	3	0	1	0	0	0	2	0	0	0	0	0	0	0	5	1	0	0	0	0	0	0	0
1	1	11	64	2020-04-19	3		0	0	620251	0	0	0	3	261	5	0	3	0	0	0	0	0	0	0	0	0	2	0	0	0	0	0	1	0	0	0	0	0	0	0	5	0	0	0	0	0	0	0	0
1	1	11	65	2020-04-20	3		0	0	620251	0	0	0	2	262	5	0	2	0	0	0	1	0	0	0	1	0	1	0	0	0	0	0	1	0	0	0	0	0	0	0	5	0	1	0	0	0	0	0	0
1	1	11	66	2020-04-21	3		0	0	620251	0	0	0	2	262	5	0	2	0	0	0	0	0	0	0	0	0	1	0	0	0	0	0	0	0	0	0	1	0	0	0	5	0	0	0	0	0	0	0	0
1	1	11	67	2020-04-22	3		0	0	620251	0	0	0	1	263	5	0	1	0	0	0	0	0	0	0	0	0	0	0	0	0	0	0	0	0	0	0	1	0	0	0	5	0	0	0	0	0	0	0	0
1	1	11	68	2020-04-23	3		0	0	620251	0	0	0	1	263	5	0	1	0	0	0	0	0	0	0	0	0	0	0	0	0	0	0	0	0	0	0	1	0	0	0	5	0	0	0	0	0	0	0	0
1	1	11	69	2020-04-24	3		0	0	620251	0	0	0	1	263	5	0	1	0	0	0	0	0	0	0	0	0	0	0	0	0	0	0	0	0	0	0	1	0	0	0	5	0	0	0	0	0	0	0	0
1	1	11	70	2020-04-25	3		0	0	620251	0	0	0	1	263	5	0	1	0	0	0	0	0	0	0	0	0	0	0	0	0	0	0	0	0	0	0	1	0	0	0	5	0	0	0	0	0	0	0	0
1	1	12	1	2020-02-16	1		0	0	620520	0	0	0	0	0	0	0	0	0	0	0	0	0	0	0	0	0	0	0	0	0	0	0	0	0	0	0	0	0	0	0	0	0	0	0	0	0	0	0	0
1	1	12	2	2020-02-17	1		0	0	620520	0	0	0	0	0	0	0	0	0	0	0	0	0	0	0	0	0	0	0	0	0	0	0	0	0	0	0	0	0	0	0	0	0	0	0	0	0	0	0	0
1	1	12	3	2020-02-18	1		0	0	620520	0	0	0	0	0	0	0	0	0	0	0	0	0	0	0	0	0	0	0	0	0	0	0	0	0	0	0	0	0	0	0	0	0	0	0	0	0	0	0	0
1	1	12	4	2020-02-19	1		0	0	620520	0	0	0	0	0	0	0	0	0	0	0	0	0	0	0	0	0	0	0	0	0	0	0	0	0	0	0	0	0	0	0	0	0	0	0	0	0	0	0	0
1	1	12	5	2020-02-20	1		0	0	620520	0	0	0	0	0	0	0	0	0	0	0	0	0	0	0	0	0	0	0	0	0	0	0	0	0	0	0	0	0	0	0	0	0	0	0	0	0	0	0	0
1	1	12	6	2020-02-21	1		0	0	620520	0	0	0	0	0	0	0	0	0	0	0	0	0	0	0	0	0	0	0	0	0	0	0	0	0	0	0	0	0	0	0	0	0	0	0	0	0	0	0	0
1	1	12	7	2020-02-22	1		0	0	620520	0	0	0	0	0	0	0	0	0	0	0	0	0	0	0	0	0	0	0	0	0	0	0	0	0	0	0	0	0	0	0	0	0	0	0	0	0	0	0	0
1	1	12	8	2020-02-23	1		0	0	620520	0	0	0	0	0	0	0	0	0	0	0	0	0	0	0	0	0	0	0	0	0	0	0	0	0	0	0	0	0	0	0	0	0	0	0	0	0	0	0	0
1	1	12	9	2020-02-24	1		0	0	620520	0	0	0	0	0	0	0	0	0	0	0	0	0	0	0	0	0	0	0	0	0	0	0	0	0	0	0	0	0	0	0	0	0	0	0	0	0	0	0	0
1	1	12	10	2020-02-25	1		0	0	620520	0	0	0	0	0	0	0	0	0	0	0	0	0	0	0	0	0	0	0	0	0	0	0	0	0	0	0	0	0	0	0	0	0	0	0	0	0	0	0	0
1	1	12	11	2020-02-26	1		0	0	620520	0	0	0	0	0	0	0	0	0	0	0	0	0	0	0	0	0	0	0	0	0	0	0	0	0	0	0	0	0	0	0	0	0	0	0	0	0	0	0	0
1	1	12	12	2020-02-27	1		1	0	620517	2	0	0	0	0	0	0	0	2	0	0	0	0	0	0	0	0	0	0	0	0	0	0	0	0	0	0	0	0	0	0	0	0	0	0	0	0	0	0	0
1	1	12	13	2020-02-28	1		0	0	620517	0	2	0	0	0	0	0	0	0	2	0	0	0	0	0	0	0	0	0	0	0	0	0	0	0	0	0	0	0	0	0	0	0	0	0	0	0	0	0	0
1	1	12	14	2020-02-29	1		0	0	620517	0	0	2	0	1	0	2	2	0	0	2	0	1	0	2	0	0	0	0	0	0	0	0	0	0	0	0	0	0	0	0	0	0	0	0	0	0	0	0	0
1	1	12	15	2020-03-01	1		0	0	620517	0	0	1	1	1	0	1	2	0	0	0	1	1	0	0	1	0	0	0	0	0	0	0	1	0	0	0	0	0	0	0	0	0	0	0	0	0	0	0	1
1	1	12	16	2020-03-02	1		0	0	620517	0	0	0	2	1	0	0	2	0	0	0	1	1	0	0	1	0	0	1	0	0	0	0	1	0	0	0	0	0	0	0	0	0	0	1	0	0	0	0	0
1	1	12	17	2020-03-03	1		0	0	620517	0	0	0	2	1	0	0	2	0	0	0	1	0	0	0	1	0	0	1	0	0	0	0	1	0	0	0	0	0	0	0	0	0	0	1	0	0	0	0	0
1	1	12	18	2020-03-04	1		0	1	620517	0	0	0	1	2	0	0	1	0	0	0	0	0	0	0	0	0	0	0	0	0	0	0	1	0	0	0	0	0	0	0	0	0	0	0	0	0	0	0	0
1	1	12	19	2020-03-05	1		1	0	620516	0	0	0	1	3	0	0	1	0	0	0	0	1	0	0	0	0	0	0	0	0	0	0	1	0	0	0	0	0	0	0	0	0	0	0	0	0	0	0	0
1	1	12	20	2020-03-06	1		1	0	620515	0	0	0	1	4	0	0	1	0	0	0	0	1	0	0	0	0	0	0	0	0	0	0	1	0	0	0	0	0	0	0	0	0	0	0	0	0	0	0	0
1	1	12	21	2020-03-07	1		0	2	620515	0	0	0	1	4	0	0	1	0	0	0	0	0	0	0	0	0	0	0	0	0	0	0	1	0	0	0	0	0	0	0	0	0	0	0	0	0	0	0	0
1	1	12	22	2020-03-08	1		2	0	620513	0	0	0	1	5	0	0	1	0	0	0	0	1	0	0	0	0	0	0	0	0	0	0	1	0	0	0	0	0	0	0	0	0	0	0	0	0	0	0	0
1	1	12	23	2020-03-09	1		5	0	620508	0	0	0	1	7	0	0	1	0	0	0	0	2	0	0	0	0	0	0	0	0	0	0	1	0	0	0	0	0	0	0	0	0	0	0	0	0	0	0	0
1	1	12	24	2020-03-10	1		2	2	620505	1	0	0	1	9	0	0	1	1	0	0	0	2	0	0	0	0	0	0	0	0	0	0	1	0	0	0	0	0	0	0	0	0	0	0	0	0	0	0	0
1	1	12	25	2020-03-11	1		5	1	620496	4	1	0	3	13	0	0	3	4	1	0	2	6	0	0	2	0	0	0	1	0	0	0	2	0	0	0	0	0	0	0	0	0	0	0	1	0	0	0	1
1	1	12	26	2020-03-12	1		3	4	620491	3	3	1	5	14	0	1	5	2	3	1	2	2	0	1	1	0	0	0	3	0	0	0	1	0	0	0	1	0	0	0	0	0	0	0	2	0	0	0	0
1	1	12	27	2020-03-13	1		4	3	620482	6	2	4	5	19	0	4	8	5	2	3	0	5	0	3	0	0	0	0	3	0	0	0	1	0	0	0	1	0	0	0	0	0	0	0	0	0	0	0	0
1	1	12	28	2020-03-14	1		5	3	620469	9	5	5	5	22	0	5	9	8	5	2	0	3	0	2	0	0	0	0	3	0	0	0	1	0	0	0	1	0	0	0	0	0	0	0	0	0	0	0	0
1	1	12	29	2020-03-15	1		8	5	620452	10	8	8	14	29	0	8	12	9	8	5	13	7	0	5	1	0	0	1	3	0	0	0	1	0	0	0	1	0	0	0	0	0	0	1	1	0	0	0	0
1	1	12	30	2020-03-16	1		6	4	620442	6	8	14	25	32	0	11	20	4	8	8	15	7	0	5	5	0	1	5	2	0	0	0	2	0	0	0	1	0	0	0	0	0	1	4	0	0	0	0	1
1	1	12	31	2020-03-17	1		9	10	620428	7	4	18	36	41	0	14	24	5	4	8	18	9	0	7	3	0	1	7	1	0	0	0	3	0	0	0	1	0	0	0	0	0	0	3	0	0	0	0	1
1	1	12	32	2020-03-18	1		11	3	620409	10	5	13	47	55	0	10	22	8	5	4	22	14	0	4	6	0	1	7	3	0	0	1	3	0	0	0	1	0	0	0	0	0	1	3	2	0	0	1	0
1	1	12	33	2020-03-19	1	Gatherings > 500 people outdoors cancelled & Gatherings > 100 people indoors cancelled	15	1	620388	8	8	14	65	67	0	12	30	6	8	5	32	16	0	5	7	1	2	7	4	0	0	2	6	0	0	0	1	0	0	0	0	1	1	1	2	0	0	1	3
1	1	12	34	2020-03-20	1		8	2	620367	15	6	18	74	73	0	17	38	13	6	8	16	8	0	8	6	1	2	9	4	0	0	2	7	0	0	0	1	0	0	0	0	0	1	3	1	0	0	0	1
1	1	12	35	2020-03-21	1		9	1	620339	23	11	15	88	80	0	15	44	19	11	6	24	11	0	6	12	2	2	13	7	0	0	2	8	0	0	0	1	0	0	0	0	1	1	7	3	0	0	0	1
1	1	12	36	2020-03-22	1		5	1	620318	21	18	19	90	92	0	16	49	16	18	11	19	15	0	8	10	2	4	11	10	0	0	2	11	0	0	0	1	0	0	0	0	1	2	3	3	0	0	0	3
1	1	12	37	2020-03-23	1	National Restrictions: Pubs, hotels, clubs, restaurants and recreation facilities are closed.	6	5	620301	15	17	26	99	102	0	21	62	11	17	18	23	16	0	16	12	3	4	13	14	0	0	2	14	0	0	0	1	0	0	0	0	1	2	3	4	0	0	0	4
1	1	12	38	2020-03-24	2		6	1	620286	12	12	35	102	110	0	27	70	9	12	17	20	8	0	14	11	3	5	13	14	0	0	2	16	0	0	0	1	0	0	0	0	1	1	5	3	0	0	0	2
1	1	12	39	2020-03-25	2		3	2	620272	14	9	33	104	131	0	25	72	11	9	12	18	20	0	11	12	2	4	17	15	0	0	2	15	0	0	0	1	0	0	0	0	0	1	9	3	0	0	0	0
1	1	12	40	2020-03-26	2	Border Closure: Anyone who arrives in Queensland from another state or territory must self-quarantine for 14 days, unless they are an exempt person	4	1	620261	10	11	29	106	144	0	22	71	7	11	9	23	9	0	9	17	1	6	18	11	0	0	3	21	0	0	0	0	0	0	0	0	0	3	8	1	0	0	1	6
1	1	12	41	2020-03-27	2	Queenslanders cannot have more than 10 people in their house at any one time, excluding households where more than 10 people ordinarily reside. People are asked to stay at home where possible.	2	2	620253	9	7	32	101	160	0	23	67	6	7	11	9	8	0	6	7	0	6	17	6	0	0	3	21	0	0	0	0	0	0	0	0	0	1	6	0	0	0	0	0
1	1	12	42	2020-03-28	2	Overseas travellers must self isolate for 14 days. School Closures in Queensland (from Monday).	4	0	620237	15	6	24	100	174	0	20	65	12	6	7	22	12	0	7	17	0	5	21	4	0	0	5	19	0	0	0	1	0	0	0	0	0	2	11	2	0	0	2	1
1	1	12	43	2020-03-29	3		2	3	620233	5	12	21	107	178	0	17	72	2	12	6	19	10	0	6	15	0	7	27	7	0	0	5	19	0	0	0	1	0	0	0	0	0	3	9	3	0	0	0	1
1	1	12	44	2020-03-30	3		2	1	620228	6	2	24	97	194	0	17	70	3	2	12	11	7	0	8	8	0	7	23	7	0	0	4	15	0	0	1	4	0	0	0	0	0	2	5	2	0	0	0	0
1	1	12	45	2020-03-31	3		1	0	620225	6	2	19	88	204	0	14	67	2	2	2	16	8	0	1	14	0	7	24	7	0	0	4	14	0	0	1	4	0	0	0	0	0	2	10	2	0	0	0	0
1	1	12	46	2020-04-01	3		0	0	620222	7	2	9	79	216	0	7	60	3	2	2	10	10	0	2	9	0	6	27	6	0	0	5	13	0	0	1	4	0	0	0	0	0	2	7	0	0	0	1	0
1	1	12	47	2020-04-02	3		0	1	620220	6	3	9	66	229	0	7	52	2	3	2	3	2	0	1	2	1	5	21	5	0	0	5	10	0	0	2	3	0	0	0	0	1	0	0	1	0	0	1	0
1	1	12	48	2020-04-03	3		0	0	620217	7	2	7	63	235	0	7	51	3	2	3	5	4	0	3	4	1	6	21	3	0	0	5	11	0	0	2	3	0	0	0	0	0	1	3	0	0	0	0	1
1	1	12	49	2020-04-04	3		0	1	620215	6	3	5	50	250	0	5	39	2	3	2	3	1	0	2	3	1	5	14	2	0	0	4	9	0	0	3	2	0	0	0	0	0	1	1	0	0	0	0	1
1	1	12	50	2020-04-05	3		0	0	620213	7	1	8	41	255	1	8	37	2	1	3	2	0	1	3	2	1	4	11	2	0	0	4	7	0	0	3	3	0	0	0	1	0	0	2	0	0	0	0	0
1	1	12	51	2020-04-06	3		0	1	620212	6	2	4	31	268	1	4	28	1	2	1	2	3	0	1	2	0	3	9	1	0	0	4	5	0	0	3	2	0	0	0	1	0	1	1	0	0	0	0	0
1	1	12	52	2020-04-07	3		0	0	620208	9	1	5	25	273	1	4	24	4	1	2	2	1	0	1	2	1	3	6	1	0	0	3	4	0	0	3	2	0	0	0	1	1	1	0	0	0	0	0	0
1	1	12	53	2020-04-08	3		0	0	620207	6	4	4	18	282	1	4	19	1	4	1	2	2	0	1	2	1	2	5	0	0	0	2	2	0	0	2	2	0	0	0	1	0	0	2	0	0	0	0	0
1	1	12	54	2020-04-09	3		0	1	620202	10	1	5	16	287	1	4	17	5	1	4	2	1	0	3	2	0	3	4	0	0	0	2	2	0	0	2	1	0	0	0	1	0	1	1	0	0	0	0	0
1	1	12	55	2020-04-10	3		1	0	620201	6	4	4	16	291	1	3	15	0	4	1	3	3	0	1	1	0	3	4	1	0	0	1	2	0	0	2	0	0	0	0	1	0	0	0	1	0	0	0	0
1	1	12	56	2020-04-11	3		0	0	620199	8	0	6	14	294	1	5	16	2	0	4	2	2	0	4	2	0	4	3	1	0	0	1	1	0	0	1	1	0	0	0	1	0	1	1	0	0	0	0	0
1	1	12	57	2020-04-12	3		0	0	620196	9	2	5	12	297	1	5	14	3	2	0	2	1	0	0	2	0	3	3	1	0	0	0	1	0	0	1	1	0	0	0	1	0	1	1	0	0	0	0	0
1	1	12	58	2020-04-13	3		0	0	620196	5	4	4	9	302	1	3	10	0	4	2	3	2	0	1	3	1	0	4	1	0	0	0	0	0	0	1	1	0	0	0	1	1	0	2	0	0	0	0	0
1	1	12	59	2020-04-14	3		0	0	620194	7	0	7	8	304	1	6	12	2	0	4	3	1	0	4	3	0	2	3	1	0	0	0	0	0	0	0	1	0	0	0	1	0	3	0	0	0	0	0	0
1	1	12	60	2020-04-15	3		0	0	620192	7	2	6	9	304	1	5	12	2	2	0	2	0	0	0	2	1	2	3	1	0	0	0	0	0	0	0	1	0	0	0	1	1	0	1	0	0	0	0	0
1	1	12	61	2020-04-16	3		0	0	620191	5	3	7	6	308	1	7	11	1	3	2	0	1	0	2	0	1	0	3	0	0	0	0	0	0	0	0	1	0	0	0	1	0	0	0	0	0	0	0	0
1	1	12	62	2020-04-17	3		0	0	620189	6	1	7	5	312	1	6	10	2	1	3	1	2	0	2	1	1	0	3	0	0	0	0	0	0	0	0	0	0	0	0	1	0	0	1	0	0	0	0	0
1	1	12	63	2020-04-18	3		0	0	620186	7	2	3	6	316	1	3	8	3	2	1	2	4	0	1	2	1	1	2	0	0	0	0	1	0	0	0	0	0	0	0	1	0	1	0	0	0	0	0	1
1	1	12	64	2020-04-19	3		0	0	620185	5	3	4	7	316	1	4	10	1	3	2	3	1	0	2	3	0	1	2	1	0	0	0	2	0	0	0	0	0	0	0	1	0	0	1	1	0	0	0	1
1	1	12	65	2020-04-20	3		0	0	620182	6	2	5	6	319	1	5	10	3	2	3	0	2	0	3	0	0	1	1	1	0	0	0	2	0	0	0	0	0	0	0	1	0	0	0	0	0	0	0	0
1	1	12	66	2020-04-21	3		0	0	620181	4	3	4	6	322	1	4	9	1	3	2	0	3	0	2	0	0	1	1	1	0	0	0	2	0	0	0	0	0	0	0	1	0	0	0	0	0	0	0	0
1	1	12	67	2020-04-22	3		0	0	620180	4	1	5	9	321	1	5	13	1	1	3	4	1	0	3	4	1	1	3	1	0	0	0	2	0	0	0	0	0	0	0	1	2	0	2	0	0	0	0	0
1	1	12	68	2020-04-23	3		0	0	620180	3	1	4	10	321	1	4	14	0	1	1	3	1	0	1	3	1	1	5	1	0	0	0	2	0	0	0	0	0	0	0	1	0	0	2	1	0	0	0	0
1	1	12	69	2020-04-24	3		0	0	620180	3	0	4	8	324	1	3	11	0	0	1	2	0	0	0	2	1	2	2	1	0	0	0	2	0	0	0	0	0	0	0	1	0	1	1	0	0	0	0	0
1	1	12	70	2020-04-25	3		0	0	620180	3	0	2	6	328	1	1	7	0	0	0	1	2	0	0	1	1	1	0	1	0	0	0	3	0	0	0	0	0	0	0	1	0	0	0	0	0	0	0	1
1	1	13	1	2020-02-16	1		0	0	620520	0	0	0	0	0	0	0	0	0	0	0	0	0	0	0	0	0	0	0	0	0	0	0	0	0	0	0	0	0	0	0	0	0	0	0	0	0	0	0	0
1	1	13	2	2020-02-17	1		0	0	620520	0	0	0	0	0	0	0	0	0	0	0	0	0	0	0	0	0	0	0	0	0	0	0	0	0	0	0	0	0	0	0	0	0	0	0	0	0	0	0	0
1	1	13	3	2020-02-18	1		0	0	620520	0	0	0	0	0	0	0	0	0	0	0	0	0	0	0	0	0	0	0	0	0	0	0	0	0	0	0	0	0	0	0	0	0	0	0	0	0	0	0	0
1	1	13	4	2020-02-19	1		0	0	620520	0	0	0	0	0	0	0	0	0	0	0	0	0	0	0	0	0	0	0	0	0	0	0	0	0	0	0	0	0	0	0	0	0	0	0	0	0	0	0	0
1	1	13	5	2020-02-20	1		0	0	620520	0	0	0	0	0	0	0	0	0	0	0	0	0	0	0	0	0	0	0	0	0	0	0	0	0	0	0	0	0	0	0	0	0	0	0	0	0	0	0	0
1	1	13	6	2020-02-21	1		0	0	620520	0	0	0	0	0	0	0	0	0	0	0	0	0	0	0	0	0	0	0	0	0	0	0	0	0	0	0	0	0	0	0	0	0	0	0	0	0	0	0	0
1	1	13	7	2020-02-22	1		0	0	620520	0	0	0	0	0	0	0	0	0	0	0	0	0	0	0	0	0	0	0	0	0	0	0	0	0	0	0	0	0	0	0	0	0	0	0	0	0	0	0	0
1	1	13	8	2020-02-23	1		0	0	620520	0	0	0	0	0	0	0	0	0	0	0	0	0	0	0	0	0	0	0	0	0	0	0	0	0	0	0	0	0	0	0	0	0	0	0	0	0	0	0	0
1	1	13	9	2020-02-24	1		0	0	620520	0	0	0	0	0	0	0	0	0	0	0	0	0	0	0	0	0	0	0	0	0	0	0	0	0	0	0	0	0	0	0	0	0	0	0	0	0	0	0	0
1	1	13	10	2020-02-25	1		0	0	620520	0	0	0	0	0	0	0	0	0	0	0	0	0	0	0	0	0	0	0	0	0	0	0	0	0	0	0	0	0	0	0	0	0	0	0	0	0	0	0	0
1	1	13	11	2020-02-26	1		0	0	620520	0	0	0	0	0	0	0	0	0	0	0	0	0	0	0	0	0	0	0	0	0	0	0	0	0	0	0	0	0	0	0	0	0	0	0	0	0	0	0	0
1	1	13	12	2020-02-27	1		1	0	620519	0	0	0	0	1	0	0	0	0	0	0	0	1	0	0	0	0	0	0	0	0	0	0	0	0	0	0	0	0	0	0	0	0	0	0	0	0	0	0	0
1	1	13	13	2020-02-28	1		0	0	620519	0	0	0	0	1	0	0	0	0	0	0	0	0	0	0	0	0	0	0	0	0	0	0	0	0	0	0	0	0	0	0	0	0	0	0	0	0	0	0	0
1	1	13	14	2020-02-29	1		0	0	620519	0	0	0	0	1	0	0	0	0	0	0	0	0	0	0	0	0	0	0	0	0	0	0	0	0	0	0	0	0	0	0	0	0	0	0	0	0	0	0	0
1	1	13	15	2020-03-01	1		0	0	620519	0	0	0	0	1	0	0	0	0	0	0	0	0	0	0	0	0	0	0	0	0	0	0	0	0	0	0	0	0	0	0	0	0	0	0	0	0	0	0	0
1	1	13	16	2020-03-02	1		0	0	620519	0	0	0	0	1	0	0	0	0	0	0	0	0	0	0	0	0	0	0	0	0	0	0	0	0	0	0	0	0	0	0	0	0	0	0	0	0	0	0	0
1	1	13	17	2020-03-03	1		0	0	620519	0	0	0	0	1	0	0	0	0	0	0	0	0	0	0	0	0	0	0	0	0	0	0	0	0	0	0	0	0	0	0	0	0	0	0	0	0	0	0	0
1	1	13	18	2020-03-04	1		0	1	620519	0	0	0	0	1	0	0	0	0	0	0	0	0	0	0	0	0	0	0	0	0	0	0	0	0	0	0	0	0	0	0	0	0	0	0	0	0	0	0	0
1	1	13	19	2020-03-05	1		1	0	620518	0	0	0	0	2	0	0	0	0	0	0	0	1	0	0	0	0	0	0	0	0	0	0	0	0	0	0	0	0	0	0	0	0	0	0	0	0	0	0	0
1	1	13	20	2020-03-06	1		1	0	620517	0	0	0	0	3	0	0	0	0	0	0	0	1	0	0	0	0	0	0	0	0	0	0	0	0	0	0	0	0	0	0	0	0	0	0	0	0	0	0	0
1	1	13	21	2020-03-07	1		0	2	620517	0	0	0	0	3	0	0	0	0	0	0	0	0	0	0	0	0	0	0	0	0	0	0	0	0	0	0	0	0	0	0	0	0	0	0	0	0	0	0	0
1	1	13	22	2020-03-08	1		2	0	620515	0	0	0	0	4	0	0	0	0	0	0	0	1	0	0	0	0	0	0	0	0	0	0	0	0	0	0	0	0	0	0	0	0	0	0	0	0	0	0	0
1	1	13	23	2020-03-09	1		5	0	620509	1	0	0	0	8	0	0	0	1	0	0	0	4	0	0	0	0	0	0	0	0	0	0	0	0	0	0	0	0	0	0	0	0	0	0	0	0	0	0	0
1	1	13	24	2020-03-10	1		2	2	620506	1	1	0	0	11	0	0	0	1	1	0	0	3	0	0	0	0	0	0	0	0	0	0	0	0	0	0	0	0	0	0	0	0	0	0	0	0	0	0	0
1	1	13	25	2020-03-11	1		5	1	620500	1	1	1	1	11	0	0	1	1	1	1	1	1	0	0	1	0	0	1	0	0	0	0	0	0	0	0	0	0	0	0	0	0	0	1	0	0	0	0	0
1	1	13	26	2020-03-12	1		3	4	620493	4	1	2	3	10	0	1	4	4	1	1	2	1	0	1	2	0	0	1	1	0	0	0	1	0	0	0	0	0	0	0	0	0	0	0	1	0	0	0	1
1	1	13	27	2020-03-13	1		4	3	620486	4	3	2	3	15	0	2	4	3	3	1	1	4	0	1	0	0	0	0	2	0	0	0	1	0	0	0	0	0	0	0	0	0	0	0	1	0	0	0	0
1	1	13	28	2020-03-14	1		5	3	620477	5	3	5	2	22	0	5	6	4	3	3	0	6	0	3	0	0	0	0	1	0	0	0	1	0	0	0	0	0	0	0	0	0	0	0	0	0	0	0	0
1	1	13	29	2020-03-15	1		8	5	620464	6	4	6	15	24	0	5	9	5	4	3	15	5	0	2	3	0	0	3	2	0	0	1	1	0	0	0	0	0	0	0	0	0	0	3	1	0	0	1	0
1	1	13	30	2020-03-16	1		6	4	620456	3	5	6	25	29	0	4	10	2	5	4	11	7	0	3	2	0	0	5	4	0	0	1	1	0	0	0	0	0	0	0	0	0	0	2	2	0	0	0	0
1	1	13	31	2020-03-17	1		9	10	620444	4	2	11	35	30	0	9	17	3	2	5	16	2	0	5	4	0	1	6	3	0	0	2	1	0	0	0	0	0	0	0	0	0	1	3	0	0	0	1	0
1	1	13	32	2020-03-18	1		11	3	620430	4	3	9	48	38	0	7	20	3	3	2	22	12	0	2	6	0	2	6	7	0	0	2	3	0	0	0	0	0	0	0	0	0	1	1	4	0	0	0	2
1	1	13	33	2020-03-19	1	Gatherings > 500 people outdoors cancelled & Gatherings > 100 people indoors cancelled	15	1	620412	4	3	9	66	51	0	8	26	3	3	3	31	15	0	3	7	0	3	7	11	0	0	2	4	0	0	0	0	0	0	0	0	0	2	3	4	0	0	0	1
1	1	13	34	2020-03-20	1		8	2	620401	4	3	5	72	63	0	4	21	3	3	3	15	9	0	3	4	0	4	5	10	0	0	3	6	0	0	0	0	0	0	0	0	0	1	0	2	0	0	1	2
1	1	13	35	2020-03-21	1		9	1	620387	6	3	6	79	67	0	5	24	5	3	3	17	6	0	2	7	0	6	4	10	0	0	3	7	0	0	0	0	0	0	0	0	0	2	2	2	0	0	0	1
1	1	13	36	2020-03-22	1		5	1	620380	3	5	7	81	74	0	6	29	2	5	3	17	10	0	3	9	0	7	6	11	0	0	3	8	0	0	0	0	0	0	0	0	0	2	3	3	0	0	0	2
1	1	13	37	2020-03-23	1	National Restrictions: Pubs, hotels, clubs, restaurants and recreation facilities are closed.	6	5	620371	4	2	10	82	80	0	8	40	3	2	5	30	12	0	4	16	1	5	14	9	0	0	3	15	0	0	0	0	0	0	0	0	1	0	11	1	0	0	1	7
1	1	13	38	2020-03-24	2		6	1	620364	2	3	8	80	92	0	7	35	1	3	2	15	6	0	2	5	1	3	12	7	0	0	3	17	0	0	0	0	0	0	0	0	0	1	2	1	0	0	0	2
1	1	13	39	2020-03-25	2		3	2	620360	2	1	6	84	99	0	5	36	1	1	3	12	8	0	3	6	2	3	14	4	0	0	3	19	0	0	0	0	0	0	0	0	1	0	3	0	0	0	0	2
1	1	13	40	2020-03-26	2	Border Closure: Anyone who arrives in Queensland from another state or territory must self-quarantine for 14 days, unless they are an exempt person	4	1	620355	2	1	6	87	102	0	5	42	1	1	1	15	8	0	1	7	2	3	15	9	0	0	3	19	0	0	0	0	0	0	0	0	0	0	2	6	0	0	0	0
1	1	13	41	2020-03-27	2	Queenslanders cannot have more than 10 people in their house at any one time, excluding households where more than 10 people ordinarily reside. People are asked to stay at home where possible.	2	2	620351	3	1	3	86	109	0	3	41	2	1	1	12	6	0	1	8	3	2	13	10	0	0	4	19	0	0	0	1	0	0	0	0	1	0	2	3	0	0	1	1
1	1	13	42	2020-03-28	2	Overseas travellers must self isolate for 14 days. School Closures in Queensland (from Monday).	4	0	620347	2	1	2	78	121	0	2	33	0	1	1	6	1	0	1	2	3	3	9	5	0	0	4	16	0	0	0	2	0	0	0	0	0	1	1	0	0	0	0	0
1	1	13	43	2020-03-29	3		2	3	620344	2	1	2	76	125	0	1	31	1	1	1	5	2	0	0	3	3	3	6	6	0	0	4	16	0	0	0	2	0	0	0	0	1	0	1	1	0	0	0	0
1	1	13	44	2020-03-30	3		2	1	620341	2	1	3	68	133	0	2	27	1	1	1	4	1	0	1	2	2	1	5	6	0	0	2	15	0	0	0	2	0	0	0	0	0	1	1	0	0	0	0	0
1	1	13	45	2020-03-31	3		1	0	620338	3	1	3	58	142	0	3	26	2	1	1	5	3	0	1	2	1	1	7	2	0	0	2	11	0	0	1	3	0	0	0	0	0	0	2	0	0	0	1	0
1	1	13	46	2020-04-01	3		0	0	620335	4	2	4	47	149	0	4	25	3	2	1	3	4	0	1	2	1	0	6	2	0	0	2	12	0	0	1	2	0	0	0	0	0	0	0	2	0	0	0	1
1	1	13	47	2020-04-02	3		0	1	620332	4	3	4	44	153	0	3	22	3	3	2	1	1	0	1	1	1	1	4	2	0	0	2	11	0	0	1	2	0	0	0	0	0	1	0	0	0	0	0	0
1	1	13	48	2020-04-03	3		0	0	620330	3	3	4	41	157	0	2	21	2	3	3	2	2	0	2	2	1	2	4	2	0	0	2	7	0	0	1	4	0	0	0	0	0	1	1	0	0	0	0	0
1	1	13	49	2020-04-04	3		0	1	620328	3	2	5	36	162	0	5	21	2	2	3	2	2	0	3	2	0	3	3	2	0	0	2	5	0	0	1	4	0	0	0	0	0	1	1	0	0	0	0	0
1	1	13	50	2020-04-05	3		0	0	620328	1	2	4	32	165	0	4	20	0	2	2	2	3	0	2	2	0	3	4	2	0	0	3	3	0	0	1	4	0	0	0	0	0	0	1	0	0	0	1	0
1	1	13	51	2020-04-06	3		0	1	620328	1	0	4	24	172	0	4	16	0	0	2	0	2	0	2	0	0	2	2	1	0	0	3	3	0	0	0	4	0	0	0	0	0	0	0	0	0	0	0	0
1	1	13	52	2020-04-07	3		0	0	620328	1	0	3	23	170	1	3	17	0	0	0	4	0	1	0	4	0	3	4	1	0	0	3	3	0	0	0	3	0	0	0	1	0	1	3	0	0	0	0	0
1	1	13	53	2020-04-08	3		0	0	620328	1	0	1	16	176	1	1	13	0	0	0	2	2	0	0	2	0	3	4	0	0	0	2	1	0	0	1	1	0	0	0	1	0	0	2	0	0	0	0	0
1	1	13	54	2020-04-09	3		0	1	620328	1	0	0	13	177	2	0	11	0	0	0	2	0	1	0	2	0	2	4	0	0	0	2	2	0	0	1	1	0	0	0	2	0	0	1	0	0	0	0	1
1	1	13	55	2020-04-10	3		1	0	620327	1	0	0	10	182	2	0	7	0	0	0	3	1	0	0	1	0	0	2	0	0	0	2	1	0	0	1	2	0	0	0	2	0	0	1	0	0	0	0	0
1	1	13	56	2020-04-11	3		0	0	620327	1	0	0	9	183	2	0	6	0	0	0	0	0	0	0	0	0	0	2	0	0	0	1	1	0	0	1	2	0	0	0	2	0	0	0	0	0	0	0	0
1	1	13	57	2020-04-12	3		0	0	620327	1	0	0	9	183	2	0	6	0	0	0	0	0	0	0	0	0	0	2	0	0	0	1	1	0	0	1	2	0	0	0	2	0	0	0	0	0	0	0	0
1	1	13	58	2020-04-13	3		0	0	620327	1	0	0	8	183	2	0	6	0	0	0	0	0	0	0	0	0	0	2	0	0	0	0	1	0	0	2	2	0	0	0	2	0	0	0	0	0	0	0	0
1	1	13	59	2020-04-14	3		0	0	620327	1	0	0	7	184	2	0	5	0	0	0	0	0	0	0	0	0	0	1	0	0	0	0	1	0	0	2	2	0	0	0	2	0	0	0	0	0	0	0	0
1	1	13	60	2020-04-15	3		0	0	620327	1	0	0	6	185	2	0	4	0	0	0	0	0	0	0	0	0	0	0	0	0	0	0	1	0	0	2	1	0	0	0	2	0	0	0	0	0	0	0	0
1	1	13	61	2020-04-16	3		0	0	620327	1	0	0	4	186	3	0	3	0	0	0	0	0	1	0	0	0	0	0	0	0	0	0	1	0	0	1	1	0	0	0	3	0	0	0	0	0	0	0	0
1	1	13	62	2020-04-17	3		0	0	620327	1	0	0	4	186	3	0	3	0	0	0	0	0	0	0	0	0	0	0	0	0	0	0	1	0	0	1	0	0	0	0	3	0	0	0	0	0	0	0	0
1	1	13	63	2020-04-18	3		0	0	620327	1	0	0	3	187	3	0	2	0	0	0	0	0	0	0	0	0	0	0	0	0	0	0	0	0	0	1	0	0	0	0	3	0	0	0	0	0	0	0	0
1	1	13	64	2020-04-19	3		0	0	620327	1	0	0	2	187	4	0	1	0	0	0	0	0	1	0	0	0	0	0	0	0	0	0	0	0	0	1	0	0	0	0	4	0	0	0	0	0	0	0	0
1	1	13	65	2020-04-20	3		0	0	620327	1	0	0	1	188	4	0	0	0	0	0	0	0	0	0	0	0	0	0	0	0	0	0	0	0	0	0	0	0	0	0	4	0	0	0	0	0	0	0	0
1	1	13	66	2020-04-21	3		0	0	620327	1	0	0	1	188	4	0	0	0	0	0	0	0	0	0	0	0	0	0	0	0	0	0	0	0	0	0	0	0	0	0	4	0	0	0	0	0	0	0	0
1	1	13	67	2020-04-22	3		0	0	620327	1	0	0	1	188	4	0	0	0	0	0	0	0	0	0	0	0	0	0	0	0	0	0	0	0	0	0	0	0	0	0	4	0	0	0	0	0	0	0	0
1	1	13	68	2020-04-23	3		0	0	620327	1	0	0	0	188	4	0	0	0	0	0	0	0	0	0	0	0	0	0	0	0	0	0	0	0	0	0	0	0	0	0	4	0	0	0	0	0	0	0	0
1	1	13	69	2020-04-24	3		0	0	620327	0	1	0	0	188	4	0	0	0	1	0	0	0	0	0	0	0	0	0	0	0	0	0	0	0	0	0	0	0	0	0	4	0	0	0	0	0	0	0	0
1	1	13	70	2020-04-25	3		0	0	620327	0	0	1	0	188	4	1	1	0	0	1	0	0	0	1	0	0	0	0	0	0	0	0	0	0	0	0	0	0	0	0	4	0	0	0	0	0	0	0	0
1	1	14	1	2020-02-16	1		0	0	620520	0	0	0	0	0	0	0	0	0	0	0	0	0	0	0	0	0	0	0	0	0	0	0	0	0	0	0	0	0	0	0	0	0	0	0	0	0	0	0	0
1	1	14	2	2020-02-17	1		0	0	620520	0	0	0	0	0	0	0	0	0	0	0	0	0	0	0	0	0	0	0	0	0	0	0	0	0	0	0	0	0	0	0	0	0	0	0	0	0	0	0	0
1	1	14	3	2020-02-18	1		0	0	620520	0	0	0	0	0	0	0	0	0	0	0	0	0	0	0	0	0	0	0	0	0	0	0	0	0	0	0	0	0	0	0	0	0	0	0	0	0	0	0	0
1	1	14	4	2020-02-19	1		0	0	620520	0	0	0	0	0	0	0	0	0	0	0	0	0	0	0	0	0	0	0	0	0	0	0	0	0	0	0	0	0	0	0	0	0	0	0	0	0	0	0	0
1	1	14	5	2020-02-20	1		0	0	620520	0	0	0	0	0	0	0	0	0	0	0	0	0	0	0	0	0	0	0	0	0	0	0	0	0	0	0	0	0	0	0	0	0	0	0	0	0	0	0	0
1	1	14	6	2020-02-21	1		0	0	620520	0	0	0	0	0	0	0	0	0	0	0	0	0	0	0	0	0	0	0	0	0	0	0	0	0	0	0	0	0	0	0	0	0	0	0	0	0	0	0	0
1	1	14	7	2020-02-22	1		0	0	620520	0	0	0	0	0	0	0	0	0	0	0	0	0	0	0	0	0	0	0	0	0	0	0	0	0	0	0	0	0	0	0	0	0	0	0	0	0	0	0	0
1	1	14	8	2020-02-23	1		0	0	620520	0	0	0	0	0	0	0	0	0	0	0	0	0	0	0	0	0	0	0	0	0	0	0	0	0	0	0	0	0	0	0	0	0	0	0	0	0	0	0	0
1	1	14	9	2020-02-24	1		0	0	620520	0	0	0	0	0	0	0	0	0	0	0	0	0	0	0	0	0	0	0	0	0	0	0	0	0	0	0	0	0	0	0	0	0	0	0	0	0	0	0	0
1	1	14	10	2020-02-25	1		0	0	620520	0	0	0	0	0	0	0	0	0	0	0	0	0	0	0	0	0	0	0	0	0	0	0	0	0	0	0	0	0	0	0	0	0	0	0	0	0	0	0	0
1	1	14	11	2020-02-26	1		0	0	620520	0	0	0	0	0	0	0	0	0	0	0	0	0	0	0	0	0	0	0	0	0	0	0	0	0	0	0	0	0	0	0	0	0	0	0	0	0	0	0	0
1	1	14	12	2020-02-27	1		1	0	620519	0	0	0	0	1	0	0	0	0	0	0	0	1	0	0	0	0	0	0	0	0	0	0	0	0	0	0	0	0	0	0	0	0	0	0	0	0	0	0	0
1	1	14	13	2020-02-28	1		0	0	620519	0	0	0	0	1	0	0	0	0	0	0	0	0	0	0	0	0	0	0	0	0	0	0	0	0	0	0	0	0	0	0	0	0	0	0	0	0	0	0	0
1	1	14	14	2020-02-29	1		0	0	620519	0	0	0	0	1	0	0	0	0	0	0	0	0	0	0	0	0	0	0	0	0	0	0	0	0	0	0	0	0	0	0	0	0	0	0	0	0	0	0	0
1	1	14	15	2020-03-01	1		0	0	620519	0	0	0	0	1	0	0	0	0	0	0	0	0	0	0	0	0	0	0	0	0	0	0	0	0	0	0	0	0	0	0	0	0	0	0	0	0	0	0	0
1	1	14	16	2020-03-02	1		0	0	620519	0	0	0	0	1	0	0	0	0	0	0	0	0	0	0	0	0	0	0	0	0	0	0	0	0	0	0	0	0	0	0	0	0	0	0	0	0	0	0	0
1	1	14	17	2020-03-03	1		0	0	620519	0	0	0	0	1	0	0	0	0	0	0	0	0	0	0	0	0	0	0	0	0	0	0	0	0	0	0	0	0	0	0	0	0	0	0	0	0	0	0	0
1	1	14	18	2020-03-04	1		0	1	620519	0	0	0	0	1	0	0	0	0	0	0	0	0	0	0	0	0	0	0	0	0	0	0	0	0	0	0	0	0	0	0	0	0	0	0	0	0	0	0	0
1	1	14	19	2020-03-05	1		1	0	620518	0	0	0	0	1	0	0	0	0	0	0	0	0	0	0	0	0	0	0	0	0	0	0	0	0	0	0	0	0	0	0	0	0	0	0	0	0	0	0	0
1	1	14	20	2020-03-06	1		1	0	620517	0	0	0	0	3	0	0	0	0	0	0	0	2	0	0	0	0	0	0	0	0	0	0	0	0	0	0	0	0	0	0	0	0	0	0	0	0	0	0	0
1	1	14	21	2020-03-07	1		0	2	620517	0	0	0	0	3	0	0	0	0	0	0	0	0	0	0	0	0	0	0	0	0	0	0	0	0	0	0	0	0	0	0	0	0	0	0	0	0	0	0	0
1	1	14	22	2020-03-08	1		2	0	620515	0	0	0	1	3	0	0	1	0	0	0	1	1	0	0	1	0	0	0	0	0	0	0	1	0	0	0	0	0	0	0	0	0	0	0	0	0	0	0	1
1	1	14	23	2020-03-09	1		5	0	620508	2	0	0	1	5	0	0	1	2	0	0	0	2	0	0	0	0	0	0	0	0	0	0	1	0	0	0	0	0	0	0	0	0	0	0	0	0	0	0	0
1	1	14	24	2020-03-10	1		2	2	620503	3	2	0	1	6	0	0	1	3	2	0	0	1	0	0	0	0	0	0	0	0	0	0	1	0	0	0	0	0	0	0	0	0	0	0	0	0	0	0	0
1	1	14	25	2020-03-11	1		5	1	620495	3	3	2	1	8	0	2	3	3	3	2	0	2	0	2	0	0	0	0	0	0	0	0	1	0	0	0	0	0	0	0	0	0	0	0	0	0	0	0	0
1	1	14	26	2020-03-12	1		3	4	620489	3	3	4	3	10	0	3	5	3	3	3	2	3	0	2	1	0	0	0	1	0	0	0	2	0	0	0	0	0	0	0	0	0	0	0	1	0	0	0	1
1	1	14	27	2020-03-13	1		4	3	620472	13	3	6	5	14	0	5	7	13	3	3	3	4	0	3	1	0	0	0	3	0	0	0	2	0	0	0	0	0	0	0	0	0	0	0	3	0	0	0	0
1	1	14	28	2020-03-14	1		5	3	620459	8	13	6	10	15	0	5	11	8	13	3	5	5	0	3	4	0	0	3	3	0	0	0	4	0	0	0	0	0	0	0	0	0	0	3	0	0	0	0	2
1	1	14	29	2020-03-15	1		8	5	620439	13	7	18	21	18	0	18	27	12	7	13	14	6	0	13	4	0	1	4	4	0	0	0	4	0	0	0	0	0	0	0	0	0	1	1	2	0	0	0	0
1	1	14	30	2020-03-16	1		6	4	620426	8	12	17	27	29	0	15	23	7	12	7	10	9	0	5	3	0	1	3	4	0	0	0	5	0	0	0	0	0	0	0	0	0	1	1	1	0	0	0	1
1	1	14	31	2020-03-17	1		9	10	620404	14	7	24	44	36	0	18	34	13	7	12	21	14	0	8	8	0	1	8	7	0	0	0	5	0	0	0	0	0	0	0	0	0	0	5	3	0	0	0	0
1	1	14	32	2020-03-18	1		11	3	620382	12	13	20	59	50	0	15	37	11	13	7	31	15	0	5	11	0	2	14	6	0	0	1	8	0	0	0	0	0	0	0	0	0	1	8	1	0	0	1	4
1	1	14	33	2020-03-19	1	Gatherings > 500 people outdoors cancelled & Gatherings > 100 people indoors cancelled	15	1	620362	6	11	25	72	66	0	22	44	5	11	13	26	16	0	13	7	0	1	13	10	0	0	1	8	0	0	0	0	0	0	0	0	0	1	3	5	0	0	0	0
1	1	14	34	2020-03-20	1		8	2	620336	20	4	26	81	75	0	21	52	18	4	11	27	15	0	8	16	0	2	16	11	0	0	2	10	0	0	0	0	0	0	0	0	0	1	6	6	0	0	1	2
1	1	14	35	2020-03-21	1		9	1	620314	16	17	19	93	87	0	16	54	13	17	4	24	14	0	4	10	0	5	18	11	0	0	2	12	0	0	0	0	0	0	0	0	0	4	4	2	0	0	0	2
1	1	14	36	2020-03-22	1		5	1	620291	20	14	26	94	104	0	21	61	18	14	17	24	12	0	14	16	1	4	16	12	0	0	4	12	0	0	0	0	0	0	0	0	1	1	6	6	0	0	2	1
1	1	14	37	2020-03-23	1	National Restrictions: Pubs, hotels, clubs, restaurants and recreation facilities are closed.	6	5	620264	23	18	28	100	121	0	22	66	21	18	14	18	20	0	12	9	1	4	20	12	0	0	4	13	0	0	0	0	0	0	0	0	0	0	5	3	0	0	0	2
1	1	14	38	2020-03-24	2		6	1	620245	15	21	35	102	136	0	29	75	13	21	18	24	16	0	14	13	0	5	21	12	0	0	3	17	0	0	1	0	0	0	0	0	0	2	6	3	0	0	0	5
1	1	14	39	2020-03-25	2		3	2	620231	14	12	41	105	150	0	34	88	11	12	21	23	19	0	17	18	2	4	21	12	0	0	5	21	0	0	1	0	0	0	0	0	2	0	10	1	0	0	2	4
1	1	14	40	2020-03-26	2	Border Closure: Anyone who arrives in Queensland from another state or territory must self-quarantine for 14 days, unless they are an exempt person	4	1	620215	14	12	35	104	172	0	26	81	12	12	12	19	17	0	8	14	2	5	18	10	0	0	5	25	0	0	1	0	0	0	0	0	1	2	5	2	0	0	0	4
1	1	14	41	2020-03-27	2	Queenslanders cannot have more than 10 people in their house at any one time, excluding households where more than 10 people ordinarily reside. People are asked to stay at home where possible.	2	2	620197	18	12	35	103	187	0	28	86	16	12	12	20	13	0	12	17	3	6	15	9	0	0	5	27	0	0	1	2	0	0	0	0	2	2	6	1	0	0	0	6
1	1	14	42	2020-03-28	2	Overseas travellers must self isolate for 14 days. School Closures in Queensland (from Monday).	4	0	620180	15	16	35	110	195	0	28	92	13	16	12	20	12	0	11	14	3	6	24	7	0	0	4	25	0	0	2	4	0	0	0	0	2	0	13	0	0	0	0	0
1	1	14	43	2020-03-29	3		2	3	620169	12	12	34	110	216	0	30	94	9	12	16	19	16	0	15	15	4	6	22	4	0	0	5	27	0	0	2	4	0	0	0	0	2	3	7	0	0	0	1	2
1	1	14	44	2020-03-30	3		2	1	620159	11	9	28	112	228	0	24	95	8	9	12	18	13	0	12	15	3	7	30	4	0	0	4	26	0	0	2	5	0	0	0	0	0	2	11	2	0	0	0	1
1	1	14	45	2020-03-31	3		1	0	620152	9	8	22	108	243	0	21	95	6	8	9	21	14	0	9	19	2	8	31	3	0	0	5	25	0	0	2	7	0	0	0	0	1	8	4	2	0	0	2	2
1	1	14	46	2020-04-01	3		0	0	620148	7	6	23	97	259	0	19	87	4	6	8	9	5	0	5	8	3	7	25	3	0	0	5	24	0	0	2	7	0	0	0	0	2	1	4	2	0	0	0	0
1	1	14	47	2020-04-02	3		0	1	620145	6	4	19	88	274	0	16	80	3	4	6	11	6	0	6	10	2	7	23	3	0	0	5	20	0	0	3	9	0	0	0	0	1	2	6	0	0	0	1	1
1	1	14	48	2020-04-03	3		0	0	620141	8	2	19	81	282	0	16	77	4	2	4	11	2	0	4	11	1	9	18	4	0	0	5	19	0	0	3	9	0	0	0	0	0	4	3	2	0	0	0	2
1	1	14	49	2020-04-04	3		0	1	620141	4	4	10	81	291	0	8	73	0	4	2	13	5	0	1	13	3	6	20	4	0	0	6	20	0	0	3	8	0	0	0	0	2	0	8	1	0	0	1	1
1	1	14	50	2020-04-05	3		0	0	620140	5	0	8	65	311	0	5	57	1	0	4	6	2	0	3	6	2	4	15	2	0	0	6	18	0	0	2	6	0	0	0	0	0	2	3	0	0	0	1	0
1	1	14	51	2020-04-06	3		0	1	620140	3	2	6	53	322	1	3	45	0	2	0	5	1	1	0	5	2	4	11	2	0	0	6	13	0	0	1	7	0	0	0	1	1	0	4	0	0	0	0	0
1	1	14	52	2020-04-07	3		0	0	620136	7	0	7	47	328	1	5	42	4	0	2	1	1	0	2	1	2	3	9	2	0	0	6	11	0	0	1	6	0	0	0	1	0	0	1	0	0	0	0	0
1	1	14	53	2020-04-08	3		0	0	620134	5	4	3	41	336	2	3	35	2	4	0	1	4	1	0	1	2	3	8	2	0	0	6	10	0	0	1	3	0	0	0	2	0	1	0	0	0	0	0	0
1	1	14	54	2020-04-09	3		0	1	620128	8	3	5	29	348	3	4	27	6	3	4	1	1	1	3	1	2	1	5	2	0	0	4	7	0	0	1	3	0	0	0	3	0	0	1	0	0	0	0	0
1	1	14	55	2020-04-10	3		1	0	620124	5	6	4	28	353	3	2	25	3	6	3	5	3	0	2	4	2	2	7	0	0	0	4	6	0	0	1	2	0	0	0	3	0	1	2	0	0	0	0	1
1	1	14	56	2020-04-11	3		0	0	620123	3	3	9	19	362	3	7	24	1	3	6	2	2	0	5	2	1	2	4	0	0	0	3	4	0	0	1	2	0	0	0	3	0	1	1	0	0	0	0	0
1	1	14	57	2020-04-12	3		0	0	620120	5	1	10	15	368	3	9	22	3	1	3	2	2	0	3	2	1	2	0	0	0	0	2	3	0	0	2	3	0	0	0	3	0	0	1	1	0	0	0	0
1	1	14	58	2020-04-13	3		0	0	620117	5	3	10	14	369	3	8	21	3	3	1	1	0	0	0	1	0	2	1	0	0	0	2	2	0	0	2	4	0	0	0	3	0	0	1	0	0	0	0	0
1	1	14	59	2020-04-14	3		0	0	620112	7	3	6	14	376	3	6	19	5	3	3	4	4	0	3	4	2	1	2	0	0	0	1	3	0	0	1	3	0	0	0	3	2	0	1	0	0	0	0	1
1	1	14	60	2020-04-15	3		0	0	620109	5	5	5	17	376	3	5	22	3	5	3	5	3	0	3	5	2	1	4	0	0	0	1	5	0	0	1	3	0	0	0	3	0	1	2	0	0	0	0	2
1	1	14	61	2020-04-16	3		0	0	620106	5	3	10	17	376	3	9	26	3	3	5	2	0	0	4	2	2	2	3	0	0	0	0	6	0	0	1	3	0	0	0	3	0	1	0	0	0	0	0	1
1	1	14	62	2020-04-17	3		0	0	620103	5	3	10	17	379	3	10	27	3	3	3	1	3	0	3	1	1	2	3	1	0	0	0	6	0	0	1	3	0	0	0	3	0	0	0	1	0	0	0	0
1	1	14	63	2020-04-18	3		0	0	620102	3	3	7	16	386	3	7	23	1	3	3	1	6	0	3	1	1	1	3	1	0	0	1	6	0	0	1	1	0	0	0	3	0	0	0	0	0	0	1	0
1	1	14	64	2020-04-19	3		0	0	620101	3	1	6	14	391	4	5	19	1	1	3	4	3	1	2	4	1	2	4	0	0	0	1	5	0	0	0	1	0	0	0	4	0	1	3	0	0	0	0	0
1	1	14	65	2020-04-20	3		0	0	620099	4	1	4	15	393	4	3	18	2	1	1	6	2	0	1	6	1	2	6	0	0	0	1	5	0	0	0	0	0	0	0	4	2	0	4	0	0	0	0	0
1	1	14	66	2020-04-21	3		0	0	620099	2	2	2	14	397	4	1	15	0	2	1	2	3	0	1	2	0	2	6	1	0	0	1	3	0	0	0	1	0	0	0	4	0	1	0	1	0	0	0	0
1	1	14	67	2020-04-22	3		0	0	620099	2	0	2	14	399	4	2	16	0	0	2	3	2	0	2	3	0	3	5	1	0	0	1	3	0	0	0	1	0	0	0	4	0	1	2	0	0	0	0	0
1	1	14	68	2020-04-23	3		0	0	620099	2	0	1	13	401	4	1	14	0	0	0	3	1	0	0	3	0	2	4	1	0	0	2	3	0	0	0	1	0	0	0	4	0	2	0	0	0	0	1	0
1	1	14	69	2020-04-24	3		0	0	620099	2	0	0	12	403	4	0	12	0	0	0	1	0	0	0	1	0	1	4	1	0	0	2	2	0	0	0	2	0	0	0	4	0	0	1	0	0	0	0	0
1	1	14	70	2020-04-25	3		0	0	620099	2	0	0	7	408	4	0	7	0	0	0	0	0	0	0	0	0	0	3	0	0	0	2	0	0	0	0	2	0	0	0	4	0	0	0	0	0	0	0	0
1	1	15	1	2020-02-16	1		0	0	620520	0	0	0	0	0	0	0	0	0	0	0	0	0	0	0	0	0	0	0	0	0	0	0	0	0	0	0	0	0	0	0	0	0	0	0	0	0	0	0	0
1	1	15	2	2020-02-17	1		0	0	620520	0	0	0	0	0	0	0	0	0	0	0	0	0	0	0	0	0	0	0	0	0	0	0	0	0	0	0	0	0	0	0	0	0	0	0	0	0	0	0	0
1	1	15	3	2020-02-18	1		0	0	620520	0	0	0	0	0	0	0	0	0	0	0	0	0	0	0	0	0	0	0	0	0	0	0	0	0	0	0	0	0	0	0	0	0	0	0	0	0	0	0	0
1	1	15	4	2020-02-19	1		0	0	620520	0	0	0	0	0	0	0	0	0	0	0	0	0	0	0	0	0	0	0	0	0	0	0	0	0	0	0	0	0	0	0	0	0	0	0	0	0	0	0	0
1	1	15	5	2020-02-20	1		0	0	620520	0	0	0	0	0	0	0	0	0	0	0	0	0	0	0	0	0	0	0	0	0	0	0	0	0	0	0	0	0	0	0	0	0	0	0	0	0	0	0	0
1	1	15	6	2020-02-21	1		0	0	620520	0	0	0	0	0	0	0	0	0	0	0	0	0	0	0	0	0	0	0	0	0	0	0	0	0	0	0	0	0	0	0	0	0	0	0	0	0	0	0	0
1	1	15	7	2020-02-22	1		0	0	620520	0	0	0	0	0	0	0	0	0	0	0	0	0	0	0	0	0	0	0	0	0	0	0	0	0	0	0	0	0	0	0	0	0	0	0	0	0	0	0	0
1	1	15	8	2020-02-23	1		0	0	620520	0	0	0	0	0	0	0	0	0	0	0	0	0	0	0	0	0	0	0	0	0	0	0	0	0	0	0	0	0	0	0	0	0	0	0	0	0	0	0	0
1	1	15	9	2020-02-24	1		0	0	620520	0	0	0	0	0	0	0	0	0	0	0	0	0	0	0	0	0	0	0	0	0	0	0	0	0	0	0	0	0	0	0	0	0	0	0	0	0	0	0	0
1	1	15	10	2020-02-25	1		0	0	620520	0	0	0	0	0	0	0	0	0	0	0	0	0	0	0	0	0	0	0	0	0	0	0	0	0	0	0	0	0	0	0	0	0	0	0	0	0	0	0	0
1	1	15	11	2020-02-26	1		0	0	620520	0	0	0	0	0	0	0	0	0	0	0	0	0	0	0	0	0	0	0	0	0	0	0	0	0	0	0	0	0	0	0	0	0	0	0	0	0	0	0	0
1	1	15	12	2020-02-27	1		1	0	620519	0	0	0	0	0	0	0	0	0	0	0	0	0	0	0	0	0	0	0	0	0	0	0	0	0	0	0	0	0	0	0	0	0	0	0	0	0	0	0	0
1	1	15	13	2020-02-28	1		0	0	620518	1	0	0	0	0	0	0	0	1	0	0	0	0	0	0	0	0	0	0	0	0	0	0	0	0	0	0	0	0	0	0	0	0	0	0	0	0	0	0	0
1	1	15	14	2020-02-29	1		0	0	620518	0	1	0	0	1	0	0	0	0	1	0	0	1	0	0	0	0	0	0	0	0	0	0	0	0	0	0	0	0	0	0	0	0	0	0	0	0	0	0	0
1	1	15	15	2020-03-01	1		0	0	620518	0	0	1	0	1	0	1	1	0	0	1	0	0	0	1	0	0	0	0	0	0	0	0	0	0	0	0	0	0	0	0	0	0	0	0	0	0	0	0	0
1	1	15	16	2020-03-02	1		0	0	620518	0	0	1	1	0	0	1	2	0	0	0	1	0	0	0	1	0	0	0	1	0	0	0	0	0	0	0	0	0	0	0	0	0	0	0	1	0	0	0	0
1	1	15	17	2020-03-03	1		0	0	620518	0	0	0	1	1	0	0	1	0	0	0	0	1	0	0	0	0	0	0	1	0	0	0	0	0	0	0	0	0	0	0	0	0	0	0	0	0	0	0	0
1	1	15	18	2020-03-04	1		0	1	620518	0	0	0	2	0	0	0	2	0	0	0	1	0	0	0	1	0	0	1	1	0	0	0	0	0	0	0	0	0	0	0	0	0	0	1	0	0	0	0	0
1	1	15	19	2020-03-05	1		1	0	620517	0	0	0	1	2	0	0	1	0	0	0	0	1	0	0	0	0	0	1	0	0	0	0	0	0	0	0	0	0	0	0	0	0	0	0	0	0	0	0	0
1	1	15	20	2020-03-06	1		1	0	620515	1	0	0	0	3	0	0	0	1	0	0	0	0	0	0	0	0	0	0	0	0	0	0	0	0	0	0	0	0	0	0	0	0	0	0	0	0	0	0	0
1	1	15	21	2020-03-07	1		0	2	620515	0	1	0	0	3	0	0	0	0	1	0	0	0	0	0	0	0	0	0	0	0	0	0	0	0	0	0	0	0	0	0	0	0	0	0	0	0	0	0	0
1	1	15	22	2020-03-08	1		2	0	620512	1	0	1	0	4	0	0	0	1	0	1	0	1	0	0	0	0	0	0	0	0	0	0	0	0	0	0	0	0	0	0	0	0	0	0	0	0	0	0	0
1	1	15	23	2020-03-09	1		5	0	620506	1	1	1	0	7	0	0	0	1	1	0	0	3	0	0	0	0	0	0	0	0	0	0	0	0	0	0	0	0	0	0	0	0	0	0	0	0	0	0	0
1	1	15	24	2020-03-10	1		2	2	620502	2	1	2	1	7	0	1	1	2	1	1	1	0	0	1	0	0	0	0	0	0	0	0	1	0	0	0	0	0	0	0	0	0	0	0	0	0	0	0	1
1	1	15	25	2020-03-11	1		5	1	620497	0	2	2	3	10	0	1	3	0	2	1	2	5	0	1	2	0	0	1	1	0	0	0	1	0	0	0	0	0	0	0	0	0	0	1	1	0	0	0	0
1	1	15	26	2020-03-12	1		3	4	620489	5	0	3	3	13	0	3	5	5	0	2	0	3	0	2	0	0	0	1	1	0	0	0	1	0	0	0	0	0	0	0	0	0	0	0	0	0	0	0	0
1	1	15	27	2020-03-13	1		4	3	620478	7	5	3	4	15	0	3	5	7	5	0	2	2	0	0	1	0	0	1	1	0	0	0	2	0	0	0	0	0	0	0	0	0	0	0	1	0	0	0	1
1	1	15	28	2020-03-14	1		5	3	620470	3	7	8	6	19	0	7	9	3	7	5	3	4	0	4	1	0	0	1	2	0	0	0	3	0	0	0	0	0	0	0	0	0	0	1	1	0	0	0	1
1	1	15	29	2020-03-15	1		8	5	620456	6	3	12	16	25	0	10	14	6	3	7	14	7	0	5	2	0	0	1	4	0	0	0	3	0	0	0	0	0	0	0	0	0	0	0	2	0	0	0	0
1	1	15	30	2020-03-16	1		6	4	620447	3	6	12	28	30	0	10	18	3	6	3	14	9	0	2	4	0	0	4	6	0	0	0	4	0	0	0	0	0	0	0	0	0	0	3	2	0	0	0	1
1	1	15	31	2020-03-17	1		9	10	620437	1	3	14	42	35	0	11	26	1	3	6	21	10	0	5	7	0	0	8	8	0	0	0	5	0	0	0	0	0	0	0	0	0	0	4	3	0	0	0	1
1	1	15	32	2020-03-18	1		11	3	620424	2	1	12	57	42	0	9	28	2	1	3	24	9	0	3	5	0	0	11	10	0	0	0	6	0	0	0	0	0	0	0	0	0	0	3	3	0	0	0	1
1	1	15	33	2020-03-19	1	Gatherings > 500 people outdoors cancelled & Gatherings > 100 people indoors cancelled	15	1	620409	1	1	9	72	53	0	6	25	0	1	1	26	10	0	1	3	1	0	9	13	0	0	0	8	0	0	0	0	0	0	0	0	1	1	0	3	0	0	0	2
1	1	15	34	2020-03-20	1		8	2	620398	4	0	6	82	61	0	3	26	3	0	1	17	10	0	1	6	2	0	12	12	0	0	0	9	0	0	0	0	0	0	0	0	1	0	4	0	0	0	0	1
1	1	15	35	2020-03-21	1		9	1	620386	4	3	4	89	71	0	2	27	3	3	0	20	11	0	0	7	1	0	14	11	0	0	0	11	0	0	0	1	0	0	0	0	0	0	4	1	0	0	0	3
1	1	15	36	2020-03-22	1		5	1	620376	6	3	5	91	80	0	3	31	5	3	3	18	10	0	2	9	3	0	15	11	0	0	0	12	0	0	0	1	0	0	0	0	2	1	4	3	0	0	0	1
1	1	15	37	2020-03-23	1	National Restrictions: Pubs, hotels, clubs, restaurants and recreation facilities are closed.	6	5	620368	3	5	7	89	87	0	5	32	2	5	3	16	5	0	2	7	3	0	11	13	0	0	0	13	0	0	0	2	0	0	0	0	1	0	2	4	0	0	0	2
1	1	15	38	2020-03-24	2		6	1	620360	3	2	10	89	91	0	8	37	2	2	5	16	4	0	5	8	2	0	12	12	0	0	0	14	0	0	0	3	0	0	0	0	0	0	4	2	0	0	0	2
1	1	15	39	2020-03-25	2		3	2	620354	5	1	9	83	104	0	7	33	3	1	2	11	8	0	2	5	1	0	9	13	0	0	0	13	0	0	0	3	0	0	0	0	0	0	2	4	0	0	0	0
1	1	15	40	2020-03-26	2	Border Closure: Anyone who arrives in Queensland from another state or territory must self-quarantine for 14 days, unless they are an exempt person	4	1	620350	2	3	6	79	120	0	5	27	0	3	1	13	9	0	1	5	0	0	7	11	0	0	0	14	0	0	0	3	0	0	0	0	0	0	3	3	0	0	0	1
1	1	15	41	2020-03-27	2	Queenslanders cannot have more than 10 people in their house at any one time, excluding households where more than 10 people ordinarily reside. People are asked to stay at home where possible.	2	2	620343	7	0	6	79	122	0	5	30	5	0	3	9	4	0	3	7	0	0	9	11	0	0	0	15	0	0	0	3	0	0	0	0	0	0	3	3	0	0	0	1
1	1	15	42	2020-03-28	2	Overseas travellers must self isolate for 14 days. School Closures in Queensland (from Monday).	4	0	620338	2	6	2	77	129	0	2	28	1	6	0	10	6	0	0	4	1	0	9	11	0	0	0	14	0	0	0	3	0	0	0	0	1	0	2	2	0	0	0	0
1	1	15	43	2020-03-29	3		2	3	620334	2	2	7	67	140	0	7	26	2	2	6	2	1	0	6	0	0	0	4	9	0	0	0	11	0	0	0	4	0	0	0	0	0	0	0	0	0	0	0	0
1	1	15	44	2020-03-30	3		2	1	620330	2	2	6	58	153	0	5	21	2	2	2	9	7	0	1	4	0	0	7	3	0	0	0	9	0	0	0	3	0	0	0	0	0	0	4	1	0	0	0	0
1	1	15	45	2020-03-31	3		1	0	620328	2	1	7	51	155	1	5	21	1	1	2	3	2	1	1	2	1	0	6	3	0	0	0	9	0	0	0	3	0	0	0	1	1	0	0	1	0	0	0	0
1	1	15	46	2020-04-01	3		0	0	620328	1	1	6	48	155	1	4	23	0	1	1	9	1	0	1	8	2	0	5	6	0	0	0	8	0	0	0	5	0	0	0	1	1	0	2	4	0	0	0	2
1	1	15	47	2020-04-02	3		0	1	620327	2	0	5	42	160	1	3	20	1	0	1	4	2	0	1	3	1	2	6	4	0	0	0	6	0	0	0	5	0	0	0	1	0	2	2	0	0	0	0	0
1	1	15	48	2020-04-03	3		0	0	620325	3	1	3	37	164	1	2	17	2	1	0	1	1	0	0	1	1	2	4	4	0	0	0	6	0	0	0	5	0	0	0	1	0	0	1	0	0	0	0	0
1	1	15	49	2020-04-04	3		0	1	620325	1	2	4	31	167	1	3	17	0	2	1	1	0	0	1	1	1	2	4	2	0	0	0	5	0	0	0	5	0	0	0	1	0	0	1	0	0	0	0	0
1	1	15	50	2020-04-05	3		0	0	620324	2	0	4	29	171	1	3	16	1	0	2	1	3	0	2	1	1	3	4	1	0	0	0	5	0	0	0	4	0	0	0	1	0	1	0	0	0	0	0	0
1	1	15	51	2020-04-06	3		0	1	620324	0	2	2	25	173	1	2	15	0	2	0	3	1	0	0	3	0	3	4	2	0	0	0	4	0	0	0	5	0	0	0	1	0	1	1	1	0	0	0	0
1	1	15	52	2020-04-07	3		0	0	620324	0	0	3	22	175	1	3	15	0	0	2	2	1	0	2	2	0	3	4	2	0	0	0	4	0	0	0	4	0	0	0	1	0	1	1	0	0	0	0	0
1	1	15	53	2020-04-08	3		0	0	620324	0	0	2	17	179	1	2	13	0	0	0	0	1	0	0	0	0	2	3	1	0	0	0	2	0	0	0	4	0	0	0	1	0	0	0	0	0	0	0	0
1	1	15	54	2020-04-09	3		0	1	620324	0	0	2	14	180	3	2	11	0	0	0	0	0	2	0	0	0	2	2	1	0	0	0	2	0	0	0	3	0	0	0	3	0	0	0	0	0	0	0	0
1	1	15	55	2020-04-10	3		1	0	620322	1	0	1	12	182	4	1	9	1	0	0	3	0	1	0	2	0	1	2	1	0	0	0	2	0	0	0	3	0	0	0	4	0	0	2	0	0	0	0	0
1	1	15	56	2020-04-11	3		0	0	620322	0	1	0	11	184	4	0	7	0	1	0	1	0	0	0	1	0	0	2	1	0	0	0	2	0	0	0	3	0	0	0	4	0	0	1	0	0	0	0	0
1	1	15	57	2020-04-12	3		0	0	620322	0	0	1	8	185	4	0	6	0	0	1	0	0	0	0	0	0	0	2	1	0	0	0	1	0	0	0	3	0	0	0	4	0	0	0	0	0	0	0	0
1	1	15	58	2020-04-13	3		0	0	620322	0	0	0	5	190	4	0	3	0	0	0	0	2	0	0	0	0	0	2	0	0	0	0	0	0	0	0	2	0	0	0	4	0	0	0	0	0	0	0	0
1	1	15	59	2020-04-14	3		0	0	620322	0	0	0	5	189	4	0	4	0	0	0	1	0	0	0	1	0	0	2	0	0	0	0	1	0	0	0	1	0	0	0	4	0	0	0	0	0	0	0	1
1	1	15	60	2020-04-15	3		0	0	620322	0	0	0	4	189	5	0	4	0	0	0	0	0	1	0	0	0	0	2	0	0	0	0	1	0	0	0	1	0	0	0	5	0	0	0	0	0	0	0	0
1	1	15	61	2020-04-16	3		0	0	620322	0	0	0	3	190	5	0	3	0	0	0	0	0	0	0	0	0	0	2	0	0	0	0	1	0	0	0	0	0	0	0	5	0	0	0	0	0	0	0	0
1	1	15	62	2020-04-17	3		0	0	620322	0	0	0	2	191	5	0	2	0	0	0	0	0	0	0	0	0	0	1	0	0	0	0	1	0	0	0	0	0	0	0	5	0	0	0	0	0	0	0	0
1	1	15	63	2020-04-18	3		0	0	620322	0	0	0	2	191	5	0	2	0	0	0	0	0	0	0	0	0	0	1	0	0	0	0	1	0	0	0	0	0	0	0	5	0	0	0	0	0	0	0	0
1	1	15	64	2020-04-19	3		0	0	620322	0	0	0	1	192	5	0	1	0	0	0	0	0	0	0	0	0	0	0	0	0	0	0	1	0	0	0	0	0	0	0	5	0	0	0	0	0	0	0	0
1	1	15	65	2020-04-20	3		0	0	620322	0	0	0	1	192	5	0	1	0	0	0	0	0	0	0	0	0	0	0	0	0	0	0	1	0	0	0	0	0	0	0	5	0	0	0	0	0	0	0	0
1	1	15	66	2020-04-21	3		0	0	620322	0	0	0	1	192	5	0	1	0	0	0	0	0	0	0	0	0	0	0	0	0	0	0	1	0	0	0	0	0	0	0	5	0	0	0	0	0	0	0	0
1	1	15	67	2020-04-22	3		0	0	620322	0	0	0	1	192	5	0	1	0	0	0	0	0	0	0	0	0	0	0	0	0	0	0	1	0	0	0	0	0	0	0	5	0	0	0	0	0	0	0	0
1	1	15	68	2020-04-23	3		0	0	620322	0	0	0	1	192	5	0	1	0	0	0	0	0	0	0	0	0	0	0	0	0	0	0	1	0	0	0	0	0	0	0	5	0	0	0	0	0	0	0	0
1	1	15	69	2020-04-24	3		0	0	620322	0	0	0	1	192	5	0	1	0	0	0	0	0	0	0	0	0	0	0	0	0	0	0	1	0	0	0	0	0	0	0	5	0	0	0	0	0	0	0	0
1	1	15	70	2020-04-25	3		0	0	620322	0	0	0	1	192	5	0	1	0	0	0	0	0	0	0	0	0	0	0	0	0	0	0	1	0	0	0	0	0	0	0	5	0	0	0	0	0	0	0	0
1	1	16	1	2020-02-16	1		0	0	620520	0	0	0	0	0	0	0	0	0	0	0	0	0	0	0	0	0	0	0	0	0	0	0	0	0	0	0	0	0	0	0	0	0	0	0	0	0	0	0	0
1	1	16	2	2020-02-17	1		0	0	620520	0	0	0	0	0	0	0	0	0	0	0	0	0	0	0	0	0	0	0	0	0	0	0	0	0	0	0	0	0	0	0	0	0	0	0	0	0	0	0	0
1	1	16	3	2020-02-18	1		0	0	620520	0	0	0	0	0	0	0	0	0	0	0	0	0	0	0	0	0	0	0	0	0	0	0	0	0	0	0	0	0	0	0	0	0	0	0	0	0	0	0	0
1	1	16	4	2020-02-19	1		0	0	620520	0	0	0	0	0	0	0	0	0	0	0	0	0	0	0	0	0	0	0	0	0	0	0	0	0	0	0	0	0	0	0	0	0	0	0	0	0	0	0	0
1	1	16	5	2020-02-20	1		0	0	620520	0	0	0	0	0	0	0	0	0	0	0	0	0	0	0	0	0	0	0	0	0	0	0	0	0	0	0	0	0	0	0	0	0	0	0	0	0	0	0	0
1	1	16	6	2020-02-21	1		0	0	620520	0	0	0	0	0	0	0	0	0	0	0	0	0	0	0	0	0	0	0	0	0	0	0	0	0	0	0	0	0	0	0	0	0	0	0	0	0	0	0	0
1	1	16	7	2020-02-22	1		0	0	620520	0	0	0	0	0	0	0	0	0	0	0	0	0	0	0	0	0	0	0	0	0	0	0	0	0	0	0	0	0	0	0	0	0	0	0	0	0	0	0	0
1	1	16	8	2020-02-23	1		0	0	620520	0	0	0	0	0	0	0	0	0	0	0	0	0	0	0	0	0	0	0	0	0	0	0	0	0	0	0	0	0	0	0	0	0	0	0	0	0	0	0	0
1	1	16	9	2020-02-24	1		0	0	620520	0	0	0	0	0	0	0	0	0	0	0	0	0	0	0	0	0	0	0	0	0	0	0	0	0	0	0	0	0	0	0	0	0	0	0	0	0	0	0	0
1	1	16	10	2020-02-25	1		0	0	620520	0	0	0	0	0	0	0	0	0	0	0	0	0	0	0	0	0	0	0	0	0	0	0	0	0	0	0	0	0	0	0	0	0	0	0	0	0	0	0	0
1	1	16	11	2020-02-26	1		0	0	620520	0	0	0	0	0	0	0	0	0	0	0	0	0	0	0	0	0	0	0	0	0	0	0	0	0	0	0	0	0	0	0	0	0	0	0	0	0	0	0	0
1	1	16	12	2020-02-27	1		1	0	620519	0	0	0	0	0	0	0	0	0	0	0	0	0	0	0	0	0	0	0	0	0	0	0	0	0	0	0	0	0	0	0	0	0	0	0	0	0	0	0	0
1	1	16	13	2020-02-28	1		0	0	620518	1	0	0	0	0	0	0	0	1	0	0	0	0	0	0	0	0	0	0	0	0	0	0	0	0	0	0	0	0	0	0	0	0	0	0	0	0	0	0	0
1	1	16	14	2020-02-29	1		0	0	620518	0	1	0	1	0	0	0	0	0	1	0	1	0	0	0	0	0	0	1	0	0	0	0	0	0	0	0	0	0	0	0	0	0	0	1	0	0	0	0	0
1	1	16	15	2020-03-01	1		0	0	620517	1	0	1	1	0	0	1	1	1	0	1	0	0	0	1	0	0	0	1	0	0	0	0	0	0	0	0	0	0	0	0	0	0	0	0	0	0	0	0	0
1	1	16	16	2020-03-02	1		0	0	620517	1	0	1	1	0	0	1	1	0	0	0	0	0	0	0	0	0	0	1	0	0	0	0	0	0	0	0	0	0	0	0	0	0	0	0	0	0	0	0	0
1	1	16	17	2020-03-03	1		0	0	620516	2	0	1	1	0	0	1	1	1	0	0	0	0	0	0	0	0	0	1	0	0	0	0	0	0	0	0	0	0	0	0	0	0	0	0	0	0	0	0	0
1	1	16	18	2020-03-04	1		0	1	620516	2	0	0	1	1	0	0	1	0	0	0	1	1	0	0	1	1	0	0	0	0	0	0	0	0	0	0	0	0	0	0	0	1	0	0	0	0	0	0	0
1	1	16	19	2020-03-05	1		1	0	620515	2	0	0	1	1	0	0	1	0	0	0	0	0	0	0	0	1	0	0	0	0	0	0	0	0	0	0	0	0	0	0	0	0	0	0	0	0	0	0	0
1	1	16	20	2020-03-06	1		1	0	620514	2	0	0	1	1	0	0	1	0	0	0	0	0	0	0	0	1	0	0	0	0	0	0	0	0	0	0	0	0	0	0	0	0	0	0	0	0	0	0	0
1	1	16	21	2020-03-07	1		0	2	620513	3	0	0	0	2	0	0	0	1	0	0	0	0	0	0	0	0	0	0	0	0	0	0	0	0	0	0	0	0	0	0	0	0	0	0	0	0	0	0	0
1	1	16	22	2020-03-08	1		2	0	620509	5	0	0	0	3	0	0	0	2	0	0	0	1	0	0	0	0	0	0	0	0	0	0	0	0	0	0	0	0	0	0	0	0	0	0	0	0	0	0	0
1	1	16	23	2020-03-09	1		5	0	620503	4	2	0	2	6	0	0	1	1	2	0	2	4	0	0	1	0	0	0	1	0	0	0	1	0	0	0	0	0	0	0	0	0	0	0	1	0	0	0	1
1	1	16	24	2020-03-10	1		2	2	620501	3	1	2	2	10	0	1	2	0	1	2	0	4	0	1	0	0	0	0	1	0	0	0	1	0	0	0	0	0	0	0	0	0	0	0	0	0	0	0	0
1	1	16	25	2020-03-11	1		5	1	620490	9	0	2	2	12	0	2	3	6	0	1	0	2	0	1	0	0	0	0	1	0	0	0	1	0	0	0	0	0	0	0	0	0	0	0	0	0	0	0	0
1	1	16	26	2020-03-12	1		3	4	620480	10	6	2	3	15	0	2	4	7	6	0	1	4	0	0	1	0	0	0	2	0	0	0	1	0	0	0	0	0	0	0	0	0	0	0	1	0	0	0	0
1	1	16	27	2020-03-13	1		4	3	620469	8	9	8	5	18	0	6	9	7	9	6	2	4	0	4	1	0	0	0	3	0	0	0	2	0	0	0	0	0	0	0	0	0	0	0	1	0	0	0	1
1	1	16	28	2020-03-14	1		5	3	620452	13	7	14	8	22	0	11	15	12	7	9	4	4	0	8	2	0	0	3	2	0	0	0	3	0	0	0	0	0	0	0	0	0	0	3	0	0	0	0	1
1	1	16	29	2020-03-15	1		8	5	620436	9	12	19	18	27	0	13	18	8	12	7	13	6	0	4	1	0	0	3	3	0	0	0	4	0	0	0	0	0	0	0	0	0	0	0	1	0	0	0	1
1	1	16	30	2020-03-16	1		6	4	620422	9	8	24	29	33	0	17	27	8	8	12	14	9	0	9	6	0	1	5	3	0	0	1	5	0	0	0	0	0	0	0	0	0	1	3	0	0	0	1	1
1	1	16	31	2020-03-17	1		9	10	620405	9	8	18	40	55	0	11	23	8	8	8	19	22	0	5	3	0	1	8	2	0	0	1	6	0	0	0	0	0	0	0	0	0	0	4	0	0	0	0	1
1	1	16	32	2020-03-18	1		11	3	620387	8	8	18	55	64	0	12	30	7	8	8	25	14	0	7	8	0	1	10	3	0	0	2	8	0	0	0	0	0	0	0	0	0	0	4	1	0	0	1	2
1	1	16	33	2020-03-19	1	Gatherings > 500 people outdoors cancelled & Gatherings > 100 people indoors cancelled	15	1	620362	12	6	19	71	76	0	15	38	10	6	8	30	14	0	7	8	0	1	13	3	0	0	3	8	0	0	0	0	0	0	0	0	0	1	5	1	0	0	1	0
1	1	16	34	2020-03-20	1		8	2	620347	9	10	18	80	89	0	14	39	7	10	6	19	15	0	5	7	1	0	13	3	0	0	4	9	0	0	0	1	0	0	0	0	1	0	2	1	0	0	1	3
1	1	16	35	2020-03-21	1		9	1	620329	13	5	19	88	104	0	16	44	9	5	10	26	16	0	9	13	1	2	12	3	0	0	5	10	0	0	0	1	0	0	0	0	1	3	6	1	0	0	1	1
1	1	16	36	2020-03-22	1		5	1	620312	16	9	17	91	119	0	13	42	12	9	5	16	12	0	4	8	1	0	12	6	0	0	5	11	0	0	0	1	0	0	0	0	0	0	6	3	0	0	0	1
1	1	16	37	2020-03-23	1	National Restrictions: Pubs, hotels, clubs, restaurants and recreation facilities are closed.	6	5	620295	15	12	21	96	123	0	15	53	11	12	9	20	11	0	7	13	1	1	15	6	0	0	6	13	0	0	0	1	0	0	0	0	0	1	7	2	0	0	1	2
1	1	16	38	2020-03-24	2		6	1	620281	13	10	20	108	130	0	17	68	8	10	12	27	16	0	11	19	2	1	19	11	0	0	7	15	0	0	0	1	0	0	0	0	2	1	7	6	0	0	1	2
1	1	16	39	2020-03-25	2		3	2	620270	13	8	22	107	142	0	16	66	8	8	10	11	10	0	6	6	2	1	18	13	0	0	7	15	0	0	0	1	0	0	0	0	1	1	2	3	0	0	0	1
1	1	16	40	2020-03-26	2	Border Closure: Anyone who arrives in Queensland from another state or territory must self-quarantine for 14 days, unless they are an exempt person	4	1	620256	14	9	21	104	158	0	16	66	10	9	8	19	12	0	7	11	1	3	18	10	0	0	7	16	0	0	0	1	0	0	0	0	0	2	6	2	0	0	0	2
1	1	16	41	2020-03-27	2	Queenslanders cannot have more than 10 people in their house at any one time, excluding households where more than 10 people ordinarily reside. People are asked to stay at home where possible.	2	2	620241	18	9	24	101	169	0	19	67	13	9	9	12	7	0	9	8	1	5	16	10	0	0	6	15	0	0	0	1	0	0	0	0	0	2	2	3	0	0	1	1
1	1	16	42	2020-03-28	2	Overseas travellers must self isolate for 14 days. School Closures in Queensland (from Monday).	4	0	620224	18	13	26	97	179	1	21	67	13	13	9	19	8	1	8	11	1	6	15	11	0	0	6	15	0	0	0	1	0	0	0	1	0	1	9	2	0	0	0	1
1	1	16	43	2020-03-29	3		2	3	620210	17	13	28	97	191	1	24	72	12	13	13	13	10	0	11	11	1	8	17	9	0	0	5	15	0	0	0	1	0	0	0	1	0	3	7	1	0	0	0	0
1	1	16	44	2020-03-30	3		2	1	620193	20	12	29	87	210	1	24	67	15	12	13	15	8	0	12	11	1	9	14	8	0	0	3	13	0	0	0	3	0	0	0	1	0	3	5	3	0	0	0	1
1	1	16	45	2020-03-31	3		1	0	620185	10	17	28	80	226	1	23	66	7	17	12	8	12	0	10	7	1	9	14	6	0	0	4	11	0	0	0	4	0	0	0	1	0	2	4	0	0	0	1	0
1	1	16	46	2020-04-01	3		0	0	620175	13	7	38	68	236	1	34	75	10	7	17	12	7	0	15	11	0	6	15	10	0	0	3	9	0	0	1	4	0	0	0	1	0	1	6	4	0	0	0	1
1	1	16	47	2020-04-02	3		0	1	620167	11	10	25	69	252	1	23	69	8	10	7	15	16	0	7	15	0	9	18	10	0	0	3	7	0	0	1	4	0	0	0	1	0	6	7	2	0	0	0	0
1	1	16	48	2020-04-03	3		0	0	620157	13	8	28	58	267	1	25	65	10	8	10	9	5	0	9	8	1	6	13	8	0	0	4	10	0	0	1	3	0	0	0	1	1	1	3	0	0	0	1	3
1	1	16	49	2020-04-04	3		0	1	620151	9	10	21	60	279	1	19	64	6	10	8	9	13	0	7	9	2	9	14	7	0	0	4	8	0	0	1	4	0	0	0	1	1	5	3	0	0	0	0	0
1	1	16	50	2020-04-05	3		0	0	620148	7	5	16	63	289	1	15	66	3	5	10	15	11	0	9	15	2	8	22	5	0	0	4	8	0	0	1	4	0	0	0	1	0	2	11	1	0	0	0	1
1	1	16	51	2020-04-06	3		0	1	620147	5	3	16	49	306	1	13	52	1	3	5	8	4	0	3	8	2	5	19	4	0	0	2	7	0	0	1	1	0	0	0	1	0	1	6	1	0	0	0	0
1	1	16	52	2020-04-07	3		0	0	620143	8	1	14	45	314	2	11	47	4	1	3	7	4	1	3	7	1	5	20	2	0	0	2	6	0	0	1	1	0	0	0	2	0	2	5	0	0	0	0	0
1	1	16	53	2020-04-08	3		0	0	620138	9	4	11	43	317	2	10	47	5	4	1	8	3	0	1	8	1	4	18	3	0	0	4	7	0	0	1	1	0	0	0	2	0	0	4	1	0	0	2	1
1	1	16	54	2020-04-09	3		0	1	620138	4	5	7	36	331	2	5	37	0	5	4	6	5	0	3	6	1	3	14	2	0	0	4	8	0	0	0	1	0	0	0	2	0	1	3	1	0	0	0	1
1	1	16	55	2020-04-10	3		1	0	620135	6	0	9	31	338	2	7	35	2	0	5	8	1	0	5	7	2	3	10	2	0	0	4	7	0	0	0	1	0	0	0	2	1	2	1	2	0	0	0	1
1	1	16	56	2020-04-11	3		0	0	620134	5	2	3	27	349	2	3	27	1	2	0	5	7	0	0	5	2	5	7	2	0	0	3	5	0	0	0	1	0	0	0	2	1	3	1	0	0	0	0	0
1	1	16	57	2020-04-12	3		0	0	620134	4	1	4	22	354	2	4	24	0	1	2	1	1	0	2	1	2	4	4	2	0	0	3	5	0	0	0	1	0	0	0	2	1	0	0	0	0	0	0	0
1	1	16	58	2020-04-13	3		0	0	620133	4	1	3	17	361	2	3	18	1	1	1	1	2	0	1	1	0	4	2	2	0	0	2	5	0	0	0	1	0	0	0	2	0	1	0	0	0	0	0	0
1	1	16	59	2020-04-14	3		0	0	620132	4	1	1	17	363	2	1	17	1	1	1	2	3	0	1	2	0	4	2	2	0	0	2	5	0	0	0	2	0	0	0	2	0	1	0	0	0	0	0	1
1	1	16	60	2020-04-15	3		0	0	620130	5	1	2	13	367	2	2	14	2	1	1	2	0	0	1	2	0	2	2	0	0	0	2	5	0	0	0	2	0	0	0	2	0	0	2	0	0	0	0	0
1	1	16	61	2020-04-16	3		0	0	620130	3	2	1	11	371	2	1	11	0	2	1	0	2	0	1	0	0	2	1	0	0	0	2	4	0	0	0	2	0	0	0	2	0	0	0	0	0	0	0	0
1	1	16	62	2020-04-17	3		0	0	620130	3	0	3	10	372	2	2	12	0	0	2	4	0	0	1	4	0	3	2	0	0	0	2	2	0	0	0	1	0	0	0	2	0	2	2	0	0	0	0	0
1	1	16	63	2020-04-18	3		0	0	620130	3	0	2	7	376	2	2	9	0	0	0	1	1	0	0	1	0	2	2	0	0	0	0	2	0	0	0	1	0	0	0	2	0	0	1	0	0	0	0	0
1	1	16	64	2020-04-19	3		0	0	620130	3	0	2	4	379	2	2	6	0	0	0	0	0	0	0	0	0	1	0	0	0	0	0	2	0	0	0	1	0	0	0	2	0	0	0	0	0	0	0	0
1	1	16	65	2020-04-20	3		0	0	620130	3	0	1	5	379	2	1	6	0	0	0	1	1	0	0	1	0	1	1	0	0	0	0	2	0	0	0	1	0	0	0	2	0	0	1	0	0	0	0	0
1	1	16	66	2020-04-21	3		0	0	620130	3	0	0	5	380	2	0	5	0	0	0	1	1	0	0	1	0	0	2	0	0	0	0	2	0	0	0	1	0	0	0	2	0	0	1	0	0	0	0	0
1	1	16	67	2020-04-22	3		0	0	620130	3	0	0	5	380	2	0	5	0	0	0	1	0	0	0	1	0	0	2	0	0	0	0	2	0	0	0	1	0	0	0	2	0	0	1	0	0	0	0	0
1	1	16	68	2020-04-23	3		0	0	620130	2	1	0	4	381	2	0	4	0	1	0	0	0	0	0	0	0	0	2	0	0	0	0	0	0	0	0	2	0	0	0	2	0	0	0	0	0	0	0	0
1	1	16	69	2020-04-24	3		0	0	620130	2	0	1	3	382	2	1	4	0	0	1	0	0	0	1	0	0	0	2	0	0	0	0	0	0	0	0	1	0	0	0	2	0	0	0	0	0	0	0	0
1	1	16	70	2020-04-25	3		0	0	620130	2	0	1	2	383	2	1	3	0	0	0	0	0	0	0	0	0	0	1	0	0	0	0	0	0	0	0	1	0	0	0	2	0	0	0	0	0	0	0	0
1	1	17	1	2020-02-16	1		0	0	620520	0	0	0	0	0	0	0	0	0	0	0	0	0	0	0	0	0	0	0	0	0	0	0	0	0	0	0	0	0	0	0	0	0	0	0	0	0	0	0	0
1	1	17	2	2020-02-17	1		0	0	620520	0	0	0	0	0	0	0	0	0	0	0	0	0	0	0	0	0	0	0	0	0	0	0	0	0	0	0	0	0	0	0	0	0	0	0	0	0	0	0	0
1	1	17	3	2020-02-18	1		0	0	620520	0	0	0	0	0	0	0	0	0	0	0	0	0	0	0	0	0	0	0	0	0	0	0	0	0	0	0	0	0	0	0	0	0	0	0	0	0	0	0	0
1	1	17	4	2020-02-19	1		0	0	620520	0	0	0	0	0	0	0	0	0	0	0	0	0	0	0	0	0	0	0	0	0	0	0	0	0	0	0	0	0	0	0	0	0	0	0	0	0	0	0	0
1	1	17	5	2020-02-20	1		0	0	620520	0	0	0	0	0	0	0	0	0	0	0	0	0	0	0	0	0	0	0	0	0	0	0	0	0	0	0	0	0	0	0	0	0	0	0	0	0	0	0	0
1	1	17	6	2020-02-21	1		0	0	620520	0	0	0	0	0	0	0	0	0	0	0	0	0	0	0	0	0	0	0	0	0	0	0	0	0	0	0	0	0	0	0	0	0	0	0	0	0	0	0	0
1	1	17	7	2020-02-22	1		0	0	620520	0	0	0	0	0	0	0	0	0	0	0	0	0	0	0	0	0	0	0	0	0	0	0	0	0	0	0	0	0	0	0	0	0	0	0	0	0	0	0	0
1	1	17	8	2020-02-23	1		0	0	620520	0	0	0	0	0	0	0	0	0	0	0	0	0	0	0	0	0	0	0	0	0	0	0	0	0	0	0	0	0	0	0	0	0	0	0	0	0	0	0	0
1	1	17	9	2020-02-24	1		0	0	620520	0	0	0	0	0	0	0	0	0	0	0	0	0	0	0	0	0	0	0	0	0	0	0	0	0	0	0	0	0	0	0	0	0	0	0	0	0	0	0	0
1	1	17	10	2020-02-25	1		0	0	620520	0	0	0	0	0	0	0	0	0	0	0	0	0	0	0	0	0	0	0	0	0	0	0	0	0	0	0	0	0	0	0	0	0	0	0	0	0	0	0	0
1	1	17	11	2020-02-26	1		0	0	620520	0	0	0	0	0	0	0	0	0	0	0	0	0	0	0	0	0	0	0	0	0	0	0	0	0	0	0	0	0	0	0	0	0	0	0	0	0	0	0	0
1	1	17	12	2020-02-27	1		1	0	620519	0	0	0	0	1	0	0	0	0	0	0	0	1	0	0	0	0	0	0	0	0	0	0	0	0	0	0	0	0	0	0	0	0	0	0	0	0	0	0	0
1	1	17	13	2020-02-28	1		0	0	620519	0	0	0	0	1	0	0	0	0	0	0	0	0	0	0	0	0	0	0	0	0	0	0	0	0	0	0	0	0	0	0	0	0	0	0	0	0	0	0	0
1	1	17	14	2020-02-29	1		0	0	620519	0	0	0	0	1	0	0	0	0	0	0	0	0	0	0	0	0	0	0	0	0	0	0	0	0	0	0	0	0	0	0	0	0	0	0	0	0	0	0	0
1	1	17	15	2020-03-01	1		0	0	620519	0	0	0	0	1	0	0	0	0	0	0	0	0	0	0	0	0	0	0	0	0	0	0	0	0	0	0	0	0	0	0	0	0	0	0	0	0	0	0	0
1	1	17	16	2020-03-02	1		0	0	620519	0	0	0	0	1	0	0	0	0	0	0	0	0	0	0	0	0	0	0	0	0	0	0	0	0	0	0	0	0	0	0	0	0	0	0	0	0	0	0	0
1	1	17	17	2020-03-03	1		0	0	620519	0	0	0	0	1	0	0	0	0	0	0	0	0	0	0	0	0	0	0	0	0	0	0	0	0	0	0	0	0	0	0	0	0	0	0	0	0	0	0	0
1	1	17	18	2020-03-04	1		0	1	620519	0	0	0	0	1	0	0	0	0	0	0	0	0	0	0	0	0	0	0	0	0	0	0	0	0	0	0	0	0	0	0	0	0	0	0	0	0	0	0	0
1	1	17	19	2020-03-05	1		1	0	620518	0	0	0	0	1	0	0	0	0	0	0	0	0	0	0	0	0	0	0	0	0	0	0	0	0	0	0	0	0	0	0	0	0	0	0	0	0	0	0	0
1	1	17	20	2020-03-06	1		1	0	620517	0	0	0	0	2	0	0	0	0	0	0	0	1	0	0	0	0	0	0	0	0	0	0	0	0	0	0	0	0	0	0	0	0	0	0	0	0	0	0	0
1	1	17	21	2020-03-07	1		0	2	620517	0	0	0	0	3	0	0	0	0	0	0	0	1	0	0	0	0	0	0	0	0	0	0	0	0	0	0	0	0	0	0	0	0	0	0	0	0	0	0	0
1	1	17	22	2020-03-08	1		2	0	620514	1	0	0	1	3	0	0	1	1	0	0	1	1	0	0	1	0	0	1	0	0	0	0	0	0	0	0	0	0	0	0	0	0	0	1	0	0	0	0	0
1	1	17	23	2020-03-09	1		5	0	620509	0	1	0	1	4	0	0	1	0	1	0	0	1	0	0	0	0	0	1	0	0	0	0	0	0	0	0	0	0	0	0	0	0	0	0	0	0	0	0	0
1	1	17	24	2020-03-10	1		2	2	620505	2	0	1	2	5	0	1	2	2	0	1	1	1	0	1	0	0	0	2	0	0	0	0	0	0	0	0	0	0	0	0	0	0	0	1	0	0	0	0	0
1	1	17	25	2020-03-11	1		5	1	620499	1	2	1	2	10	0	1	1	1	2	0	1	4	0	0	0	0	0	2	0	0	0	0	0	0	0	0	0	0	0	0	0	0	0	1	0	0	0	0	0
1	1	17	26	2020-03-12	1		3	4	620494	2	1	3	3	15	0	3	3	2	1	2	1	5	0	2	0	0	0	2	1	0	0	0	0	0	0	0	0	0	0	0	0	0	0	0	1	0	0	0	0
1	1	17	27	2020-03-13	1		4	3	620488	2	2	3	6	16	0	3	6	2	2	1	3	3	0	1	3	0	0	4	1	0	0	0	1	0	0	0	0	0	0	0	0	0	0	2	0	0	0	0	1
1	1	17	28	2020-03-14	1		5	3	620481	2	2	5	5	19	0	5	8	2	2	2	0	2	0	2	0	0	0	3	1	0	0	0	1	0	0	0	0	0	0	0	0	0	0	0	0	0	0	0	0
1	1	17	29	2020-03-15	1		8	5	620470	3	2	5	18	20	0	4	12	3	2	2	16	4	0	1	5	0	1	6	2	0	0	0	1	0	0	0	0	0	0	0	0	0	1	3	1	0	0	0	0
1	1	17	30	2020-03-16	1		6	4	620460	4	3	6	26	25	0	5	15	4	3	2	11	6	0	2	2	0	1	6	2	0	0	0	3	0	0	0	0	0	0	0	0	0	0	0	0	0	0	0	2
1	1	17	31	2020-03-17	1		9	10	620448	4	3	6	39	30	0	6	22	3	3	3	22	9	0	3	8	0	2	4	3	0	0	1	7	0	0	0	0	0	0	0	0	0	1	1	1	0	0	1	4
1	1	17	32	2020-03-18	1		11	3	620435	4	2	5	51	45	0	5	23	2	2	3	21	14	0	3	2	0	2	6	4	0	0	1	7	0	0	0	0	0	0	0	0	0	0	2	2	0	0	0	0
1	1	17	33	2020-03-19	1	Gatherings > 500 people outdoors cancelled & Gatherings > 100 people indoors cancelled	15	1	620419	2	3	4	68	54	0	3	24	1	3	2	26	11	0	1	4	0	3	8	5	0	0	1	7	0	0	0	0	0	0	0	0	0	1	3	1	0	0	0	0
1	1	17	34	2020-03-20	1		8	2	620410	2	1	7	73	56	0	5	29	1	1	3	15	5	0	2	6	0	2	9	7	0	0	1	9	0	0	0	0	0	0	0	0	0	0	2	3	0	0	0	2
1	1	17	35	2020-03-21	1		9	1	620399	3	1	6	85	61	0	3	32	2	1	1	20	8	0	0	8	0	2	11	8	0	0	2	11	0	0	0	0	0	0	0	0	0	0	4	2	0	0	1	2
1	1	17	36	2020-03-22	1		5	1	620392	3	2	7	84	68	0	4	33	2	2	1	16	7	0	1	6	0	0	13	8	0	0	2	14	0	0	0	0	0	0	0	0	0	0	5	1	0	0	0	3
1	1	17	37	2020-03-23	1	National Restrictions: Pubs, hotels, clubs, restaurants and recreation facilities are closed.	6	5	620383	4	2	5	88	76	0	3	36	3	2	2	18	10	0	2	8	0	1	13	8	0	0	2	18	0	0	0	0	0	0	0	0	0	1	1	3	0	0	0	4
1	1	17	38	2020-03-24	2		6	1	620373	5	3	4	91	82	0	2	40	4	3	2	16	8	0	2	7	0	1	16	8	0	0	2	17	0	0	0	1	0	0	0	0	0	0	6	1	0	0	0	0
1	1	17	39	2020-03-25	2		3	2	620369	3	3	6	87	89	0	3	38	1	3	3	7	3	0	2	3	0	1	14	7	0	0	2	16	0	0	0	1	0	0	0	0	0	0	0	2	0	0	0	1
1	1	17	40	2020-03-26	2	Border Closure: Anyone who arrives in Queensland from another state or territory must self-quarantine for 14 days, unless they are an exempt person	4	1	620363	4	1	7	84	100	0	5	37	2	1	3	13	8	0	3	5	0	1	11	6	0	0	2	18	0	0	0	2	0	0	0	0	0	1	2	1	0	0	0	3
1	1	17	41	2020-03-27	2	Queenslanders cannot have more than 10 people in their house at any one time, excluding households where more than 10 people ordinarily reside. People are asked to stay at home where possible.	2	2	620360	3	2	6	81	108	0	4	33	1	2	1	7	4	0	1	4	1	0	8	5	0	0	2	19	0	0	0	2	0	0	0	0	1	0	1	0	0	0	0	2
1	1	17	42	2020-03-28	2	Overseas travellers must self isolate for 14 days. School Closures in Queensland (from Monday).	4	0	620352	6	1	7	79	114	0	6	36	4	1	2	12	5	0	2	4	1	0	8	4	0	0	2	20	0	0	0	2	0	0	0	0	0	1	2	1	0	0	0	1
1	1	17	43	2020-03-29	3		2	3	620348	4	4	5	76	120	0	5	34	2	4	1	6	4	0	1	2	2	0	9	1	0	0	2	20	0	0	0	2	0	0	0	0	1	0	2	0	0	0	0	0
1	1	17	44	2020-03-30	3		2	1	620345	4	1	6	70	125	0	4	32	1	1	4	6	4	0	2	4	2	0	7	2	0	0	1	18	0	0	1	4	0	0	0	0	0	0	1	1	0	0	0	2
1	1	17	45	2020-03-31	3		1	0	620344	3	1	4	60	132	0	3	29	0	1	1	4	3	0	1	3	2	0	4	3	0	0	1	16	0	0	1	4	0	0	0	0	0	0	1	1	0	0	0	1
1	1	17	46	2020-04-01	3		0	0	620342	5	0	4	52	138	0	2	27	2	0	1	2	4	0	0	2	2	0	6	3	0	0	0	13	0	0	1	4	0	0	0	0	0	0	2	0	0	0	0	0
1	1	17	47	2020-04-02	3		0	1	620342	3	2	1	46	147	0	0	22	0	2	0	4	3	0	0	4	1	1	5	3	0	0	0	10	0	0	1	3	0	0	0	0	0	1	3	0	0	0	0	0
1	1	17	48	2020-04-03	3		0	0	620342	3	0	2	40	151	0	2	22	0	0	2	2	2	0	2	2	1	0	5	1	0	0	0	11	0	0	1	3	0	0	0	0	0	0	1	0	0	0	0	1
1	1	17	49	2020-04-04	3		0	1	620342	3	0	0	32	159	0	0	15	0	0	0	1	2	0	0	1	0	0	4	1	0	0	0	7	0	0	1	3	0	0	0	0	0	1	0	0	0	0	0	0
1	1	17	50	2020-04-05	3		0	0	620342	3	0	0	27	159	0	0	15	0	0	0	2	0	0	0	2	0	0	3	1	0	0	0	7	0	0	1	3	0	0	0	0	0	0	0	1	0	0	0	1
1	1	17	51	2020-04-06	3		0	1	620342	3	0	0	20	162	1	0	12	0	0	0	1	0	1	0	1	0	0	3	1	0	0	0	6	0	0	0	2	0	0	0	1	0	0	1	0	0	0	0	0
1	1	17	52	2020-04-07	3		0	0	620342	3	0	0	18	163	1	0	11	0	0	0	1	0	0	0	1	0	0	3	0	0	0	0	6	0	0	0	2	0	0	0	1	0	0	1	0	0	0	0	0
1	1	17	53	2020-04-08	3		0	0	620342	3	0	0	12	167	1	0	7	0	0	0	0	0	0	0	0	0	0	0	0	0	0	0	5	0	0	0	2	0	0	0	1	0	0	0	0	0	0	0	0
1	1	17	54	2020-04-09	3		0	1	620342	3	0	0	10	168	1	0	6	0	0	0	0	0	0	0	0	0	0	0	0	0	0	0	4	0	0	0	2	0	0	0	1	0	0	0	0	0	0	0	0
1	1	17	55	2020-04-10	3		1	0	620341	3	0	0	8	168	1	0	6	0	0	0	1	0	0	0	0	0	0	0	0	0	0	0	4	0	0	0	2	0	0	0	1	0	0	0	0	0	0	0	0
1	1	17	56	2020-04-11	3		0	0	620341	3	0	0	7	168	1	0	6	0	0	0	0	0	0	0	0	0	0	0	0	0	0	0	3	0	0	0	3	0	0	0	1	0	0	0	0	0	0	0	0
1	1	17	57	2020-04-12	3		0	0	620341	3	0	0	6	169	1	0	5	0	0	0	0	0	0	0	0	0	0	0	0	0	0	0	2	0	0	0	3	0	0	0	1	0	0	0	0	0	0	0	0
1	1	17	58	2020-04-13	3		0	0	620341	3	0	0	3	172	1	0	2	0	0	0	0	0	0	0	0	0	0	0	0	0	0	0	1	0	0	0	1	0	0	0	1	0	0	0	0	0	0	0	0
1	1	17	59	2020-04-14	3		0	0	620341	2	1	0	3	172	1	0	2	0	1	0	0	0	0	0	0	0	0	0	0	0	0	0	1	0	0	0	1	0	0	0	1	0	0	0	0	0	0	0	0
1	1	17	60	2020-04-15	3		0	0	620341	2	0	1	3	172	1	1	3	0	0	1	0	0	0	1	0	0	0	0	0	0	0	0	1	0	0	0	1	0	0	0	1	0	0	0	0	0	0	0	0
1	1	17	61	2020-04-16	3		0	0	620341	2	0	1	3	172	1	1	4	0	0	0	1	1	0	0	1	0	0	0	0	0	0	1	1	0	0	0	1	0	0	0	1	0	0	0	0	0	0	1	0
1	1	17	62	2020-04-17	3		0	0	620340	3	0	1	2	173	1	1	3	1	0	0	0	0	0	0	0	0	0	0	0	0	0	1	0	0	0	0	1	0	0	0	1	0	0	0	0	0	0	0	0
1	1	17	63	2020-04-18	3		0	0	620340	2	1	0	2	174	1	0	2	0	1	0	1	0	0	0	1	0	0	1	0	0	0	1	0	0	0	0	0	0	0	0	1	0	0	1	0	0	0	0	0
1	1	17	64	2020-04-19	3		0	0	620338	4	0	1	2	174	1	1	3	2	0	1	0	0	0	1	0	0	0	1	0	0	0	1	0	0	0	0	0	0	0	0	1	0	0	0	0	0	0	0	0
1	1	17	65	2020-04-20	3		0	0	620338	2	2	0	2	175	1	0	2	0	2	0	0	1	0	0	0	0	0	1	0	0	0	1	0	0	0	0	0	0	0	0	1	0	0	0	0	0	0	0	0
1	1	17	66	2020-04-21	3		0	0	620338	2	0	2	2	175	1	1	3	0	0	2	0	0	0	1	0	0	0	1	0	0	0	1	0	0	0	0	0	0	0	0	1	0	0	0	0	0	0	0	0
1	1	17	67	2020-04-22	3		0	0	620337	3	0	2	1	176	1	1	2	1	0	0	0	0	0	0	0	0	0	0	0	0	0	1	0	0	0	0	0	0	0	0	1	0	0	0	0	0	0	0	0
1	1	17	68	2020-04-23	3		0	0	620337	2	1	2	1	176	1	1	2	0	1	0	0	0	0	0	0	0	0	0	0	0	0	1	0	0	0	0	0	0	0	0	1	0	0	0	0	0	0	0	0
1	1	17	69	2020-04-24	3		0	0	620337	2	0	2	1	177	1	2	3	0	0	1	0	1	0	1	0	0	0	0	0	0	0	1	0	0	0	0	0	0	0	0	1	0	0	0	0	0	0	0	0
1	1	17	70	2020-04-25	3		0	0	620337	2	0	1	2	177	1	1	3	0	0	0	1	1	0	0	1	0	0	0	0	0	0	2	0	0	0	0	0	0	0	0	1	0	0	0	0	0	0	1	0
1	1	18	1	2020-02-16	1		0	0	620520	0	0	0	0	0	0	0	0	0	0	0	0	0	0	0	0	0	0	0	0	0	0	0	0	0	0	0	0	0	0	0	0	0	0	0	0	0	0	0	0
1	1	18	2	2020-02-17	1		0	0	620520	0	0	0	0	0	0	0	0	0	0	0	0	0	0	0	0	0	0	0	0	0	0	0	0	0	0	0	0	0	0	0	0	0	0	0	0	0	0	0	0
1	1	18	3	2020-02-18	1		0	0	620520	0	0	0	0	0	0	0	0	0	0	0	0	0	0	0	0	0	0	0	0	0	0	0	0	0	0	0	0	0	0	0	0	0	0	0	0	0	0	0	0
1	1	18	4	2020-02-19	1		0	0	620520	0	0	0	0	0	0	0	0	0	0	0	0	0	0	0	0	0	0	0	0	0	0	0	0	0	0	0	0	0	0	0	0	0	0	0	0	0	0	0	0
1	1	18	5	2020-02-20	1		0	0	620520	0	0	0	0	0	0	0	0	0	0	0	0	0	0	0	0	0	0	0	0	0	0	0	0	0	0	0	0	0	0	0	0	0	0	0	0	0	0	0	0
1	1	18	6	2020-02-21	1		0	0	620520	0	0	0	0	0	0	0	0	0	0	0	0	0	0	0	0	0	0	0	0	0	0	0	0	0	0	0	0	0	0	0	0	0	0	0	0	0	0	0	0
1	1	18	7	2020-02-22	1		0	0	620520	0	0	0	0	0	0	0	0	0	0	0	0	0	0	0	0	0	0	0	0	0	0	0	0	0	0	0	0	0	0	0	0	0	0	0	0	0	0	0	0
1	1	18	8	2020-02-23	1		0	0	620520	0	0	0	0	0	0	0	0	0	0	0	0	0	0	0	0	0	0	0	0	0	0	0	0	0	0	0	0	0	0	0	0	0	0	0	0	0	0	0	0
1	1	18	9	2020-02-24	1		0	0	620520	0	0	0	0	0	0	0	0	0	0	0	0	0	0	0	0	0	0	0	0	0	0	0	0	0	0	0	0	0	0	0	0	0	0	0	0	0	0	0	0
1	1	18	10	2020-02-25	1		0	0	620520	0	0	0	0	0	0	0	0	0	0	0	0	0	0	0	0	0	0	0	0	0	0	0	0	0	0	0	0	0	0	0	0	0	0	0	0	0	0	0	0
1	1	18	11	2020-02-26	1		0	0	620520	0	0	0	0	0	0	0	0	0	0	0	0	0	0	0	0	0	0	0	0	0	0	0	0	0	0	0	0	0	0	0	0	0	0	0	0	0	0	0	0
1	1	18	12	2020-02-27	1		1	0	620518	1	0	0	0	0	0	0	0	1	0	0	0	0	0	0	0	0	0	0	0	0	0	0	0	0	0	0	0	0	0	0	0	0	0	0	0	0	0	0	0
1	1	18	13	2020-02-28	1		0	0	620516	2	1	0	0	0	0	0	0	2	1	0	0	0	0	0	0	0	0	0	0	0	0	0	0	0	0	0	0	0	0	0	0	0	0	0	0	0	0	0	0
1	1	18	14	2020-02-29	1		0	0	620513	4	1	1	0	0	0	1	1	3	1	1	0	0	0	1	0	0	0	0	0	0	0	0	0	0	0	0	0	0	0	0	0	0	0	0	0	0	0	0	0
1	1	18	15	2020-03-01	1		0	0	620510	5	2	2	1	0	0	2	2	3	2	1	1	0	0	1	0	0	0	0	1	0	0	0	0	0	0	0	0	0	0	0	0	0	0	0	1	0	0	0	0
1	1	18	16	2020-03-02	1		0	0	620508	3	4	4	1	0	0	4	4	2	4	2	0	0	0	2	0	0	0	0	1	0	0	0	0	0	0	0	0	0	0	0	0	0	0	0	0	0	0	0	0
1	1	18	17	2020-03-03	1		0	0	620505	4	2	6	1	2	0	5	5	3	2	4	0	2	0	3	0	0	0	0	1	0	0	0	0	0	0	0	0	0	0	0	0	0	0	0	0	0	0	0	0
1	1	18	18	2020-03-04	1		0	1	620505	1	3	4	2	5	0	4	5	0	3	2	2	3	0	2	2	0	0	1	1	0	0	0	0	0	0	0	0	0	0	0	0	0	1	1	0	0	0	0	0
1	1	18	19	2020-03-05	1		1	0	620501	4	0	6	4	4	0	6	9	3	0	3	2	1	0	3	2	0	1	2	1	0	0	0	0	0	0	0	0	0	0	0	0	0	1	1	0	0	0	0	0
1	1	18	20	2020-03-06	1		1	0	620498	3	3	3	3	8	0	3	5	2	3	0	1	3	0	0	1	0	0	2	1	0	0	0	0	0	0	0	0	0	0	0	0	0	0	1	0	0	0	0	0
1	1	18	21	2020-03-07	1		0	2	620495	4	2	3	4	10	0	2	5	3	2	3	2	2	0	2	2	0	0	2	2	0	0	0	0	0	0	0	0	0	0	0	0	0	0	1	1	0	0	0	0
1	1	18	22	2020-03-08	1		2	0	620492	2	3	4	5	12	0	2	7	1	3	2	3	3	0	1	3	0	0	3	1	0	0	0	1	0	0	0	0	0	0	0	0	0	0	2	0	0	0	0	1
1	1	18	23	2020-03-09	1		5	0	620485	3	1	7	6	15	0	5	11	2	1	3	2	4	0	3	2	0	0	3	1	0	0	0	2	0	0	0	0	0	0	0	0	0	0	1	0	0	0	0	1
1	1	18	24	2020-03-10	1		2	2	620478	6	2	5	7	18	0	3	10	5	2	1	2	4	0	1	2	0	0	3	2	0	0	0	2	0	0	0	0	0	0	0	0	0	0	1	1	0	0	0	0
1	1	18	25	2020-03-11	1		5	1	620467	7	5	6	7	19	0	5	12	6	5	2	2	1	0	2	2	0	0	3	2	0	0	0	2	0	0	0	0	0	0	0	0	0	0	1	1	0	0	0	0
1	1	18	26	2020-03-12	1		3	4	620454	12	5	7	10	24	0	4	13	10	5	5	3	6	0	2	2	1	0	5	2	0	0	0	2	0	0	0	0	0	0	0	0	1	0	2	0	0	0	0	0
1	1	18	27	2020-03-13	1		4	3	620437	15	10	9	14	29	0	7	20	13	10	5	6	8	0	5	6	1	1	5	4	0	0	0	3	0	0	0	0	0	0	0	0	0	1	2	2	0	0	0	1
1	1	18	28	2020-03-14	1		5	3	620414	21	12	15	17	33	0	13	29	18	12	10	5	7	0	9	5	1	2	7	4	0	0	0	3	0	0	0	0	0	0	0	0	0	1	3	1	0	0	0	0
1	1	18	29	2020-03-15	1		8	5	620395	14	18	20	26	48	0	16	33	11	18	12	18	14	0	9	6	1	1	10	3	0	0	0	3	0	0	0	0	0	0	0	0	0	0	4	2	0	0	0	0
1	1	18	30	2020-03-16	1		6	4	620384	8	11	29	34	58	0	23	41	5	11	18	15	10	0	15	7	1	0	11	6	0	0	0	2	0	0	0	0	0	0	0	0	0	0	4	4	0	0	0	0
1	1	18	31	2020-03-17	1		9	10	620368	10	5	31	42	75	0	25	42	7	5	11	16	14	0	10	4	0	1	12	5	0	0	0	1	0	0	0	0	0	0	0	0	0	1	3	0	0	0	0	0
1	1	18	32	2020-03-18	1		11	3	620350	9	8	21	59	86	0	17	41	7	8	5	30	14	0	5	15	1	3	13	8	0	0	1	2	0	0	0	0	0	0	0	0	1	3	8	3	0	0	1	1
1	1	18	33	2020-03-19	1	Gatherings > 500 people outdoors cancelled & Gatherings > 100 people indoors cancelled	15	1	620327	9	8	20	74	104	0	17	43	8	8	8	31	18	0	8	10	1	4	15	6	0	0	1	5	0	0	0	0	0	0	0	0	0	1	6	2	0	0	0	3
1	1	18	34	2020-03-20	1		8	2	620296	25	7	19	89	108	0	16	57	23	7	8	34	16	0	7	20	1	6	20	10	0	0	1	10	0	0	0	0	0	0	0	0	0	3	10	4	0	0	0	5
1	1	18	35	2020-03-21	1		9	1	620269	21	22	17	98	121	0	14	58	18	22	7	28	13	0	6	13	1	7	21	10	0	0	2	12	0	0	0	0	0	0	0	0	1	2	8	2	0	0	1	2
1	1	18	36	2020-03-22	1		5	1	620249	18	18	31	99	136	0	27	72	15	18	22	20	14	0	20	12	1	8	20	11	0	0	2	14	0	0	0	0	0	0	0	0	0	3	5	4	0	0	0	2
1	1	18	37	2020-03-23	1	National Restrictions: Pubs, hotels, clubs, restaurants and recreation facilities are closed.	6	5	620227	19	15	38	98	154	0	35	79	16	15	18	22	17	0	16	12	0	7	18	14	0	0	2	17	0	0	0	0	0	0	0	0	0	1	7	4	0	0	0	3
1	1	18	38	2020-03-24	2		6	1	620202	22	16	43	98	174	0	39	80	19	16	15	19	14	0	14	10	0	4	22	9	0	0	2	17	0	0	0	0	0	0	0	0	0	0	9	1	0	0	0	0
1	1	18	39	2020-03-25	2		3	2	620191	13	17	45	102	184	0	40	86	8	17	16	20	14	0	14	15	1	4	27	8	0	0	2	18	0	0	0	0	0	0	0	0	1	2	11	1	0	0	0	1
1	1	18	40	2020-03-26	2	Border Closure: Anyone who arrives in Queensland from another state or territory must self-quarantine for 14 days, unless they are an exempt person	4	1	620180	12	8	38	108	207	0	32	88	7	8	17	32	26	0	15	24	1	7	29	9	0	0	1	23	0	0	1	0	0	0	0	0	1	4	13	3	0	0	0	5
1	1	18	41	2020-03-27	2	Queenslanders cannot have more than 10 people in their house at any one time, excluding households where more than 10 people ordinarily reside. People are asked to stay at home where possible.	2	2	620175	8	7	30	110	222	0	24	83	3	7	8	17	13	0	7	15	3	5	28	8	0	0	2	23	0	0	1	2	0	0	0	0	2	1	7	2	0	0	1	2
1	1	18	42	2020-03-28	2	Overseas travellers must self isolate for 14 days. School Closures in Queensland (from Monday).	4	0	620165	10	4	23	105	242	0	22	81	6	4	7	21	14	0	7	16	2	7	27	6	0	0	3	20	0	0	1	2	0	0	0	0	1	4	8	1	0	0	1	1
1	1	18	43	2020-03-29	3		2	3	620161	6	6	17	109	248	0	15	83	2	6	4	21	8	0	3	16	1	9	32	6	0	0	3	22	0	0	1	3	0	0	0	0	0	3	9	1	0	0	1	4
1	1	18	44	2020-03-30	3		2	1	620155	8	2	12	102	266	0	9	75	4	2	6	19	9	0	4	16	0	11	27	6	0	0	3	20	0	0	1	4	0	0	0	0	0	4	10	2	0	0	0	0
1	1	18	45	2020-03-31	3		1	0	620153	5	4	10	89	283	0	7	63	1	4	2	8	5	0	2	7	1	10	19	5	0	0	3	18	0	0	1	4	0	0	0	0	1	1	4	0	0	0	0	1
1	1	18	46	2020-04-01	3		0	0	620151	6	1	9	76	297	0	7	55	2	1	4	8	6	0	3	6	1	7	15	5	0	0	3	19	0	0	1	4	0	0	0	0	0	1	5	1	0	0	0	1
1	1	18	47	2020-04-02	3		0	1	620150	6	1	6	67	306	0	5	51	1	1	1	3	5	0	1	3	1	6	13	5	0	0	3	19	0	0	0	4	0	0	0	0	0	0	2	0	0	0	0	1
1	1	18	48	2020-04-03	3		0	0	620148	7	1	3	56	316	0	3	45	2	1	1	7	2	0	1	7	0	7	13	4	0	0	4	14	0	0	0	3	0	0	0	0	0	1	4	1	0	0	1	0
1	1	18	49	2020-04-04	3		0	1	620148	4	3	3	49	323	0	3	39	0	3	1	2	1	0	1	2	0	6	12	2	0	0	4	11	0	0	0	4	0	0	0	0	0	0	2	0	0	0	0	0
1	1	18	50	2020-04-05	3		0	0	620147	5	0	4	47	326	0	3	38	1	0	3	7	0	0	2	7	1	4	14	2	0	0	4	11	0	0	0	2	0	0	0	0	1	0	4	1	0	0	0	1
1	1	18	51	2020-04-06	3		0	1	620146	5	1	3	35	336	0	3	30	1	1	0	0	1	0	0	0	1	2	10	1	0	0	4	8	0	0	0	3	0	0	0	0	0	0	0	0	0	0	0	0
1	1	18	52	2020-04-07	3		0	0	620143	6	2	2	26	346	0	2	22	3	2	1	2	1	0	1	2	1	0	6	2	0	0	3	6	0	0	0	3	0	0	0	0	0	0	1	1	0	0	0	0
1	1	18	53	2020-04-08	3		0	0	620142	3	4	2	22	350	0	2	20	1	4	2	1	1	0	2	1	0	0	5	2	0	0	3	6	0	0	0	3	0	0	0	0	0	0	1	0	0	0	0	0
1	1	18	54	2020-04-09	3		0	1	620141	3	1	5	19	354	0	5	21	1	1	4	0	1	0	4	0	0	0	5	1	0	0	2	5	0	0	0	3	0	0	0	0	0	0	0	0	0	0	0	0
1	1	18	55	2020-04-10	3		1	0	620140	2	1	3	18	358	0	3	18	0	1	1	2	3	0	1	1	0	0	5	0	0	0	2	5	0	0	0	3	0	0	0	0	0	0	1	0	0	0	0	0
1	1	18	56	2020-04-11	3		0	0	620140	2	0	3	17	360	0	3	18	0	0	1	3	1	0	1	3	0	0	5	0	0	0	1	4	0	0	1	4	0	0	0	0	0	1	2	0	0	0	0	0
1	1	18	57	2020-04-12	3		0	0	620140	2	0	1	10	367	0	1	11	0	0	0	2	2	0	0	2	0	0	4	1	0	0	0	2	0	0	1	2	0	0	0	0	0	0	1	1	0	0	0	0
1	1	18	58	2020-04-13	3		0	0	620140	2	0	0	9	369	0	0	9	0	0	0	2	1	0	0	2	0	1	2	1	0	0	0	2	0	0	1	2	0	0	0	0	0	1	0	0	0	0	0	1
1	1	18	59	2020-04-14	3		0	0	620140	2	0	0	5	373	0	0	5	0	0	0	1	0	0	0	1	0	1	1	0	0	0	0	1	0	0	1	1	0	0	0	0	0	0	0	1	0	0	0	0
1	1	18	60	2020-04-15	3		0	0	620140	1	1	0	6	372	0	0	6	0	1	0	1	0	0	0	1	0	1	2	0	0	0	0	1	0	0	1	1	0	0	0	0	0	0	1	0	0	0	0	0
1	1	18	61	2020-04-16	3		0	0	620140	1	0	1	5	373	0	1	6	0	0	1	0	0	0	1	0	0	1	1	0	0	0	0	1	0	0	1	1	0	0	0	0	0	0	0	0	0	0	0	0
1	1	18	62	2020-04-17	3		0	0	620140	1	0	0	4	375	0	0	4	0	0	0	0	1	0	0	0	0	0	1	0	0	0	0	1	0	0	1	1	0	0	0	0	0	0	0	0	0	0	0	0
1	1	18	63	2020-04-18	3		0	0	620140	1	0	0	2	377	0	0	2	0	0	0	0	0	0	0	0	0	0	0	0	0	0	0	1	0	0	1	0	0	0	0	0	0	0	0	0	0	0	0	0
1	1	18	64	2020-04-19	3		0	0	620140	1	0	0	1	378	0	0	1	0	0	0	0	0	0	0	0	0	0	0	0	0	0	0	1	0	0	0	0	0	0	0	0	0	0	0	0	0	0	0	0
1	1	18	65	2020-04-20	3		0	0	620140	1	0	0	1	378	0	0	1	0	0	0	0	0	0	0	0	0	0	0	0	0	0	0	1	0	0	0	0	0	0	0	0	0	0	0	0	0	0	0	0
1	1	18	66	2020-04-21	3		0	0	620140	1	0	0	1	378	0	0	1	0	0	0	0	0	0	0	0	0	0	0	0	0	0	0	0	0	0	0	1	0	0	0	0	0	0	0	0	0	0	0	0
1	1	18	67	2020-04-22	3		0	0	620140	1	0	0	2	377	0	0	2	0	0	0	1	0	0	0	1	0	1	0	0	0	0	0	0	0	0	0	1	0	0	0	0	0	1	0	0	0	0	0	0
1	1	18	68	2020-04-23	3		0	0	620140	1	0	0	1	378	0	0	1	0	0	0	0	0	0	0	0	0	0	0	0	0	0	0	0	0	0	0	1	0	0	0	0	0	0	0	0	0	0	0	0
1	1	18	69	2020-04-24	3		0	0	620140	1	0	0	1	378	0	0	1	0	0	0	0	0	0	0	0	0	0	0	0	0	0	0	0	0	0	0	1	0	0	0	0	0	0	0	0	0	0	0	0
1	1	18	70	2020-04-25	3		0	0	620140	1	0	0	1	378	0	0	1	0	0	0	0	0	0	0	0	0	0	0	0	0	0	0	0	0	0	0	1	0	0	0	0	0	0	0	0	0	0	0	0
1	1	19	1	2020-02-16	1		0	0	620520	0	0	0	0	0	0	0	0	0	0	0	0	0	0	0	0	0	0	0	0	0	0	0	0	0	0	0	0	0	0	0	0	0	0	0	0	0	0	0	0
1	1	19	2	2020-02-17	1		0	0	620520	0	0	0	0	0	0	0	0	0	0	0	0	0	0	0	0	0	0	0	0	0	0	0	0	0	0	0	0	0	0	0	0	0	0	0	0	0	0	0	0
1	1	19	3	2020-02-18	1		0	0	620520	0	0	0	0	0	0	0	0	0	0	0	0	0	0	0	0	0	0	0	0	0	0	0	0	0	0	0	0	0	0	0	0	0	0	0	0	0	0	0	0
1	1	19	4	2020-02-19	1		0	0	620520	0	0	0	0	0	0	0	0	0	0	0	0	0	0	0	0	0	0	0	0	0	0	0	0	0	0	0	0	0	0	0	0	0	0	0	0	0	0	0	0
1	1	19	5	2020-02-20	1		0	0	620520	0	0	0	0	0	0	0	0	0	0	0	0	0	0	0	0	0	0	0	0	0	0	0	0	0	0	0	0	0	0	0	0	0	0	0	0	0	0	0	0
1	1	19	6	2020-02-21	1		0	0	620520	0	0	0	0	0	0	0	0	0	0	0	0	0	0	0	0	0	0	0	0	0	0	0	0	0	0	0	0	0	0	0	0	0	0	0	0	0	0	0	0
1	1	19	7	2020-02-22	1		0	0	620520	0	0	0	0	0	0	0	0	0	0	0	0	0	0	0	0	0	0	0	0	0	0	0	0	0	0	0	0	0	0	0	0	0	0	0	0	0	0	0	0
1	1	19	8	2020-02-23	1		0	0	620520	0	0	0	0	0	0	0	0	0	0	0	0	0	0	0	0	0	0	0	0	0	0	0	0	0	0	0	0	0	0	0	0	0	0	0	0	0	0	0	0
1	1	19	9	2020-02-24	1		0	0	620520	0	0	0	0	0	0	0	0	0	0	0	0	0	0	0	0	0	0	0	0	0	0	0	0	0	0	0	0	0	0	0	0	0	0	0	0	0	0	0	0
1	1	19	10	2020-02-25	1		0	0	620520	0	0	0	0	0	0	0	0	0	0	0	0	0	0	0	0	0	0	0	0	0	0	0	0	0	0	0	0	0	0	0	0	0	0	0	0	0	0	0	0
1	1	19	11	2020-02-26	1		0	0	620520	0	0	0	0	0	0	0	0	0	0	0	0	0	0	0	0	0	0	0	0	0	0	0	0	0	0	0	0	0	0	0	0	0	0	0	0	0	0	0	0
1	1	19	12	2020-02-27	1		1	0	620519	0	0	0	0	0	0	0	0	0	0	0	0	0	0	0	0	0	0	0	0	0	0	0	0	0	0	0	0	0	0	0	0	0	0	0	0	0	0	0	0
1	1	19	13	2020-02-28	1		0	0	620519	0	0	0	0	0	0	0	0	0	0	0	0	0	0	0	0	0	0	0	0	0	0	0	0	0	0	0	0	0	0	0	0	0	0	0	0	0	0	0	0
1	1	19	14	2020-02-29	1		0	0	620518	1	0	0	0	0	0	0	0	1	0	0	0	0	0	0	0	0	0	0	0	0	0	0	0	0	0	0	0	0	0	0	0	0	0	0	0	0	0	0	0
1	1	19	15	2020-03-01	1		0	0	620518	0	1	0	1	0	0	0	0	0	1	0	1	0	0	0	0	0	0	1	0	0	0	0	0	0	0	0	0	0	0	0	0	0	0	1	0	0	0	0	0
1	1	19	16	2020-03-02	1		0	0	620518	0	0	1	1	0	0	1	1	0	0	1	0	0	0	1	0	0	0	1	0	0	0	0	0	0	0	0	0	0	0	0	0	0	0	0	0	0	0	0	0
1	1	19	17	2020-03-03	1		0	0	620518	0	0	0	1	1	0	0	0	0	0	0	0	1	0	0	0	0	0	1	0	0	0	0	0	0	0	0	0	0	0	0	0	0	0	0	0	0	0	0	0
1	1	19	18	2020-03-04	1		0	1	620518	0	0	0	1	1	0	0	0	0	0	0	0	0	0	0	0	0	0	1	0	0	0	0	0	0	0	0	0	0	0	0	0	0	0	0	0	0	0	0	0
1	1	19	19	2020-03-05	1		1	0	620517	0	0	0	1	1	0	0	0	0	0	0	0	0	0	0	0	0	0	1	0	0	0	0	0	0	0	0	0	0	0	0	0	0	0	0	0	0	0	0	0
1	1	19	20	2020-03-06	1		1	0	620516	0	0	0	1	3	0	0	0	0	0	0	0	2	0	0	0	0	0	1	0	0	0	0	0	0	0	0	0	0	0	0	0	0	0	0	0	0	0	0	0
1	1	19	21	2020-03-07	1		0	2	620516	0	0	0	2	2	0	0	1	0	0	0	2	0	0	0	2	0	0	2	0	0	0	0	0	0	0	0	0	0	0	0	0	0	0	2	0	0	0	0	0
1	1	19	22	2020-03-08	1		2	0	620513	1	0	0	2	2	0	0	1	1	0	0	0	0	0	0	0	0	0	2	0	0	0	0	0	0	0	0	0	0	0	0	0	0	0	0	0	0	0	0	0
1	1	19	23	2020-03-09	1		5	0	620507	1	1	0	0	7	0	0	0	1	1	0	0	3	0	0	0	0	0	0	0	0	0	0	0	0	0	0	0	0	0	0	0	0	0	0	0	0	0	0	0
1	1	19	24	2020-03-10	1		2	2	620504	1	1	1	0	9	0	1	1	1	1	1	0	2	0	1	0	0	0	0	0	0	0	0	0	0	0	0	0	0	0	0	0	0	0	0	0	0	0	0	0
1	1	19	25	2020-03-11	1		5	1	620496	3	1	2	0	11	0	2	2	3	1	1	0	2	0	1	0	0	0	0	0	0	0	0	0	0	0	0	0	0	0	0	0	0	0	0	0	0	0	0	0
1	1	19	26	2020-03-12	1		3	4	620490	3	3	2	5	14	0	2	6	3	3	1	5	7	0	1	4	0	0	1	4	0	0	0	0	0	0	0	0	0	0	0	0	0	0	1	4	0	0	0	0
1	1	19	27	2020-03-13	1		4	3	620484	3	2	3	7	16	0	3	9	2	2	3	2	3	0	3	2	0	0	2	5	0	0	0	0	0	0	0	0	0	0	0	0	0	0	1	1	0	0	0	0
1	1	19	28	2020-03-14	1		5	3	620474	6	2	4	9	20	0	4	11	5	2	2	4	5	0	2	3	0	0	4	5	0	0	0	0	0	0	0	0	0	0	0	0	0	0	3	1	0	0	0	0
1	1	19	29	2020-03-15	1		8	5	620463	4	5	4	16	29	0	4	10	3	5	2	13	8	0	2	0	0	0	3	5	0	0	0	0	0	0	0	0	0	0	0	0	0	0	0	0	0	0	0	0
1	1	19	30	2020-03-16	1		6	4	620453	5	3	8	24	33	0	8	17	4	3	5	15	5	0	5	5	0	0	6	4	0	0	0	1	0	0	0	0	0	0	0	0	0	0	3	2	0	0	0	1
1	1	19	31	2020-03-17	1		9	10	620438	7	4	7	31	43	0	7	15	6	4	3	14	9	0	3	3	0	0	5	3	0	0	0	2	0	0	0	0	0	0	0	0	0	0	1	1	0	0	0	1
1	1	19	32	2020-03-18	1		11	3	620419	9	6	10	41	52	0	10	18	8	6	4	19	9	0	4	3	0	0	4	3	0	0	0	3	0	0	0	0	0	0	0	0	0	0	1	1	0	0	0	1
1	1	19	33	2020-03-19	1	Gatherings > 500 people outdoors cancelled & Gatherings > 100 people indoors cancelled	15	1	620397	8	8	13	58	64	0	12	23	7	8	6	31	14	0	5	6	1	0	6	4	0	0	1	3	0	0	0	0	0	0	0	0	1	0	4	2	0	0	1	0
1	1	19	34	2020-03-20	1		8	2	620380	10	7	17	65	73	0	14	30	9	7	8	21	11	0	6	7	1	1	7	6	0	0	1	4	0	0	0	0	0	0	0	0	0	1	3	4	0	0	0	1
1	1	19	35	2020-03-21	1		9	1	620355	18	8	18	80	77	0	15	40	16	8	7	20	12	0	7	10	1	3	11	7	0	0	1	6	0	0	0	0	0	0	0	0	0	2	4	2	0	0	0	2
1	1	19	36	2020-03-22	1		5	1	620340	12	16	16	84	90	0	13	41	10	16	8	13	15	0	6	6	1	3	11	10	0	0	1	7	0	0	0	0	0	0	0	0	0	0	1	5	0	0	0	1
1	1	19	37	2020-03-23	1	National Restrictions: Pubs, hotels, clubs, restaurants and recreation facilities are closed.	6	5	620318	18	10	25	87	101	0	22	52	16	10	16	25	13	0	14	14	1	3	10	14	0	0	2	7	0	0	0	0	0	0	0	0	0	2	5	7	0	0	1	1
1	1	19	38	2020-03-24	2		6	1	620303	12	15	21	94	113	0	21	57	9	15	10	18	14	0	10	10	2	3	13	17	0	0	2	7	0	0	0	0	0	0	0	0	1	0	6	4	0	0	0	0
1	1	19	39	2020-03-25	2		3	2	620293	10	9	24	97	127	0	21	60	7	9	15	15	13	0	12	12	2	5	13	17	0	0	2	7	0	0	0	0	0	0	0	0	0	2	3	6	0	0	0	1
1	1	19	40	2020-03-26	2	Border Closure: Anyone who arrives in Queensland from another state or territory must self-quarantine for 14 days, unless they are an exempt person	4	1	620280	12	7	22	99	136	0	21	64	9	7	9	23	8	0	9	16	3	6	16	15	0	0	2	10	0	0	0	0	0	0	0	0	1	3	8	3	0	0	0	3
1	1	19	41	2020-03-27	2	Queenslanders cannot have more than 10 people in their house at any one time, excluding households where more than 10 people ordinarily reside. People are asked to stay at home where possible.	2	2	620264	17	9	25	95	151	0	23	63	14	9	7	11	11	0	6	4	2	3	18	12	0	0	2	14	0	0	0	0	0	0	0	0	0	0	3	0	0	0	0	4
1	1	19	42	2020-03-28	2	Overseas travellers must self isolate for 14 days. School Closures in Queensland (from Monday).	4	0	620242	21	14	23	93	164	0	20	62	18	14	9	21	12	0	7	15	2	4	21	11	0	0	2	13	0	0	0	0	0	0	0	0	1	3	8	3	0	0	0	0
1	1	19	43	2020-03-29	3		2	3	620234	9	18	29	88	173	0	22	66	6	18	14	15	6	0	9	13	2	3	21	11	0	0	1	14	0	0	0	0	0	0	0	0	0	1	9	1	0	0	0	2
1	1	19	44	2020-03-30	3		2	1	620225	10	6	36	84	187	0	30	72	7	6	18	11	7	0	16	9	1	4	18	11	0	0	1	13	0	0	0	1	0	0	0	0	0	3	3	3	0	0	0	0
1	1	19	45	2020-03-31	3		1	0	620218	9	7	27	80	203	0	22	66	6	7	6	14	15	0	5	13	1	5	20	7	0	0	1	15	0	0	0	1	0	0	0	0	1	3	5	1	0	0	1	2
1	1	19	46	2020-04-01	3		0	0	620214	7	6	23	68	220	0	17	58	4	6	7	6	13	0	6	6	2	7	15	5	0	0	1	15	0	0	0	2	0	0	0	0	2	2	1	0	0	0	0	1
1	1	19	47	2020-04-02	3		0	1	620211	6	4	17	68	226	0	13	61	3	4	6	18	8	0	6	17	3	7	19	5	0	0	1	16	0	0	0	3	0	0	0	0	1	3	8	2	0	0	0	4
1	1	19	48	2020-04-03	3		0	0	620206	7	4	12	61	240	0	11	55	5	4	4	9	7	0	4	8	2	5	17	4	0	0	1	18	0	0	0	3	0	0	0	0	0	1	6	0	0	0	0	2
1	1	19	49	2020-04-04	3		0	1	620205	3	5	9	53	255	0	8	46	1	5	4	8	8	0	3	8	2	3	15	2	0	0	1	15	0	0	0	5	0	0	0	0	0	0	6	0	0	0	0	2
1	1	19	50	2020-04-05	3		0	0	620202	5	1	7	51	261	0	7	46	3	1	5	7	6	0	5	7	1	4	14	4	0	0	1	15	0	0	0	4	0	0	0	0	0	2	3	2	0	0	0	0
1	1	19	51	2020-04-06	3		0	1	620202	2	3	5	42	270	1	4	37	0	3	1	5	3	1	0	5	1	3	8	4	0	0	1	16	0	0	0	4	0	0	0	1	0	2	1	1	0	0	0	1
1	1	19	52	2020-04-07	3		0	0	620200	4	0	6	41	273	1	4	36	2	0	3	4	1	0	2	4	1	4	7	3	0	0	1	15	0	0	0	5	0	0	0	1	0	1	3	0	0	0	0	0
1	1	19	53	2020-04-08	3		0	0	620199	2	3	4	37	278	1	3	32	1	3	0	1	2	0	0	1	0	3	6	3	0	0	1	14	0	0	0	6	0	0	0	1	0	1	0	0	0	0	0	0
1	1	19	54	2020-04-09	3		0	1	620198	2	1	6	33	281	1	4	31	1	1	3	4	1	0	2	4	0	4	6	2	0	0	1	12	0	0	0	6	0	0	0	1	0	1	3	0	0	0	0	0
1	1	19	55	2020-04-10	3		1	0	620197	1	1	3	22	296	1	2	19	0	1	1	4	4	0	1	2	1	2	1	2	0	0	1	10	0	0	0	4	0	0	0	1	1	0	1	0	0	0	0	0
1	1	19	56	2020-04-11	3		0	0	620196	2	0	4	20	298	1	3	20	1	0	1	2	0	0	1	2	1	1	1	2	0	0	0	11	0	0	1	2	0	0	0	1	0	0	1	0	0	0	0	1
1	1	19	57	2020-04-12	3		0	0	620195	2	1	3	13	306	1	2	13	1	1	0	0	1	0	0	0	1	0	0	1	0	0	0	7	0	0	1	2	0	0	0	1	0	0	0	0	0	0	0	0
1	1	19	58	2020-04-13	3		0	0	620195	1	1	3	12	308	1	3	13	0	1	1	1	1	0	1	1	1	0	0	1	0	0	0	6	0	0	1	2	0	0	0	1	1	0	0	0	0	0	0	0
1	1	19	59	2020-04-14	3		0	0	620194	2	0	2	11	311	1	2	11	1	0	1	3	1	0	1	3	2	0	1	0	0	0	0	4	0	0	1	2	0	0	0	1	1	1	1	0	0	0	0	0
1	1	19	60	2020-04-15	3		0	0	620193	1	2	1	10	313	1	1	9	1	2	0	1	1	0	0	1	2	0	2	0	0	0	0	3	0	0	1	1	0	0	0	1	0	0	1	0	0	0	0	0
1	1	19	61	2020-04-16	3		0	0	620193	0	1	3	10	313	1	3	12	0	1	2	1	0	0	2	1	2	0	3	0	0	0	0	3	0	0	1	0	0	0	0	1	0	0	1	0	0	0	0	0
1	1	19	62	2020-04-17	3		0	0	620193	0	0	2	8	317	1	2	9	0	0	1	0	2	0	1	0	1	0	3	0	0	0	0	2	0	0	1	0	0	0	0	1	0	0	0	0	0	0	0	0
1	1	19	63	2020-04-18	3		0	0	620191	2	0	2	6	319	1	2	7	2	0	0	1	0	0	0	1	1	0	2	0	0	0	0	2	0	0	0	0	0	0	0	1	0	0	1	0	0	0	0	0
1	1	19	64	2020-04-19	3		0	0	620191	0	2	0	4	323	1	0	3	0	2	0	0	2	0	0	0	1	0	1	0	0	0	0	1	0	0	0	0	0	0	0	1	0	0	0	0	0	0	0	0
1	1	19	65	2020-04-20	3		0	0	620191	0	0	2	3	324	1	1	3	0	0	2	0	0	0	1	0	1	0	1	0	0	0	0	0	0	0	0	0	0	0	0	1	0	0	0	0	0	0	0	0
1	1	19	66	2020-04-21	3		0	0	620191	0	0	0	5	324	1	0	4	0	0	0	2	2	0	0	2	1	1	2	0	0	0	0	0	0	0	0	0	0	0	0	1	0	1	1	0	0	0	0	0
1	1	19	67	2020-04-22	3		0	0	620191	0	0	0	3	326	1	0	2	0	0	0	0	0	0	0	0	0	1	1	0	0	0	0	0	0	0	0	0	0	0	0	1	0	0	0	0	0	0	0	0
1	1	19	68	2020-04-23	3		0	0	620191	0	0	0	2	326	1	0	2	0	0	0	1	0	0	0	1	0	1	1	0	0	0	0	0	0	0	0	0	0	0	0	1	0	0	1	0	0	0	0	0
1	1	19	69	2020-04-24	3		0	0	620191	0	0	0	2	326	1	0	2	0	0	0	1	0	0	0	1	0	1	0	0	0	0	1	0	0	0	0	0	0	0	0	1	0	0	0	0	0	0	1	0
1	1	19	70	2020-04-25	3		0	0	620191	0	0	0	2	326	1	0	2	0	0	0	0	0	0	0	0	0	1	0	0	0	0	1	0	0	0	0	0	0	0	0	1	0	0	0	0	0	0	0	0
1	1	20	1	2020-02-16	1		0	0	620520	0	0	0	0	0	0	0	0	0	0	0	0	0	0	0	0	0	0	0	0	0	0	0	0	0	0	0	0	0	0	0	0	0	0	0	0	0	0	0	0
1	1	20	2	2020-02-17	1		0	0	620520	0	0	0	0	0	0	0	0	0	0	0	0	0	0	0	0	0	0	0	0	0	0	0	0	0	0	0	0	0	0	0	0	0	0	0	0	0	0	0	0
1	1	20	3	2020-02-18	1		0	0	620520	0	0	0	0	0	0	0	0	0	0	0	0	0	0	0	0	0	0	0	0	0	0	0	0	0	0	0	0	0	0	0	0	0	0	0	0	0	0	0	0
1	1	20	4	2020-02-19	1		0	0	620520	0	0	0	0	0	0	0	0	0	0	0	0	0	0	0	0	0	0	0	0	0	0	0	0	0	0	0	0	0	0	0	0	0	0	0	0	0	0	0	0
1	1	20	5	2020-02-20	1		0	0	620520	0	0	0	0	0	0	0	0	0	0	0	0	0	0	0	0	0	0	0	0	0	0	0	0	0	0	0	0	0	0	0	0	0	0	0	0	0	0	0	0
1	1	20	6	2020-02-21	1		0	0	620520	0	0	0	0	0	0	0	0	0	0	0	0	0	0	0	0	0	0	0	0	0	0	0	0	0	0	0	0	0	0	0	0	0	0	0	0	0	0	0	0
1	1	20	7	2020-02-22	1		0	0	620520	0	0	0	0	0	0	0	0	0	0	0	0	0	0	0	0	0	0	0	0	0	0	0	0	0	0	0	0	0	0	0	0	0	0	0	0	0	0	0	0
1	1	20	8	2020-02-23	1		0	0	620520	0	0	0	0	0	0	0	0	0	0	0	0	0	0	0	0	0	0	0	0	0	0	0	0	0	0	0	0	0	0	0	0	0	0	0	0	0	0	0	0
1	1	20	9	2020-02-24	1		0	0	620520	0	0	0	0	0	0	0	0	0	0	0	0	0	0	0	0	0	0	0	0	0	0	0	0	0	0	0	0	0	0	0	0	0	0	0	0	0	0	0	0
1	1	20	10	2020-02-25	1		0	0	620520	0	0	0	0	0	0	0	0	0	0	0	0	0	0	0	0	0	0	0	0	0	0	0	0	0	0	0	0	0	0	0	0	0	0	0	0	0	0	0	0
1	1	20	11	2020-02-26	1		0	0	620520	0	0	0	0	0	0	0	0	0	0	0	0	0	0	0	0	0	0	0	0	0	0	0	0	0	0	0	0	0	0	0	0	0	0	0	0	0	0	0	0
1	1	20	12	2020-02-27	1		1	0	620519	0	0	0	0	1	0	0	0	0	0	0	0	1	0	0	0	0	0	0	0	0	0	0	0	0	0	0	0	0	0	0	0	0	0	0	0	0	0	0	0
1	1	20	13	2020-02-28	1		0	0	620519	0	0	0	0	1	0	0	0	0	0	0	0	0	0	0	0	0	0	0	0	0	0	0	0	0	0	0	0	0	0	0	0	0	0	0	0	0	0	0	0
1	1	20	14	2020-02-29	1		0	0	620519	0	0	0	0	1	0	0	0	0	0	0	0	0	0	0	0	0	0	0	0	0	0	0	0	0	0	0	0	0	0	0	0	0	0	0	0	0	0	0	0
1	1	20	15	2020-03-01	1		0	0	620519	0	0	0	0	1	0	0	0	0	0	0	0	0	0	0	0	0	0	0	0	0	0	0	0	0	0	0	0	0	0	0	0	0	0	0	0	0	0	0	0
1	1	20	16	2020-03-02	1		0	0	620519	0	0	0	0	1	0	0	0	0	0	0	0	0	0	0	0	0	0	0	0	0	0	0	0	0	0	0	0	0	0	0	0	0	0	0	0	0	0	0	0
1	1	20	17	2020-03-03	1		0	0	620519	0	0	0	0	1	0	0	0	0	0	0	0	0	0	0	0	0	0	0	0	0	0	0	0	0	0	0	0	0	0	0	0	0	0	0	0	0	0	0	0
1	1	20	18	2020-03-04	1		0	1	620519	0	0	0	0	1	0	0	0	0	0	0	0	0	0	0	0	0	0	0	0	0	0	0	0	0	0	0	0	0	0	0	0	0	0	0	0	0	0	0	0
1	1	20	19	2020-03-05	1		1	0	620518	0	0	0	0	2	0	0	0	0	0	0	0	1	0	0	0	0	0	0	0	0	0	0	0	0	0	0	0	0	0	0	0	0	0	0	0	0	0	0	0
1	1	20	20	2020-03-06	1		1	0	620517	0	0	0	0	3	0	0	0	0	0	0	0	1	0	0	0	0	0	0	0	0	0	0	0	0	0	0	0	0	0	0	0	0	0	0	0	0	0	0	0
1	1	20	21	2020-03-07	1		0	2	620517	0	0	0	0	3	0	0	0	0	0	0	0	0	0	0	0	0	0	0	0	0	0	0	0	0	0	0	0	0	0	0	0	0	0	0	0	0	0	0	0
1	1	20	22	2020-03-08	1		2	0	620514	1	0	0	0	3	0	0	0	1	0	0	0	0	0	0	0	0	0	0	0	0	0	0	0	0	0	0	0	0	0	0	0	0	0	0	0	0	0	0	0
1	1	20	23	2020-03-09	1		5	0	620507	2	1	0	0	4	0	0	0	2	1	0	0	1	0	0	0	0	0	0	0	0	0	0	0	0	0	0	0	0	0	0	0	0	0	0	0	0	0	0	0
1	1	20	24	2020-03-10	1		2	2	620502	3	2	1	0	5	0	1	1	3	2	1	0	1	0	1	0	0	0	0	0	0	0	0	0	0	0	0	0	0	0	0	0	0	0	0	0	0	0	0	0
1	1	20	25	2020-03-11	1		5	1	620495	2	3	3	0	9	0	3	3	2	3	2	0	4	0	2	0	0	0	0	0	0	0	0	0	0	0	0	0	0	0	0	0	0	0	0	0	0	0	0	0
1	1	20	26	2020-03-12	1		3	4	620486	6	2	5	6	11	0	4	8	6	2	3	6	5	0	2	4	0	1	1	3	0	0	0	1	0	0	0	0	0	0	0	0	0	1	1	3	0	0	0	1
1	1	20	27	2020-03-13	1		4	3	620476	7	5	6	7	13	0	5	10	6	5	2	1	3	0	2	1	0	1	2	3	0	0	0	1	0	0	0	0	0	0	0	0	0	0	1	0	0	0	0	0
1	1	20	28	2020-03-14	1		5	3	620458	15	5	10	9	14	0	8	14	13	5	5	2	2	0	4	1	0	1	2	4	0	0	0	2	0	0	0	0	0	0	0	0	0	0	0	1	0	0	0	1
1	1	20	29	2020-03-15	1		8	5	620443	10	12	11	22	19	0	9	18	7	12	5	18	8	0	4	4	0	1	4	5	0	0	0	4	0	0	0	0	0	0	0	0	0	0	3	1	0	0	0	2
1	1	20	30	2020-03-16	1		6	4	620427	13	7	19	29	25	0	17	26	10	7	12	11	5	0	11	3	0	0	7	3	0	0	0	5	0	0	0	0	0	0	0	0	0	0	3	0	0	0	0	1
1	1	20	31	2020-03-17	1		9	10	620413	9	9	17	45	39	0	17	33	5	9	7	25	17	0	7	10	1	2	9	3	0	0	1	6	0	0	0	0	0	0	0	0	1	2	4	1	0	0	1	1
1	1	20	32	2020-03-18	1		11	3	620395	10	6	21	58	51	0	20	38	7	6	9	21	13	0	8	5	1	2	6	4	0	0	1	10	0	0	0	0	0	0	0	0	0	0	0	1	0	0	0	4
1	1	20	33	2020-03-19	1	Gatherings > 500 people outdoors cancelled & Gatherings > 100 people indoors cancelled	15	1	620375	10	5	17	79	57	0	16	45	5	5	6	31	14	0	6	13	1	3	13	4	0	0	1	12	0	0	0	0	0	0	0	0	0	1	8	2	0	0	0	2
1	1	20	34	2020-03-20	1		8	2	620359	13	5	10	93	64	0	9	50	8	5	5	28	14	0	5	18	1	5	18	6	0	0	2	13	0	0	0	1	0	0	0	0	0	3	10	3	0	0	1	2
1	1	20	35	2020-03-21	1		9	1	620347	8	8	11	98	76	0	9	51	3	8	5	22	13	0	3	9	1	5	16	10	0	0	2	13	0	0	0	1	0	0	0	0	0	0	6	4	0	0	0	0
1	1	20	36	2020-03-22	1		5	1	620337	10	3	18	102	84	0	15	58	5	3	8	22	8	0	7	9	2	5	12	12	0	0	2	20	0	0	0	1	0	0	0	0	1	1	3	2	0	0	0	7
1	1	20	37	2020-03-23	1	National Restrictions: Pubs, hotels, clubs, restaurants and recreation facilities are closed.	6	5	620327	9	5	13	102	99	0	10	53	4	5	3	20	14	0	3	10	5	3	12	12	0	0	3	21	0	0	0	1	0	0	0	0	3	0	4	3	0	0	1	2
1	1	20	38	2020-03-24	2		6	1	620319	6	5	14	96	112	0	11	49	2	5	5	17	7	0	5	7	1	1	12	12	0	0	3	23	0	0	0	1	0	0	0	0	0	0	3	3	0	0	0	3
1	1	20	39	2020-03-25	2		3	2	620311	8	3	12	98	121	0	9	52	5	3	5	15	11	0	4	10	1	1	15	10	0	0	3	24	0	0	0	2	0	0	0	0	0	0	7	0	0	0	0	4
1	1	20	40	2020-03-26	2	Border Closure: Anyone who arrives in Queensland from another state or territory must self-quarantine for 14 days, unless they are an exempt person	4	1	620303	7	5	12	97	131	0	9	48	4	5	3	12	5	0	3	5	1	2	15	9	0	0	2	23	0	0	0	2	0	0	0	0	0	1	3	2	0	0	0	1
1	1	20	41	2020-03-27	2	Queenslanders cannot have more than 10 people in their house at any one time, excluding households where more than 10 people ordinarily reside. People are asked to stay at home where possible.	2	2	620295	9	4	12	94	142	0	9	49	6	4	5	13	7	0	4	8	1	0	15	9	0	0	2	26	0	0	0	1	0	0	0	0	0	1	3	3	0	0	0	3
1	1	20	42	2020-03-28	2	Overseas travellers must self isolate for 14 days. School Closures in Queensland (from Monday).	4	0	620289	5	6	12	91	151	0	9	48	2	6	4	16	7	0	4	9	1	1	14	9	0	0	1	26	0	0	1	1	0	0	0	0	0	1	4	3	0	0	0	2
1	1	20	43	2020-03-29	3		2	3	620286	4	2	12	85	164	0	9	42	1	2	6	3	6	0	4	0	1	1	10	6	0	0	1	27	0	0	1	1	0	0	0	0	0	0	0	0	0	0	0	1
1	1	20	44	2020-03-30	3		2	1	620284	3	1	6	77	176	0	4	35	0	1	2	10	9	0	2	8	1	2	10	4	0	0	0	26	0	0	1	2	0	0	0	0	0	1	6	0	0	0	0	1
1	1	20	45	2020-03-31	3		1	0	620282	4	0	5	72	180	0	3	35	1	0	1	10	4	0	1	7	0	4	13	4	0	0	0	23	0	0	1	2	0	0	0	0	0	2	4	1	0	0	0	1
1	1	20	46	2020-04-01	3		0	0	620280	5	1	4	62	187	1	3	30	2	1	0	2	1	1	0	2	0	3	12	3	0	0	0	20	0	0	1	2	0	0	0	1	0	0	2	0	0	0	0	0
1	1	20	47	2020-04-02	3		0	1	620278	5	2	3	50	197	1	3	26	2	2	1	4	1	0	1	4	0	2	7	3	0	0	0	17	0	0	1	3	0	0	0	1	0	0	1	2	0	0	0	1
1	1	20	48	2020-04-03	3		0	0	620277	4	2	3	46	199	1	3	27	1	2	2	4	0	0	2	4	0	3	7	4	0	0	0	15	0	0	1	3	0	0	0	1	0	1	2	1	0	0	0	0
1	1	20	49	2020-04-04	3		0	1	620275	5	1	4	43	201	1	3	28	2	1	2	2	2	0	1	2	0	4	6	5	0	0	0	13	0	0	1	4	0	0	0	1	0	1	0	1	0	0	0	0
1	1	20	50	2020-04-05	3		0	0	620275	3	2	4	31	213	1	2	17	0	2	1	1	1	0	0	1	0	1	4	0	0	0	0	12	0	0	0	5	0	0	0	1	0	0	0	0	0	0	0	1
1	1	20	51	2020-04-06	3		0	1	620274	4	0	4	26	217	1	2	17	1	0	2	3	2	0	1	3	0	1	4	0	0	0	0	12	0	0	0	3	0	0	0	1	0	0	2	0	0	0	0	1
1	1	20	52	2020-04-07	3		0	0	620274	3	1	2	22	222	1	1	15	0	1	0	0	2	0	0	0	0	1	2	0	0	0	0	10	0	0	0	4	0	0	0	1	0	0	0	0	0	0	0	0
1	1	20	53	2020-04-08	3		0	0	620274	1	2	3	20	223	1	2	16	0	2	1	0	0	0	1	0	0	1	2	0	0	0	0	9	0	0	0	4	0	0	0	1	0	0	0	0	0	0	0	0
1	1	20	54	2020-04-09	3		0	1	620272	3	0	4	17	226	1	3	16	2	0	2	1	0	0	2	1	0	0	3	0	0	0	0	8	0	0	0	3	0	0	0	1	0	0	1	0	0	0	0	0
1	1	20	55	2020-04-10	3		1	0	620269	3	2	2	13	232	1	2	12	2	2	0	3	3	0	0	1	0	0	2	0	0	0	1	3	0	0	0	5	0	0	0	1	0	0	0	0	0	0	1	0
1	1	20	56	2020-04-11	3		0	0	620268	2	2	3	13	233	1	3	13	1	2	2	2	0	0	2	2	0	0	3	0	0	0	1	3	0	0	0	4	0	0	0	1	0	0	2	0	0	0	0	0
1	1	20	57	2020-04-12	3		0	0	620266	2	2	4	12	235	1	4	13	2	2	2	1	1	0	2	1	0	0	3	0	0	0	1	3	0	0	0	3	0	0	0	1	0	0	1	0	0	0	0	0
1	1	20	58	2020-04-13	3		0	0	620263	3	2	3	12	237	1	3	13	3	2	2	1	2	0	2	1	0	1	3	0	0	0	1	3	0	0	0	3	0	0	0	1	0	1	0	0	0	0	0	0
1	1	20	59	2020-04-14	3		0	0	620259	4	3	5	12	237	1	5	15	4	3	2	0	0	0	2	0	0	1	3	0	0	0	1	2	0	0	0	3	0	0	0	1	0	0	0	0	0	0	0	0
1	1	20	60	2020-04-15	3		0	0	620257	2	4	6	11	239	2	6	16	2	4	3	3	1	1	3	3	0	2	2	0	0	0	2	2	0	0	0	2	0	0	0	2	0	1	1	0	0	0	1	0
1	1	20	61	2020-04-16	3		0	0	620253	4	2	7	11	242	2	7	17	4	2	4	2	2	0	4	2	0	3	1	1	0	0	2	1	0	0	0	2	0	0	0	2	0	1	0	1	0	0	0	0
1	1	20	62	2020-04-17	3		0	0	620251	2	4	4	8	250	2	4	11	2	4	2	2	4	0	2	2	0	1	2	1	0	0	2	0	0	0	0	1	0	0	0	2	0	1	1	0	0	0	0	0
1	1	20	63	2020-04-18	3		0	0	620251	0	2	6	9	251	2	6	14	0	2	4	3	1	0	4	3	0	2	1	2	0	0	1	0	0	0	1	1	0	0	0	2	0	1	1	1	0	0	0	0
1	1	20	64	2020-04-19	3		0	0	620250	1	0	7	9	252	2	7	15	1	0	2	3	0	0	2	3	0	1	1	3	0	0	1	1	0	0	1	0	0	0	0	2	0	0	1	1	0	0	0	1
1	1	20	65	2020-04-20	3		0	0	620250	0	1	6	8	254	2	6	13	0	1	0	2	0	0	0	2	0	0	2	2	0	0	1	1	0	0	1	0	0	0	0	2	0	0	2	0	0	0	0	0
1	1	20	66	2020-04-21	3		0	0	620250	0	0	3	11	255	2	3	13	0	0	1	3	1	0	1	3	0	0	4	2	0	0	2	1	0	0	1	0	0	0	0	2	0	0	2	0	0	0	1	0
1	1	20	67	2020-04-22	3		0	0	620248	2	0	3	11	255	2	3	13	2	0	0	2	0	0	0	2	1	0	5	1	0	0	1	1	0	0	1	0	0	0	0	2	1	0	1	0	0	0	0	0
1	1	20	68	2020-04-23	3		0	0	620247	1	2	0	11	257	2	0	11	1	2	0	2	1	0	0	2	1	0	6	1	0	0	1	1	0	0	1	0	0	0	0	2	0	0	2	0	0	0	0	0
1	1	20	69	2020-04-24	3		0	0	620245	2	1	2	12	256	2	2	14	2	1	2	1	0	0	2	1	1	1	6	1	0	0	1	1	0	0	1	0	0	0	0	2	0	1	0	0	0	0	0	0
1	1	20	70	2020-04-25	3		0	0	620243	2	2	3	10	258	2	3	13	2	2	1	0	0	0	1	0	1	1	4	1	0	0	1	1	0	0	1	0	0	0	0	2	0	0	0	0	0	0	0	0
1	1	21	1	2020-02-16	1		0	0	620520	0	0	0	0	0	0	0	0	0	0	0	0	0	0	0	0	0	0	0	0	0	0	0	0	0	0	0	0	0	0	0	0	0	0	0	0	0	0	0	0
1	1	21	2	2020-02-17	1		0	0	620520	0	0	0	0	0	0	0	0	0	0	0	0	0	0	0	0	0	0	0	0	0	0	0	0	0	0	0	0	0	0	0	0	0	0	0	0	0	0	0	0
1	1	21	3	2020-02-18	1		0	0	620520	0	0	0	0	0	0	0	0	0	0	0	0	0	0	0	0	0	0	0	0	0	0	0	0	0	0	0	0	0	0	0	0	0	0	0	0	0	0	0	0
1	1	21	4	2020-02-19	1		0	0	620520	0	0	0	0	0	0	0	0	0	0	0	0	0	0	0	0	0	0	0	0	0	0	0	0	0	0	0	0	0	0	0	0	0	0	0	0	0	0	0	0
1	1	21	5	2020-02-20	1		0	0	620520	0	0	0	0	0	0	0	0	0	0	0	0	0	0	0	0	0	0	0	0	0	0	0	0	0	0	0	0	0	0	0	0	0	0	0	0	0	0	0	0
1	1	21	6	2020-02-21	1		0	0	620520	0	0	0	0	0	0	0	0	0	0	0	0	0	0	0	0	0	0	0	0	0	0	0	0	0	0	0	0	0	0	0	0	0	0	0	0	0	0	0	0
1	1	21	7	2020-02-22	1		0	0	620520	0	0	0	0	0	0	0	0	0	0	0	0	0	0	0	0	0	0	0	0	0	0	0	0	0	0	0	0	0	0	0	0	0	0	0	0	0	0	0	0
1	1	21	8	2020-02-23	1		0	0	620520	0	0	0	0	0	0	0	0	0	0	0	0	0	0	0	0	0	0	0	0	0	0	0	0	0	0	0	0	0	0	0	0	0	0	0	0	0	0	0	0
1	1	21	9	2020-02-24	1		0	0	620520	0	0	0	0	0	0	0	0	0	0	0	0	0	0	0	0	0	0	0	0	0	0	0	0	0	0	0	0	0	0	0	0	0	0	0	0	0	0	0	0
1	1	21	10	2020-02-25	1		0	0	620520	0	0	0	0	0	0	0	0	0	0	0	0	0	0	0	0	0	0	0	0	0	0	0	0	0	0	0	0	0	0	0	0	0	0	0	0	0	0	0	0
1	1	21	11	2020-02-26	1		0	0	620520	0	0	0	0	0	0	0	0	0	0	0	0	0	0	0	0	0	0	0	0	0	0	0	0	0	0	0	0	0	0	0	0	0	0	0	0	0	0	0	0
1	1	21	12	2020-02-27	1		1	0	620519	0	0	0	0	1	0	0	0	0	0	0	0	1	0	0	0	0	0	0	0	0	0	0	0	0	0	0	0	0	0	0	0	0	0	0	0	0	0	0	0
1	1	21	13	2020-02-28	1		0	0	620519	0	0	0	0	1	0	0	0	0	0	0	0	0	0	0	0	0	0	0	0	0	0	0	0	0	0	0	0	0	0	0	0	0	0	0	0	0	0	0	0
1	1	21	14	2020-02-29	1		0	0	620519	0	0	0	0	1	0	0	0	0	0	0	0	0	0	0	0	0	0	0	0	0	0	0	0	0	0	0	0	0	0	0	0	0	0	0	0	0	0	0	0
1	1	21	15	2020-03-01	1		0	0	620519	0	0	0	0	1	0	0	0	0	0	0	0	0	0	0	0	0	0	0	0	0	0	0	0	0	0	0	0	0	0	0	0	0	0	0	0	0	0	0	0
1	1	21	16	2020-03-02	1		0	0	620519	0	0	0	0	1	0	0	0	0	0	0	0	0	0	0	0	0	0	0	0	0	0	0	0	0	0	0	0	0	0	0	0	0	0	0	0	0	0	0	0
1	1	21	17	2020-03-03	1		0	0	620519	0	0	0	0	1	0	0	0	0	0	0	0	0	0	0	0	0	0	0	0	0	0	0	0	0	0	0	0	0	0	0	0	0	0	0	0	0	0	0	0
1	1	21	18	2020-03-04	1		0	1	620519	0	0	0	0	1	0	0	0	0	0	0	0	0	0	0	0	0	0	0	0	0	0	0	0	0	0	0	0	0	0	0	0	0	0	0	0	0	0	0	0
1	1	21	19	2020-03-05	1		1	0	620517	1	0	0	0	1	0	0	0	1	0	0	0	0	0	0	0	0	0	0	0	0	0	0	0	0	0	0	0	0	0	0	0	0	0	0	0	0	0	0	0
1	1	21	20	2020-03-06	1		1	0	620514	2	1	0	0	1	0	0	0	2	1	0	0	0	0	0	0	0	0	0	0	0	0	0	0	0	0	0	0	0	0	0	0	0	0	0	0	0	0	0	0
1	1	21	21	2020-03-07	1		0	2	620511	3	2	1	0	3	0	1	1	3	2	1	0	2	0	1	0	0	0	0	0	0	0	0	0	0	0	0	0	0	0	0	0	0	0	0	0	0	0	0	0
1	1	21	22	2020-03-08	1		2	0	620508	1	3	3	0	4	0	3	3	1	3	2	0	1	0	2	0	0	0	0	0	0	0	0	0	0	0	0	0	0	0	0	0	0	0	0	0	0	0	0	0
1	1	21	23	2020-03-09	1		5	0	620501	2	1	5	1	6	0	4	5	2	1	3	1	3	0	2	1	0	0	1	0	0	0	0	0	0	0	0	0	0	0	0	0	0	0	1	0	0	0	0	0
1	1	21	24	2020-03-10	1		2	2	620496	3	2	3	2	9	0	3	5	3	2	1	1	4	0	1	1	0	0	1	1	0	0	0	0	0	0	0	0	0	0	0	0	0	0	0	1	0	0	0	0
1	1	21	25	2020-03-11	1		5	1	620485	6	3	4	6	14	0	4	7	6	3	2	4	6	0	2	1	0	0	3	2	0	0	1	0	0	0	0	0	0	0	0	0	0	0	2	1	0	0	1	0
1	1	21	26	2020-03-12	1		3	4	620479	3	6	5	5	18	0	3	5	3	6	3	1	3	0	1	1	0	0	2	1	0	0	1	1	0	0	0	0	0	0	0	0	0	0	0	0	0	0	0	1
1	1	21	27	2020-03-13	1		4	3	620468	7	3	8	7	21	0	6	10	7	3	6	3	5	0	5	3	0	0	4	1	0	0	1	1	0	0	0	0	0	0	0	0	0	0	2	1	0	0	0	0
1	1	21	28	2020-03-14	1		5	3	620454	9	7	9	12	24	0	8	16	9	7	3	5	7	0	3	4	0	0	6	3	0	0	1	2	0	0	0	0	0	0	0	0	0	0	2	2	0	0	0	1
1	1	21	29	2020-03-15	1		8	5	620437	9	9	13	21	31	0	12	21	9	9	7	15	8	0	7	3	1	0	6	3	0	0	1	2	0	0	0	0	0	0	0	0	1	0	2	0	0	0	0	0
1	1	21	30	2020-03-16	1		6	4	620423	9	8	13	31	41	0	11	24	8	8	9	14	11	0	7	6	1	1	9	1	0	0	1	4	0	0	0	0	0	0	0	0	0	1	4	0	0	0	0	2
1	1	21	31	2020-03-17	1		9	10	620410	6	7	17	39	52	0	13	26	4	7	8	16	10	0	5	3	1	1	9	0	0	0	1	5	0	0	0	0	0	0	0	0	0	0	3	0	0	0	0	1
1	1	21	32	2020-03-18	1		11	3	620395	6	4	21	48	64	0	17	32	4	4	7	22	13	0	6	6	0	1	7	1	0	0	1	7	0	0	1	0	0	0	0	0	0	0	2	1	0	0	1	2
1	1	21	33	2020-03-19	1	Gatherings > 500 people outdoors cancelled & Gatherings > 100 people indoors cancelled	15	1	620371	11	4	16	67	74	0	12	35	9	4	4	31	14	0	4	11	1	2	8	2	0	0	1	11	0	0	1	0	0	0	0	0	1	1	5	1	0	0	0	4
1	1	21	34	2020-03-20	1		8	2	620352	13	9	16	78	83	0	12	40	11	9	4	19	14	0	3	7	0	2	14	2	0	0	1	11	0	0	1	0	0	0	0	0	0	0	7	0	0	0	0	0
1	1	21	35	2020-03-21	1		9	1	620330	14	12	17	89	95	0	13	48	13	12	9	27	17	0	8	13	0	1	19	3	0	0	1	14	0	0	1	0	0	0	0	0	0	1	9	2	0	0	0	3
1	1	21	36	2020-03-22	1		5	1	620314	13	12	20	93	105	0	15	58	11	12	12	25	17	0	10	15	0	2	17	8	0	0	3	17	0	0	1	0	0	0	0	0	0	2	3	6	0	0	2	3
1	1	21	37	2020-03-23	1	National Restrictions: Pubs, hotels, clubs, restaurants and recreation facilities are closed.	6	5	620298	12	11	26	93	121	0	23	62	10	11	12	14	11	0	11	5	0	3	12	9	0	0	4	17	0	0	1	0	0	0	0	0	0	2	1	3	0	0	1	0
1	1	21	38	2020-03-24	2		6	1	620282	12	10	27	96	131	0	24	68	10	10	11	21	13	0	10	13	0	4	11	11	0	0	5	18	0	0	1	1	0	0	0	0	0	1	6	3	0	0	1	2
1	1	21	39	2020-03-25	2		3	2	620274	8	9	31	101	136	0	29	78	5	9	10	13	10	0	10	10	1	4	13	14	0	0	5	18	0	0	0	1	0	0	0	0	1	1	3	4	0	0	0	1
1	1	21	40	2020-03-26	2	Border Closure: Anyone who arrives in Queensland from another state or territory must self-quarantine for 14 days, unless they are an exempt person	4	1	620259	14	5	32	98	150	0	28	74	11	5	9	14	7	0	7	9	0	3	13	15	0	0	5	15	0	0	0	2	0	0	0	0	0	0	5	4	0	0	0	1
1	1	21	41	2020-03-27	2	Queenslanders cannot have more than 10 people in their house at any one time, excluding households where more than 10 people ordinarily reside. People are asked to stay at home where possible.	2	2	620249	11	11	20	109	160	0	17	74	8	11	5	21	12	0	4	16	0	2	21	15	0	0	5	19	0	0	1	2	0	0	0	0	0	0	12	1	0	0	1	4
1	1	21	42	2020-03-28	2	Overseas travellers must self isolate for 14 days. School Closures in Queensland (from Monday).	4	0	620239	10	7	27	101	170	0	23	76	6	7	11	18	3	0	10	11	0	3	20	10	0	0	5	20	0	0	1	3	0	0	0	0	0	3	6	1	0	0	0	2
1	1	21	43	2020-03-29	3		2	3	620228	13	6	24	105	177	0	19	76	9	6	7	12	10	0	6	8	0	5	24	9	0	0	5	20	0	0	1	4	0	0	0	0	0	2	7	0	0	0	0	1
1	1	21	44	2020-03-30	3		2	1	620221	9	9	17	97	197	0	14	69	5	9	6	12	13	0	6	9	0	3	20	8	0	0	5	22	0	0	1	5	0	0	0	0	0	1	3	2	0	0	0	4
1	1	21	45	2020-03-31	3		1	0	620215	8	6	16	91	209	0	13	70	5	6	9	13	9	0	8	12	1	3	23	4	0	0	5	22	0	0	1	5	0	0	0	0	1	0	8	1	0	0	0	2
1	1	21	46	2020-04-01	3		0	0	620209	8	6	16	86	215	0	12	70	6	6	6	11	7	0	4	11	2	5	22	5	0	0	5	20	0	0	1	5	0	0	0	0	1	4	4	2	0	0	0	0
1	1	21	47	2020-04-02	3		0	1	620204	7	6	16	72	230	0	12	61	5	6	6	5	5	0	5	5	1	3	19	6	0	0	2	17	0	0	2	6	0	0	0	0	0	1	3	1	0	0	0	0
1	1	21	48	2020-04-03	3		0	0	620197	9	5	17	68	234	0	13	64	7	5	6	13	4	0	5	13	1	3	21	6	0	0	1	17	0	0	2	6	0	0	0	0	0	3	7	2	0	0	0	1
1	1	21	49	2020-04-04	3		0	1	620191	8	7	16	53	252	0	11	52	6	7	5	4	5	0	4	4	1	2	14	5	0	0	1	16	0	0	2	5	0	0	0	0	0	0	4	0	0	0	0	0
1	1	21	50	2020-04-05	3		0	0	620184	9	6	17	44	265	0	13	47	7	6	7	6	6	0	7	6	0	2	14	3	0	0	1	14	0	0	1	3	0	0	0	0	0	1	3	1	0	0	0	1
1	1	21	51	2020-04-06	3		0	1	620183	3	7	17	37	275	1	12	43	1	7	6	3	5	1	4	3	1	1	12	3	0	0	0	12	0	0	1	4	0	0	0	1	1	1	1	0	0	0	0	0
1	1	21	52	2020-04-07	3		0	0	620181	4	1	13	38	285	1	8	41	2	1	7	8	11	0	5	8	2	3	10	3	0	0	0	9	0	0	1	7	0	0	0	1	1	3	3	1	0	0	0	0
1	1	21	53	2020-04-08	3		0	0	620178	5	2	9	31	297	1	4	31	3	2	1	3	4	0	0	3	1	3	7	3	0	0	0	8	0	0	0	6	0	0	0	1	0	0	3	0	0	0	0	0
1	1	21	54	2020-04-09	3		0	1	620178	3	2	9	27	302	1	5	29	0	2	2	2	2	0	2	2	1	2	7	2	0	0	0	7	0	0	0	5	0	0	0	1	0	0	2	0	0	0	0	0
1	1	21	55	2020-04-10	3		1	0	620176	4	0	7	22	309	2	5	25	1	0	2	8	2	1	2	7	0	3	5	1	0	0	0	6	0	0	0	6	0	0	0	2	0	2	4	0	0	0	0	1
1	1	21	56	2020-04-11	3		0	0	620175	4	1	5	19	314	2	3	20	1	1	0	5	1	0	0	5	0	4	1	0	0	0	2	4	0	0	0	7	0	0	0	2	0	2	1	0	0	0	2	0
1	1	21	57	2020-04-12	3		0	0	620173	5	1	4	21	314	2	3	22	2	1	1	3	1	0	1	2	0	4	2	0	0	0	3	5	0	0	0	6	0	0	0	2	0	0	1	0	0	0	1	1
1	1	21	58	2020-04-13	3		0	0	620171	5	2	3	18	318	3	3	19	2	2	1	0	2	1	1	0	0	4	1	0	0	0	3	5	0	0	0	4	0	0	0	3	0	0	0	0	0	0	0	0
1	1	21	59	2020-04-14	3		0	0	620169	5	2	4	15	321	4	4	18	2	2	2	1	1	1	2	1	0	2	2	0	0	0	3	4	0	0	0	3	0	0	0	4	0	0	1	0	0	0	0	0
1	1	21	60	2020-04-15	3		0	0	620169	3	2	4	15	322	5	4	18	0	2	2	2	1	1	2	2	0	3	3	0	0	0	3	3	0	0	0	3	0	0	0	5	0	1	1	0	0	0	0	0
1	1	21	61	2020-04-16	3		0	0	620169	3	0	4	16	323	5	4	19	0	0	2	3	1	0	2	3	0	2	4	1	0	0	4	2	0	0	0	3	0	0	0	5	0	0	1	1	0	0	1	0
1	1	21	62	2020-04-17	3		0	0	620169	3	0	3	14	326	5	3	16	0	0	0	1	1	0	0	1	0	2	3	0	0	0	5	1	0	0	0	3	0	0	0	5	0	0	0	0	0	0	1	0
1	1	21	63	2020-04-18	3		0	0	620168	4	0	1	14	328	5	1	14	1	0	0	1	1	0	0	1	0	2	4	0	0	0	5	1	0	0	0	1	0	0	0	5	0	0	1	0	0	0	0	0
1	1	21	64	2020-04-19	3		0	0	620167	4	1	0	12	331	5	0	11	1	1	0	1	1	0	0	1	0	1	3	0	0	0	5	1	0	0	0	1	0	0	0	5	0	1	0	0	0	0	0	0
1	1	21	65	2020-04-20	3		0	0	620167	3	1	1	12	330	6	0	11	0	1	1	1	0	1	0	1	0	2	3	0	0	0	5	1	0	0	0	1	0	0	0	6	0	1	0	0	0	0	0	0
1	1	21	66	2020-04-21	3		0	0	620167	3	0	2	8	334	6	1	8	0	0	1	1	0	0	1	1	0	2	1	0	0	0	3	1	0	0	0	1	0	0	0	6	0	1	0	0	0	0	0	0
1	1	21	67	2020-04-22	3		0	0	620167	3	0	1	5	338	6	1	6	0	0	0	0	1	0	0	0	0	1	0	0	0	0	3	0	0	0	0	1	0	0	0	6	0	0	0	0	0	0	0	0
1	1	21	68	2020-04-23	3		0	0	620167	2	1	1	5	338	6	1	6	0	1	0	0	0	0	0	0	0	1	0	0	0	0	3	0	0	0	0	1	0	0	0	6	0	0	0	0	0	0	0	0
1	1	21	69	2020-04-24	3		0	0	620167	2	0	2	5	338	6	2	7	0	0	1	0	0	0	1	0	0	1	0	0	0	0	3	0	0	0	0	1	0	0	0	6	0	0	0	0	0	0	0	0
1	1	21	70	2020-04-25	3		0	0	620167	2	0	1	2	342	6	1	3	0	0	0	1	0	0	0	1	0	0	0	0	0	0	1	1	0	0	0	0	0	0	0	6	0	0	0	0	0	0	0	1
1	1	22	1	2020-02-16	1		0	0	620520	0	0	0	0	0	0	0	0	0	0	0	0	0	0	0	0	0	0	0	0	0	0	0	0	0	0	0	0	0	0	0	0	0	0	0	0	0	0	0	0
1	1	22	2	2020-02-17	1		0	0	620520	0	0	0	0	0	0	0	0	0	0	0	0	0	0	0	0	0	0	0	0	0	0	0	0	0	0	0	0	0	0	0	0	0	0	0	0	0	0	0	0
1	1	22	3	2020-02-18	1		0	0	620520	0	0	0	0	0	0	0	0	0	0	0	0	0	0	0	0	0	0	0	0	0	0	0	0	0	0	0	0	0	0	0	0	0	0	0	0	0	0	0	0
1	1	22	4	2020-02-19	1		0	0	620520	0	0	0	0	0	0	0	0	0	0	0	0	0	0	0	0	0	0	0	0	0	0	0	0	0	0	0	0	0	0	0	0	0	0	0	0	0	0	0	0
1	1	22	5	2020-02-20	1		0	0	620520	0	0	0	0	0	0	0	0	0	0	0	0	0	0	0	0	0	0	0	0	0	0	0	0	0	0	0	0	0	0	0	0	0	0	0	0	0	0	0	0
1	1	22	6	2020-02-21	1		0	0	620520	0	0	0	0	0	0	0	0	0	0	0	0	0	0	0	0	0	0	0	0	0	0	0	0	0	0	0	0	0	0	0	0	0	0	0	0	0	0	0	0
1	1	22	7	2020-02-22	1		0	0	620520	0	0	0	0	0	0	0	0	0	0	0	0	0	0	0	0	0	0	0	0	0	0	0	0	0	0	0	0	0	0	0	0	0	0	0	0	0	0	0	0
1	1	22	8	2020-02-23	1		0	0	620520	0	0	0	0	0	0	0	0	0	0	0	0	0	0	0	0	0	0	0	0	0	0	0	0	0	0	0	0	0	0	0	0	0	0	0	0	0	0	0	0
1	1	22	9	2020-02-24	1		0	0	620520	0	0	0	0	0	0	0	0	0	0	0	0	0	0	0	0	0	0	0	0	0	0	0	0	0	0	0	0	0	0	0	0	0	0	0	0	0	0	0	0
1	1	22	10	2020-02-25	1		0	0	620520	0	0	0	0	0	0	0	0	0	0	0	0	0	0	0	0	0	0	0	0	0	0	0	0	0	0	0	0	0	0	0	0	0	0	0	0	0	0	0	0
1	1	22	11	2020-02-26	1		0	0	620520	0	0	0	0	0	0	0	0	0	0	0	0	0	0	0	0	0	0	0	0	0	0	0	0	0	0	0	0	0	0	0	0	0	0	0	0	0	0	0	0
1	1	22	12	2020-02-27	1		1	0	620519	0	0	0	0	1	0	0	0	0	0	0	0	1	0	0	0	0	0	0	0	0	0	0	0	0	0	0	0	0	0	0	0	0	0	0	0	0	0	0	0
1	1	22	13	2020-02-28	1		0	0	620519	0	0	0	0	1	0	0	0	0	0	0	0	0	0	0	0	0	0	0	0	0	0	0	0	0	0	0	0	0	0	0	0	0	0	0	0	0	0	0	0
1	1	22	14	2020-02-29	1		0	0	620519	0	0	0	0	1	0	0	0	0	0	0	0	0	0	0	0	0	0	0	0	0	0	0	0	0	0	0	0	0	0	0	0	0	0	0	0	0	0	0	0
1	1	22	15	2020-03-01	1		0	0	620519	0	0	0	0	1	0	0	0	0	0	0	0	0	0	0	0	0	0	0	0	0	0	0	0	0	0	0	0	0	0	0	0	0	0	0	0	0	0	0	0
1	1	22	16	2020-03-02	1		0	0	620519	0	0	0	0	1	0	0	0	0	0	0	0	0	0	0	0	0	0	0	0	0	0	0	0	0	0	0	0	0	0	0	0	0	0	0	0	0	0	0	0
1	1	22	17	2020-03-03	1		0	0	620519	0	0	0	0	1	0	0	0	0	0	0	0	0	0	0	0	0	0	0	0	0	0	0	0	0	0	0	0	0	0	0	0	0	0	0	0	0	0	0	0
1	1	22	18	2020-03-04	1		0	1	620519	0	0	0	0	1	0	0	0	0	0	0	0	0	0	0	0	0	0	0	0	0	0	0	0	0	0	0	0	0	0	0	0	0	0	0	0	0	0	0	0
1	1	22	19	2020-03-05	1		1	0	620518	0	0	0	0	2	0	0	0	0	0	0	0	1	0	0	0	0	0	0	0	0	0	0	0	0	0	0	0	0	0	0	0	0	0	0	0	0	0	0	0
1	1	22	20	2020-03-06	1		1	0	620517	0	0	0	0	2	0	0	0	0	0	0	0	0	0	0	0	0	0	0	0	0	0	0	0	0	0	0	0	0	0	0	0	0	0	0	0	0	0	0	0
1	1	22	21	2020-03-07	1		0	2	620517	0	0	0	0	3	0	0	0	0	0	0	0	1	0	0	0	0	0	0	0	0	0	0	0	0	0	0	0	0	0	0	0	0	0	0	0	0	0	0	0
1	1	22	22	2020-03-08	1		2	0	620515	0	0	0	0	3	0	0	0	0	0	0	0	0	0	0	0	0	0	0	0	0	0	0	0	0	0	0	0	0	0	0	0	0	0	0	0	0	0	0	0
1	1	22	23	2020-03-09	1		5	0	620508	2	0	0	0	7	0	0	0	2	0	0	0	4	0	0	0	0	0	0	0	0	0	0	0	0	0	0	0	0	0	0	0	0	0	0	0	0	0	0	0
1	1	22	24	2020-03-10	1		2	2	620505	2	1	0	1	7	0	0	1	1	1	0	1	1	0	0	1	0	0	1	0	0	0	0	0	0	0	0	0	0	0	0	0	0	0	1	0	0	0	0	0
1	1	22	25	2020-03-11	1		5	1	620497	4	1	1	1	12	0	1	2	3	1	1	0	5	0	1	0	0	0	1	0	0	0	0	0	0	0	0	0	0	0	0	0	0	0	0	0	0	0	0	0
1	1	22	26	2020-03-12	1		3	4	620488	7	3	2	1	14	0	1	2	6	3	1	1	2	0	0	1	0	0	0	0	0	0	0	1	0	0	0	0	0	0	0	0	0	0	0	0	0	0	0	1
1	1	22	27	2020-03-13	1		4	3	620478	7	6	4	3	18	0	3	5	6	6	3	2	5	0	3	1	0	0	1	0	0	0	0	2	0	0	0	0	0	0	0	0	0	0	1	0	0	0	0	1
1	1	22	28	2020-03-14	1		5	3	620467	7	6	8	6	19	0	8	12	6	6	6	3	3	0	6	2	0	0	2	1	0	0	0	3	0	0	0	0	0	0	0	0	0	0	1	1	0	0	0	1
1	1	22	29	2020-03-15	1		8	5	620452	10	4	10	18	25	0	10	18	7	4	6	16	10	0	6	4	0	0	3	2	0	0	0	5	0	0	0	0	0	0	0	0	0	0	1	1	0	0	0	2
1	1	22	30	2020-03-16	1		6	4	620440	10	6	12	26	30	0	10	20	6	6	4	10	5	0	2	2	0	0	5	2	0	0	0	5	0	0	0	0	0	0	0	0	0	0	3	0	0	0	0	0
1	1	22	31	2020-03-17	1		9	10	620426	9	6	9	42	39	0	7	25	5	6	6	22	16	0	4	10	0	0	9	3	0	0	0	8	0	0	0	0	0	0	0	0	0	0	6	1	0	0	0	3
1	1	22	32	2020-03-18	1		11	3	620406	12	6	10	54	51	0	10	31	9	6	6	20	15	0	6	6	0	1	11	3	0	0	0	9	0	0	0	0	0	0	0	0	0	1	4	1	0	0	0	1
1	1	22	33	2020-03-19	1	Gatherings > 500 people outdoors cancelled & Gatherings > 100 people indoors cancelled	15	1	620376	18	9	12	68	63	0	12	34	15	9	6	30	11	0	6	7	0	2	8	4	0	0	0	11	0	0	0	0	0	0	0	0	0	1	3	1	0	0	0	2
1	1	22	34	2020-03-20	1		8	2	620361	10	15	14	77	70	0	13	39	7	15	9	20	9	0	8	7	0	3	10	6	0	0	1	12	0	0	0	0	0	0	0	0	0	1	4	3	0	0	1	1
1	1	22	35	2020-03-21	1		9	1	620337	18	7	26	85	79	0	23	51	15	7	15	19	10	0	13	6	0	2	14	7	0	0	1	12	0	0	0	0	0	0	0	0	0	0	6	3	0	0	0	0
1	1	22	36	2020-03-22	1		5	1	620316	19	15	23	89	90	0	19	53	16	15	7	23	11	0	6	14	0	5	17	8	0	0	1	13	0	0	0	0	0	0	0	0	0	3	8	3	0	0	0	3
1	1	22	37	2020-03-23	1	National Restrictions: Pubs, hotels, clubs, restaurants and recreation facilities are closed.	6	5	620300	13	16	27	94	103	0	22	61	10	16	15	19	14	0	13	9	2	5	18	11	0	0	1	13	0	0	0	0	0	0	0	0	2	0	4	5	0	0	0	0
1	1	22	38	2020-03-24	2		6	1	620284	14	9	33	98	118	0	25	66	10	9	16	20	16	0	12	11	1	4	17	14	0	0	2	15	0	0	0	0	0	0	0	0	0	0	5	4	0	0	1	2
1	1	22	39	2020-03-25	2		3	2	620269	16	10	26	106	123	0	19	73	12	10	9	27	14	0	8	23	2	5	20	17	0	0	3	18	0	0	0	1	0	0	0	0	1	1	10	7	0	0	1	4
1	1	22	40	2020-03-26	2	Border Closure: Anyone who arrives in Queensland from another state or territory must self-quarantine for 14 days, unless they are an exempt person	4	1	620254	15	12	27	109	135	0	20	74	11	12	10	19	8	0	8	12	1	6	24	14	0	0	4	17	0	0	0	1	0	0	0	0	0	2	9	1	0	0	1	0
1	1	22	41	2020-03-27	2	Queenslanders cannot have more than 10 people in their house at any one time, excluding households where more than 10 people ordinarily reside. People are asked to stay at home where possible.	2	2	620237	18	12	29	102	156	0	22	70	15	12	12	11	12	0	11	8	1	4	24	11	0	0	4	16	0	0	0	1	0	0	0	0	0	2	6	1	0	0	0	0
1	1	22	42	2020-03-28	2	Overseas travellers must self isolate for 14 days. School Closures in Queensland (from Monday).	4	0	620219	16	16	29	99	171	0	22	72	14	16	12	20	13	0	10	11	1	4	28	9	0	0	4	16	0	0	0	2	0	0	0	0	0	1	7	3	0	0	0	3
1	1	22	43	2020-03-29	3		2	3	620210	10	13	32	97	187	0	25	77	7	13	16	17	14	0	14	14	1	6	27	9	0	0	4	13	0	0	0	4	0	0	0	0	0	5	6	3	0	0	0	0
1	1	22	44	2020-03-30	3		2	1	620202	9	7	34	89	206	0	25	73	6	7	13	11	12	0	10	8	2	5	23	8	0	0	4	13	0	0	0	4	0	0	0	0	1	1	4	1	0	0	0	1
1	1	22	45	2020-03-31	3		1	0	620199	5	6	29	88	216	0	21	75	2	6	7	18	9	0	4	17	1	7	24	8	0	0	4	14	0	0	0	4	0	0	0	0	0	2	10	1	0	0	1	3
1	1	22	46	2020-04-01	3		0	0	620189	13	2	26	76	228	0	19	71	10	2	6	13	7	0	5	11	2	8	19	6	0	0	6	17	0	0	0	3	0	0	0	0	1	4	3	0	0	0	2	3
1	1	22	47	2020-04-02	3		0	1	620186	6	10	11	71	248	0	7	56	3	10	2	13	15	0	1	12	1	8	13	6	0	0	8	18	0	0	0	5	0	0	0	0	1	2	4	1	0	0	2	3
1	1	22	48	2020-04-03	3		0	0	620182	8	2	17	67	255	0	14	63	4	2	10	6	2	0	10	6	1	7	13	6	0	0	8	17	0	0	0	4	0	0	0	0	0	1	4	1	0	0	0	0
1	1	22	49	2020-04-04	3		0	1	620176	9	5	11	67	262	0	9	61	6	5	2	8	7	0	2	8	1	8	14	4	0	0	8	18	0	0	0	4	0	0	0	0	0	1	6	0	0	0	0	1
1	1	22	50	2020-04-05	3		0	0	620173	6	6	8	60	275	0	7	54	3	6	5	7	6	0	5	7	0	7	14	3	0	0	7	14	0	0	1	6	0	0	0	0	0	3	3	1	0	0	0	0
1	1	22	51	2020-04-06	3		0	1	620170	6	3	9	53	285	0	7	50	3	3	6	5	4	0	5	5	0	6	13	3	0	0	6	13	0	0	1	5	0	0	0	0	0	2	3	0	0	0	0	0
1	1	22	52	2020-04-07	3		0	0	620167	6	3	8	46	296	0	6	42	3	3	3	2	4	0	2	2	1	4	7	3	0	0	6	12	0	0	1	5	0	0	0	0	1	1	0	0	0	0	0	0
1	1	22	53	2020-04-08	3		0	0	620165	5	3	9	37	304	1	7	36	2	3	3	4	1	1	2	4	0	4	6	1	0	0	6	10	0	0	1	5	0	0	0	1	0	1	2	0	0	0	1	0
1	1	22	54	2020-04-09	3		0	1	620164	3	3	7	36	310	1	5	33	1	3	3	5	4	0	2	5	0	4	7	1	0	0	5	9	0	0	1	5	0	0	0	1	0	1	3	0	0	0	0	1
1	1	22	55	2020-04-10	3		1	0	620163	1	2	8	30	317	1	7	30	0	2	3	5	2	0	3	4	0	4	6	1	0	0	4	7	0	0	1	3	0	0	0	1	0	2	2	0	0	0	0	0
1	1	22	56	2020-04-11	3		0	0	620159	5	0	6	26	323	2	5	25	4	0	2	4	4	1	2	4	1	3	6	1	0	0	4	4	0	0	1	4	0	0	0	2	1	1	2	0	0	0	0	0
1	1	22	57	2020-04-12	3		0	0	620158	2	4	2	20	332	2	1	18	1	4	0	5	2	0	0	5	1	2	5	1	0	0	3	2	0	0	1	4	0	0	0	2	0	2	3	0	0	0	0	0
1	1	22	58	2020-04-13	3		0	0	620156	3	1	5	14	339	2	5	17	2	1	4	0	1	0	4	0	1	2	4	0	0	0	2	1	0	0	0	3	0	0	0	2	0	0	0	0	0	0	0	0
1	1	22	59	2020-04-14	3		0	0	620155	3	1	4	13	342	2	4	16	1	1	1	3	1	0	1	2	1	2	5	0	0	0	2	1	0	0	0	2	0	0	0	2	0	1	1	0	0	0	1	0
1	1	22	60	2020-04-15	3		0	0	620154	3	1	5	11	344	2	5	15	1	1	1	0	0	0	1	0	1	2	3	0	0	0	2	1	0	0	0	2	0	0	0	2	0	0	0	0	0	0	0	0
1	1	22	61	2020-04-16	3		0	0	620154	2	1	4	12	345	2	4	15	0	1	1	4	0	0	1	4	1	3	3	0	0	0	2	1	0	0	0	2	0	0	0	2	1	1	2	0	0	0	0	0
1	1	22	62	2020-04-17	3		0	0	620153	3	0	2	12	348	2	1	12	1	0	1	2	2	0	0	2	0	3	4	0	0	0	2	1	0	0	0	2	0	0	0	2	0	0	2	0	0	0	0	0
1	1	22	63	2020-04-18	3		0	0	620152	3	1	1	9	352	2	1	9	1	1	0	0	1	0	0	0	0	1	4	0	0	0	2	0	0	0	0	0	0	0	0	2	0	0	0	0	0	0	0	0
1	1	22	64	2020-04-19	3		0	0	620147	7	1	1	8	352	4	1	8	5	1	1	1	0	2	1	1	0	1	5	0	0	0	2	0	0	0	0	0	0	0	0	4	0	0	1	0	0	0	0	0
1	1	22	65	2020-04-20	3		0	0	620145	4	5	1	6	355	4	1	6	2	5	1	0	1	0	1	0	0	1	4	0	0	0	1	0	0	0	0	0	0	0	0	4	0	0	0	0	0	0	0	0
1	1	22	66	2020-04-21	3		0	0	620142	5	2	6	6	355	4	5	10	3	2	5	1	0	0	4	1	0	1	4	0	0	0	1	0	0	0	0	0	0	0	0	4	0	0	0	1	0	0	0	0
1	1	22	67	2020-04-22	3		0	0	620138	5	4	7	5	357	4	6	10	4	4	2	1	1	0	2	1	0	1	3	0	0	0	1	0	0	0	0	0	0	0	0	4	0	0	1	0	0	0	0	0
1	1	22	68	2020-04-23	3		0	0	620136	3	4	9	3	361	4	7	10	2	4	4	1	2	0	3	1	0	0	2	0	0	0	1	0	0	0	0	0	0	0	0	4	0	0	1	0	0	0	0	0
1	1	22	69	2020-04-24	3		0	0	620135	2	2	11	4	362	4	9	13	1	2	4	2	0	0	4	2	0	0	3	0	0	0	1	0	0	0	0	0	0	0	0	4	0	0	2	0	0	0	0	0
1	1	22	70	2020-04-25	3		0	0	620135	1	1	3	8	368	4	3	11	0	1	2	6	7	0	2	6	0	1	4	2	0	0	1	0	0	0	0	0	0	0	0	4	1	1	2	2	0	0	0	0
1	1	23	1	2020-02-16	1		0	0	620520	0	0	0	0	0	0	0	0	0	0	0	0	0	0	0	0	0	0	0	0	0	0	0	0	0	0	0	0	0	0	0	0	0	0	0	0	0	0	0	0
1	1	23	2	2020-02-17	1		0	0	620520	0	0	0	0	0	0	0	0	0	0	0	0	0	0	0	0	0	0	0	0	0	0	0	0	0	0	0	0	0	0	0	0	0	0	0	0	0	0	0	0
1	1	23	3	2020-02-18	1		0	0	620520	0	0	0	0	0	0	0	0	0	0	0	0	0	0	0	0	0	0	0	0	0	0	0	0	0	0	0	0	0	0	0	0	0	0	0	0	0	0	0	0
1	1	23	4	2020-02-19	1		0	0	620520	0	0	0	0	0	0	0	0	0	0	0	0	0	0	0	0	0	0	0	0	0	0	0	0	0	0	0	0	0	0	0	0	0	0	0	0	0	0	0	0
1	1	23	5	2020-02-20	1		0	0	620520	0	0	0	0	0	0	0	0	0	0	0	0	0	0	0	0	0	0	0	0	0	0	0	0	0	0	0	0	0	0	0	0	0	0	0	0	0	0	0	0
1	1	23	6	2020-02-21	1		0	0	620520	0	0	0	0	0	0	0	0	0	0	0	0	0	0	0	0	0	0	0	0	0	0	0	0	0	0	0	0	0	0	0	0	0	0	0	0	0	0	0	0
1	1	23	7	2020-02-22	1		0	0	620520	0	0	0	0	0	0	0	0	0	0	0	0	0	0	0	0	0	0	0	0	0	0	0	0	0	0	0	0	0	0	0	0	0	0	0	0	0	0	0	0
1	1	23	8	2020-02-23	1		0	0	620520	0	0	0	0	0	0	0	0	0	0	0	0	0	0	0	0	0	0	0	0	0	0	0	0	0	0	0	0	0	0	0	0	0	0	0	0	0	0	0	0
1	1	23	9	2020-02-24	1		0	0	620520	0	0	0	0	0	0	0	0	0	0	0	0	0	0	0	0	0	0	0	0	0	0	0	0	0	0	0	0	0	0	0	0	0	0	0	0	0	0	0	0
1	1	23	10	2020-02-25	1		0	0	620520	0	0	0	0	0	0	0	0	0	0	0	0	0	0	0	0	0	0	0	0	0	0	0	0	0	0	0	0	0	0	0	0	0	0	0	0	0	0	0	0
1	1	23	11	2020-02-26	1		0	0	620520	0	0	0	0	0	0	0	0	0	0	0	0	0	0	0	0	0	0	0	0	0	0	0	0	0	0	0	0	0	0	0	0	0	0	0	0	0	0	0	0
1	1	23	12	2020-02-27	1		1	0	620519	0	0	0	0	0	0	0	0	0	0	0	0	0	0	0	0	0	0	0	0	0	0	0	0	0	0	0	0	0	0	0	0	0	0	0	0	0	0	0	0
1	1	23	13	2020-02-28	1		0	0	620519	0	0	0	0	0	0	0	0	0	0	0	0	0	0	0	0	0	0	0	0	0	0	0	0	0	0	0	0	0	0	0	0	0	0	0	0	0	0	0	0
1	1	23	14	2020-02-29	1		0	0	620519	0	0	0	0	0	0	0	0	0	0	0	0	0	0	0	0	0	0	0	0	0	0	0	0	0	0	0	0	0	0	0	0	0	0	0	0	0	0	0	0
1	1	23	15	2020-03-01	1		0	0	620519	0	0	0	1	0	0	0	1	0	0	0	1	1	0	0	1	0	0	0	1	0	0	0	0	0	0	0	0	0	0	0	0	0	0	0	1	0	0	0	0
1	1	23	16	2020-03-02	1		0	0	620519	0	0	0	1	0	0	0	1	0	0	0	0	0	0	0	0	0	0	0	1	0	0	0	0	0	0	0	0	0	0	0	0	0	0	0	0	0	0	0	0
1	1	23	17	2020-03-03	1		0	0	620519	0	0	0	1	0	0	0	1	0	0	0	0	0	0	0	0	0	0	0	1	0	0	0	0	0	0	0	0	0	0	0	0	0	0	0	0	0	0	0	0
1	1	23	18	2020-03-04	1		0	1	620519	0	0	0	1	0	0	0	1	0	0	0	0	0	0	0	0	0	0	0	1	0	0	0	0	0	0	0	0	0	0	0	0	0	0	0	0	0	0	0	0
1	1	23	19	2020-03-05	1		1	0	620518	0	0	0	1	0	0	0	1	0	0	0	0	0	0	0	0	0	0	0	1	0	0	0	0	0	0	0	0	0	0	0	0	0	0	0	0	0	0	0	0
1	1	23	20	2020-03-06	1		1	0	620517	0	0	0	0	1	0	0	0	0	0	0	0	0	0	0	0	0	0	0	0	0	0	0	0	0	0	0	0	0	0	0	0	0	0	0	0	0	0	0	0
1	1	23	21	2020-03-07	1		0	2	620517	0	0	0	0	1	0	0	0	0	0	0	0	0	0	0	0	0	0	0	0	0	0	0	0	0	0	0	0	0	0	0	0	0	0	0	0	0	0	0	0
1	1	23	22	2020-03-08	1		2	0	620512	3	0	0	1	2	0	0	0	3	0	0	1	1	0	0	0	0	0	0	0	0	0	0	1	0	0	0	0	0	0	0	0	0	0	0	0	0	0	0	1
1	1	23	23	2020-03-09	1		5	0	620506	1	3	0	1	5	0	0	0	1	3	0	0	3	0	0	0	0	0	0	0	0	0	0	1	0	0	0	0	0	0	0	0	0	0	0	0	0	0	0	0
1	1	23	24	2020-03-10	1		2	2	620501	3	1	3	2	7	0	2	3	3	1	3	1	3	0	2	1	0	0	0	1	0	0	0	1	0	0	0	0	0	0	0	0	0	0	0	1	0	0	0	0
1	1	23	25	2020-03-11	1		5	1	620493	3	3	3	2	11	0	2	3	3	3	1	0	4	0	1	0	0	0	0	1	0	0	0	1	0	0	0	0	0	0	0	0	0	0	0	0	0	0	0	0
1	1	23	26	2020-03-12	1		3	4	620485	7	1	4	4	13	0	4	7	5	1	3	2	3	0	3	2	0	0	2	1	0	0	0	1	0	0	0	0	0	0	0	0	0	0	2	0	0	0	0	0
1	1	23	27	2020-03-13	1		4	3	620474	9	5	2	6	18	0	1	5	7	5	1	2	6	0	0	1	0	0	3	1	0	0	0	2	0	0	0	0	0	0	0	0	0	0	1	0	0	0	0	1
1	1	23	28	2020-03-14	1		5	3	620461	10	7	6	10	21	0	5	10	8	7	5	5	4	0	5	2	0	1	4	1	0	0	0	4	0	0	0	0	0	0	0	0	0	1	1	1	0	0	0	2
1	1	23	29	2020-03-15	1		8	5	620448	8	7	11	16	30	0	9	12	5	7	7	11	7	0	6	1	0	0	3	1	0	0	0	4	0	0	0	0	0	0	0	0	0	0	1	0	0	0	0	0
1	1	23	30	2020-03-16	1		6	4	620439	7	4	14	26	38	0	13	20	3	4	7	14	10	0	7	4	0	0	6	2	0	0	0	4	0	0	0	0	0	0	0	0	0	0	3	1	0	0	0	0
1	1	23	31	2020-03-17	1		9	10	620428	6	3	9	39	47	0	6	16	2	3	4	19	10	0	2	5	0	0	7	5	0	0	0	5	0	0	0	0	0	0	0	0	0	0	3	3	0	0	0	1
1	1	23	32	2020-03-18	1		11	3	620412	9	2	7	58	47	0	4	23	5	2	3	24	5	0	2	11	0	1	13	8	0	0	0	4	0	0	0	0	0	0	0	0	0	1	8	3	0	0	0	0
1	1	23	33	2020-03-19	1	Gatherings > 500 people outdoors cancelled & Gatherings > 100 people indoors cancelled	15	1	620394	6	6	8	70	62	0	5	23	3	6	2	27	14	0	2	4	0	0	12	8	0	0	0	6	0	0	0	0	0	0	0	0	0	0	1	2	0	0	0	2
1	1	23	34	2020-03-20	1		8	2	620378	11	3	12	75	71	0	9	30	8	3	6	19	11	0	5	7	0	0	15	7	0	0	0	7	0	0	0	0	0	0	0	0	0	0	6	1	0	0	0	1
1	1	23	35	2020-03-21	1		9	1	620363	8	9	11	81	82	0	8	31	6	9	3	19	13	0	2	6	0	0	14	7	0	0	1	9	0	0	0	0	0	0	0	0	0	0	3	0	0	0	1	2
1	1	23	36	2020-03-22	1		5	1	620351	8	7	16	82	87	0	11	41	7	7	9	19	8	0	7	14	0	0	10	11	0	0	2	13	0	0	0	0	0	0	0	0	0	0	3	6	0	0	1	4
1	1	23	37	2020-03-23	1	National Restrictions: Pubs, hotels, clubs, restaurants and recreation facilities are closed.	6	5	620339	7	7	14	87	96	0	10	46	6	7	7	22	13	0	6	12	0	0	16	12	0	0	2	14	0	0	0	0	0	0	0	0	0	0	11	2	0	0	0	1
1	1	23	38	2020-03-24	2		6	1	620325	9	6	16	92	106	0	13	54	8	6	7	22	11	0	7	10	0	0	23	9	0	0	2	14	0	0	0	2	0	0	0	0	0	0	10	1	0	0	0	2
1	1	23	39	2020-03-25	2		3	2	620313	11	7	18	89	116	0	15	53	9	7	6	8	6	0	5	3	0	0	22	6	0	0	2	15	0	0	0	2	0	0	0	0	0	0	3	0	0	0	0	1
1	1	23	40	2020-03-26	2	Border Closure: Anyone who arrives in Queensland from another state or territory must self-quarantine for 14 days, unless they are an exempt person	4	1	620302	9	9	17	91	126	0	14	55	7	9	7	14	10	0	6	9	0	1	20	7	0	0	2	15	0	0	0	3	0	0	0	0	0	1	3	3	0	0	0	2
1	1	23	41	2020-03-27	2	Queenslanders cannot have more than 10 people in their house at any one time, excluding households where more than 10 people ordinarily reside. People are asked to stay at home where possible.	2	2	620295	8	6	20	90	133	0	18	61	5	6	9	13	6	0	8	9	0	3	17	7	0	0	3	18	0	0	0	3	0	0	0	0	0	2	3	1	0	0	1	4
1	1	23	42	2020-03-28	2	Overseas travellers must self isolate for 14 days. School Closures in Queensland (from Monday).	4	0	620284	10	5	19	90	145	0	17	59	7	5	6	12	8	0	6	6	1	4	14	5	0	0	3	20	0	0	0	3	0	0	0	0	1	1	2	1	0	0	0	2
1	1	23	43	2020-03-29	3		2	3	620282	3	7	16	84	159	0	14	55	0	7	5	12	11	0	5	8	2	2	14	3	0	0	3	20	0	0	0	4	0	0	0	0	1	0	5	0	0	0	0	2
1	1	23	44	2020-03-30	3		2	1	620275	8	0	17	81	167	0	14	55	5	0	7	8	7	0	5	6	1	3	15	2	0	0	2	21	0	0	0	4	0	0	0	0	0	1	4	0	0	0	0	1
1	1	23	45	2020-03-31	3		1	0	620274	3	5	10	75	182	0	9	48	0	5	0	14	11	0	0	11	1	3	14	3	0	0	2	19	0	0	0	3	0	0	0	0	0	1	7	2	0	0	0	2
1	1	23	46	2020-04-01	3		0	0	620274	3	0	11	63	189	0	10	46	0	0	5	5	2	0	4	5	1	2	11	6	0	0	2	17	0	0	0	3	0	0	0	0	0	1	1	3	0	0	0	0
1	1	23	47	2020-04-02	3		0	1	620272	5	0	6	61	193	0	5	43	2	0	0	9	4	0	0	9	1	4	13	6	0	0	3	14	0	0	0	3	0	0	0	0	0	3	3	1	0	0	2	0
1	1	23	48	2020-04-03	3		0	0	620271	4	2	3	54	197	0	2	39	1	2	0	7	3	0	0	7	1	5	12	6	0	0	3	13	0	0	0	3	0	0	0	0	1	2	2	2	0	0	0	0
1	1	23	49	2020-04-04	3		0	1	620269	5	1	5	48	203	0	4	35	2	1	2	1	0	0	2	1	1	3	11	5	0	0	2	12	0	0	0	3	0	0	0	0	0	0	1	0	0	0	0	0
1	1	23	50	2020-04-05	3		0	0	620269	3	2	2	41	212	0	2	28	0	2	1	1	4	0	1	1	1	3	9	4	0	0	2	10	0	0	0	3	0	0	0	0	0	0	0	0	0	0	0	1
1	1	23	51	2020-04-06	3		0	1	620269	3	0	4	33	217	0	3	26	0	0	2	1	0	0	1	1	1	3	6	3	0	0	2	9	0	0	0	3	0	0	0	0	0	0	1	0	0	0	0	0
1	1	23	52	2020-04-07	3		0	0	620269	3	0	0	27	226	0	0	18	0	0	0	2	4	0	0	2	0	2	3	3	0	0	2	8	0	0	0	4	0	0	0	0	0	0	1	1	0	0	0	0
1	1	23	53	2020-04-08	3		0	0	620269	3	0	0	22	230	0	0	14	0	0	0	2	0	0	0	2	0	2	1	2	0	0	2	7	0	0	0	4	0	0	0	0	0	0	1	1	0	0	0	0
1	1	23	54	2020-04-09	3		0	1	620269	3	0	0	21	231	0	0	13	0	0	0	1	0	0	0	1	1	2	1	2	0	0	1	6	0	0	0	3	0	0	0	0	1	0	0	0	0	0	0	0
1	1	23	55	2020-04-10	3		1	0	620268	3	0	0	14	238	1	0	7	0	0	0	2	1	1	0	0	0	0	0	1	0	0	1	4	0	0	0	4	0	0	0	1	0	0	0	0	0	0	0	0
1	1	23	56	2020-04-11	3		0	0	620268	3	0	0	12	238	1	0	7	0	0	0	0	0	0	0	0	0	0	0	1	0	0	1	4	0	0	0	4	0	0	0	1	0	0	0	0	0	0	0	0
1	1	23	57	2020-04-12	3		0	0	620268	1	2	0	8	242	1	0	6	0	2	0	0	0	0	0	0	0	0	0	1	0	0	1	1	0	0	0	3	0	0	0	1	0	0	0	0	0	0	0	0
1	1	23	58	2020-04-13	3		0	0	620268	1	0	2	5	244	1	1	5	0	0	2	0	0	0	1	0	0	0	0	1	0	0	0	1	0	0	0	2	0	0	0	1	0	0	0	0	0	0	0	0
1	1	23	59	2020-04-14	3		0	0	620267	2	0	1	4	246	1	0	3	1	0	0	0	1	0	0	0	0	0	0	0	0	0	0	1	0	0	0	2	0	0	0	1	0	0	0	0	0	0	0	0
1	1	23	60	2020-04-15	3		0	0	620267	1	1	1	2	248	1	0	1	0	1	0	0	0	0	0	0	0	0	0	0	0	0	0	0	0	0	0	1	0	0	0	1	0	0	0	0	0	0	0	0
1	1	23	61	2020-04-16	3		0	0	620267	1	0	1	3	248	1	1	3	0	0	1	1	1	0	1	1	0	1	0	0	0	0	0	0	0	0	0	1	0	0	0	1	0	1	0	0	0	0	0	0
1	1	23	62	2020-04-17	3		0	0	620267	1	0	1	2	249	1	1	2	0	0	0	0	0	0	0	0	0	0	0	0	0	0	0	0	0	0	0	1	0	0	0	1	0	0	0	0	0	0	0	0
1	1	23	63	2020-04-18	3		0	0	620266	2	0	1	2	249	1	1	2	1	0	0	0	0	0	0	0	0	0	0	0	0	0	0	0	0	0	0	0	0	0	0	1	0	0	0	0	0	0	0	0
1	1	23	64	2020-04-19	3		0	0	620266	1	1	0	1	250	2	0	0	0	1	0	0	1	1	0	0	0	0	0	0	0	0	0	0	0	0	0	0	0	0	0	2	0	0	0	0	0	0	0	0
1	1	23	65	2020-04-20	3		0	0	620266	1	0	1	2	249	2	0	1	0	0	1	1	0	0	0	1	1	0	0	0	0	0	0	0	0	0	0	0	0	0	0	2	1	0	0	0	0	0	0	0
1	1	23	66	2020-04-21	3		0	0	620266	0	1	1	2	249	2	0	1	0	1	0	0	0	0	0	0	1	0	0	0	0	0	0	0	0	0	0	0	0	0	0	2	0	0	0	0	0	0	0	0
1	1	23	67	2020-04-22	3		0	0	620266	0	0	2	2	249	2	1	2	0	0	1	0	0	0	1	0	1	0	0	0	0	0	0	0	0	0	0	0	0	0	0	2	0	0	0	0	0	0	0	0
1	1	23	68	2020-04-23	3		0	0	620265	1	0	1	0	251	2	0	0	1	0	0	0	1	0	0	0	0	0	0	0	0	0	0	0	0	0	0	0	0	0	0	2	0	0	0	0	0	0	0	0
1	1	23	69	2020-04-24	3		0	0	620265	0	1	1	0	251	2	0	0	0	1	0	1	0	0	0	1	0	0	0	0	0	0	0	0	0	0	0	0	0	0	0	2	0	0	1	0	0	0	0	0
1	1	23	70	2020-04-25	3		0	0	620264	1	0	1	0	252	2	1	1	1	0	1	0	1	0	1	0	0	0	0	0	0	0	0	0	0	0	0	0	0	0	0	2	0	0	0	0	0	0	0	0
1	1	24	1	2020-02-16	1		0	0	620520	0	0	0	0	0	0	0	0	0	0	0	0	0	0	0	0	0	0	0	0	0	0	0	0	0	0	0	0	0	0	0	0	0	0	0	0	0	0	0	0
1	1	24	2	2020-02-17	1		0	0	620520	0	0	0	0	0	0	0	0	0	0	0	0	0	0	0	0	0	0	0	0	0	0	0	0	0	0	0	0	0	0	0	0	0	0	0	0	0	0	0	0
1	1	24	3	2020-02-18	1		0	0	620520	0	0	0	0	0	0	0	0	0	0	0	0	0	0	0	0	0	0	0	0	0	0	0	0	0	0	0	0	0	0	0	0	0	0	0	0	0	0	0	0
1	1	24	4	2020-02-19	1		0	0	620520	0	0	0	0	0	0	0	0	0	0	0	0	0	0	0	0	0	0	0	0	0	0	0	0	0	0	0	0	0	0	0	0	0	0	0	0	0	0	0	0
1	1	24	5	2020-02-20	1		0	0	620520	0	0	0	0	0	0	0	0	0	0	0	0	0	0	0	0	0	0	0	0	0	0	0	0	0	0	0	0	0	0	0	0	0	0	0	0	0	0	0	0
1	1	24	6	2020-02-21	1		0	0	620520	0	0	0	0	0	0	0	0	0	0	0	0	0	0	0	0	0	0	0	0	0	0	0	0	0	0	0	0	0	0	0	0	0	0	0	0	0	0	0	0
1	1	24	7	2020-02-22	1		0	0	620520	0	0	0	0	0	0	0	0	0	0	0	0	0	0	0	0	0	0	0	0	0	0	0	0	0	0	0	0	0	0	0	0	0	0	0	0	0	0	0	0
1	1	24	8	2020-02-23	1		0	0	620520	0	0	0	0	0	0	0	0	0	0	0	0	0	0	0	0	0	0	0	0	0	0	0	0	0	0	0	0	0	0	0	0	0	0	0	0	0	0	0	0
1	1	24	9	2020-02-24	1		0	0	620520	0	0	0	0	0	0	0	0	0	0	0	0	0	0	0	0	0	0	0	0	0	0	0	0	0	0	0	0	0	0	0	0	0	0	0	0	0	0	0	0
1	1	24	10	2020-02-25	1		0	0	620520	0	0	0	0	0	0	0	0	0	0	0	0	0	0	0	0	0	0	0	0	0	0	0	0	0	0	0	0	0	0	0	0	0	0	0	0	0	0	0	0
1	1	24	11	2020-02-26	1		0	0	620520	0	0	0	0	0	0	0	0	0	0	0	0	0	0	0	0	0	0	0	0	0	0	0	0	0	0	0	0	0	0	0	0	0	0	0	0	0	0	0	0
1	1	24	12	2020-02-27	1		1	0	620518	1	0	0	0	0	0	0	0	1	0	0	0	0	0	0	0	0	0	0	0	0	0	0	0	0	0	0	0	0	0	0	0	0	0	0	0	0	0	0	0
1	1	24	13	2020-02-28	1		0	0	620518	0	1	0	0	0	0	0	0	0	1	0	0	0	0	0	0	0	0	0	0	0	0	0	0	0	0	0	0	0	0	0	0	0	0	0	0	0	0	0	0
1	1	24	14	2020-02-29	1		0	0	620517	1	0	1	0	0	0	1	1	1	0	1	0	0	0	1	0	0	0	0	0	0	0	0	0	0	0	0	0	0	0	0	0	0	0	0	0	0	0	0	0
1	1	24	15	2020-03-01	1		0	0	620516	1	1	0	1	1	0	0	1	1	1	0	1	2	0	0	1	0	0	0	0	0	0	0	1	0	0	0	0	0	0	0	0	0	0	0	0	0	0	0	1
1	1	24	16	2020-03-02	1		0	0	620516	0	1	1	1	1	0	1	2	0	1	1	0	0	0	1	0	0	0	0	0	0	0	0	1	0	0	0	0	0	0	0	0	0	0	0	0	0	0	0	0
1	1	24	17	2020-03-03	1		0	0	620515	1	0	2	2	0	0	2	4	1	0	1	1	0	0	1	1	0	0	0	0	0	0	1	1	0	0	0	0	0	0	0	0	0	0	0	0	0	0	1	0
1	1	24	18	2020-03-04	1		0	1	620515	0	1	2	2	0	0	2	4	0	1	0	0	0	0	0	0	0	0	0	0	0	0	1	1	0	0	0	0	0	0	0	0	0	0	0	0	0	0	0	0
1	1	24	19	2020-03-05	1		1	0	620514	0	0	2	3	1	0	2	5	0	0	1	1	1	0	1	1	0	0	1	0	0	0	1	1	0	0	0	0	0	0	0	0	0	0	1	0	0	0	0	0
1	1	24	20	2020-03-06	1		1	0	620513	0	0	2	3	1	0	2	5	0	0	0	0	0	0	0	0	0	0	1	0	0	0	1	1	0	0	0	0	0	0	0	0	0	0	0	0	0	0	0	0
1	1	24	21	2020-03-07	1		0	2	620512	1	0	2	3	1	0	2	5	1	0	0	0	0	0	0	0	0	0	1	0	0	0	1	1	0	0	0	0	0	0	0	0	0	0	0	0	0	0	0	0
1	1	24	22	2020-03-08	1		2	0	620510	0	1	1	4	1	0	1	5	0	1	0	1	0	0	0	1	0	0	2	0	0	0	1	1	0	0	0	0	0	0	0	0	0	0	1	0	0	0	0	0
1	1	24	23	2020-03-09	1		5	0	620501	4	0	1	4	6	0	1	5	4	0	1	1	5	0	1	1	0	1	1	0	0	0	1	1	0	0	0	0	0	0	0	0	0	1	0	0	0	0	0	0
1	1	24	24	2020-03-10	1		2	2	620496	4	3	1	4	8	0	1	5	3	3	0	0	2	0	0	0	0	1	1	0	0	0	1	0	0	0	0	1	0	0	0	0	0	0	0	0	0	0	0	0
1	1	24	25	2020-03-11	1		5	1	620484	8	3	4	5	9	0	4	9	7	3	3	1	2	0	3	1	0	1	1	0	0	0	1	1	0	0	0	1	0	0	0	0	0	0	0	0	0	0	0	1
1	1	24	26	2020-03-12	1		3	4	620474	8	7	6	6	11	0	5	11	7	7	3	2	3	0	2	2	0	1	1	0	0	0	1	2	0	0	0	1	0	0	0	0	0	0	1	0	0	0	0	1
1	1	24	27	2020-03-13	1		4	3	620460	11	7	10	12	14	0	8	17	10	7	7	6	5	0	6	3	0	1	1	3	0	0	2	4	0	0	0	1	0	0	0	0	0	0	0	3	0	0	1	2
1	1	24	28	2020-03-14	1		5	3	620447	10	9	15	14	19	0	12	22	8	9	7	3	5	0	6	2	0	1	1	4	0	0	2	5	0	0	0	1	0	0	0	0	0	0	1	1	0	0	0	1
1	1	24	29	2020-03-15	1		8	5	620435	6	8	18	32	20	0	14	33	4	8	9	22	8	0	7	10	0	1	8	5	0	0	2	7	0	0	0	1	0	0	0	0	0	0	8	1	0	0	0	2
1	1	24	30	2020-03-16	1		6	4	620418	13	4	20	37	32	0	17	35	11	4	8	10	11	0	7	2	0	1	7	5	0	0	1	8	0	0	0	0	0	0	0	0	0	0	1	0	0	0	0	1
1	1	24	31	2020-03-17	1		9	10	620400	11	11	18	46	45	1	16	33	9	11	4	20	11	1	4	5	1	1	7	6	0	0	1	8	0	0	0	0	0	0	0	1	1	1	3	2	0	0	0	0
1	1	24	32	2020-03-18	1		11	3	620385	7	8	19	62	60	1	17	40	4	8	11	24	20	0	10	7	1	2	10	7	0	0	1	9	0	0	0	0	0	0	0	1	0	1	3	2	0	0	0	1
1	1	24	33	2020-03-19	1	Gatherings > 500 people outdoors cancelled & Gatherings > 100 people indoors cancelled	15	1	620362	11	4	18	79	72	1	15	42	8	4	8	27	16	0	6	7	1	3	13	7	0	0	1	9	0	0	0	0	0	0	0	1	0	1	5	1	0	0	0	0
1	1	24	34	2020-03-20	1		8	2	620344	13	8	10	96	76	1	9	48	10	8	4	25	13	0	4	14	2	6	19	10	0	0	1	10	0	0	0	0	0	0	0	1	1	3	6	5	0	0	0	1
1	1	24	35	2020-03-21	1		9	1	620319	19	10	15	99	91	1	14	50	16	10	8	24	10	0	8	8	2	8	16	10	0	0	0	9	0	0	1	0	0	0	0	1	0	4	3	2	0	0	0	1
1	1	24	36	2020-03-22	1		5	1	620303	14	16	17	97	107	1	15	52	11	16	10	21	12	0	9	13	1	8	14	11	0	0	1	9	0	0	1	0	0	0	0	1	0	3	5	3	0	0	1	2
1	1	24	37	2020-03-23	1	National Restrictions: Pubs, hotels, clubs, restaurants and recreation facilities are closed.	6	5	620290	10	11	25	98	123	1	23	61	7	11	16	27	13	0	15	13	1	8	16	13	0	0	1	9	0	0	1	1	0	0	0	1	0	5	7	4	0	0	0	2
1	1	24	38	2020-03-24	2		6	1	620277	10	7	26	102	140	1	22	64	7	7	11	21	18	0	9	11	2	7	19	12	0	0	2	9	0	0	1	1	0	0	0	1	1	0	7	2	0	0	1	1
1	1	24	39	2020-03-25	2		3	2	620268	9	7	19	96	162	1	16	52	6	7	7	15	14	0	6	8	1	6	17	11	0	0	2	11	0	0	1	1	0	0	0	1	0	3	3	3	0	0	0	2
1	1	24	40	2020-03-26	2	Border Closure: Anyone who arrives in Queensland from another state or territory must self-quarantine for 14 days, unless they are an exempt person	4	1	620259	9	5	20	97	173	1	19	55	5	5	7	16	8	0	7	10	0	3	19	10	0	0	2	13	0	0	1	1	0	0	0	1	0	1	5	1	0	0	0	3
1	1	24	41	2020-03-27	2	Queenslanders cannot have more than 10 people in their house at any one time, excluding households where more than 10 people ordinarily reside. People are asked to stay at home where possible.	2	2	620252	9	5	13	101	181	1	12	52	5	5	5	17	9	0	5	15	0	4	20	11	0	0	2	14	0	0	1	1	0	0	0	1	0	3	9	2	0	0	0	1
1	1	24	42	2020-03-28	2	Overseas travellers must self isolate for 14 days. School Closures in Queensland (from Monday).	4	0	620240	12	5	12	102	187	1	10	56	8	5	5	20	9	0	3	14	0	5	21	9	0	0	3	19	0	0	1	0	0	0	0	1	0	2	4	2	0	0	1	5
1	1	24	43	2020-03-29	3		2	3	620233	9	8	12	96	198	1	9	54	5	8	5	8	6	0	3	5	0	4	18	7	0	0	4	20	0	0	1	1	0	0	0	1	0	0	2	1	0	0	1	2
1	1	24	44	2020-03-30	3		2	1	620228	7	5	14	88	212	1	13	54	3	5	8	10	6	0	8	7	0	3	16	4	0	0	5	21	0	0	0	1	0	0	0	1	0	1	5	0	0	0	1	1
1	1	24	45	2020-03-31	3		1	0	620222	9	3	16	78	219	1	15	54	5	3	5	6	4	0	5	5	0	3	14	3	0	0	5	21	0	0	0	1	0	0	0	1	0	0	3	1	0	0	0	1
1	1	24	46	2020-04-01	3		0	0	620217	9	5	12	62	236	1	11	41	5	5	3	6	7	0	2	6	0	2	10	1	0	0	4	19	0	0	0	1	0	0	0	1	0	1	5	0	0	0	0	0
1	1	24	47	2020-04-02	3		0	1	620215	6	5	12	63	237	1	11	47	2	5	5	13	0	0	5	12	0	2	15	1	0	0	4	19	0	0	0	1	0	0	0	1	0	1	9	1	0	0	1	1
1	1	24	48	2020-04-03	3		0	0	620213	6	2	12	56	245	1	12	47	2	2	5	3	6	0	5	3	0	2	14	1	0	0	4	17	0	0	0	2	0	0	0	1	0	1	2	0	0	0	0	0
1	1	24	49	2020-04-04	3		0	1	620209	8	2	12	49	251	1	12	45	4	2	2	4	2	0	2	4	1	1	12	1	0	0	4	16	0	0	0	1	0	0	0	1	1	0	1	1	0	0	0	1
1	1	24	50	2020-04-05	3		0	0	620208	5	4	8	43	258	2	8	40	1	4	2	4	4	1	2	4	1	1	11	2	0	0	4	15	0	0	0	1	0	0	0	2	0	1	2	1	0	0	0	0
1	1	24	51	2020-04-06	3		0	1	620205	7	1	10	33	267	2	10	36	3	1	4	5	2	0	4	5	2	2	8	1	0	0	3	10	0	0	0	2	0	0	0	2	2	1	2	0	0	0	0	0
1	1	24	52	2020-04-07	3		0	0	620204	5	3	5	37	268	2	4	35	1	3	1	7	4	0	0	7	4	1	11	1	0	0	3	10	0	0	0	3	0	0	0	2	2	1	3	0	0	0	0	1
1	1	24	53	2020-04-08	3		0	0	620199	9	1	5	33	273	2	4	33	5	1	3	2	1	0	3	2	4	1	10	1	0	0	2	10	0	0	0	3	0	0	0	2	0	0	2	0	0	0	0	0
1	1	24	54	2020-04-09	3		0	1	620197	6	5	3	31	278	2	2	30	2	5	1	4	3	0	0	4	3	1	9	2	0	0	2	6	0	0	0	6	0	0	0	2	0	1	1	1	0	0	1	0
1	1	24	55	2020-04-10	3		1	0	620196	4	2	6	26	284	2	3	27	0	2	5	3	1	0	3	2	3	2	6	3	0	0	2	4	0	0	0	5	0	0	0	2	0	1	0	1	0	0	0	0
1	1	24	56	2020-04-11	3		0	0	620193	6	1	3	23	292	2	3	24	3	1	2	0	5	0	2	0	2	1	6	2	0	0	2	4	0	0	0	5	0	0	0	2	0	0	0	0	0	0	0	0
1	1	24	57	2020-04-12	3		0	0	620190	6	3	4	18	297	2	4	21	3	3	1	1	0	0	1	0	1	1	4	1	0	0	1	4	0	0	0	6	0	0	0	2	0	0	0	0	0	0	0	1
1	1	24	58	2020-04-13	3		0	0	620188	5	3	6	17	299	2	5	21	2	3	3	5	0	0	2	5	1	1	3	0	0	0	1	5	0	0	0	6	0	0	0	2	0	1	2	0	0	0	0	2
1	1	24	59	2020-04-14	3		0	0	620184	7	2	7	15	303	2	6	20	4	2	3	1	2	0	3	1	0	2	1	0	0	0	1	5	0	0	0	5	0	0	0	2	0	1	0	0	0	0	0	0
1	1	24	60	2020-04-15	3		0	0	620181	6	4	7	16	303	3	6	21	3	4	2	2	0	1	2	2	0	2	3	0	0	0	1	4	0	0	0	6	0	0	0	3	0	0	2	0	0	0	0	0
1	1	24	61	2020-04-16	3		0	0	620181	3	3	9	14	307	3	6	19	0	3	4	0	2	0	2	0	0	2	2	0	0	0	1	4	0	0	0	4	0	0	0	3	0	0	0	0	0	0	0	0
1	1	24	62	2020-04-17	3		0	0	620181	3	0	6	11	315	4	5	15	0	0	3	3	6	1	3	3	1	2	2	0	0	0	0	4	0	0	0	2	0	0	0	4	1	2	0	0	0	0	0	0
1	1	24	63	2020-04-18	3		0	0	620179	5	0	3	12	317	4	3	14	2	0	0	2	3	0	0	2	1	2	3	0	0	0	0	3	0	0	0	3	0	0	0	4	0	0	2	0	0	0	0	0
1	1	24	64	2020-04-19	3		0	0	620179	3	2	1	12	319	4	1	12	0	2	0	4	1	0	0	4	1	1	4	0	0	0	0	3	0	0	0	2	0	0	0	4	1	1	2	0	0	0	0	0
1	1	24	65	2020-04-20	3		0	0	620179	3	0	3	9	321	5	2	11	0	0	2	0	0	1	1	0	0	1	4	0	0	0	0	2	0	0	0	2	0	0	0	5	0	0	0	0	0	0	0	0
1	1	24	66	2020-04-21	3		0	0	620176	5	1	2	9	322	5	2	11	3	1	0	2	1	0	0	2	0	2	3	0	0	0	0	2	0	0	0	2	0	0	0	5	0	1	1	0	0	0	0	0
1	1	24	67	2020-04-22	3		0	0	620176	2	3	1	7	326	5	1	8	0	3	1	2	0	0	1	2	0	2	3	0	0	0	0	1	0	0	0	1	0	0	0	5	0	1	1	0	0	0	0	0
1	1	24	68	2020-04-23	3		0	0	620176	2	0	4	5	328	5	3	8	0	0	3	0	0	0	2	0	0	2	2	0	0	0	0	0	0	0	0	1	0	0	0	5	0	0	0	0	0	0	0	0
1	1	24	69	2020-04-24	3		0	0	620176	2	0	1	4	332	5	1	5	0	0	0	0	3	0	0	0	0	2	1	0	0	0	0	0	0	0	0	1	0	0	0	5	0	0	0	0	0	0	0	0
1	1	24	70	2020-04-25	3		0	0	620176	2	0	1	4	332	5	1	5	0	0	0	0	0	0	0	0	0	2	1	0	0	0	0	0	0	0	0	1	0	0	0	5	0	0	0	0	0	0	0	0
1	1	25	1	2020-02-16	1		0	0	620520	0	0	0	0	0	0	0	0	0	0	0	0	0	0	0	0	0	0	0	0	0	0	0	0	0	0	0	0	0	0	0	0	0	0	0	0	0	0	0	0
1	1	25	2	2020-02-17	1		0	0	620520	0	0	0	0	0	0	0	0	0	0	0	0	0	0	0	0	0	0	0	0	0	0	0	0	0	0	0	0	0	0	0	0	0	0	0	0	0	0	0	0
1	1	25	3	2020-02-18	1		0	0	620520	0	0	0	0	0	0	0	0	0	0	0	0	0	0	0	0	0	0	0	0	0	0	0	0	0	0	0	0	0	0	0	0	0	0	0	0	0	0	0	0
1	1	25	4	2020-02-19	1		0	0	620520	0	0	0	0	0	0	0	0	0	0	0	0	0	0	0	0	0	0	0	0	0	0	0	0	0	0	0	0	0	0	0	0	0	0	0	0	0	0	0	0
1	1	25	5	2020-02-20	1		0	0	620520	0	0	0	0	0	0	0	0	0	0	0	0	0	0	0	0	0	0	0	0	0	0	0	0	0	0	0	0	0	0	0	0	0	0	0	0	0	0	0	0
1	1	25	6	2020-02-21	1		0	0	620520	0	0	0	0	0	0	0	0	0	0	0	0	0	0	0	0	0	0	0	0	0	0	0	0	0	0	0	0	0	0	0	0	0	0	0	0	0	0	0	0
1	1	25	7	2020-02-22	1		0	0	620520	0	0	0	0	0	0	0	0	0	0	0	0	0	0	0	0	0	0	0	0	0	0	0	0	0	0	0	0	0	0	0	0	0	0	0	0	0	0	0	0
1	1	25	8	2020-02-23	1		0	0	620520	0	0	0	0	0	0	0	0	0	0	0	0	0	0	0	0	0	0	0	0	0	0	0	0	0	0	0	0	0	0	0	0	0	0	0	0	0	0	0	0
1	1	25	9	2020-02-24	1		0	0	620520	0	0	0	0	0	0	0	0	0	0	0	0	0	0	0	0	0	0	0	0	0	0	0	0	0	0	0	0	0	0	0	0	0	0	0	0	0	0	0	0
1	1	25	10	2020-02-25	1		0	0	620520	0	0	0	0	0	0	0	0	0	0	0	0	0	0	0	0	0	0	0	0	0	0	0	0	0	0	0	0	0	0	0	0	0	0	0	0	0	0	0	0
1	1	25	11	2020-02-26	1		0	0	620520	0	0	0	0	0	0	0	0	0	0	0	0	0	0	0	0	0	0	0	0	0	0	0	0	0	0	0	0	0	0	0	0	0	0	0	0	0	0	0	0
1	1	25	12	2020-02-27	1		1	0	620519	0	0	0	0	0	0	0	0	0	0	0	0	0	0	0	0	0	0	0	0	0	0	0	0	0	0	0	0	0	0	0	0	0	0	0	0	0	0	0	0
1	1	25	13	2020-02-28	1		0	0	620518	1	0	0	0	0	0	0	0	1	0	0	0	0	0	0	0	0	0	0	0	0	0	0	0	0	0	0	0	0	0	0	0	0	0	0	0	0	0	0	0
1	1	25	14	2020-02-29	1		0	0	620518	1	0	0	1	0	0	0	1	0	0	0	1	1	0	0	1	0	0	1	0	0	0	0	0	0	0	0	0	0	0	0	0	0	0	1	0	0	0	0	0
1	1	25	15	2020-03-01	1		0	0	620518	1	0	0	1	0	0	0	1	0	0	0	0	0	0	0	0	0	0	1	0	0	0	0	0	0	0	0	0	0	0	0	0	0	0	0	0	0	0	0	0
1	1	25	16	2020-03-02	1		0	0	620518	1	0	0	1	0	0	0	1	0	0	0	0	0	0	0	0	0	0	1	0	0	0	0	0	0	0	0	0	0	0	0	0	0	0	0	0	0	0	0	0
1	1	25	17	2020-03-03	1		0	0	620518	1	0	0	0	1	0	0	0	0	0	0	0	0	0	0	0	0	0	0	0	0	0	0	0	0	0	0	0	0	0	0	0	0	0	0	0	0	0	0	0
1	1	25	18	2020-03-04	1		0	1	620518	1	0	0	0	1	0	0	0	0	0	0	0	0	0	0	0	0	0	0	0	0	0	0	0	0	0	0	0	0	0	0	0	0	0	0	0	0	0	0	0
1	1	25	19	2020-03-05	1		1	0	620517	1	0	0	0	1	0	0	0	0	0	0	0	0	0	0	0	0	0	0	0	0	0	0	0	0	0	0	0	0	0	0	0	0	0	0	0	0	0	0	0
1	1	25	20	2020-03-06	1		1	0	620516	1	0	0	0	1	0	0	0	0	0	0	0	0	0	0	0	0	0	0	0	0	0	0	0	0	0	0	0	0	0	0	0	0	0	0	0	0	0	0	0
1	1	25	21	2020-03-07	1		0	2	620515	2	0	0	0	1	0	0	0	1	0	0	0	0	0	0	0	0	0	0	0	0	0	0	0	0	0	0	0	0	0	0	0	0	0	0	0	0	0	0	0
1	1	25	22	2020-03-08	1		2	0	620511	3	1	0	0	3	0	0	0	2	1	0	0	2	0	0	0	0	0	0	0	0	0	0	0	0	0	0	0	0	0	0	0	0	0	0	0	0	0	0	0
1	1	25	23	2020-03-09	1		5	0	620503	4	2	1	0	5	0	1	1	3	2	1	0	2	0	1	0	0	0	0	0	0	0	0	0	0	0	0	0	0	0	0	0	0	0	0	0	0	0	0	0
1	1	25	24	2020-03-10	1		2	2	620498	5	2	3	1	7	0	2	3	3	2	2	1	3	0	1	1	0	0	0	1	0	0	0	0	0	0	0	0	0	0	0	0	0	0	0	1	0	0	0	0
1	1	25	25	2020-03-11	1		5	1	620492	3	3	4	3	9	0	4	7	1	3	2	2	4	0	2	2	0	0	1	2	0	0	0	0	0	0	0	0	0	0	0	0	0	0	1	1	0	0	0	0
1	1	25	26	2020-03-12	1		3	4	620484	7	1	6	4	10	0	6	10	5	1	3	1	2	0	3	1	0	0	1	2	0	0	0	1	0	0	0	0	0	0	0	0	0	0	0	0	0	0	0	1
1	1	25	27	2020-03-13	1		4	3	620472	10	5	7	7	10	0	7	13	8	5	1	4	2	0	1	3	0	1	0	2	0	0	0	4	0	0	0	0	0	0	0	0	0	1	0	0	0	0	0	3
1	1	25	28	2020-03-14	1		5	3	620455	14	8	8	8	19	0	7	14	12	8	5	3	8	0	4	3	0	1	1	1	0	0	0	5	0	0	0	0	0	0	0	0	0	1	1	0	0	0	0	1
1	1	25	29	2020-03-15	1		8	5	620445	4	12	12	19	29	0	12	21	2	12	8	16	11	0	8	3	0	2	3	0	0	0	0	6	0	0	0	0	0	0	0	0	0	1	2	0	0	0	0	1
1	1	25	30	2020-03-16	1		6	4	620432	7	4	19	32	34	0	18	33	7	4	12	18	10	0	11	7	0	2	6	2	0	0	0	8	0	0	0	0	0	0	0	0	0	1	3	2	0	0	0	2
1	1	25	31	2020-03-17	1		9	10	620417	6	7	16	44	44	0	14	32	6	7	4	19	11	0	3	4	0	3	7	3	0	0	0	9	0	0	0	0	0	0	0	0	0	1	2	1	0	0	0	1
1	1	25	32	2020-03-18	1		11	3	620400	6	6	16	58	53	0	15	37	6	6	7	22	13	0	6	7	1	3	6	3	0	0	0	14	0	0	0	0	0	0	0	0	1	0	1	1	0	0	0	5
1	1	25	33	2020-03-19	1	Gatherings > 500 people outdoors cancelled & Gatherings > 100 people indoors cancelled	15	1	620381	4	6	13	81	57	0	11	42	4	6	6	30	10	0	5	12	1	4	11	4	0	0	0	17	0	0	0	0	0	0	0	0	1	1	7	1	0	0	0	3
1	1	25	34	2020-03-20	1		8	2	620369	4	4	15	88	65	0	11	44	4	4	6	18	7	0	4	7	0	3	14	5	0	0	0	17	0	0	0	2	0	0	0	0	0	0	4	3	0	0	0	2
1	1	25	35	2020-03-21	1		9	1	620352	9	3	13	95	80	0	11	45	8	3	4	22	14	0	4	7	1	2	13	7	0	0	0	19	0	0	0	2	0	0	0	0	1	1	3	3	0	0	0	2
1	1	25	36	2020-03-22	1		5	1	620339	9	8	12	99	85	0	9	52	8	8	3	23	12	0	2	15	2	3	13	10	0	0	1	22	0	0	0	2	0	0	0	0	1	1	4	6	0	0	1	4
1	1	25	37	2020-03-23	1	National Restrictions: Pubs, hotels, clubs, restaurants and recreation facilities are closed.	6	5	620323	12	7	16	106	91	0	12	61	10	7	8	17	9	0	6	8	2	4	12	12	0	0	2	25	0	0	0	2	0	0	0	0	0	1	1	4	0	0	1	3
1	1	25	38	2020-03-24	2		6	1	620312	7	10	17	102	106	0	12	59	5	10	7	20	10	0	6	12	1	2	12	10	0	0	4	26	0	0	0	2	0	0	0	0	1	0	3	3	0	0	2	3
1	1	25	39	2020-03-25	2		3	2	620305	6	5	20	102	113	0	16	67	4	5	10	15	10	0	9	10	1	2	12	12	0	0	5	28	0	0	0	2	0	0	0	0	0	0	4	4	0	0	1	3
1	1	25	40	2020-03-26	2	Border Closure: Anyone who arrives in Queensland from another state or territory must self-quarantine for 14 days, unless they are an exempt person	4	1	620299	4	4	18	98	133	0	15	62	2	4	5	13	16	0	5	7	2	1	7	16	0	0	5	26	0	0	0	1	0	0	0	0	1	1	0	4	0	0	0	1
1	1	25	41	2020-03-27	2	Queenslanders cannot have more than 10 people in their house at any one time, excluding households where more than 10 people ordinarily reside. People are asked to stay at home where possible.	2	2	620291	8	2	15	100	137	0	12	64	6	2	4	13	6	0	3	10	2	2	10	15	0	0	6	26	0	0	0	1	0	0	0	0	0	1	5	2	0	0	1	1
1	1	25	42	2020-03-28	2	Overseas travellers must self isolate for 14 days. School Closures in Queensland (from Monday).	4	0	620281	8	6	9	93	154	0	6	55	6	6	2	16	8	0	2	9	1	3	13	10	0	0	6	23	0	0	0	1	0	0	0	0	0	1	6	2	0	0	0	1
1	1	25	43	2020-03-29	3		2	3	620276	5	6	10	87	163	0	7	56	3	6	6	9	6	0	5	6	2	2	10	12	0	0	6	21	0	0	0	2	0	0	0	0	1	0	1	4	0	0	0	0
1	1	25	44	2020-03-30	3		2	1	620269	7	3	12	80	170	0	9	58	5	3	6	12	6	0	5	9	2	3	12	9	0	0	5	21	0	0	1	2	0	0	0	0	0	1	5	1	0	0	0	2
1	1	25	45	2020-03-31	3		1	0	620267	3	5	12	75	175	0	10	58	1	5	3	6	4	0	3	4	2	3	13	9	0	0	5	19	0	0	1	3	0	0	0	0	0	0	3	1	0	0	0	1
1	1	25	46	2020-04-01	3		0	0	620266	3	1	13	66	187	0	10	54	1	1	5	7	2	0	4	7	2	5	12	5	0	0	5	14	0	0	1	4	0	0	0	0	1	3	3	0	0	0	0	0
1	1	25	47	2020-04-02	3		0	1	620265	3	1	9	59	198	0	7	45	1	1	1	5	3	0	1	4	2	5	7	4	0	0	5	15	0	0	1	3	0	0	0	0	0	2	1	0	0	0	0	2
1	1	25	48	2020-04-03	3		0	0	620262	5	1	6	48	209	0	5	37	3	1	1	4	4	0	1	4	2	3	4	4	0	0	3	14	0	0	1	4	0	0	0	0	1	1	0	1	0	0	0	1
1	1	25	49	2020-04-04	3		0	1	620262	2	3	4	46	212	1	3	35	0	3	1	5	2	1	1	5	2	3	7	3	0	0	2	11	0	0	2	5	0	0	0	1	1	0	4	0	0	0	0	0
1	1	25	50	2020-04-05	3		0	0	620262	2	0	6	41	217	1	5	33	0	0	3	3	1	0	2	2	1	3	9	1	0	0	1	10	0	0	1	5	0	0	0	1	0	1	2	0	0	0	0	0
1	1	25	51	2020-04-06	3		0	1	620262	2	0	3	33	225	2	3	26	0	0	0	2	2	1	0	2	0	3	7	1	0	0	1	7	0	0	1	5	0	0	0	2	0	0	1	1	0	0	0	0
1	1	25	52	2020-04-07	3		0	0	620260	4	0	1	28	231	3	1	19	2	0	0	1	1	1	0	1	0	2	5	1	0	0	0	7	0	0	1	5	0	0	0	3	0	1	0	0	0	0	0	0
1	1	25	53	2020-04-08	3		0	0	620259	3	2	0	25	233	3	0	17	1	2	0	1	0	0	0	1	0	1	6	1	0	0	0	5	0	0	1	6	0	0	0	3	0	0	1	0	0	0	0	0
1	1	25	54	2020-04-09	3		0	1	620257	4	1	2	21	236	3	2	16	2	1	2	0	0	0	2	0	0	1	5	1	0	0	0	4	0	0	1	5	0	0	0	3	0	0	0	0	0	0	0	0
1	1	25	55	2020-04-10	3		1	0	620253	5	2	2	16	241	3	2	12	3	2	1	1	1	0	1	0	0	1	4	1	0	0	0	3	0	0	0	4	0	0	0	3	0	0	0	0	0	0	0	0
1	1	25	56	2020-04-11	3		0	0	620248	7	3	2	14	244	3	2	11	5	3	2	2	1	0	2	2	0	2	5	0	0	0	0	2	0	0	0	3	0	0	0	3	0	1	1	0	0	0	0	0
1	1	25	57	2020-04-12	3		0	0	620245	5	5	5	10	247	3	5	11	3	5	3	1	0	0	3	1	0	2	3	0	0	0	0	2	0	0	0	2	0	0	0	3	0	1	0	0	0	0	0	0
1	1	25	58	2020-04-13	3		0	0	620241	6	3	10	6	251	3	10	14	4	3	5	1	0	0	5	1	0	3	0	0	0	0	0	0	0	0	0	2	0	0	0	3	0	1	0	0	0	0	0	0
1	1	25	59	2020-04-14	3		0	0	620239	4	4	8	6	256	3	8	12	2	4	3	2	4	0	3	1	0	2	1	1	0	0	0	0	0	0	0	2	0	0	0	3	0	0	1	1	0	0	0	0
1	1	25	60	2020-04-15	3		0	0	620237	5	1	9	5	260	3	8	11	2	1	4	0	3	0	3	0	0	1	1	1	0	0	0	0	0	0	0	2	0	0	0	3	0	0	0	0	0	0	0	0
1	1	25	61	2020-04-16	3		0	0	620234	6	2	6	8	261	3	6	12	3	2	1	3	2	0	1	3	0	2	3	1	0	0	0	0	0	0	0	2	0	0	0	3	0	1	2	0	0	0	0	0
1	1	25	62	2020-04-17	3		0	0	620230	7	3	5	9	263	3	5	12	4	3	2	4	2	0	2	4	0	2	5	1	0	0	0	0	0	0	0	1	0	0	0	3	0	0	4	0	0	0	0	0
1	1	25	63	2020-04-18	3		0	0	620226	7	4	7	12	261	3	5	15	4	4	3	4	1	0	1	4	1	2	7	1	0	0	0	0	0	0	0	1	0	0	0	3	1	0	2	1	0	0	0	0
1	1	25	64	2020-04-19	3		0	0	620226	3	4	8	10	266	3	6	14	0	4	4	0	3	0	3	0	1	1	6	1	0	0	0	0	0	0	0	1	0	0	0	3	0	0	0	0	0	0	0	0
1	1	25	65	2020-04-20	3		0	0	620224	5	0	10	10	268	3	6	15	2	0	4	4	1	0	2	4	1	0	8	1	0	0	0	0	0	0	0	0	0	0	0	3	0	0	4	0	0	0	0	0
1	1	25	66	2020-04-21	3		0	0	620223	4	2	6	10	272	3	4	13	1	2	0	2	4	0	0	2	1	0	8	1	0	0	0	0	0	0	0	0	0	0	0	3	0	0	2	0	0	0	0	0
1	1	25	67	2020-04-22	3		0	0	620220	6	1	6	10	274	3	4	14	3	1	2	2	1	0	2	2	0	0	9	0	0	0	0	1	0	0	0	0	0	0	0	3	0	0	1	0	0	0	0	1
1	1	25	68	2020-04-23	3		0	0	620219	4	3	4	7	280	3	4	11	1	3	1	1	3	0	1	1	0	0	5	1	0	0	0	1	0	0	0	0	0	0	0	3	0	0	0	1	0	0	0	0
1	1	25	69	2020-04-24	3		0	0	620218	3	2	3	6	285	3	3	9	1	2	3	2	3	0	3	2	0	0	4	1	0	0	0	1	0	0	0	0	0	0	0	3	0	0	2	0	0	0	0	0
1	1	25	70	2020-04-25	3		0	0	620217	3	1	2	7	287	3	1	8	1	1	2	3	2	0	1	3	0	0	5	1	0	0	0	1	0	0	0	0	0	0	0	3	0	0	2	1	0	0	0	0
1	1	26	1	2020-02-16	1		0	0	620520	0	0	0	0	0	0	0	0	0	0	0	0	0	0	0	0	0	0	0	0	0	0	0	0	0	0	0	0	0	0	0	0	0	0	0	0	0	0	0	0
1	1	26	2	2020-02-17	1		0	0	620520	0	0	0	0	0	0	0	0	0	0	0	0	0	0	0	0	0	0	0	0	0	0	0	0	0	0	0	0	0	0	0	0	0	0	0	0	0	0	0	0
1	1	26	3	2020-02-18	1		0	0	620520	0	0	0	0	0	0	0	0	0	0	0	0	0	0	0	0	0	0	0	0	0	0	0	0	0	0	0	0	0	0	0	0	0	0	0	0	0	0	0	0
1	1	26	4	2020-02-19	1		0	0	620520	0	0	0	0	0	0	0	0	0	0	0	0	0	0	0	0	0	0	0	0	0	0	0	0	0	0	0	0	0	0	0	0	0	0	0	0	0	0	0	0
1	1	26	5	2020-02-20	1		0	0	620520	0	0	0	0	0	0	0	0	0	0	0	0	0	0	0	0	0	0	0	0	0	0	0	0	0	0	0	0	0	0	0	0	0	0	0	0	0	0	0	0
1	1	26	6	2020-02-21	1		0	0	620520	0	0	0	0	0	0	0	0	0	0	0	0	0	0	0	0	0	0	0	0	0	0	0	0	0	0	0	0	0	0	0	0	0	0	0	0	0	0	0	0
1	1	26	7	2020-02-22	1		0	0	620520	0	0	0	0	0	0	0	0	0	0	0	0	0	0	0	0	0	0	0	0	0	0	0	0	0	0	0	0	0	0	0	0	0	0	0	0	0	0	0	0
1	1	26	8	2020-02-23	1		0	0	620520	0	0	0	0	0	0	0	0	0	0	0	0	0	0	0	0	0	0	0	0	0	0	0	0	0	0	0	0	0	0	0	0	0	0	0	0	0	0	0	0
1	1	26	9	2020-02-24	1		0	0	620520	0	0	0	0	0	0	0	0	0	0	0	0	0	0	0	0	0	0	0	0	0	0	0	0	0	0	0	0	0	0	0	0	0	0	0	0	0	0	0	0
1	1	26	10	2020-02-25	1		0	0	620520	0	0	0	0	0	0	0	0	0	0	0	0	0	0	0	0	0	0	0	0	0	0	0	0	0	0	0	0	0	0	0	0	0	0	0	0	0	0	0	0
1	1	26	11	2020-02-26	1		0	0	620520	0	0	0	0	0	0	0	0	0	0	0	0	0	0	0	0	0	0	0	0	0	0	0	0	0	0	0	0	0	0	0	0	0	0	0	0	0	0	0	0
1	1	26	12	2020-02-27	1		1	0	620519	0	0	0	0	1	0	0	0	0	0	0	0	1	0	0	0	0	0	0	0	0	0	0	0	0	0	0	0	0	0	0	0	0	0	0	0	0	0	0	0
1	1	26	13	2020-02-28	1		0	0	620519	0	0	0	0	1	0	0	0	0	0	0	0	0	0	0	0	0	0	0	0	0	0	0	0	0	0	0	0	0	0	0	0	0	0	0	0	0	0	0	0
1	1	26	14	2020-02-29	1		0	0	620519	0	0	0	0	1	0	0	0	0	0	0	0	0	0	0	0	0	0	0	0	0	0	0	0	0	0	0	0	0	0	0	0	0	0	0	0	0	0	0	0
1	1	26	15	2020-03-01	1		0	0	620519	0	0	0	0	1	0	0	0	0	0	0	0	0	0	0	0	0	0	0	0	0	0	0	0	0	0	0	0	0	0	0	0	0	0	0	0	0	0	0	0
1	1	26	16	2020-03-02	1		0	0	620519	0	0	0	0	1	0	0	0	0	0	0	0	0	0	0	0	0	0	0	0	0	0	0	0	0	0	0	0	0	0	0	0	0	0	0	0	0	0	0	0
1	1	26	17	2020-03-03	1		0	0	620519	0	0	0	0	1	0	0	0	0	0	0	0	0	0	0	0	0	0	0	0	0	0	0	0	0	0	0	0	0	0	0	0	0	0	0	0	0	0	0	0
1	1	26	18	2020-03-04	1		0	1	620519	0	0	0	0	1	0	0	0	0	0	0	0	0	0	0	0	0	0	0	0	0	0	0	0	0	0	0	0	0	0	0	0	0	0	0	0	0	0	0	0
1	1	26	19	2020-03-05	1		1	0	620518	0	0	0	0	2	0	0	0	0	0	0	0	1	0	0	0	0	0	0	0	0	0	0	0	0	0	0	0	0	0	0	0	0	0	0	0	0	0	0	0
1	1	26	20	2020-03-06	1		1	0	620517	0	0	0	0	3	0	0	0	0	0	0	0	1	0	0	0	0	0	0	0	0	0	0	0	0	0	0	0	0	0	0	0	0	0	0	0	0	0	0	0
1	1	26	21	2020-03-07	1		0	2	620517	0	0	0	0	3	0	0	0	0	0	0	0	0	0	0	0	0	0	0	0	0	0	0	0	0	0	0	0	0	0	0	0	0	0	0	0	0	0	0	0
1	1	26	22	2020-03-08	1		2	0	620515	0	0	0	0	5	0	0	0	0	0	0	0	2	0	0	0	0	0	0	0	0	0	0	0	0	0	0	0	0	0	0	0	0	0	0	0	0	0	0	0
1	1	26	23	2020-03-09	1		5	0	620509	1	0	0	0	6	0	0	0	1	0	0	0	1	0	0	0	0	0	0	0	0	0	0	0	0	0	0	0	0	0	0	0	0	0	0	0	0	0	0	0
1	1	26	24	2020-03-10	1		2	2	620507	0	1	0	0	8	0	0	0	0	1	0	0	2	0	0	0	0	0	0	0	0	0	0	0	0	0	0	0	0	0	0	0	0	0	0	0	0	0	0	0
1	1	26	25	2020-03-11	1		5	1	620501	1	0	1	0	12	0	0	0	1	0	1	0	4	0	0	0	0	0	0	0	0	0	0	0	0	0	0	0	0	0	0	0	0	0	0	0	0	0	0	0
1	1	26	26	2020-03-12	1		3	4	620493	5	1	1	2	13	0	0	1	5	1	0	2	2	0	0	1	0	0	0	1	0	0	0	1	0	0	0	0	0	0	0	0	0	0	0	1	0	0	0	1
1	1	26	27	2020-03-13	1		4	3	620484	6	4	2	5	12	0	1	4	5	4	1	3	1	0	1	2	0	0	0	4	0	0	0	1	0	0	0	0	0	0	0	0	0	0	0	3	0	0	0	0
1	1	26	28	2020-03-14	1		5	3	620472	8	5	5	8	14	0	3	9	7	5	4	3	5	0	3	3	0	0	1	5	0	0	0	2	0	0	0	0	0	0	0	0	0	0	1	1	0	0	0	1
1	1	26	29	2020-03-15	1		8	5	620454	10	8	7	16	22	0	5	11	10	8	5	10	8	0	4	0	0	0	1	5	0	0	0	2	0	0	0	0	0	0	0	0	0	0	0	0	0	0	0	0
1	1	26	30	2020-03-16	1		6	4	620441	7	10	11	24	33	0	7	13	7	10	8	13	10	0	5	2	0	0	0	6	0	0	0	4	0	0	0	0	0	0	0	0	0	0	0	2	0	0	0	2
1	1	26	31	2020-03-17	1		9	10	620421	11	7	16	38	37	0	13	25	11	7	10	20	9	0	9	7	0	1	4	7	0	0	0	5	0	0	0	0	0	0	0	0	0	1	4	2	0	0	0	1
1	1	26	32	2020-03-18	1		11	3	620403	8	10	17	52	46	0	15	31	7	10	7	23	13	0	6	6	0	0	8	9	0	0	0	6	0	0	0	0	0	0	0	0	0	0	4	3	0	0	0	1
1	1	26	33	2020-03-19	1	Gatherings > 500 people outdoors cancelled & Gatherings > 100 people indoors cancelled	15	1	620382	8	6	22	64	61	0	19	36	6	6	10	29	14	0	9	6	0	1	10	7	0	0	0	7	0	0	0	0	0	0	0	0	0	2	4	1	0	0	0	1
1	1	26	34	2020-03-20	1		8	2	620365	11	6	19	75	72	0	17	40	9	6	6	25	11	0	6	11	0	4	14	4	0	0	0	10	0	0	0	0	0	0	0	0	0	3	7	0	0	0	0	3
1	1	26	35	2020-03-21	1		9	1	620343	15	9	14	82	87	0	11	38	13	9	6	27	16	0	4	11	0	3	14	6	0	0	1	14	0	0	0	0	0	0	0	0	0	1	5	3	0	0	1	4
1	1	26	36	2020-03-22	1		5	1	620326	14	13	19	91	90	0	15	51	12	13	9	21	10	0	8	13	0	5	20	7	0	0	1	16	0	0	0	0	0	0	0	0	0	3	7	2	0	0	0	3
1	1	26	37	2020-03-23	1	National Restrictions: Pubs, hotels, clubs, restaurants and recreation facilities are closed.	6	5	620310	14	10	24	99	99	0	16	57	10	10	13	18	13	0	9	10	0	5	23	8	0	0	2	16	0	0	0	0	0	0	0	0	0	1	5	3	0	0	1	0
1	1	26	38	2020-03-24	2		6	1	620295	13	10	25	96	117	0	21	58	9	10	10	15	11	0	10	9	0	1	20	8	0	0	2	18	0	0	0	0	0	0	0	0	0	0	5	2	0	0	0	2
1	1	26	39	2020-03-25	2		3	2	620277	19	9	26	94	129	0	23	64	15	9	10	17	9	0	10	11	0	1	23	7	0	0	2	18	0	0	0	0	0	0	0	0	0	2	9	1	0	0	0	2
1	1	26	40	2020-03-26	2	Border Closure: Anyone who arrives in Queensland from another state or territory must self-quarantine for 14 days, unless they are an exempt person	4	1	620263	13	16	24	95	143	0	22	65	10	16	9	15	9	0	9	10	0	0	25	5	0	0	2	17	0	0	0	1	0	0	0	0	0	0	8	1	0	0	0	1
1	1	26	41	2020-03-27	2	Queenslanders cannot have more than 10 people in their house at any one time, excluding households where more than 10 people ordinarily reside. People are asked to stay at home where possible.	2	2	620249	15	10	30	95	155	0	26	70	12	10	16	15	10	0	14	11	0	1	23	4	0	0	3	20	0	0	0	2	0	0	0	0	0	1	5	2	0	0	1	4
1	1	26	42	2020-03-28	2	Overseas travellers must self isolate for 14 days. School Closures in Queensland (from Monday).	4	0	620238	10	12	27	104	163	0	24	78	7	12	10	22	14	0	9	15	2	4	25	7	0	0	4	19	0	0	0	2	0	0	0	0	2	3	6	3	0	0	1	0
1	1	26	43	2020-03-29	3		2	3	620232	7	7	27	99	179	0	21	74	4	7	12	13	10	0	8	9	2	6	20	9	0	0	5	19	0	0	0	2	0	0	0	0	0	2	4	3	0	0	1	1
1	1	26	44	2020-03-30	3		2	1	620227	6	4	21	102	188	0	17	79	3	4	7	20	13	0	7	17	4	7	23	10	0	0	5	20	0	0	0	2	0	0	0	0	2	2	10	2	0	0	0	1
1	1	26	45	2020-03-31	3		1	0	620220	8	4	15	93	204	0	10	69	6	4	4	12	9	0	3	9	4	3	26	10	0	0	5	17	0	0	0	3	0	0	0	0	0	0	6	3	0	0	1	1
1	1	26	46	2020-04-01	3		0	0	620217	4	7	13	80	216	0	8	63	3	7	4	12	4	0	3	12	2	5	24	8	0	0	6	12	0	0	0	5	0	0	0	0	0	3	5	3	0	0	1	0
1	1	26	47	2020-04-02	3		0	1	620216	2	3	15	68	228	0	9	59	1	3	7	9	3	0	4	8	2	5	18	8	0	0	5	13	0	0	1	4	0	0	0	0	0	0	5	3	0	0	0	1
1	1	26	48	2020-04-03	3		0	0	620213	4	1	13	54	243	0	9	49	3	1	3	3	4	0	3	3	2	3	14	6	0	0	5	12	0	0	1	3	0	0	0	0	1	1	0	1	0	0	0	0
1	1	26	49	2020-04-04	3		0	1	620212	2	3	8	48	254	0	6	41	1	3	1	8	4	0	1	8	2	4	9	4	0	0	5	11	0	0	1	5	0	0	0	0	1	2	2	0	0	0	0	3
1	1	26	50	2020-04-05	3		0	0	620212	1	1	9	38	264	0	6	36	0	1	3	2	1	0	2	2	1	2	8	1	0	0	5	10	0	0	1	5	0	0	0	0	0	0	1	0	0	0	0	1
1	1	26	51	2020-04-06	3		0	1	620211	2	0	6	34	272	0	6	33	1	0	1	1	4	0	1	1	1	1	8	0	0	0	4	9	0	0	1	5	0	0	0	0	0	0	1	0	0	0	0	0
1	1	26	52	2020-04-07	3		0	0	620211	1	1	3	33	276	0	3	29	0	1	0	5	3	0	0	5	2	2	7	1	0	0	3	8	0	0	0	5	0	0	0	0	1	1	2	1	0	0	0	0
1	1	26	53	2020-04-08	3		0	0	620211	1	0	1	31	280	0	1	26	0	0	1	3	1	0	1	3	2	1	8	1	0	0	3	8	0	0	0	3	0	0	0	0	0	0	2	1	0	0	0	0
1	1	26	54	2020-04-09	3		0	1	620211	1	0	1	26	284	1	1	21	0	0	0	1	0	1	0	1	1	1	6	1	0	0	2	8	0	0	0	3	0	0	0	1	0	0	1	0	0	0	0	0
1	1	26	55	2020-04-10	3		1	0	620210	1	0	1	20	288	1	1	17	0	0	0	1	0	0	0	0	1	1	3	1	0	0	1	8	0	0	0	2	0	0	0	1	0	0	0	0	0	0	0	0
1	1	26	56	2020-04-11	3		0	0	620210	1	0	1	15	293	1	1	12	0	0	0	0	0	0	0	0	0	0	3	0	0	0	1	6	0	0	0	2	0	0	0	1	0	0	0	0	0	0	0	0
1	1	26	57	2020-04-12	3		0	0	620210	1	0	1	11	295	2	1	11	0	0	0	1	1	1	0	1	0	0	2	0	0	0	1	5	0	0	0	3	0	0	0	2	0	0	0	0	0	0	0	1
1	1	26	58	2020-04-13	3		0	0	620210	1	0	0	10	297	2	0	9	0	0	0	1	0	0	0	1	0	1	2	0	0	0	1	3	0	0	0	3	0	0	0	2	0	1	0	0	0	0	0	0
1	1	26	59	2020-04-14	3		0	0	620210	1	0	0	8	299	2	0	7	0	0	0	0	0	0	0	0	0	1	1	0	0	0	0	3	0	0	0	2	0	0	0	2	0	0	0	0	0	0	0	0
1	1	26	60	2020-04-15	3		0	0	620210	1	0	0	6	300	3	0	5	0	0	0	0	0	1	0	0	0	1	0	0	0	0	0	3	0	0	0	2	0	0	0	3	0	0	0	0	0	0	0	0
1	1	26	61	2020-04-16	3		0	0	620210	1	0	0	6	300	3	0	5	0	0	0	0	0	0	0	0	0	1	0	0	0	0	0	2	0	0	0	3	0	0	0	3	0	0	0	0	0	0	0	0
1	1	26	62	2020-04-17	3		0	0	620210	1	0	0	6	300	3	0	5	0	0	0	0	0	0	0	0	0	1	0	0	0	0	0	2	0	0	0	3	0	0	0	3	0	0	0	0	0	0	0	0
1	1	26	63	2020-04-18	3		0	0	620210	1	0	0	6	300	3	0	5	0	0	0	0	0	0	0	0	0	1	0	0	0	0	0	2	0	0	0	3	0	0	0	3	0	0	0	0	0	0	0	0
1	1	26	64	2020-04-19	3		0	0	620210	1	0	0	5	301	3	0	4	0	0	0	0	0	0	0	0	0	1	0	0	0	0	0	1	0	0	0	3	0	0	0	3	0	0	0	0	0	0	0	0
1	1	26	65	2020-04-20	3		0	0	620210	1	0	0	4	302	3	0	3	0	0	0	0	0	0	0	0	0	1	0	0	0	0	0	1	0	0	0	2	0	0	0	3	0	0	0	0	0	0	0	0
1	1	26	66	2020-04-21	3		0	0	620210	1	0	0	3	303	3	0	2	0	0	0	0	0	0	0	0	0	0	0	0	0	0	0	1	0	0	0	2	0	0	0	3	0	0	0	0	0	0	0	0
1	1	26	67	2020-04-22	3		0	0	620210	1	0	0	2	304	3	0	1	0	0	0	0	0	0	0	0	0	0	0	0	0	0	0	0	0	0	0	2	0	0	0	3	0	0	0	0	0	0	0	0
1	1	26	68	2020-04-23	3		0	0	620210	1	0	0	2	304	3	0	1	0	0	0	0	0	0	0	0	0	0	0	0	0	0	0	0	0	0	0	1	0	0	0	3	0	0	0	0	0	0	0	0
1	1	26	69	2020-04-24	3		0	0	620210	1	0	0	2	304	3	0	1	0	0	0	0	0	0	0	0	0	0	0	0	0	0	0	0	0	0	0	1	0	0	0	3	0	0	0	0	0	0	0	0
1	1	26	70	2020-04-25	3		0	0	620210	1	0	0	1	304	4	0	1	0	0	0	0	0	1	0	0	0	0	0	0	0	0	0	0	0	0	0	0	0	0	0	4	0	0	0	0	0	0	0	0
1	1	27	1	2020-02-16	1		0	0	620520	0	0	0	0	0	0	0	0	0	0	0	0	0	0	0	0	0	0	0	0	0	0	0	0	0	0	0	0	0	0	0	0	0	0	0	0	0	0	0	0
1	1	27	2	2020-02-17	1		0	0	620520	0	0	0	0	0	0	0	0	0	0	0	0	0	0	0	0	0	0	0	0	0	0	0	0	0	0	0	0	0	0	0	0	0	0	0	0	0	0	0	0
1	1	27	3	2020-02-18	1		0	0	620520	0	0	0	0	0	0	0	0	0	0	0	0	0	0	0	0	0	0	0	0	0	0	0	0	0	0	0	0	0	0	0	0	0	0	0	0	0	0	0	0
1	1	27	4	2020-02-19	1		0	0	620520	0	0	0	0	0	0	0	0	0	0	0	0	0	0	0	0	0	0	0	0	0	0	0	0	0	0	0	0	0	0	0	0	0	0	0	0	0	0	0	0
1	1	27	5	2020-02-20	1		0	0	620520	0	0	0	0	0	0	0	0	0	0	0	0	0	0	0	0	0	0	0	0	0	0	0	0	0	0	0	0	0	0	0	0	0	0	0	0	0	0	0	0
1	1	27	6	2020-02-21	1		0	0	620520	0	0	0	0	0	0	0	0	0	0	0	0	0	0	0	0	0	0	0	0	0	0	0	0	0	0	0	0	0	0	0	0	0	0	0	0	0	0	0	0
1	1	27	7	2020-02-22	1		0	0	620520	0	0	0	0	0	0	0	0	0	0	0	0	0	0	0	0	0	0	0	0	0	0	0	0	0	0	0	0	0	0	0	0	0	0	0	0	0	0	0	0
1	1	27	8	2020-02-23	1		0	0	620520	0	0	0	0	0	0	0	0	0	0	0	0	0	0	0	0	0	0	0	0	0	0	0	0	0	0	0	0	0	0	0	0	0	0	0	0	0	0	0	0
1	1	27	9	2020-02-24	1		0	0	620520	0	0	0	0	0	0	0	0	0	0	0	0	0	0	0	0	0	0	0	0	0	0	0	0	0	0	0	0	0	0	0	0	0	0	0	0	0	0	0	0
1	1	27	10	2020-02-25	1		0	0	620520	0	0	0	0	0	0	0	0	0	0	0	0	0	0	0	0	0	0	0	0	0	0	0	0	0	0	0	0	0	0	0	0	0	0	0	0	0	0	0	0
1	1	27	11	2020-02-26	1		0	0	620520	0	0	0	0	0	0	0	0	0	0	0	0	0	0	0	0	0	0	0	0	0	0	0	0	0	0	0	0	0	0	0	0	0	0	0	0	0	0	0	0
1	1	27	12	2020-02-27	1		1	0	620519	0	0	0	0	0	0	0	0	0	0	0	0	0	0	0	0	0	0	0	0	0	0	0	0	0	0	0	0	0	0	0	0	0	0	0	0	0	0	0	0
1	1	27	13	2020-02-28	1		0	0	620518	1	0	0	0	0	0	0	0	1	0	0	0	0	0	0	0	0	0	0	0	0	0	0	0	0	0	0	0	0	0	0	0	0	0	0	0	0	0	0	0
1	1	27	14	2020-02-29	1		0	0	620518	0	1	0	0	0	0	0	0	0	1	0	0	0	0	0	0	0	0	0	0	0	0	0	0	0	0	0	0	0	0	0	0	0	0	0	0	0	0	0	0
1	1	27	15	2020-03-01	1		0	0	620518	0	0	1	1	0	0	1	2	0	0	1	1	1	0	1	1	0	0	0	1	0	0	0	0	0	0	0	0	0	0	0	0	0	0	0	1	0	0	0	0
1	1	27	16	2020-03-02	1		0	0	620518	0	0	1	1	0	0	1	2	0	0	0	0	0	0	0	0	0	0	0	1	0	0	0	0	0	0	0	0	0	0	0	0	0	0	0	0	0	0	0	0
1	1	27	17	2020-03-03	1		0	0	620518	0	0	0	1	1	0	0	1	0	0	0	0	1	0	0	0	0	0	0	1	0	0	0	0	0	0	0	0	0	0	0	0	0	0	0	0	0	0	0	0
1	1	27	18	2020-03-04	1		0	1	620518	0	0	0	2	0	0	0	2	0	0	0	1	0	0	0	1	0	0	0	2	0	0	0	0	0	0	0	0	0	0	0	0	0	0	0	1	0	0	0	0
1	1	27	19	2020-03-05	1		1	0	620517	0	0	0	1	1	0	0	1	0	0	0	0	0	0	0	0	0	0	0	1	0	0	0	0	0	0	0	0	0	0	0	0	0	0	0	0	0	0	0	0
1	1	27	20	2020-03-06	1		1	0	620516	0	0	0	0	3	0	0	0	0	0	0	0	1	0	0	0	0	0	0	0	0	0	0	0	0	0	0	0	0	0	0	0	0	0	0	0	0	0	0	0
1	1	27	21	2020-03-07	1		0	2	620516	0	0	0	0	4	0	0	0	0	0	0	0	1	0	0	0	0	0	0	0	0	0	0	0	0	0	0	0	0	0	0	0	0	0	0	0	0	0	0	0
1	1	27	22	2020-03-08	1		2	0	620513	1	0	0	1	3	0	0	1	1	0	0	1	0	0	0	1	0	0	0	1	0	0	0	0	0	0	0	0	0	0	0	0	0	0	0	1	0	0	0	0
1	1	27	23	2020-03-09	1		5	0	620506	2	1	0	1	5	0	0	1	2	1	0	0	2	0	0	0	0	0	0	1	0	0	0	0	0	0	0	0	0	0	0	0	0	0	0	0	0	0	0	0
1	1	27	24	2020-03-10	1		2	2	620503	1	2	1	1	6	0	1	2	1	2	1	0	1	0	1	0	0	0	0	1	0	0	0	0	0	0	0	0	0	0	0	0	0	0	0	0	0	0	0	0
1	1	27	25	2020-03-11	1		5	1	620496	2	1	2	0	12	0	2	2	2	1	2	0	5	0	2	0	0	0	0	0	0	0	0	0	0	0	0	0	0	0	0	0	0	0	0	0	0	0	0	0
1	1	27	26	2020-03-12	1		3	4	620486	7	2	2	1	14	0	1	1	7	2	1	1	2	0	0	0	0	0	0	0	0	0	1	0	0	0	0	0	0	0	0	0	0	0	0	0	0	0	1	0
1	1	27	27	2020-03-13	1		4	3	620470	13	6	3	5	14	0	3	7	12	6	2	4	4	0	2	4	0	0	0	4	0	0	1	0	0	0	0	0	0	0	0	0	0	0	0	4	0	0	0	0
1	1	27	28	2020-03-14	1		5	3	620446	20	12	7	12	16	0	6	13	19	12	6	8	5	0	5	4	0	0	1	8	0	0	1	2	0	0	0	0	0	0	0	0	0	0	1	5	0	0	0	2
1	1	27	29	2020-03-15	1		8	5	620432	8	18	17	22	19	0	13	21	6	18	12	12	3	0	9	2	0	1	1	9	0	0	1	2	0	0	0	0	0	0	0	0	0	1	0	2	0	0	0	0
1	1	27	30	2020-03-16	1		6	4	620412	17	5	26	29	32	0	25	32	14	5	18	12	11	0	18	2	0	1	4	6	0	0	2	2	0	0	0	0	0	0	0	0	0	0	3	0	0	0	1	0
1	1	27	31	2020-03-17	1		9	10	620396	11	13	20	40	47	0	16	23	7	13	5	19	14	0	2	4	0	1	6	7	0	0	2	3	0	0	0	0	0	0	0	0	0	1	4	2	0	0	0	1
1	1	27	32	2020-03-18	1		11	3	620376	13	7	28	56	53	0	23	38	9	7	13	28	14	0	11	10	0	1	12	9	0	0	3	4	0	0	0	0	0	0	0	0	0	1	7	2	0	0	1	1
1	1	27	33	2020-03-19	1	Gatherings > 500 people outdoors cancelled & Gatherings > 100 people indoors cancelled	15	1	620353	12	9	20	81	72	0	16	42	8	9	7	43	25	0	6	18	2	2	19	9	0	0	3	5	0	0	0	0	0	0	0	0	3	4	9	1	0	0	0	1
1	1	27	34	2020-03-20	1		8	2	620332	17	8	24	92	78	0	21	53	13	8	9	20	10	0	9	9	2	2	24	8	0	0	3	7	0	0	0	0	0	0	0	0	0	0	7	1	0	0	0	2
1	1	27	35	2020-03-21	1		9	1	620313	14	13	17	96	104	0	14	51	10	13	8	31	24	0	6	16	3	1	24	7	0	0	2	11	0	0	0	0	0	0	0	0	2	0	8	2	0	0	0	4
1	1	27	36	2020-03-22	1		5	1	620301	10	11	20	98	119	0	16	57	7	11	13	17	11	0	11	11	2	1	23	11	0	0	2	11	0	0	0	0	0	0	0	0	0	0	6	5	0	0	0	1
1	1	27	37	2020-03-23	1	National Restrictions: Pubs, hotels, clubs, restaurants and recreation facilities are closed.	6	5	620291	7	7	22	106	126	0	16	66	4	7	11	26	13	0	9	15	2	4	26	14	0	0	2	13	0	0	0	0	0	0	0	0	0	4	8	4	0	0	0	2
1	1	27	38	2020-03-24	2		6	1	620275	12	5	21	104	139	0	17	67	10	5	7	16	10	0	6	9	2	2	26	13	0	0	2	13	0	0	0	0	0	0	0	0	0	0	7	2	0	0	0	0
1	1	27	39	2020-03-25	2		3	2	620269	5	10	20	101	152	0	17	66	3	10	5	19	10	0	3	14	3	2	22	12	0	0	2	14	0	0	0	1	0	0	0	0	1	1	8	2	0	0	0	2
1	1	27	40	2020-03-26	2	Border Closure: Anyone who arrives in Queensland from another state or territory must self-quarantine for 14 days, unless they are an exempt person	4	1	620259	8	3	20	93	175	0	16	57	6	3	10	16	10	0	8	11	2	2	15	9	0	0	2	15	0	0	1	1	0	0	0	0	1	1	6	1	0	0	1	2
1	1	27	41	2020-03-27	2	Queenslanders cannot have more than 10 people in their house at any one time, excluding households where more than 10 people ordinarily reside. People are asked to stay at home where possible.	2	2	620251	8	6	18	92	182	0	15	57	6	6	3	15	6	0	3	11	1	1	21	7	0	0	2	16	0	0	1	1	0	0	0	0	0	0	9	1	0	0	0	3
1	1	27	42	2020-03-28	2	Overseas travellers must self isolate for 14 days. School Closures in Queensland (from Monday).	4	0	620244	5	6	14	95	194	0	10	53	3	6	6	14	12	0	4	7	1	1	24	5	0	0	2	17	0	0	1	1	0	0	0	0	0	0	7	0	0	0	0	1
1	1	27	43	2020-03-29	3		2	3	620239	5	3	13	91	205	0	10	52	3	3	6	13	10	0	5	9	1	2	24	5	0	0	1	17	0	0	1	1	0	0	0	0	0	1	6	2	0	0	0	1
1	1	27	44	2020-03-30	3		2	1	620236	4	2	10	89	213	0	9	53	1	2	3	12	8	0	3	8	1	4	22	5	0	0	2	16	0	0	1	2	0	0	0	0	0	2	3	1	0	0	1	1
1	1	27	45	2020-03-31	3		1	0	620232	6	1	6	83	221	0	4	48	3	1	2	7	4	0	1	6	1	6	20	3	0	0	3	15	0	0	1	2	0	0	0	0	0	2	2	1	0	0	1	0
1	1	27	46	2020-04-01	3		0	0	620231	4	3	3	66	232	0	2	41	1	3	1	6	2	0	1	5	3	6	14	3	0	0	3	13	0	0	1	1	0	0	0	0	2	1	2	1	0	0	0	0
1	1	27	47	2020-04-02	3		0	1	620231	3	1	5	53	243	1	2	31	0	1	3	3	1	1	0	2	2	6	8	1	0	0	3	13	0	0	0	2	0	0	0	1	0	1	1	0	0	0	0	1
1	1	27	48	2020-04-03	3		0	0	620231	3	0	5	38	254	1	2	23	0	0	1	3	1	0	1	3	1	5	6	1	0	0	3	8	0	0	0	2	0	0	0	1	0	1	2	0	0	0	0	0
1	1	27	49	2020-04-04	3		0	1	620230	4	0	4	32	259	1	2	21	1	0	0	3	1	0	0	3	0	3	6	2	0	0	3	6	0	0	0	2	0	0	0	1	0	0	2	1	0	0	0	0
1	1	27	50	2020-04-05	3		0	0	620230	3	1	3	28	262	1	2	19	0	1	0	0	1	0	0	0	0	3	4	2	0	0	3	5	0	0	0	3	0	0	0	1	0	0	0	0	0	0	0	0
1	1	27	51	2020-04-06	3		0	1	620229	4	0	1	25	267	1	1	16	1	0	1	1	3	0	1	1	0	3	4	2	0	0	2	4	0	0	0	3	0	0	0	1	0	1	0	0	0	0	0	0
1	1	27	52	2020-04-07	3		0	0	620228	4	1	1	18	272	1	1	12	1	1	0	0	0	0	0	0	0	2	3	0	0	0	1	4	0	0	0	3	0	0	0	1	0	0	0	0	0	0	0	0
1	1	27	53	2020-04-08	3		0	0	620228	3	1	1	17	274	1	0	10	0	1	1	1	1	0	0	1	0	2	1	1	0	0	1	4	0	0	0	3	0	0	0	1	0	0	0	1	0	0	0	0
1	1	27	54	2020-04-09	3		0	1	620228	3	0	2	11	280	1	1	6	0	0	1	0	0	0	1	0	0	0	0	1	0	0	0	2	0	0	0	3	0	0	0	1	0	0	0	0	0	0	0	0
1	1	27	55	2020-04-10	3		1	0	620227	3	0	0	10	283	1	0	5	0	0	0	2	3	0	0	0	0	0	0	1	0	0	0	2	0	0	0	3	0	0	0	1	0	0	0	0	0	0	0	0
1	1	27	56	2020-04-11	3		0	0	620227	2	1	0	8	284	1	0	4	0	1	0	1	0	0	0	1	0	0	1	1	0	0	0	1	0	0	0	2	0	0	0	1	0	0	1	0	0	0	0	0
1	1	27	57	2020-04-12	3		0	0	620227	2	0	1	6	284	1	1	5	0	0	1	0	0	0	1	0	0	0	1	1	0	0	0	1	0	0	0	2	0	0	0	1	0	0	0	0	0	0	0	0
1	1	27	58	2020-04-13	3		0	0	620227	2	0	0	5	286	1	0	4	0	0	0	1	1	0	0	1	0	0	1	1	0	0	0	0	0	0	0	2	0	0	0	1	0	0	1	0	0	0	0	0
1	1	27	59	2020-04-14	3		0	0	620227	2	0	0	3	288	1	0	2	0	0	0	0	0	0	0	0	0	0	0	0	0	0	0	0	0	0	0	2	0	0	0	1	0	0	0	0	0	0	0	0
1	1	27	60	2020-04-15	3		0	0	620227	2	0	0	3	288	1	0	2	0	0	0	0	0	0	0	0	0	0	0	0	0	0	0	0	0	0	0	2	0	0	0	1	0	0	0	0	0	0	0	0
1	1	27	61	2020-04-16	3		0	0	620227	2	0	0	2	289	1	0	1	0	0	0	1	0	0	0	1	0	0	0	0	0	0	0	0	0	0	0	1	0	0	0	1	0	0	1	0	0	0	0	0
1	1	27	62	2020-04-17	3		0	0	620227	2	0	0	2	289	1	0	1	0	0	0	0	0	0	0	0	0	0	0	0	0	0	0	0	0	0	0	1	0	0	0	1	0	0	0	0	0	0	0	0
1	1	27	63	2020-04-18	3		0	0	620227	2	0	0	2	289	1	0	1	0	0	0	0	0	0	0	0	0	0	0	0	0	0	0	0	0	0	0	1	0	0	0	1	0	0	0	0	0	0	0	0
1	1	27	64	2020-04-19	3		0	0	620227	2	0	0	2	289	1	0	1	0	0	0	0	0	0	0	0	0	0	0	0	0	0	0	0	0	0	0	0	0	0	0	1	0	0	0	0	0	0	0	0
1	1	27	65	2020-04-20	3		0	0	620227	2	0	0	1	289	2	0	0	0	0	0	0	0	1	0	0	0	0	0	0	0	0	0	0	0	0	0	0	0	0	0	2	0	0	0	0	0	0	0	0
1	1	27	66	2020-04-21	3		0	0	620227	2	0	0	1	289	2	0	0	0	0	0	0	0	0	0	0	0	0	0	0	0	0	0	0	0	0	0	0	0	0	0	2	0	0	0	0	0	0	0	0
1	1	27	67	2020-04-22	3		0	0	620227	2	0	0	1	289	2	0	0	0	0	0	0	0	0	0	0	0	0	0	0	0	0	0	0	0	0	0	0	0	0	0	2	0	0	0	0	0	0	0	0
1	1	27	68	2020-04-23	3		0	0	620227	2	0	0	0	289	2	0	0	0	0	0	0	0	0	0	0	0	0	0	0	0	0	0	0	0	0	0	0	0	0	0	2	0	0	0	0	0	0	0	0
1	1	27	69	2020-04-24	3		0	0	620227	2	0	0	0	289	2	0	0	0	0	0	0	0	0	0	0	0	0	0	0	0	0	0	0	0	0	0	0	0	0	0	2	0	0	0	0	0	0	0	0
1	1	27	70	2020-04-25	3		0	0	620227	2	0	0	0	289	2	0	0	0	0	0	0	0	0	0	0	0	0	0	0	0	0	0	0	0	0	0	0	0	0	0	2	0	0	0	0	0	0	0	0
1	1	28	1	2020-02-16	1		0	0	620520	0	0	0	0	0	0	0	0	0	0	0	0	0	0	0	0	0	0	0	0	0	0	0	0	0	0	0	0	0	0	0	0	0	0	0	0	0	0	0	0
1	1	28	2	2020-02-17	1		0	0	620520	0	0	0	0	0	0	0	0	0	0	0	0	0	0	0	0	0	0	0	0	0	0	0	0	0	0	0	0	0	0	0	0	0	0	0	0	0	0	0	0
1	1	28	3	2020-02-18	1		0	0	620520	0	0	0	0	0	0	0	0	0	0	0	0	0	0	0	0	0	0	0	0	0	0	0	0	0	0	0	0	0	0	0	0	0	0	0	0	0	0	0	0
1	1	28	4	2020-02-19	1		0	0	620520	0	0	0	0	0	0	0	0	0	0	0	0	0	0	0	0	0	0	0	0	0	0	0	0	0	0	0	0	0	0	0	0	0	0	0	0	0	0	0	0
1	1	28	5	2020-02-20	1		0	0	620520	0	0	0	0	0	0	0	0	0	0	0	0	0	0	0	0	0	0	0	0	0	0	0	0	0	0	0	0	0	0	0	0	0	0	0	0	0	0	0	0
1	1	28	6	2020-02-21	1		0	0	620520	0	0	0	0	0	0	0	0	0	0	0	0	0	0	0	0	0	0	0	0	0	0	0	0	0	0	0	0	0	0	0	0	0	0	0	0	0	0	0	0
1	1	28	7	2020-02-22	1		0	0	620520	0	0	0	0	0	0	0	0	0	0	0	0	0	0	0	0	0	0	0	0	0	0	0	0	0	0	0	0	0	0	0	0	0	0	0	0	0	0	0	0
1	1	28	8	2020-02-23	1		0	0	620520	0	0	0	0	0	0	0	0	0	0	0	0	0	0	0	0	0	0	0	0	0	0	0	0	0	0	0	0	0	0	0	0	0	0	0	0	0	0	0	0
1	1	28	9	2020-02-24	1		0	0	620520	0	0	0	0	0	0	0	0	0	0	0	0	0	0	0	0	0	0	0	0	0	0	0	0	0	0	0	0	0	0	0	0	0	0	0	0	0	0	0	0
1	1	28	10	2020-02-25	1		0	0	620520	0	0	0	0	0	0	0	0	0	0	0	0	0	0	0	0	0	0	0	0	0	0	0	0	0	0	0	0	0	0	0	0	0	0	0	0	0	0	0	0
1	1	28	11	2020-02-26	1		0	0	620520	0	0	0	0	0	0	0	0	0	0	0	0	0	0	0	0	0	0	0	0	0	0	0	0	0	0	0	0	0	0	0	0	0	0	0	0	0	0	0	0
1	1	28	12	2020-02-27	1		1	0	620517	2	0	0	0	0	0	0	0	2	0	0	0	0	0	0	0	0	0	0	0	0	0	0	0	0	0	0	0	0	0	0	0	0	0	0	0	0	0	0	0
1	1	28	13	2020-02-28	1		0	0	620516	2	1	0	0	0	0	0	0	1	1	0	0	0	0	0	0	0	0	0	0	0	0	0	0	0	0	0	0	0	0	0	0	0	0	0	0	0	0	0	0
1	1	28	14	2020-02-29	1		0	0	620515	2	1	1	0	0	0	1	1	1	1	1	0	0	0	1	0	0	0	0	0	0	0	0	0	0	0	0	0	0	0	0	0	0	0	0	0	0	0	0	0
1	1	28	15	2020-03-01	1		0	0	620515	1	1	2	0	1	0	2	2	0	1	1	0	1	0	1	0	0	0	0	0	0	0	0	0	0	0	0	0	0	0	0	0	0	0	0	0	0	0	0	0
1	1	28	16	2020-03-02	1		0	0	620513	3	0	3	1	0	0	3	4	2	0	1	1	0	0	1	1	0	0	1	0	0	0	0	0	0	0	0	0	0	0	0	0	0	0	1	0	0	0	0	0
1	1	28	17	2020-03-03	1		0	0	620512	2	2	2	1	1	0	2	3	1	2	0	0	1	0	0	0	0	0	1	0	0	0	0	0	0	0	0	0	0	0	0	0	0	0	0	0	0	0	0	0
1	1	28	18	2020-03-04	1		0	1	620509	4	1	3	3	0	0	3	6	3	1	2	2	0	0	2	2	0	0	3	0	0	0	0	0	0	0	0	0	0	0	0	0	0	0	2	0	0	0	0	0
1	1	28	19	2020-03-05	1		1	0	620505	5	2	2	4	1	0	2	6	3	2	1	1	1	0	1	1	0	0	4	0	0	0	0	0	0	0	0	0	0	0	0	0	0	0	1	0	0	0	0	0
1	1	28	20	2020-03-06	1		1	0	620498	8	3	4	3	3	0	4	7	6	3	2	0	1	0	2	0	0	0	3	0	0	0	0	0	0	0	0	0	0	0	0	0	0	0	0	0	0	0	0	0
1	1	28	21	2020-03-07	1		0	2	620493	8	5	4	3	6	0	4	7	5	5	3	1	2	0	3	1	0	0	3	0	0	0	0	0	0	0	0	0	0	0	0	0	0	0	1	0	0	0	0	0
1	1	28	22	2020-03-08	1		2	0	620489	4	6	6	4	9	0	6	10	2	6	5	1	4	0	5	1	0	0	3	0	0	0	1	0	0	0	0	0	0	0	0	0	0	0	0	0	0	0	1	0
1	1	28	23	2020-03-09	1		5	0	620480	7	1	9	6	11	0	9	15	4	1	6	3	4	0	6	3	0	0	3	0	0	0	2	1	0	0	0	0	0	0	0	0	0	0	1	0	0	0	1	1
1	1	28	24	2020-03-10	1		2	2	620476	5	4	7	6	15	0	7	13	2	4	1	2	4	0	1	2	0	0	3	0	0	0	2	1	0	0	0	0	0	0	0	0	0	0	2	0	0	0	0	0
1	1	28	25	2020-03-11	1		5	1	620467	7	2	8	10	19	0	7	16	4	2	4	5	6	0	3	4	0	1	4	1	0	0	2	2	0	0	0	0	0	0	0	0	0	1	2	1	0	0	0	1
1	1	28	26	2020-03-12	1		3	4	620457	10	4	5	13	25	0	5	17	7	4	2	5	8	0	2	5	0	0	4	4	0	0	2	3	0	0	0	0	0	0	0	0	0	0	1	3	0	0	0	1
1	1	28	27	2020-03-13	1		4	3	620440	17	6	7	15	28	0	5	19	13	6	4	4	5	0	2	4	0	0	5	3	0	0	2	5	0	0	0	0	0	0	0	0	0	0	2	0	0	0	0	2
1	1	28	28	2020-03-14	1		5	3	620418	22	12	11	19	31	0	10	28	17	12	6	7	7	0	6	7	0	1	8	3	0	0	2	5	0	0	0	0	0	0	0	0	0	1	5	1	0	0	0	0
1	1	28	29	2020-03-15	1		8	5	620403	12	17	21	28	39	0	18	36	7	17	12	16	8	0	10	4	0	1	6	4	0	0	2	7	0	0	0	0	0	0	0	0	0	0	2	1	0	0	0	2
1	1	28	30	2020-03-16	1		6	4	620389	14	6	29	41	45	0	25	49	8	6	17	16	10	0	14	7	0	1	10	6	0	0	2	8	0	0	0	0	0	0	0	0	0	0	5	2	0	0	0	1
1	1	28	31	2020-03-17	1		9	10	620377	10	7	27	48	63	0	23	45	3	7	6	21	15	0	5	7	1	1	6	8	0	0	1	9	0	0	0	0	0	0	0	0	1	0	2	4	0	0	0	1
1	1	28	32	2020-03-18	1		11	3	620362	11	3	20	64	79	0	15	43	4	3	7	28	19	0	5	11	1	2	9	8	0	0	1	12	0	0	0	0	0	0	0	0	1	2	5	1	0	0	0	3
1	1	28	33	2020-03-19	1	Gatherings > 500 people outdoors cancelled & Gatherings > 100 people indoors cancelled	15	1	620339	16	3	14	83	90	0	10	47	8	3	3	34	17	0	2	12	2	3	14	8	0	0	0	15	0	0	0	0	0	0	0	0	1	1	5	2	0	0	0	3
1	1	28	34	2020-03-20	1		8	2	620320	17	10	12	93	99	0	8	49	11	10	3	28	11	0	3	14	1	4	16	10	0	0	0	17	0	0	0	0	0	0	0	0	0	2	8	4	0	0	0	3
1	1	28	35	2020-03-21	1		9	1	620295	22	11	17	100	108	0	12	55	16	11	10	24	10	0	7	10	2	4	18	10	0	0	0	16	0	0	0	1	0	0	0	0	1	0	6	3	0	0	0	1
1	1	28	36	2020-03-22	1		5	1	620274	21	17	23	100	120	0	16	59	16	17	11	16	12	0	8	10	2	3	17	9	0	0	1	18	0	0	0	2	0	0	0	0	0	1	5	1	0	0	1	3
1	1	28	37	2020-03-23	1	National Restrictions: Pubs, hotels, clubs, restaurants and recreation facilities are closed.	6	5	620260	14	15	28	101	144	0	22	65	8	15	17	16	22	0	14	7	2	3	17	9	0	0	1	18	0	0	0	2	0	0	0	0	0	0	3	4	0	0	0	1
1	1	28	38	2020-03-24	2		6	1	620246	15	8	33	103	158	0	26	70	9	8	15	18	14	0	13	9	2	2	17	10	0	0	1	19	0	0	0	3	0	0	0	0	0	1	5	2	0	0	0	2
1	1	28	39	2020-03-25	2		3	2	620236	13	9	24	104	175	0	21	69	7	9	8	15	14	0	7	12	3	0	18	12	0	0	1	19	0	0	0	3	0	0	0	0	1	0	6	2	0	0	0	3
1	1	28	40	2020-03-26	2	Border Closure: Anyone who arrives in Queensland from another state or territory must self-quarantine for 14 days, unless they are an exempt person	4	1	620227	11	7	22	111	180	0	18	76	5	7	9	21	7	0	7	16	5	1	20	15	0	0	1	19	0	0	0	3	0	0	0	0	2	1	5	8	0	0	0	1
1	1	28	41	2020-03-27	2	Queenslanders cannot have more than 10 people in their house at any one time, excluding households where more than 10 people ordinarily reside. People are asked to stay at home where possible.	2	2	620215	16	5	20	105	196	0	16	71	10	5	7	16	10	0	6	14	2	1	23	12	0	0	1	18	0	0	0	3	0	0	0	0	1	1	10	1	0	0	0	1
1	1	28	42	2020-03-28	2	Overseas travellers must self isolate for 14 days. School Closures in Queensland (from Monday).	4	0	620198	19	10	16	101	210	0	13	67	13	10	5	18	11	0	5	12	2	3	21	11	0	0	2	18	0	0	0	3	0	0	0	0	1	2	4	3	0	0	1	2
1	1	28	43	2020-03-29	3		2	3	620189	13	13	20	97	221	0	18	69	7	13	10	11	7	0	9	9	2	3	20	10	0	0	2	18	0	0	0	2	0	0	0	0	1	1	5	1	0	0	0	1
1	1	28	44	2020-03-30	3		2	1	620180	12	8	24	84	239	0	20	68	7	8	13	15	8	0	10	12	3	3	17	5	0	0	3	18	0	0	0	2	0	0	0	0	2	1	5	2	0	0	1	2
1	1	28	45	2020-03-31	3		1	0	620177	7	7	21	81	248	0	20	70	2	7	8	11	7	0	8	9	2	3	19	5	0	0	3	20	0	0	0	2	0	0	0	0	1	1	6	0	0	0	0	2
1	1	28	46	2020-04-01	3		0	0	620173	8	3	18	70	263	0	17	65	4	3	7	10	11	0	7	10	1	3	19	6	0	0	2	17	0	0	1	3	0	0	0	0	0	2	6	1	0	0	0	1
1	1	28	47	2020-04-02	3		0	1	620166	11	4	12	66	273	0	11	59	7	4	3	11	6	0	3	8	2	3	20	6	0	0	3	17	0	0	1	2	0	0	0	0	1	0	6	2	0	0	1	1
1	1	28	48	2020-04-03	3		0	0	620164	7	6	14	55	281	0	13	55	2	6	4	7	1	0	4	7	2	2	18	4	0	0	4	15	0	0	1	2	0	0	0	0	0	0	6	0	0	0	1	0
1	1	28	49	2020-04-04	3		0	1	620161	8	2	10	56	290	0	9	52	3	2	6	7	7	0	5	7	3	2	19	3	0	0	5	14	0	0	1	2	0	0	0	0	1	0	5	0	0	0	1	0
1	1	28	50	2020-04-05	3		0	0	620161	5	3	7	47	301	0	6	43	0	3	2	5	5	0	2	5	3	1	15	4	0	0	5	12	0	0	1	2	0	0	0	0	1	0	3	1	0	0	0	0
1	1	28	51	2020-04-06	3		0	1	620160	6	0	8	45	302	0	6	44	1	0	3	5	2	0	2	5	4	2	13	4	0	0	6	9	0	0	1	5	0	0	0	0	1	1	2	0	0	0	1	0
1	1	28	52	2020-04-07	3		0	0	620157	7	2	4	42	309	0	3	39	3	2	0	7	4	0	0	7	3	3	13	2	0	0	6	7	0	0	1	5	0	0	0	0	1	2	4	0	0	0	0	0
1	1	28	53	2020-04-08	3		0	0	620156	5	3	4	36	316	1	3	35	1	3	2	3	1	1	1	3	2	3	10	2	0	0	6	6	0	0	1	5	0	0	0	1	0	1	1	1	0	0	0	0
1	1	28	54	2020-04-09	3		0	1	620155	5	1	6	26	327	1	5	28	1	1	3	0	1	0	2	0	1	2	5	2	0	0	4	5	0	0	1	5	0	0	0	1	0	0	0	0	0	0	0	0
1	1	28	55	2020-04-10	3		1	0	620154	5	0	4	23	334	1	3	24	0	0	1	5	3	0	1	3	0	4	3	0	0	0	4	3	0	0	1	7	0	0	0	1	0	2	0	0	0	0	0	1
1	1	28	56	2020-04-11	3		0	0	620154	4	1	3	20	338	1	2	20	0	1	0	1	1	0	0	1	0	3	2	0	0	0	3	3	0	0	1	7	0	0	0	1	0	0	0	0	0	0	0	1
1	1	28	57	2020-04-12	3		0	0	620153	4	1	3	16	343	1	2	16	1	1	1	1	1	0	1	1	0	2	1	0	0	0	3	2	0	0	1	6	0	0	0	1	0	0	1	0	0	0	0	0
1	1	28	58	2020-04-13	3		0	0	620152	4	1	3	13	347	1	1	12	1	1	1	0	1	0	0	0	0	2	1	0	0	0	2	2	0	0	1	3	0	0	0	1	0	0	0	0	0	0	0	0
1	1	28	59	2020-04-14	3		0	0	620152	3	1	1	12	350	2	1	12	0	1	1	3	3	1	1	3	0	2	1	0	0	0	1	3	0	0	2	2	0	0	0	2	0	2	0	0	0	0	0	1
1	1	28	60	2020-04-15	3		0	0	620152	3	0	1	9	354	2	1	9	0	0	1	0	1	0	1	0	0	0	1	0	0	0	0	3	0	0	3	1	0	0	0	2	0	0	0	0	0	0	0	0
1	1	28	61	2020-04-16	3		0	0	620152	3	0	1	9	354	2	1	9	0	0	0	0	0	0	0	0	0	0	1	0	0	0	0	3	0	0	3	1	0	0	0	2	0	0	0	0	0	0	0	0
1	1	28	62	2020-04-17	3		0	0	620152	3	0	1	8	355	2	1	8	0	0	0	2	0	0	0	2	0	0	1	0	0	0	0	3	0	0	2	1	0	0	0	2	0	0	2	0	0	0	0	0
1	1	28	63	2020-04-18	3		0	0	620151	4	0	0	8	356	2	0	7	1	0	0	1	0	0	0	1	0	0	1	0	0	0	0	3	0	0	2	1	0	0	0	2	0	0	1	0	0	0	0	0
1	1	28	64	2020-04-19	3		0	0	620151	2	2	0	8	356	2	0	7	0	2	0	0	0	0	0	0	0	0	1	0	0	0	0	3	0	0	2	0	0	0	0	2	0	0	0	0	0	0	0	0
1	1	28	65	2020-04-20	3		0	0	620151	1	1	2	6	357	3	2	7	0	1	2	0	0	1	2	0	0	0	1	0	0	0	0	2	0	0	2	0	0	0	0	3	0	0	0	0	0	0	0	0
1	1	28	66	2020-04-21	3		0	0	620150	2	0	2	6	358	3	2	7	1	0	1	0	1	0	1	0	0	0	1	0	0	0	0	2	0	0	2	0	0	0	0	3	0	0	0	0	0	0	0	0
1	1	28	67	2020-04-22	3		0	0	620150	1	1	2	4	360	3	2	5	0	1	0	0	0	0	0	0	0	0	0	0	0	0	0	1	0	0	1	1	0	0	0	3	0	0	0	0	0	0	0	0
1	1	28	68	2020-04-23	3		0	0	620149	2	0	3	3	360	3	2	5	1	0	1	1	0	0	0	1	0	0	0	0	0	0	0	1	0	0	1	1	0	0	0	3	0	0	1	0	0	0	0	0
1	1	28	69	2020-04-24	3		0	0	620149	1	1	0	4	362	3	0	4	0	1	0	2	2	0	0	2	0	0	2	0	0	0	0	1	0	0	0	1	0	0	0	3	0	0	2	0	0	0	0	0
1	1	28	70	2020-04-25	3		0	0	620149	1	0	1	3	363	3	1	4	0	0	1	0	0	0	1	0	0	0	2	0	0	0	0	0	0	0	0	1	0	0	0	3	0	0	0	0	0	0	0	0
1	1	29	1	2020-02-16	1		0	0	620520	0	0	0	0	0	0	0	0	0	0	0	0	0	0	0	0	0	0	0	0	0	0	0	0	0	0	0	0	0	0	0	0	0	0	0	0	0	0	0	0
1	1	29	2	2020-02-17	1		0	0	620520	0	0	0	0	0	0	0	0	0	0	0	0	0	0	0	0	0	0	0	0	0	0	0	0	0	0	0	0	0	0	0	0	0	0	0	0	0	0	0	0
1	1	29	3	2020-02-18	1		0	0	620520	0	0	0	0	0	0	0	0	0	0	0	0	0	0	0	0	0	0	0	0	0	0	0	0	0	0	0	0	0	0	0	0	0	0	0	0	0	0	0	0
1	1	29	4	2020-02-19	1		0	0	620520	0	0	0	0	0	0	0	0	0	0	0	0	0	0	0	0	0	0	0	0	0	0	0	0	0	0	0	0	0	0	0	0	0	0	0	0	0	0	0	0
1	1	29	5	2020-02-20	1		0	0	620520	0	0	0	0	0	0	0	0	0	0	0	0	0	0	0	0	0	0	0	0	0	0	0	0	0	0	0	0	0	0	0	0	0	0	0	0	0	0	0	0
1	1	29	6	2020-02-21	1		0	0	620520	0	0	0	0	0	0	0	0	0	0	0	0	0	0	0	0	0	0	0	0	0	0	0	0	0	0	0	0	0	0	0	0	0	0	0	0	0	0	0	0
1	1	29	7	2020-02-22	1		0	0	620520	0	0	0	0	0	0	0	0	0	0	0	0	0	0	0	0	0	0	0	0	0	0	0	0	0	0	0	0	0	0	0	0	0	0	0	0	0	0	0	0
1	1	29	8	2020-02-23	1		0	0	620520	0	0	0	0	0	0	0	0	0	0	0	0	0	0	0	0	0	0	0	0	0	0	0	0	0	0	0	0	0	0	0	0	0	0	0	0	0	0	0	0
1	1	29	9	2020-02-24	1		0	0	620520	0	0	0	0	0	0	0	0	0	0	0	0	0	0	0	0	0	0	0	0	0	0	0	0	0	0	0	0	0	0	0	0	0	0	0	0	0	0	0	0
1	1	29	10	2020-02-25	1		0	0	620520	0	0	0	0	0	0	0	0	0	0	0	0	0	0	0	0	0	0	0	0	0	0	0	0	0	0	0	0	0	0	0	0	0	0	0	0	0	0	0	0
1	1	29	11	2020-02-26	1		0	0	620520	0	0	0	0	0	0	0	0	0	0	0	0	0	0	0	0	0	0	0	0	0	0	0	0	0	0	0	0	0	0	0	0	0	0	0	0	0	0	0	0
1	1	29	12	2020-02-27	1		1	0	620519	0	0	0	0	0	0	0	0	0	0	0	0	0	0	0	0	0	0	0	0	0	0	0	0	0	0	0	0	0	0	0	0	0	0	0	0	0	0	0	0
1	1	29	13	2020-02-28	1		0	0	620519	0	0	0	0	0	0	0	0	0	0	0	0	0	0	0	0	0	0	0	0	0	0	0	0	0	0	0	0	0	0	0	0	0	0	0	0	0	0	0	0
1	1	29	14	2020-02-29	1		0	0	620518	1	0	0	0	0	0	0	0	1	0	0	0	0	0	0	0	0	0	0	0	0	0	0	0	0	0	0	0	0	0	0	0	0	0	0	0	0	0	0	0
1	1	29	15	2020-03-01	1		0	0	620516	2	1	0	0	0	0	0	0	2	1	0	0	0	0	0	0	0	0	0	0	0	0	0	0	0	0	0	0	0	0	0	0	0	0	0	0	0	0	0	0
1	1	29	16	2020-03-02	1		0	0	620516	2	0	1	1	0	0	1	2	0	0	1	1	1	0	1	1	0	0	1	0	0	0	0	0	0	0	0	0	0	0	0	0	0	0	1	0	0	0	0	0
1	1	29	17	2020-03-03	1		0	0	620516	2	0	1	1	0	0	1	2	0	0	0	0	0	0	0	0	0	0	1	0	0	0	0	0	0	0	0	0	0	0	0	0	0	0	0	0	0	0	0	0
1	1	29	18	2020-03-04	1		0	1	620516	1	1	0	1	1	0	0	1	0	1	0	0	1	0	0	0	0	0	1	0	0	0	0	0	0	0	0	0	0	0	0	0	0	0	0	0	0	0	0	0
1	1	29	19	2020-03-05	1		1	0	620514	2	0	1	2	0	0	1	3	1	0	1	1	0	0	1	1	0	0	2	0	0	0	0	0	0	0	0	0	0	0	0	0	0	0	1	0	0	0	0	0
1	1	29	20	2020-03-06	1		1	0	620511	3	1	1	2	0	0	1	3	2	1	0	0	0	0	0	0	0	0	2	0	0	0	0	0	0	0	0	0	0	0	0	0	0	0	0	0	0	0	0	0
1	1	29	21	2020-03-07	1		0	2	620508	4	2	2	1	1	0	2	3	3	2	1	0	0	0	1	0	0	0	1	0	0	0	0	0	0	0	0	0	0	0	0	0	0	0	0	0	0	0	0	0
1	1	29	22	2020-03-08	1		2	0	620506	1	3	3	1	4	0	2	3	0	3	2	1	3	0	1	1	0	0	1	0	0	0	0	0	0	0	0	0	0	0	0	0	0	0	1	0	0	0	0	0
1	1	29	23	2020-03-09	1		5	0	620497	5	0	6	3	6	0	4	7	4	0	3	2	4	0	2	2	0	1	2	0	0	0	0	0	0	0	0	0	0	0	0	0	0	1	1	0	0	0	0	0
1	1	29	24	2020-03-10	1		2	2	620491	5	4	4	4	8	0	2	6	4	4	0	1	3	0	0	1	0	2	2	0	0	0	0	0	0	0	0	0	0	0	0	0	0	1	0	0	0	0	0	0
1	1	29	25	2020-03-11	1		5	1	620482	5	4	6	5	12	0	4	8	4	4	4	1	4	0	3	0	0	2	3	0	0	0	0	0	0	0	0	0	0	0	0	0	0	0	1	0	0	0	0	0
1	1	29	26	2020-03-12	1		3	4	620474	6	4	9	2	17	0	5	6	5	4	4	0	2	0	2	0	0	0	2	0	0	0	0	0	0	0	0	0	0	0	0	0	0	0	0	0	0	0	0	0
1	1	29	27	2020-03-13	1		4	3	620468	3	5	12	5	20	0	6	10	2	5	4	4	6	0	2	4	0	1	1	2	0	0	0	1	0	0	0	0	0	0	0	0	0	1	0	2	0	0	0	1
1	1	29	28	2020-03-14	1		5	3	620454	10	2	13	9	26	0	9	16	9	2	5	4	9	0	4	3	0	1	3	3	0	0	0	2	0	0	0	0	0	0	0	0	0	0	2	1	0	0	0	1
1	1	29	29	2020-03-15	1		8	5	620437	10	9	8	22	32	0	5	17	9	9	2	16	7	0	2	6	0	1	6	3	0	0	0	4	0	0	0	0	0	0	0	0	0	0	4	0	0	0	0	2
1	1	29	30	2020-03-16	1		6	4	620424	8	9	14	29	37	0	12	24	7	9	9	12	4	0	8	3	1	1	6	3	0	0	0	4	0	0	0	0	0	0	0	0	1	0	1	2	0	0	0	0
1	1	29	31	2020-03-17	1		9	10	620407	10	6	17	42	49	0	15	31	8	6	9	20	14	0	8	5	1	1	8	3	0	0	0	6	0	0	0	0	0	0	0	0	0	0	2	1	0	0	0	2
1	1	29	32	2020-03-18	1		11	3	620389	9	8	16	57	55	0	12	33	7	8	6	25	9	0	4	7	1	0	13	5	0	0	0	8	0	0	0	0	0	0	0	0	0	0	6	2	0	0	0	2
1	1	29	33	2020-03-19	1	Gatherings > 500 people outdoors cancelled & Gatherings > 100 people indoors cancelled	15	1	620365	11	7	19	73	72	0	16	41	9	7	8	31	17	0	8	8	1	1	14	6	0	0	0	9	0	0	0	0	0	0	0	0	0	1	4	3	0	0	0	1
1	1	29	34	2020-03-20	1		8	2	620349	10	9	20	85	79	0	17	47	8	9	7	18	10	0	6	6	2	2	15	9	0	0	0	9	0	0	0	0	0	0	0	0	1	1	1	4	0	0	0	0
1	1	29	35	2020-03-21	1		9	1	620326	16	8	20	91	94	0	16	47	14	8	9	24	13	0	7	10	2	1	13	13	0	0	1	10	0	0	0	0	0	0	0	0	1	1	4	4	0	0	1	1
1	1	29	36	2020-03-22	1		5	1	620312	12	13	25	97	98	0	21	60	9	13	8	23	9	0	8	14	2	2	17	14	0	0	1	12	0	0	0	0	0	0	0	0	1	1	9	2	0	0	0	2
1	1	29	37	2020-03-23	1	National Restrictions: Pubs, hotels, clubs, restaurants and recreation facilities are closed.	6	5	620292	17	9	30	102	107	0	26	68	14	9	13	18	9	0	12	10	2	3	22	11	0	0	2	11	0	0	0	1	0	0	0	0	0	1	8	1	0	0	1	0
1	1	29	38	2020-03-24	2		6	1	620273	16	14	27	108	122	0	25	73	13	14	9	20	17	0	8	11	2	3	26	12	0	0	2	11	0	0	0	2	0	0	0	0	0	1	6	4	0	0	0	1
1	1	29	39	2020-03-25	2		3	2	620252	21	13	28	106	142	0	28	77	18	13	14	19	14	0	14	14	2	4	26	10	0	0	3	12	0	0	0	2	0	0	0	0	0	3	8	1	0	0	1	2
[truncated: 5,001 more rows]
[truncated: 13 more columns]
