# Supplementary material for: A Discrete-Event, Simulated Social Agent-Based Network Transmission (DESSABNeT) model for communicable diseases: Method and validation using SARS-CoV-2 data in three large Australian cities
Source: PLoS One. 2021 May 21;16(5):e0251737. doi: 10.1371/journal.pone.0251737 (PMC8139469; doi:10.1371/journal.pone.0251737)
Supplement: S2 Table — (XLSX) [file pone.0251737.s002.xlsx]

## Sheet: Sheet1
DN_Loop2	DN_Loop1	DN_Run	DN_Day	Ext_Date	Ext_Phase	Ext_Restrictions	Ext_Returned_Travellers	Ext_Community_Acquired_I	DN_Prevalence_Comptmt_Susceptible	DN_Prevalence_Comptmt_Exposed_1	DN_Prevalence_Comptmt_Exposed_2	DN_Prevalence_Comptmt_Infected	DN_Prevalence_Comptmt_Managed	DN_Prevalence_Comptmt_Recovered	DN_Prevalence_Comptmt_Dead	DN_Prevalence_Symptomatic_Infected	DN_Prevalence_Community_Prevalence	DN_Incident_Comptmt_Exposed_1	DN_Incident_Comptmt_Exposed_2	DN_Incident_Comptmt_Infected	DN_Incident_Comptmt_Managed	DN_Incident_Comptmt_Recovered	DN_Incident_Comptmt_Dead	DN_Incident_Symptomatic_Infected	DN_Incident_Community_Incidence	DN_Prevalence_Recovered_at_Home_0_4_Years	DN_Prevalence_Recovered_at_Home_5_19_Years	DN_Prevalence_Recovered_at_Home_20_64_Years	DN_Prevalence_Recovered_at_Home_65_Years_and_Over	DN_Prevalence_Hospitalisations_0_4_Years	DN_Prevalence_Hospitalisations_5_19_Years	DN_Prevalence_Hospitalisations_20_64_Years	DN_Prevalence_Hospitalisations_65_Years_and_Over	DN_Prevalence_ICU_Admissions_0_4_Years	DN_Prevalence_ICU_Admissions_5_19_Years	DN_Prevalence_ICU_Admissions_20_64_Years	DN_Prevalence_ICU_Admissions_65_Years_and_Over	DN_Prevalence_Deaths_0_4_Years	DN_Prevalence_Deaths_5_19_Years	DN_Prevalence_Deaths_20_64_Years	DN_Prevalence_Deaths_65_Years_and_Over	DN_Incident_Recovered_at_Home_0_4_Years	DN_Incident_Recovered_at_Home_5_19_Years	DN_Incident_Recovered_at_Home_20_64_Years	DN_Incident_Recovered_at_Home_65_Years_and_Over	DN_Incident_Hospitalisations_0_4_Years	DN_Incident_Hospitalisations_5_19_Years	DN_Incident_Hospitalisations_20_64_Years	DN_Incident_Hospitalisations_65_Years_and_Over
1	1	1	1	2020-03-01	1		0	0	4967730	0	0	0	0	0	0	0	0	0	0	0	0	0	0	0	0	0	0	0	0	0	0	0	0	0	0	0	0	0	0	0	0	0	0	0	0	0	0	0	0
1	1	1	2	2020-03-02	1		2	0	4967728	0	0	0	0	0	0	0	0	0	0	0	0	0	0	0	0	0	0	0	0	0	0	0	0	0	0	0	0	0	0	0	0	0	0	0	0	0	0	0	0
1	1	1	3	2020-03-03	1		0	0	4967728	0	0	0	1	0	0	0	1	0	0	0	1	1	0	0	1	0	0	1	0	0	0	0	0	0	0	0	0	0	0	0	0	0	0	1	0	0	0	0	0
1	1	1	4	2020-03-04	1		0	0	4967728	0	0	0	1	1	0	0	1	0	0	0	0	1	0	0	0	0	0	1	0	0	0	0	0	0	0	0	0	0	0	0	0	0	0	0	0	0	0	0	0
1	1	1	5	2020-03-05	1		1	0	4967727	0	0	0	0	2	0	0	0	0	0	0	0	0	0	0	0	0	0	0	0	0	0	0	0	0	0	0	0	0	0	0	0	0	0	0	0	0	0	0	0
1	1	1	6	2020-03-06	1		0	0	4967727	0	0	0	0	2	0	0	0	0	0	0	0	0	0	0	0	0	0	0	0	0	0	0	0	0	0	0	0	0	0	0	0	0	0	0	0	0	0	0	0
1	1	1	7	2020-03-07	1		1	0	4967726	0	0	0	0	3	0	0	0	0	0	0	0	1	0	0	0	0	0	0	0	0	0	0	0	0	0	0	0	0	0	0	0	0	0	0	0	0	0	0	0
1	1	1	8	2020-03-08	1		1	0	4967725	0	0	0	1	3	0	0	1	0	0	0	1	1	0	0	1	0	0	0	0	0	0	1	0	0	0	0	0	0	0	0	0	0	0	0	0	0	0	1	0
1	1	1	9	2020-03-09	1		2	0	4967723	0	0	0	1	4	0	0	1	0	0	0	0	1	0	0	0	0	0	0	0	0	0	1	0	0	0	0	0	0	0	0	0	0	0	0	0	0	0	0	0
1	1	1	10	2020-03-10	1		3	0	4967719	1	0	0	2	5	0	0	2	1	0	0	1	2	0	0	1	0	0	1	0	0	0	1	0	0	0	0	0	0	0	0	0	0	0	1	0	0	0	0	0
1	1	1	11	2020-03-11	1		1	1	4967716	2	1	0	2	6	0	0	2	2	1	0	0	1	0	0	0	0	0	1	0	0	0	1	0	0	0	0	0	0	0	0	0	0	0	0	0	0	0	0	0
1	1	1	12	2020-03-12	1		4	1	4967712	0	2	1	3	7	0	1	4	0	2	1	1	2	0	1	1	0	0	1	1	0	0	1	0	0	0	0	0	0	0	0	0	0	0	0	1	0	0	0	0
1	1	1	13	2020-03-13	1		9	1	4967700	3	0	2	4	10	0	1	5	3	0	2	1	4	0	1	1	0	0	1	1	0	0	1	1	0	0	0	0	0	0	0	0	0	0	0	0	0	0	0	1
1	1	1	14	2020-03-14	1		12	3	4967683	5	3	1	4	19	0	1	5	5	3	0	1	9	0	0	1	0	0	1	1	0	0	1	1	0	0	0	0	0	0	0	0	0	0	0	1	0	0	0	0
1	1	1	15	2020-03-15	1		4	1	4967677	2	5	4	10	23	0	4	10	2	5	3	6	6	0	3	2	0	0	4	2	0	0	2	2	0	0	0	0	0	0	0	0	0	0	3	1	0	0	1	1
1	1	1	16	2020-03-16	1		7	0	4967668	3	1	8	10	30	0	7	13	2	1	5	1	7	0	4	1	0	0	3	3	0	0	2	2	0	0	0	0	0	0	0	0	0	0	0	1	0	0	0	0
1	1	1	17	2020-03-17	1		13	4	4967651	5	2	8	14	34	0	7	15	4	2	1	6	6	0	1	4	0	0	3	5	0	0	2	4	0	0	0	0	0	0	0	0	0	1	1	2	0	0	0	2
1	1	1	18	2020-03-18	1		29	8	4967611	12	4	8	21	46	0	7	22	11	4	2	8	17	0	2	8	0	2	7	5	0	0	2	5	0	0	0	0	0	0	0	0	0	3	4	0	0	0	0	1
1	1	1	19	2020-03-19	1	Gatherings > 500 people outdoors cancelled & Gatherings > 100 people indoors cancelled & Overseas travellers must self isolate 14 days	23	8	4967580	11	9	9	49	59	0	7	27	8	9	4	37	16	0	3	8	0	2	10	8	0	0	1	5	0	0	0	0	0	0	0	0	0	0	4	4	0	0	0	0
1	1	1	20	2020-03-20	2		24	10	4967553	7	7	13	81	81	0	11	38	3	7	9	49	27	0	9	10	0	3	12	9	0	0	1	9	0	0	0	0	0	0	0	0	0	1	3	3	0	0	0	4
1	1	1	21	2020-03-21	2		32	10	4967514	11	3	16	120	100	0	14	47	7	3	7	57	25	0	7	11	0	3	14	16	0	0	1	10	0	0	0	0	0	0	0	0	0	0	6	8	0	0	0	1
1	1	1	22	2020-03-22	2		35	11	4967475	8	7	13	159	129	0	12	53	4	7	3	59	36	0	3	11	0	3	19	17	0	0	1	12	0	0	0	0	0	0	0	0	0	0	8	2	0	0	0	2
1	1	1	23	2020-03-23	2	National Restrictions: Pubs, hotels, clubs, restaurants and recreation facilities are closed.	51	22	4967419	9	4	16	216	148	0	13	69	5	4	7	95	31	0	5	22	0	4	30	17	0	0	1	18	0	0	0	0	0	0	0	0	0	1	15	4	0	0	0	6
1	1	1	24	2020-03-24	2	Shutdown of all non-essential activity across Victoria. There are only four reasons to be out: shopping for food and supplies, care and caregiving, exercise, and study or work	42	16	4967376	5	5	11	246	190	0	9	62	1	5	4	80	38	0	2	11	0	4	29	22	0	0	1	19	0	0	0	0	0	0	0	0	0	0	11	8	0	0	0	1
1	1	1	25	2020-03-25	3		51	16	4967324	5	1	10	289	227	0	8	67	1	1	5	94	43	0	4	16	0	2	32	24	0	0	2	26	0	0	0	1	0	0	0	0	0	0	6	7	0	0	1	8
1	1	1	26	2020-03-26	3		43	14	4967281	4	1	7	324	263	0	6	73	0	1	1	90	41	0	1	19	0	3	36	29	0	0	2	32	0	0	0	3	0	0	0	0	0	2	12	9	0	0	1	8
1	1	1	27	2020-03-27	3		34	20	4967247	4	0	4	352	291	0	4	82	0	0	1	80	37	0	1	26	1	5	42	31	0	0	2	37	0	0	0	4	0	0	0	0	1	2	13	11	0	0	0	6
1	1	1	28	2020-03-28	3		72	32	4967175	3	1	3	409	324	0	3	88	0	1	0	117	38	0	0	21	1	3	45	35	0	0	2	41	0	0	0	5	0	0	0	0	0	0	13	8	0	0	0	5
1	1	1	29	2020-03-29	3		49	28	4967126	3	0	1	450	370	0	1	100	0	0	1	94	56	0	1	23	1	3	52	34	0	0	3	48	0	0	0	5	0	0	0	0	0	1	13	3	0	0	1	7
1	1	1	30	2020-03-30	3		21	31	4967104	4	0	1	454	398	0	1	111	1	0	0	65	36	0	0	26	1	1	56	38	0	0	7	54	0	0	0	6	0	0	0	0	0	0	11	12	0	0	4	8
1	1	1	31	2020-03-31	3		42	48	4967062	3	1	1	473	440	0	1	118	0	1	0	98	44	0	0	26	1	0	55	44	0	0	7	60	0	0	0	8	0	0	0	0	0	0	12	15	0	0	0	9
1	1	1	32	2020-04-01	3		24	35	4967038	3	0	1	462	463	0	0	123	0	0	1	64	21	0	0	29	0	0	52	45	0	0	7	65	0	0	0	8	0	0	0	0	0	0	11	11	0	0	0	10
1	1	1	33	2020-04-02	3		26	38	4967012	3	0	1	450	487	0	0	133	0	0	0	67	24	0	0	24	0	0	56	47	0	0	7	66	0	0	0	8	0	0	0	0	0	0	13	11	0	0	0	7
1	1	1	34	2020-04-03	3		21	40	4966991	3	0	1	429	519	0	0	125	0	0	0	47	18	0	0	18	0	0	42	45	0	0	8	69	0	0	0	9	0	0	0	0	0	0	6	9	0	0	1	5
1	1	1	35	2020-04-04	3		11	10	4966980	3	0	1	398	552	0	0	119	0	0	0	38	20	0	0	17	0	0	37	37	0	0	8	73	0	0	0	10	0	0	0	0	0	0	9	4	0	0	1	8
1	1	1	36	2020-04-05	3		6	20	4966974	3	0	1	365	572	0	0	112	0	0	0	22	11	0	0	12	0	0	37	33	0	0	8	67	0	0	0	14	0	0	0	0	0	0	10	3	0	0	0	2
1	1	1	37	2020-04-06	3		5	20	4966969	3	0	0	323	600	0	0	99	0	0	0	21	11	0	0	12	0	0	34	26	0	0	7	64	0	0	0	11	0	0	0	0	0	0	9	2	0	0	0	3
1	1	1	38	2020-04-07	3		16	16	4966953	3	0	0	301	609	2	0	100	0	0	0	37	7	2	0	13	0	0	34	27	0	0	7	64	0	0	0	11	0	0	0	2	0	0	6	7	0	0	0	4
1	1	1	39	2020-04-08	3		11	13	4966942	3	0	0	268	641	4	0	86	0	0	0	18	8	2	0	3	0	0	30	14	0	0	6	56	0	0	0	12	0	0	0	4	0	0	1	1	0	0	1	0
1	1	1	40	2020-04-09	3		5	9	4966938	3	0	0	238	665	4	0	72	0	0	0	11	7	0	0	4	0	0	25	12	0	0	5	46	0	0	1	13	0	0	0	4	0	0	4	2	0	0	0	0
1	1	1	41	2020-04-10	3		3	8	4966935	3	0	0	201	695	4	0	60	0	0	0	12	14	0	0	5	0	0	18	9	0	0	4	41	0	0	2	13	0	0	0	4	0	0	3	2	0	0	0	2
1	1	1	42	2020-04-11	3		11	12	4966924	3	0	0	178	705	5	0	58	0	0	0	20	4	1	0	7	0	0	18	9	0	0	4	35	0	0	2	13	0	0	0	5	0	0	5	2	0	0	0	0
1	1	1	43	2020-04-12	3		4	2	4966920	3	0	0	164	711	5	0	59	0	0	0	16	6	0	0	9	0	0	17	12	0	0	3	33	0	0	2	13	0	0	0	5	0	0	2	4	0	0	0	3
1	1	1	44	2020-04-13	3		8	0	4966911	3	1	0	130	734	6	0	45	1	1	0	18	5	1	0	3	0	0	12	11	0	0	2	25	0	0	2	13	0	0	0	6	0	0	0	3	0	0	0	3
1	1	1	45	2020-04-14	3		5	4	4966905	3	1	1	120	744	6	1	44	1	1	1	13	7	0	1	4	0	0	10	11	0	0	2	23	0	0	2	15	0	0	0	6	0	0	1	2	0	0	0	2
1	1	1	46	2020-04-15	3		2	2	4966902	3	1	1	99	755	7	0	37	1	1	1	6	1	1	0	2	0	0	9	7	0	0	2	21	0	0	2	12	0	0	0	7	0	0	3	0	0	0	0	1
1	1	1	47	2020-04-16	3		1	4	4966901	2	1	2	81	767	8	1	32	0	1	1	4	1	1	1	2	0	0	8	5	0	0	1	17	0	0	0	11	0	0	0	8	0	0	1	1	0	0	0	1
1	1	1	48	2020-04-17	3		3	4	4966898	2	0	2	69	778	9	1	26	0	0	1	7	4	1	1	2	0	0	6	3	0	0	1	16	0	0	0	8	0	0	0	9	0	0	0	0	0	0	0	2
1	1	1	49	2020-04-18	3		9	5	4966889	2	0	0	71	788	10	0	20	0	0	0	12	5	1	0	0	0	0	4	3	0	0	1	14	0	0	0	8	0	0	0	10	0	0	0	1	0	0	0	0
1	1	1	50	2020-04-19	3		5	9	4966884	2	0	0	71	794	10	0	21	0	0	0	10	6	0	0	4	0	0	3	5	0	0	1	15	0	0	0	6	0	0	0	10	0	0	0	3	0	0	0	1
1	1	1	51	2020-04-20	3		0	1	4966884	2	0	0	62	799	10	0	18	0	0	0	4	2	0	0	3	0	0	4	4	0	0	0	14	0	0	0	5	0	0	0	10	0	0	3	0	0	0	0	1
1	1	1	52	2020-04-21	3		2	3	4966882	2	0	0	58	802	11	0	19	0	0	0	6	3	1	0	2	0	0	6	4	0	0	0	13	0	0	0	5	0	0	0	11	0	0	2	1	0	0	0	0
1	1	1	53	2020-04-22	3		1	0	4966881	2	0	0	54	808	11	0	17	0	0	0	2	2	0	0	1	0	0	3	4	0	0	0	13	0	0	0	3	0	0	0	11	0	0	0	0	0	0	0	1
1	1	1	54	2020-04-23	3		0	1	4966881	2	0	0	47	810	12	0	16	0	0	0	4	1	1	0	3	0	0	5	5	0	0	0	10	0	0	0	2	0	0	0	12	0	0	2	1	0	0	0	1
1	1	1	55	2020-04-24	3		1	4	4966880	2	0	0	41	811	13	0	15	0	0	0	6	0	1	0	3	0	0	5	5	0	0	1	10	0	0	0	2	0	0	0	13	0	0	1	2	0	0	1	1
1	1	1	56	2020-04-25	3		0	3	4966880	2	0	0	35	813	13	0	14	0	0	0	1	0	0	0	1	0	0	5	4	0	0	1	8	0	0	0	3	0	0	0	13	0	0	1	0	0	0	0	0
1	1	1	57	2020-04-26	3		1	2	4966879	2	0	0	29	816	13	0	12	0	0	0	1	0	0	0	0	0	0	5	2	0	0	1	7	0	0	0	3	0	0	0	13	0	0	0	0	0	0	0	0
1	1	1	58	2020-04-27	3		0	1	4966879	2	0	0	25	818	13	0	11	0	0	0	0	1	0	0	0	0	0	5	2	0	0	1	5	0	0	0	4	0	0	0	13	0	0	0	0	0	0	0	0
1	1	1	59	2020-04-28	3		0	3	4966879	2	0	0	22	821	13	0	10	0	0	0	0	0	0	0	0	0	0	3	2	0	0	1	5	0	0	0	3	0	0	0	13	0	0	0	0	0	0	0	0
1	1	1	60	2020-04-29	3		1	2	4966878	2	0	0	23	821	13	0	11	0	0	0	2	1	0	0	1	0	0	3	2	0	0	1	6	0	0	0	2	0	0	0	13	0	0	0	0	0	0	0	1
1	1	1	61	2020-04-30	3		2	5	4966876	2	0	0	18	825	14	0	9	0	0	0	4	1	1	0	1	0	0	1	1	0	0	1	5	0	0	0	3	0	0	0	14	0	0	1	0	0	0	0	0
1	1	1	62	2020-05-01	3		4	1	4966872	0	2	0	19	830	14	0	8	0	2	0	7	4	0	0	0	0	0	1	1	0	0	1	4	0	0	0	3	0	0	0	14	0	0	0	0	0	0	0	0
1	1	1	63	2020-05-02	3		1	9	4966871	0	0	2	18	832	14	2	11	0	0	2	2	2	0	2	1	0	0	2	0	0	0	1	3	0	0	0	4	0	0	0	14	0	0	1	0	0	0	0	0
1	1	1	64	2020-05-03	3		1	10	4966870	0	0	0	18	834	14	0	9	0	0	0	2	2	0	0	1	0	0	2	1	0	0	0	3	0	0	0	4	0	0	0	14	0	0	0	1	0	0	0	0
1	1	1	65	2020-05-04	3		2	19	4966868	0	0	0	17	838	14	0	7	0	0	0	4	2	0	0	0	0	0	1	1	0	0	0	4	0	0	0	3	0	0	0	14	0	0	0	0	0	0	0	1
1	1	1	66	2020-05-05	3		1	13	4966867	0	0	0	18	837	14	0	8	0	0	0	3	0	0	0	2	0	0	0	3	0	0	0	3	0	0	0	4	0	0	0	14	0	0	0	2	0	0	0	0
1	1	1	67	2020-05-06	3		8	8	4966859	0	0	0	24	841	14	0	6	0	0	0	10	2	0	0	1	0	1	0	2	0	0	0	2	0	0	0	3	0	0	0	14	0	1	0	0	0	0	0	0
1	1	1	68	2020-05-07	3		0	15	4966859	0	0	0	22	843	14	0	5	0	0	0	1	1	0	0	1	0	0	0	1	0	0	0	3	0	0	0	2	0	0	0	14	0	0	0	0	0	0	0	1
1	1	1	69	2020-05-08	3		0	13	4966859	0	0	0	20	846	15	0	3	0	0	0	1	2	1	0	0	0	0	1	0	0	0	0	3	0	0	0	2	0	0	0	15	0	0	1	0	0	0	0	0
1	1	1	70	2020-05-09	3		1	12	4966858	0	0	0	21	844	15	0	6	0	0	0	4	1	0	0	3	0	0	2	1	0	0	0	4	0	0	0	1	0	0	0	15	0	0	1	1	0	0	0	1
1	1	1	71	2020-05-10	3		3	5	4966855	0	0	0	22	844	16	0	7	0	0	0	8	1	1	0	2	0	0	5	1	0	0	0	4	0	0	0	1	0	0	0	16	0	0	3	0	0	0	0	1
1	1	1	72	2020-05-11	3	Lifting of restrictions 1: Visiting friends and family allowed with a maximum gathering of up to ten outdoors and having up to five visitors in a home. Limiting of visits to family and friends.	4	1	4966851	0	0	0	25	850	16	0	6	0	0	0	6	5	0	0	0	0	0	5	0	0	0	0	4	0	0	0	1	0	0	0	16	0	0	0	0	0	0	0	0
1	1	1	73	2020-05-12	4		0	16	4966851	0	0	0	24	851	16	0	6	0	0	0	1	1	0	0	1	0	0	6	0	0	0	0	4	0	0	0	0	0	0	0	16	0	0	1	0	0	0	0	0
1	1	1	74	2020-05-13	4		2	5	4966849	0	0	0	24	852	16	0	6	0	0	0	3	1	0	0	1	0	0	5	1	0	0	0	4	0	0	0	0	0	0	0	16	0	0	0	1	0	0	0	0
1	1	1	75	2020-05-14	4		3	6	4966846	0	0	0	23	852	16	0	8	0	0	0	7	2	0	0	3	0	0	5	2	0	0	0	4	0	0	0	1	0	0	0	16	0	0	1	1	0	0	0	1
1	1	1	76	2020-05-15	4		7	12	4966839	0	0	0	28	855	16	0	8	0	0	0	10	2	0	0	1	0	0	4	2	0	0	0	4	0	0	0	1	0	0	0	16	0	0	0	0	0	0	0	1
1	1	1	77	2020-05-16	4		7	6	4966832	0	0	0	32	865	16	0	5	0	0	0	12	7	0	0	0	0	0	3	0	0	0	0	4	0	0	0	1	0	0	0	16	0	0	0	0	0	0	0	0
1	1	1	78	2020-05-17	4		3	2	4966829	0	0	0	31	870	16	0	5	0	0	0	7	4	0	0	2	0	0	4	1	0	0	0	2	0	0	0	1	0	0	0	16	0	0	2	1	0	0	0	0
1	1	1	79	2020-05-18	4		2	4	4966827	0	0	0	32	874	16	0	7	0	0	0	6	5	0	0	2	0	0	3	3	0	0	0	3	0	0	0	1	0	0	0	16	0	0	0	2	0	0	0	1
1	1	1	80	2020-05-19	4		1	5	4966826	0	0	0	32	874	16	0	10	0	0	0	4	3	0	0	3	0	0	4	4	0	0	1	3	0	0	0	1	0	0	0	16	0	0	1	1	0	0	1	0
1	1	1	81	2020-05-20	4		0	5	4966826	0	0	0	29	877	16	0	8	0	0	0	0	0	0	0	0	0	0	2	4	0	0	1	3	0	0	0	0	0	0	0	16	0	0	0	0	0	0	0	0
1	1	1	82	2020-05-21	4		0	5	4966826	0	0	0	28	875	16	0	10	0	0	0	3	0	0	0	3	0	0	4	4	0	0	1	3	0	0	0	0	0	0	0	16	0	0	3	0	0	0	0	0
1	1	1	83	2020-05-22	4		3	7	4966823	0	0	0	28	878	16	0	10	0	0	0	6	2	0	0	2	0	0	4	3	0	0	1	2	0	0	0	1	0	0	0	16	0	0	1	1	0	0	0	0
1	1	1	84	2020-05-23	4		3	6	4966820	0	0	0	28	883	16	0	8	0	0	0	6	3	0	0	0	0	0	3	3	0	0	1	1	0	0	0	1	0	0	0	16	0	0	0	0	0	0	0	0
1	1	1	85	2020-05-24	4		0	2	4966820	0	0	0	23	887	16	0	6	0	0	0	1	2	0	0	1	0	0	2	2	0	0	1	1	0	0	0	1	0	0	0	16	0	0	1	0	0	0	0	0
1	1	1	86	2020-05-25	4	Lifting of Restrictions 2: Publicly accessible playgrounds, skateparks and outdoor communal gym equipment to operate. Proposed plan for restaurants and cafes to be able to resume dine-in service: From 1 June with up to 20 patrons per enclosed space. From 22 June with up to 50 patrons per enclosed space. With up to 100 patrons per enclosed space during the second half of July.	2	0	4966818	0	0	0	21	888	16	0	6	0	0	0	1	0	0	0	1	0	0	3	0	0	0	1	1	0	0	0	1	0	0	0	16	0	0	1	0	0	0	0	0
1	1	1	87	2020-05-26	5		3	2	4966814	1	0	0	21	890	16	0	6	1	0	0	0	2	0	0	0	0	0	3	0	0	0	1	1	0	0	0	1	0	0	0	16	0	0	0	0	0	0	0	0
1	1	1	88	2020-05-27	5		2	5	4966811	1	1	0	21	893	16	0	6	1	1	0	2	3	0	0	1	0	0	3	2	0	0	0	1	0	0	0	1	0	0	0	16	0	0	0	2	0	0	0	0
1	1	1	89	2020-05-28	5		3	7	4966805	3	2	0	17	895	16	0	5	3	1	0	1	1	0	0	1	0	0	1	3	0	0	0	1	0	0	0	1	0	0	0	16	0	0	0	1	0	0	0	0
1	1	1	90	2020-05-29	5		3	3	4966800	3	2	2	10	898	16	1	3	2	2	2	1	0	0	1	0	0	0	1	2	0	0	0	1	0	0	0	0	0	0	0	16	0	0	1	0	0	0	0	0
1	1	1	91	2020-05-30	5		2	6	4966796	3	3	3	9	899	16	1	3	2	2	1	0	1	0	0	0	0	0	1	2	0	0	0	1	0	0	0	0	0	0	0	16	0	0	0	0	0	0	0	0
1	1	1	92	2020-05-31	5		3	5	4966793	1	4	4	8	901	16	2	4	0	2	1	1	2	0	1	1	0	0	1	1	0	0	0	2	0	0	0	0	0	0	0	16	0	0	0	0	0	0	0	1
1	1	1	93	2020-06-01	5		1	3	4966790	3	0	6	11	903	16	2	6	2	0	4	4	3	0	1	2	0	0	2	1	0	0	0	3	0	0	0	1	0	0	0	16	0	0	2	0	0	0	0	2
1	1	1	94	2020-06-02	5		0	9	4966788	3	2	5	13	904	16	2	7	2	2	0	2	2	0	0	1	0	0	3	2	0	0	0	3	0	0	0	1	0	0	0	16	0	0	1	1	0	0	0	0
1	1	1	95	2020-06-03	5		7	0	4966778	4	4	3	14	906	16	1	7	3	2	0	2	2	0	0	1	0	0	5	1	0	0	0	3	0	0	0	1	0	0	0	16	0	0	2	0	0	0	0	0
1	1	1	96	2020-06-04	5		6	2	4966770	3	5	5	15	909	16	3	9	2	3	2	2	3	0	2	0	0	0	6	1	0	0	0	4	0	0	0	1	0	0	0	16	0	0	1	0	0	0	0	1
1	1	1	97	2020-06-05	5		2	1	4966759	10	4	5	14	915	16	4	11	9	2	3	4	7	0	2	3	1	0	5	2	0	0	0	5	0	0	0	1	0	0	0	16	1	0	1	1	0	0	0	1
1	1	1	98	2020-06-06	5		0	1	4966746	14	10	7	14	918	16	4	10	13	9	3	2	2	0	1	1	1	0	5	1	0	0	0	6	0	0	0	1	0	0	0	16	0	0	0	1	0	0	0	1
1	1	1	99	2020-06-07	5		3	1	4966733	11	17	10	17	922	16	7	16	10	13	6	5	5	0	6	4	1	0	7	1	0	0	0	7	0	0	0	1	0	0	0	16	0	0	4	0	0	0	0	1
1	1	1	100	2020-06-08	5		1	1	4966720	14	19	15	16	925	16	11	22	12	9	7	4	2	0	6	4	0	0	7	1	0	0	0	6	0	0	0	2	0	0	0	16	0	0	3	1	0	0	0	0
1	1	1	101	2020-06-09	5		0	0	4966705	17	17	25	13	932	16	21	29	15	12	14	2	4	0	13	2	0	0	4	0	0	0	0	7	0	0	0	2	0	0	0	16	0	0	1	0	0	0	0	1
1	1	1	102	2020-06-10	5		0	4	4966688	19	23	29	14	938	16	24	33	17	15	9	5	6	0	8	4	0	0	2	1	0	0	0	9	0	0	0	2	0	0	0	16	0	0	2	1	0	0	0	2
1	1	1	103	2020-06-11	5		2	5	4966668	20	31	29	16	947	16	24	35	18	17	9	7	9	0	8	7	1	0	4	2	0	0	0	8	0	0	0	1	0	0	0	16	2	0	4	1	0	0	0	0
1	1	1	104	2020-06-12	5		2	3	4966637	31	30	39	21	952	16	30	45	29	18	19	7	5	0	15	6	1	1	7	1	0	0	1	8	0	0	0	2	0	0	0	16	0	1	4	0	0	0	1	1
1	1	1	105	2020-06-13	5		6	2	4966592	41	43	46	30	962	16	38	54	39	29	16	14	9	0	16	5	2	1	8	2	0	0	1	8	0	0	0	2	0	0	0	16	1	0	4	1	0	0	0	1
1	1	1	106	2020-06-14	5		3	7	4966549	42	59	49	44	976	16	38	65	40	39	23	21	20	0	19	16	3	4	13	2	0	0	2	9	0	0	0	1	0	0	0	16	2	5	6	1	0	0	1	1
1	1	1	107	2020-06-15	5		1	11	4966505	45	74	65	41	989	17	55	79	43	40	25	10	8	1	24	9	2	3	11	3	0	0	2	8	0	0	0	2	0	0	0	17	1	2	4	1	0	0	0	1
1	1	1	108	2020-06-16	5		3	8	4966455	49	76	88	52	1000	17	74	107	47	43	41	19	15	0	35	14	3	3	15	7	0	0	2	9	0	0	0	2	0	0	0	17	1	1	7	5	0	0	0	1
1	1	1	109	2020-06-17	5		15	5	4966392	50	82	103	73	1021	17	84	126	48	47	41	37	22	0	35	20	3	5	21	7	0	0	3	9	0	0	0	2	0	0	0	17	1	3	12	3	0	0	1	1
1	1	1	110	2020-06-18	5		7	11	4966340	47	84	114	90	1049	17	95	149	45	48	46	36	30	0	40	27	3	5	27	9	0	0	4	12	0	0	0	2	0	0	0	17	1	3	15	4	0	0	1	4
1	1	1	111	2020-06-19	5		1	12	4966244	97	76	123	116	1068	17	100	182	95	45	53	43	26	0	44	40	4	14	41	11	0	0	5	15	0	0	0	1	0	0	0	17	3	10	20	4	0	0	1	4
1	1	1	112	2020-06-20	5		2	23	4966145	99	129	130	127	1097	17	103	198	97	95	42	42	30	0	33	36	5	12	51	14	0	0	5	18	0	0	0	1	0	0	0	17	2	4	24	5	0	0	0	3
1	1	1	113	2020-06-21	5		3	14	4966084	60	175	138	127	1142	17	103	201	58	97	51	39	31	0	39	34	5	13	50	15	0	0	5	17	0	0	1	1	0	0	0	17	3	4	18	7	0	0	2	2
1	1	1	114	2020-06-22	5		4	9	4966000	82	120	204	145	1173	17	164	280	80	58	113	49	30	0	97	42	6	17	59	15	0	0	8	20	0	0	1	1	0	0	0	17	2	8	24	4	0	0	3	3
1	1	1	115	2020-06-23	5		2	16	4965914	86	122	228	164	1213	17	184	320	84	80	78	48	41	0	68	45	9	22	65	15	0	0	10	23	0	0	1	1	0	0	0	17	4	9	22	3	0	0	2	5
1	1	1	116	2020-06-24	5		1	17	4965826	89	142	219	167	1284	17	176	317	87	84	64	47	56	0	53	44	6	23	77	9	0	0	11	23	0	0	1	1	0	0	0	17	2	7	35	1	0	0	1	0
1	1	1	117	2020-06-25	5		10	23	4965711	107	145	225	203	1335	17	174	345	105	87	84	74	53	0	66	63	6	27	97	9	0	0	11	28	0	0	1	1	0	0	0	17	3	10	42	3	0	0	0	5
1	1	1	118	2020-06-26	5		8	20	4965536	169	167	230	235	1389	17	190	387	167	105	83	81	48	0	76	73	7	31	111	9	0	0	15	31	0	0	0	0	0	0	0	17	4	14	40	6	0	0	4	5
1	1	1	119	2020-06-27	5		1	40	4965339	198	249	240	238	1463	18	199	403	196	167	85	63	57	1	71	60	7	28	119	9	0	0	16	33	0	0	0	0	0	0	0	18	4	7	43	4	0	0	1	3
1	1	1	120	2020-06-28	5		0	47	4965185	156	321	281	262	1523	18	233	465	154	196	124	72	53	0	107	70	10	27	129	14	0	0	17	45	0	0	0	0	0	0	0	18	4	9	36	8	0	0	1	14
1	1	1	121	2020-06-29	5		1	67	4965028	158	305	357	291	1585	18	302	568	156	154	170	92	54	0	151	89	9	25	152	18	0	0	23	46	0	0	1	2	0	0	0	18	2	10	61	6	0	0	7	5
1	1	1	122	2020-06-30	5		0	61	4964886	144	275	433	282	1701	18	368	629	142	156	186	71	73	0	162	70	11	22	140	22	0	0	23	50	0	0	1	2	0	0	0	18	5	5	46	8	0	0	1	6
1	1	1	123	2020-07-01	5	A number of Victorian postcodes will return to Stage 3 Stay at Home restrictions. This decision was made in response to increasing evidence of significant community transmission of coronavirus (COVID-19) in specified postcodes only. This was not modelled.	6	70	4964716	166	251	476	315	1796	18	395	688	164	142	166	108	81	0	136	99	16	18	166	21	0	0	23	53	0	0	2	3	0	0	0	18	7	10	64	8	0	0	4	7
1	1	1	124	2020-07-02	5		3	70	4964554	161	276	443	354	1933	18	364	694	159	164	139	122	112	0	120	119	17	26	183	19	0	0	28	60	0	0	2	3	0	0	0	18	6	18	72	8	0	0	5	10
1	1	1	125	2020-07-03	5		7	55	4964251	298	281	453	417	2019	18	357	748	296	159	154	141	76	0	125	134	21	37	210	27	0	0	28	68	0	0	5	3	0	0	0	18	8	21	76	16	0	0	4	9
1	1	1	126	2020-07-04	5		0	99	4963932	322	406	452	466	2142	18	349	791	319	295	170	149	109	0	147	149	21	59	231	31	0	0	29	68	0	0	5	5	0	0	0	18	6	29	89	15	0	0	4	6
1	1	1	127	2020-07-05	5		2	66	4963665	268	541	485	479	2281	18	389	846	265	319	184	133	97	0	169	130	24	56	236	34	0	0	33	70	0	0	6	4	0	0	0	18	8	15	81	15	0	0	5	7
1	1	1	128	2020-07-06	5		0	98	4963361	308	501	642	474	2430	18	523	982	304	264	304	128	101	0	263	128	26	59	243	22	0	0	34	69	0	0	5	5	0	0	0	18	8	19	90	5	0	0	1	5
1	1	1	129	2020-07-07	5		1	167	4963059	305	508	767	491	2588	19	628	1105	301	304	297	129	118	1	258	125	24	53	252	28	0	0	39	75	0	0	5	6	0	0	0	19	6	8	79	16	0	0	8	10
1	1	1	130	2020-07-08	5	Metropolitan Melbourne and Mitchell Shire will return to Stage 3 Stay at Home restrictions from Wednesday 9 July 2020. This decision was made in response to a significant increase in community transmission of coronavirus (COVID-19) in these areas.	1	121	4962733	328	528	821	533	2773	19	663	1184	325	302	282	178	156	0	232	175	23	61	264	37	0	0	42	86	0	0	5	9	0	0	0	19	5	25	105	19	0	0	4	18
1	1	1	131	2020-07-09	6		0	149	4962400	336	539	876	592	2973	19	717	1297	333	325	314	201	180	0	271	201	24	70	287	42	0	0	49	99	0	0	6	8	0	0	0	19	7	29	117	23	0	0	9	16
1	1	1	132	2020-07-10	6		0	143	4961976	427	561	887	669	3194	20	717	1375	424	333	311	247	179	1	260	246	26	87	322	49	0	0	59	110	0	0	2	10	0	0	0	20	14	42	142	18	0	0	13	18
1	1	1	133	2020-07-11	6		0	289	4961570	410	670	907	715	3442	20	724	1429	406	423	314	216	211	0	259	216	23	84	342	57	0	0	63	125	0	0	6	11	0	0	0	20	10	27	128	16	0	0	11	24
1	1	1	134	2020-07-12	6		0	256	4961256	318	715	959	806	3660	20	760	1558	314	406	361	256	192	0	309	256	36	86	402	67	0	0	68	126	0	0	6	11	0	0	0	20	17	26	162	30	0	0	7	14
1	1	1	135	2020-07-13	6		0	168	4960874	386	613	1068	865	3908	20	854	1712	382	314	416	264	200	0	353	264	41	96	425	73	0	0	72	139	0	0	7	8	0	0	0	20	15	36	160	26	0	0	8	19
1	1	1	136	2020-07-14	6		0	248	4960522	358	607	1104	914	4207	20	883	1793	352	380	386	277	233	0	315	277	32	95	469	68	0	0	84	147	0	0	8	9	0	0	0	20	5	35	183	18	0	0	18	18
1	1	1	137	2020-07-15	6		0	221	4960162	366	645	1054	980	4505	20	835	1811	360	352	314	287	232	0	271	287	34	97	505	77	0	0	84	160	0	0	10	11	0	0	0	20	10	38	181	31	0	0	7	20
1	1	1	138	2020-07-16	6		0	295	4959819	349	620	1053	1058	4813	20	841	1895	343	360	385	312	256	0	319	312	42	106	531	86	0	0	88	180	0	0	12	10	0	0	0	20	16	42	191	26	0	0	9	28
1	1	1	139	2020-07-17	6		0	380	4959363	462	596	1067	1116	5106	22	850	1963	456	343	367	321	219	2	320	321	47	122	554	82	0	0	95	193	0	0	11	10	0	0	1	21	18	55	195	20	0	0	12	21
1	1	1	140	2020-07-18	6		0	211	4958856	513	721	1044	1123	5453	22	832	1952	507	456	331	288	244	0	277	288	46	125	540	77	0	0	98	204	0	0	13	18	0	0	1	21	15	42	179	19	0	0	6	27
1	1	1	141	2020-07-19	6		0	338	4958456	407	828	1074	1169	5776	22	847	2013	400	506	399	308	233	0	326	308	48	126	562	82	0	0	108	209	0	0	14	17	0	0	1	21	15	41	193	27	0	0	16	16
1	1	1	142	2020-07-20	6		0	264	4958071	393	781	1171	1178	6114	23	917	2094	385	399	446	326	215	1	372	326	54	118	581	74	0	0	115	199	0	0	13	21	0	0	1	22	17	45	209	20	0	0	16	19
1	1	1	143	2020-07-21	6		0	327	4957648	433	688	1235	1195	6508	23	964	2159	423	383	476	308	275	0	391	308	51	113	597	72	0	0	127	197	0	0	9	24	0	0	1	22	19	32	189	31	0	0	18	19
1	1	1	144	2020-07-22	6	People living in metropolitan Melbourne or Mitchell Shire must wear a face covering when leaving home.	0	438	4957252	407	717	1251	1200	6875	28	985	2185	396	422	393	301	253	5	340	301	52	124	593	66	0	0	118	211	0	0	12	24	0	0	2	26	13	42	196	20	0	0	5	25
1	1	1	145	2020-07-23	7		0	378	4956842	420	718	1265	1237	7220	28	1006	2243	410	397	396	330	250	0	345	330	58	151	590	68	0	0	116	210	0	0	13	30	0	0	2	26	23	65	194	26	0	0	9	13
1	1	1	146	2020-07-24	7		0	289	4956279	575	716	1247	1295	7589	29	976	2271	563	408	410	375	270	1	349	375	59	161	630	66	0	0	121	212	0	0	14	32	0	0	2	27	18	60	242	23	0	0	12	20
1	1	1	147	2020-07-25	7		0	336	4955702	590	871	1245	1302	7991	29	990	2292	577	562	407	353	262	0	356	353	72	146	617	81	0	0	120	215	0	0	16	34	0	0	2	27	28	46	204	34	0	0	15	26
1	1	1	148	2020-07-26	7		0	410	4955272	443	1006	1257	1316	8407	29	1010	2326	430	577	442	343	283	0	378	343	56	152	639	76	0	0	129	209	0	0	16	38	0	0	2	27	9	56	218	23	0	0	18	19
1	1	1	149	2020-07-27	7		0	497	4954808	478	868	1386	1319	8841	30	1112	2431	464	429	567	342	283	1	471	342	54	152	648	78	0	0	131	199	0	0	17	39	0	0	2	28	24	46	213	26	0	0	16	17
1	1	1	150	2020-07-28	7		0	360	4954337	485	796	1486	1339	9256	31	1201	2540	471	464	536	367	284	1	456	367	56	142	669	76	0	1	136	200	0	0	17	42	0	0	2	29	16	45	238	29	0	1	13	25
1	1	1	151	2020-07-29	7		0	274	4953835	516	826	1424	1411	9687	31	1144	2555	502	471	441	398	327	0	379	398	56	165	692	90	0	1	139	204	0	0	20	44	0	0	2	29	23	65	244	32	0	0	14	20
1	1	1	152	2020-07-30	7		0	630	4953367	482	876	1419	1442	10112	32	1147	2589	468	502	452	383	303	1	400	383	56	171	708	84	0	1	140	210	0	0	23	46	0	0	2	30	25	64	228	23	0	0	19	24
1	1	1	153	2020-07-31	7	People living in one of the Restricted Areas only have 4 reasons to leave home: Shopping for food and supplies, Medical care and caregiving, Exercise and recreation, Study and work. A number of businesses and facilities in areas under Stay at Home restrictions will be required to close, including beauty and personal care services, cultural and entertainment venues and community facilities. Cafes …	0	556	4952692	690	849	1412	1485	10568	34	1127	2612	675	467	494	437	306	2	419	437	69	190	710	92	0	1	138	218	0	0	23	41	0	0	2	32	26	88	250	37	0	0	11	25
1	1	1	154	2020-08-01	8		0	369	4952214	492	1023	1451	1524	10990	36	1146	2670	478	676	502	422	298	2	421	422	64	209	719	95	0	1	143	229	0	0	22	38	0	0	2	34	15	73	253	31	0	0	18	32
1	1	1	155	2020-08-02	8		0	604	4951821	408	971	1529	1537	11424	40	1226	2763	393	477	529	386	304	4	453	386	58	204	722	98	0	1	155	229	0	0	26	42	0	0	2	38	18	52	244	35	0	0	20	17
1	1	1	156	2020-08-03	8		0	355	4951476	360	760	1625	1561	11906	42	1310	2871	345	393	604	422	322	2	525	422	66	199	740	95	1	1	155	233	0	0	24	45	0	0	2	40	21	54	271	34	1	0	13	28
1	1	1	157	2020-08-04	8		0	406	4951101	389	648	1529	1606	12414	43	1225	2831	375	346	458	427	361	1	391	427	67	180	785	101	1	0	158	235	0	0	25	52	0	0	2	41	20	49	278	35	0	0	20	25
1	1	1	158	2020-08-05	8		0	687	4950793	321	644	1387	1675	12865	45	1095	2770	308	376	380	453	332	2	308	453	70	192	805	108	1	0	167	252	0	0	27	49	0	0	3	42	19	72	271	38	0	0	19	34
1	1	1	159	2020-08-06	8		0	440	4950511	294	574	1242	1698	13362	49	971	2669	282	309	379	469	322	4	328	469	75	185	819	114	1	0	175	261	0	0	21	43	0	0	4	45	28	69	279	44	0	0	20	29
1	1	1	160	2020-08-07	8		0	420	4950200	324	505	1162	1667	13820	52	912	2579	311	281	350	399	270	3	293	399	75	183	807	106	1	0	168	256	0	0	23	46	0	0	4	48	18	70	243	33	0	0	14	21
1	1	1	161	2020-08-08	8		0	443	4949885	329	533	1016	1672	14241	54	801	2473	315	310	282	406	264	2	248	406	81	184	777	124	1	0	169	261	0	0	25	50	0	0	5	49	26	75	233	36	0	0	12	24
1	1	1	162	2020-08-09	8		0	369	4949661	239	528	993	1591	14663	55	802	2393	224	314	319	322	216	1	281	322	76	176	726	115	1	0	162	258	0	0	26	49	0	0	5	50	19	46	197	23	0	0	11	26
1	1	1	163	2020-08-10	8		0	304	4949434	243	476	917	1514	15089	57	731	2245	227	223	275	334	210	2	231	334	71	173	671	112	1	0	157	253	0	0	27	47	0	0	5	52	18	57	197	31	0	0	11	20
1	1	1	164	2020-08-11	8		0	316	4949229	219	388	905	1410	15520	59	730	2140	205	229	317	242	222	2	281	242	69	162	592	100	1	0	153	253	0	0	36	39	0	0	5	54	20	35	134	21	0	0	12	20
1	1	1	165	2020-08-12	8		0	392	4949036	208	375	823	1370	15854	64	670	2040	193	204	217	290	188	5	182	290	67	163	582	83	0	0	140	255	0	0	38	41	0	0	5	59	17	53	170	17	0	0	10	23
1	1	1	166	2020-08-13	8		0	250	4948872	179	336	768	1322	16188	65	621	1943	164	193	232	243	179	1	200	243	64	164	553	82	0	0	133	233	0	0	38	54	0	0	5	60	16	47	135	20	0	0	8	17
1	1	1	167	2020-08-14	8		0	355	4948662	225	306	680	1259	16533	65	537	1796	210	164	194	276	165	0	166	276	55	166	520	70	0	0	127	228	0	0	37	53	0	0	5	60	15	52	159	22	0	0	11	17
1	1	1	168	2020-08-15	8		0	296	4948490	187	332	626	1193	16834	68	497	1690	172	210	184	235	141	3	157	235	53	160	476	63	0	0	115	223	0	0	41	61	0	0	5	63	20	45	128	16	0	0	4	22
1	1	1	169	2020-08-16	8		0	253	4948361	143	341	575	1107	17134	69	441	1548	129	173	164	206	124	1	131	206	47	148	438	58	0	0	103	210	0	0	37	66	0	0	5	64	8	38	116	20	0	0	6	18
1	1	1	170	2020-08-17	8		0	263	4948221	154	261	578	1057	17390	69	454	1511	140	129	209	199	128	0	185	199	48	131	421	58	0	0	102	195	0	0	34	64	0	0	5	64	17	30	124	12	0	0	6	10
1	1	1	171	2020-08-18	8		0	209	4948098	137	229	556	974	17663	73	437	1411	123	140	172	169	122	4	145	169	44	112	392	46	0	0	92	196	0	0	28	60	0	0	6	67	10	26	101	9	0	0	6	17
1	1	1	172	2020-08-19	8		0	181	4947981	131	228	494	905	17915	76	392	1297	117	123	124	151	114	3	107	151	43	109	366	37	0	0	87	180	0	0	27	51	0	0	6	70	9	26	88	11	0	0	9	8
1	1	1	173	2020-08-20	8		0	221	4947850	145	208	457	829	18160	81	361	1190	131	117	137	146	103	5	118	146	37	101	341	31	0	0	78	167	0	0	26	47	0	0	6	75	7	30	87	10	0	0	6	6
1	1	1	174	2020-08-21	8		0	143	4947736	128	218	402	788	18376	82	303	1091	114	131	121	162	105	1	95	162	33	107	314	37	0	0	73	148	0	0	22	51	0	0	6	76	7	32	96	11	0	0	4	12
1	1	1	175	2020-08-22	8		0	115	4947625	125	213	363	739	18580	85	271	1010	111	114	119	137	99	3	102	137	28	98	298	39	0	0	72	139	0	0	20	43	0	0	7	78	9	21	85	9	0	0	7	6
1	1	1	176	2020-08-23	8		0	56	4947525	114	196	386	662	18759	88	299	961	100	111	128	111	72	3	109	111	26	87	260	33	0	0	73	118	0	0	19	44	0	0	7	81	8	20	67	9	0	0	5	2
1	1	1	177	2020-08-24	8		0	10	4947434	105	183	370	605	18943	90	291	896	91	100	113	112	80	2	100	112	19	74	239	35	0	0	67	109	0	0	19	41	0	0	7	83	5	20	65	11	0	0	4	7
1	1	1	178	2020-08-25	8		0	133	4947349	99	169	339	564	19118	92	267	831	85	91	105	110	92	2	87	110	17	63	225	35	0	0	60	105	0	0	20	38	0	0	7	85	7	13	66	9	0	0	3	12
1	1	1	179	2020-08-26	8		0	274	4947276	87	140	345	532	19257	93	280	812	73	85	114	99	67	1	98	99	19	62	218	30	0	0	54	90	0	0	22	35	0	0	8	85	11	12	63	4	0	0	3	6
1	1	1	180	2020-08-27	8		0	278	4947201	89	137	310	493	19406	94	255	748	75	73	76	95	73	1	67	95	22	59	196	27	0	0	53	86	0	0	19	29	0	0	8	86	7	14	53	10	0	0	5	6
1	1	1	181	2020-08-28	8		0	149	4947113	102	128	281	475	19536	95	231	706	88	75	84	94	69	1	73	94	22	63	182	27	0	0	51	78	0	0	18	30	0	0	8	87	7	25	48	7	0	0	5	2
1	1	1	182	2020-08-29	8		0	94	4947036	91	150	236	451	19668	98	194	645	77	88	66	101	63	3	57	101	20	67	178	25	0	0	45	71	0	0	20	24	0	0	8	90	4	21	63	7	0	0	2	4
1	1	1	183	2020-08-30	8		0	135	4946983	66	149	237	438	19758	99	193	631	53	78	79	91	39	1	72	91	21	64	172	23	0	0	45	66	0	0	18	26	0	0	9	90	6	15	49	9	0	0	6	6
1	1	1	184	2020-08-31	8		0	154	4946930	65	111	249	401	19872	102	194	595	53	54	92	69	54	3	71	69	16	56	161	17	0	0	45	64	0	0	15	26	0	0	10	92	1	9	47	2	0	0	4	6
1	1	1	185	2020-09-01	8		0	81	4946869	73	94	239	370	19982	103	183	553	61	53	70	71	46	1	58	71	14	50	149	16	0	0	46	58	0	0	14	22	0	0	10	93	2	10	45	6	0	0	5	3
1	1	1	186	2020-09-02	8		0	77	4946809	72	94	217	353	20081	104	168	521	60	61	61	64	57	1	53	64	10	45	153	13	0	0	41	56	0	0	13	21	0	0	10	94	2	7	47	3	0	0	0	5
1	1	1	187	2020-09-03	8		0	127	4946770	50	102	180	341	20182	105	145	486	39	61	53	72	66	1	49	72	12	41	151	15	0	0	35	55	0	0	12	20	0	0	11	94	4	18	42	4	0	0	1	3
1	1	1	188	2020-09-04	8		0	63	4946726	55	88	154	332	20270	105	122	454	44	39	53	81	39	0	48	81	14	37	150	18	0	0	32	50	0	0	11	20	0	0	11	94	5	11	47	10	0	0	2	6
1	1	1	189	2020-09-05	8		0	64	4946678	59	73	162	312	20341	105	126	438	48	44	59	59	30	0	47	59	9	34	140	17	0	0	34	51	0	0	10	17	0	0	11	94	0	12	36	5	0	0	3	3
1	1	1	190	2020-09-06	8		0	62	4946641	48	86	136	269	20445	105	103	372	37	48	35	47	38	0	28	47	8	32	112	19	0	0	28	48	0	0	8	14	0	0	11	94	2	5	30	5	0	0	1	4
1	1	1	191	2020-09-07	8		0	73	4946601	51	70	150	248	20505	105	115	363	40	37	53	44	19	0	46	44	8	26	104	15	0	0	27	47	0	0	9	12	0	0	11	94	1	7	32	1	0	0	0	3
1	1	1	192	2020-09-08	8		0	51	4946561	50	70	132	235	20577	105	105	340	40	41	41	56	35	0	35	56	8	26	100	13	0	0	23	45	0	0	7	12	0	0	11	94	4	8	34	3	0	0	3	4
1	1	1	193	2020-09-09	8		0	68	4946523	48	71	127	212	20642	107	101	313	38	40	39	37	26	2	33	37	9	21	92	11	0	0	23	40	0	0	7	8	0	0	12	95	4	5	25	1	0	0	1	1
1	1	1	194	2020-09-10	8		0	36	4946494	39	69	123	192	20705	108	102	294	29	38	40	34	32	1	35	34	4	18	90	8	0	0	23	37	0	0	5	6	0	0	12	96	0	5	26	0	0	0	2	1
1	1	1	195	2020-09-11	8		0	37	4946458	45	63	114	178	20763	109	94	272	36	30	36	40	28	1	31	40	7	17	87	5	0	0	19	31	0	0	6	6	0	0	12	97	4	7	25	2	0	0	0	2
1	1	2	1	2020-03-01	1		0	0	4967730	0	0	0	0	0	0	0	0	0	0	0	0	0	0	0	0	0	0	0	0	0	0	0	0	0	0	0	0	0	0	0	0	0	0	0	0	0	0	0	0
1	1	2	2	2020-03-02	1		2	0	4967728	0	0	0	0	2	0	0	0	0	0	0	0	2	0	0	0	0	0	0	0	0	0	0	0	0	0	0	0	0	0	0	0	0	0	0	0	0	0	0	0
1	1	2	3	2020-03-03	1		0	0	4967728	0	0	0	0	2	0	0	0	0	0	0	0	0	0	0	0	0	0	0	0	0	0	0	0	0	0	0	0	0	0	0	0	0	0	0	0	0	0	0	0
1	1	2	4	2020-03-04	1		0	0	4967728	0	0	0	0	2	0	0	0	0	0	0	0	0	0	0	0	0	0	0	0	0	0	0	0	0	0	0	0	0	0	0	0	0	0	0	0	0	0	0	0
1	1	2	5	2020-03-05	1		1	0	4967727	0	0	0	0	3	0	0	0	0	0	0	0	1	0	0	0	0	0	0	0	0	0	0	0	0	0	0	0	0	0	0	0	0	0	0	0	0	0	0	0
1	1	2	6	2020-03-06	1		0	0	4967727	0	0	0	0	3	0	0	0	0	0	0	0	0	0	0	0	0	0	0	0	0	0	0	0	0	0	0	0	0	0	0	0	0	0	0	0	0	0	0	0
1	1	2	7	2020-03-07	1		1	0	4967725	1	0	0	0	3	0	0	0	1	0	0	0	0	0	0	0	0	0	0	0	0	0	0	0	0	0	0	0	0	0	0	0	0	0	0	0	0	0	0	0
1	1	2	8	2020-03-08	1		1	0	4967724	1	0	0	0	3	0	0	0	0	0	0	0	0	0	0	0	0	0	0	0	0	0	0	0	0	0	0	0	0	0	0	0	0	0	0	0	0	0	0	0
1	1	2	9	2020-03-09	1		2	0	4967721	2	0	0	1	4	0	0	0	1	0	0	1	1	0	0	0	0	0	0	0	0	0	0	1	0	0	0	0	0	0	0	0	0	0	0	0	0	0	0	1
1	1	2	10	2020-03-10	1		3	0	4967718	1	1	0	2	7	0	0	0	0	1	0	1	3	0	0	0	0	0	1	0	0	0	0	1	0	0	0	0	0	0	0	0	0	0	1	0	0	0	0	0
1	1	2	11	2020-03-11	1		1	1	4967715	3	0	1	2	7	0	1	1	2	0	1	0	0	0	1	0	0	0	1	0	0	0	0	1	0	0	0	0	0	0	0	0	0	0	0	0	0	0	0	0
1	1	2	12	2020-03-12	1		4	1	4967710	2	2	1	3	9	0	1	2	1	2	0	1	3	0	0	1	0	0	2	0	0	0	0	1	0	0	0	0	0	0	0	0	0	0	1	0	0	0	0	0
1	1	2	13	2020-03-13	1		9	1	4967698	4	1	3	5	11	0	3	5	3	1	2	2	3	0	2	1	0	0	3	1	0	0	0	1	0	0	0	0	0	0	0	0	0	0	1	1	0	0	0	0
1	1	2	14	2020-03-14	1		12	3	4967680	8	2	2	5	15	0	2	4	6	2	1	1	3	0	1	1	0	0	3	1	0	0	0	1	0	0	0	0	0	0	0	0	0	0	1	0	0	0	0	0
1	1	2	15	2020-03-15	1		4	1	4967667	12	5	2	4	24	0	2	4	9	5	2	1	8	0	2	1	0	0	2	0	0	0	0	2	0	0	0	0	0	0	0	0	0	0	0	0	0	0	0	1
1	1	2	16	2020-03-16	1		7	0	4967656	8	8	6	13	26	0	6	13	4	8	5	9	7	0	5	5	0	0	6	2	0	0	1	4	0	0	0	0	0	0	0	0	0	0	4	2	0	0	1	2
1	1	2	17	2020-03-17	1		13	4	4967632	15	4	12	18	35	0	9	19	11	4	8	6	12	0	5	4	0	0	8	3	0	0	1	6	0	0	0	0	0	0	0	0	0	0	3	1	0	0	0	2
1	1	2	18	2020-03-18	1		29	8	4967597	11	10	13	27	48	0	9	26	6	10	4	10	20	0	3	8	0	0	10	8	0	0	1	8	0	0	0	0	0	0	0	0	0	0	3	5	0	0	0	2
1	1	2	19	2020-03-19	1	Gatherings > 500 people outdoors cancelled & Gatherings > 100 people indoors cancelled & Overseas travellers must self isolate 14 days	23	8	4967564	15	6	19	51	64	0	15	34	10	6	10	37	17	0	9	6	0	0	12	7	0	0	1	8	0	0	0	0	0	0	0	0	0	1	4	0	0	0	0	1
1	1	2	20	2020-03-20	2		24	10	4967534	10	11	16	86	81	0	10	37	6	11	6	43	25	0	3	10	0	1	17	11	0	0	2	8	0	0	0	0	0	0	0	0	0	1	6	5	0	0	1	0
1	1	2	21	2020-03-21	2		32	10	4967492	14	6	21	124	107	0	16	51	10	6	11	60	32	0	10	11	0	1	18	15	0	0	2	12	0	0	0	0	0	0	0	0	0	0	5	5	0	0	0	4
1	1	2	22	2020-03-22	2		35	11	4967453	9	9	18	162	131	0	13	55	4	9	6	70	26	0	6	17	0	1	21	18	0	0	4	17	0	0	0	0	0	0	0	0	0	1	10	6	0	0	2	5
1	1	2	23	2020-03-23	2	National Restrictions: Pubs, hotels, clubs, restaurants and recreation facilities are closed.	51	22	4967396	12	3	20	212	171	0	16	63	6	3	9	92	42	0	7	15	1	2	24	20	0	0	5	18	0	0	0	0	0	0	0	0	1	1	9	6	0	0	1	2
1	1	2	24	2020-03-24	2	Shutdown of all non-essential activity across Victoria. There are only four reasons to be out: shopping for food and supplies, care and caregiving, exercise, and study or work	42	16	4967352	9	5	17	247	204	0	16	70	2	5	3	80	36	0	3	18	1	2	26	20	0	0	7	21	0	0	0	0	0	0	0	0	0	2	8	6	0	0	2	3
1	1	2	25	2020-03-25	3		51	16	4967299	7	4	12	303	230	0	11	93	2	4	5	110	48	0	5	30	1	5	39	25	0	0	8	33	0	0	0	0	0	0	0	0	0	4	13	8	0	0	1	12
1	1	2	26	2020-03-26	3		43	14	4967254	7	2	9	336	265	0	8	96	2	2	4	86	36	0	4	20	2	6	43	27	0	0	9	35	0	0	0	0	0	0	0	0	1	2	11	9	0	0	1	4
1	1	2	27	2020-03-27	3		34	20	4967220	4	3	8	355	298	0	6	101	0	3	2	81	38	0	1	22	1	6	45	31	0	0	10	44	0	0	0	0	0	0	0	0	0	0	11	9	0	0	1	10
1	1	2	28	2020-03-28	3		72	32	4967147	4	1	7	411	339	0	6	99	1	1	3	116	36	0	3	18	1	4	49	28	0	0	9	47	0	0	0	0	0	0	0	0	0	1	14	3	0	0	0	5
1	1	2	29	2020-03-29	3		49	28	4967094	7	1	8	440	379	0	7	102	4	1	1	84	38	0	1	20	0	1	43	35	0	0	10	52	0	0	0	0	0	0	0	0	0	0	6	13	0	0	1	5
1	1	2	30	2020-03-30	3		21	31	4967073	3	4	6	446	414	0	5	109	0	4	1	59	38	0	1	23	0	2	43	39	0	0	12	58	0	0	0	0	0	0	0	0	0	2	13	8	0	0	2	7
1	1	2	31	2020-03-31	3		42	48	4967030	3	1	6	470	434	0	5	130	1	1	4	105	35	0	3	39	0	2	57	39	0	0	14	69	0	0	0	2	0	0	0	0	0	1	22	9	0	0	3	17
1	1	2	32	2020-04-01	3		24	35	4967005	3	1	5	466	466	0	4	138	1	1	1	60	34	0	1	22	0	1	62	41	0	0	13	72	0	0	1	4	0	0	0	0	0	0	13	9	0	0	1	8
1	1	2	33	2020-04-02	3		26	38	4966980	2	1	4	463	484	0	3	146	0	1	1	62	23	0	1	30	0	1	67	35	0	0	14	77	0	0	1	5	0	0	0	0	0	0	17	4	0	0	2	8
1	1	2	34	2020-04-03	3		21	40	4966959	1	1	2	446	513	0	1	145	0	1	1	54	22	0	1	22	1	2	65	36	0	0	12	75	0	0	1	6	0	0	0	0	1	1	13	6	0	0	0	5
1	1	2	35	2020-04-04	3		11	10	4966948	1	0	2	412	541	0	1	144	0	0	1	46	16	0	1	23	1	2	63	31	0	0	13	79	0	0	1	6	0	0	0	0	0	1	12	10	0	0	2	8
1	1	2	36	2020-04-05	3		6	20	4966942	1	0	2	381	560	0	1	143	0	0	0	29	14	0	0	13	1	2	60	36	0	0	12	82	0	0	1	7	0	0	0	0	0	0	11	6	0	0	0	6
1	1	2	37	2020-04-06	3		5	20	4966937	1	0	0	342	591	0	0	130	0	0	0	24	15	0	0	11	1	2	54	32	0	0	13	79	0	0	1	8	0	0	0	0	0	0	4	8	0	0	2	2
1	1	2	38	2020-04-07	3		16	16	4966921	1	0	0	316	615	0	0	121	0	0	0	37	12	0	0	11	1	1	52	29	0	0	11	74	0	0	1	9	0	0	0	0	0	0	7	3	0	0	0	2
1	1	2	39	2020-04-08	3		11	13	4966910	1	0	0	280	647	1	0	109	0	0	0	29	11	1	0	10	0	1	47	22	0	0	10	70	0	0	1	7	0	0	0	1	0	0	7	2	0	0	0	3
1	1	2	40	2020-04-09	3		5	9	4966905	1	0	0	240	675	2	0	94	0	0	0	15	6	1	0	6	0	1	33	18	0	0	9	62	0	0	1	12	0	0	0	2	0	0	3	1	0	0	0	3
1	1	2	41	2020-04-10	3		3	8	4966902	1	0	0	201	698	3	0	82	0	0	0	9	7	1	0	4	0	0	25	15	0	0	7	54	0	0	1	18	0	0	0	3	0	0	1	1	0	0	0	2
1	1	2	42	2020-04-11	3		11	12	4966891	1	0	0	177	724	3	0	69	0	0	0	20	5	0	0	4	0	0	16	9	0	0	6	50	0	0	1	19	0	0	0	3	0	0	3	0	0	0	0	3
1	1	2	43	2020-04-12	3		4	2	4966887	1	0	0	162	739	3	0	63	0	0	0	9	4	0	0	2	0	0	12	8	0	0	6	41	0	0	1	22	0	0	0	3	0	0	1	1	0	0	0	0
1	1	2	44	2020-04-13	3		8	0	4966879	1	0	0	144	759	3	0	54	0	0	0	14	7	0	0	2	0	0	10	3	0	0	4	35	0	0	0	25	0	0	0	3	0	0	1	0	0	0	0	1
1	1	2	45	2020-04-14	3		5	4	4966874	0	1	0	126	778	3	0	46	0	1	0	13	6	0	0	5	0	0	7	4	0	0	4	27	0	0	0	24	0	0	0	3	0	0	3	3	0	0	0	1
1	1	2	46	2020-04-15	3		2	2	4966872	0	0	1	114	790	3	1	41	0	0	1	5	4	0	1	1	0	0	5	4	0	0	1	23	0	0	2	23	0	0	0	3	0	0	0	0	0	0	0	1
1	1	2	47	2020-04-16	3		1	4	4966871	0	0	1	103	797	3	1	40	0	0	0	6	4	0	0	2	0	0	4	7	0	0	0	21	0	0	2	21	0	0	0	3	0	0	0	4	0	0	0	0
1	1	2	48	2020-04-17	3		3	4	4966868	0	0	0	90	806	5	0	34	0	0	0	8	0	2	0	5	1	0	3	8	0	0	0	16	0	0	2	15	0	0	0	5	1	0	2	1	0	0	0	1
1	1	2	49	2020-04-18	3		9	5	4966859	0	0	0	93	813	7	0	31	0	0	0	13	4	2	0	1	1	0	2	9	0	0	0	12	0	0	2	14	0	0	0	7	0	0	0	1	0	0	0	0
1	1	2	50	2020-04-19	3		5	9	4966854	0	0	0	86	824	9	0	26	0	0	0	10	6	2	0	2	1	0	1	9	0	0	0	11	0	0	2	12	0	0	0	9	0	0	0	2	0	0	0	1
1	1	2	51	2020-04-20	3		0	1	4966854	0	0	0	73	830	9	0	24	0	0	0	2	3	0	0	1	0	0	0	9	0	0	1	9	0	0	2	12	0	0	0	9	0	0	0	1	0	0	1	0
1	1	2	52	2020-04-21	3		2	3	4966852	0	0	0	59	837	10	0	20	0	0	0	7	1	1	0	3	0	0	2	6	0	0	1	7	0	0	2	10	0	0	0	10	0	0	2	1	0	0	0	1
1	1	2	53	2020-04-22	3		1	0	4966851	0	0	0	52	840	10	0	18	0	0	0	4	0	0	0	2	0	0	3	6	0	0	1	7	0	0	1	8	0	0	0	10	0	0	1	1	0	0	0	1
1	1	2	54	2020-04-23	3		0	1	4966851	0	0	0	44	847	10	0	14	0	0	0	1	1	0	0	0	0	0	3	4	0	0	1	6	0	0	1	6	0	0	0	10	0	0	1	0	0	0	0	0
1	1	2	55	2020-04-24	3		1	4	4966850	0	0	0	40	847	10	0	15	0	0	0	3	0	0	0	2	0	0	2	4	0	0	1	7	0	0	1	6	0	0	0	10	0	0	0	1	0	0	0	1
1	1	2	56	2020-04-25	3		0	3	4966850	0	0	0	35	850	10	0	13	0	0	0	0	1	0	0	0	0	0	2	4	0	0	1	6	0	0	1	5	0	0	0	10	0	0	0	0	0	0	0	0
1	1	2	57	2020-04-26	3		1	2	4966849	0	0	0	29	854	10	0	11	0	0	0	2	1	0	0	0	0	0	2	2	0	0	1	6	0	0	0	5	0	0	0	10	0	0	0	0	0	0	0	0
1	1	2	58	2020-04-27	3		0	1	4966849	0	0	0	23	860	10	0	7	0	0	0	0	1	0	0	0	0	0	2	1	0	0	0	5	0	0	0	2	0	0	0	10	0	0	0	0	0	0	0	0
1	1	2	59	2020-04-28	3		0	3	4966849	0	0	0	19	859	11	0	7	0	0	0	2	0	1	0	2	0	0	3	2	0	0	0	4	0	0	0	1	0	0	0	11	0	0	1	1	0	0	0	0
1	1	2	60	2020-04-29	3		1	2	4966848	0	0	0	14	863	12	0	5	0	0	0	1	0	1	0	0	0	0	2	1	0	0	0	3	0	0	0	0	0	0	0	12	0	0	0	0	0	0	0	0
1	1	2	61	2020-04-30	3		2	5	4966846	0	0	0	16	864	12	0	5	0	0	0	3	1	0	0	0	0	0	2	1	0	0	0	3	0	0	0	0	0	0	0	12	0	0	0	0	0	0	0	0
1	1	2	62	2020-05-01	3		4	1	4966842	0	0	0	15	867	12	0	4	0	0	0	5	1	0	0	0	0	0	1	1	0	0	0	2	0	0	0	0	0	0	0	12	0	0	0	0	0	0	0	0
1	1	2	63	2020-05-02	3		1	9	4966841	0	0	0	14	867	12	0	4	0	0	0	2	0	0	0	0	0	0	1	2	0	0	0	2	0	0	0	0	0	0	0	12	0	0	0	1	0	0	0	0
1	1	2	64	2020-05-03	3		1	10	4966840	0	0	0	12	873	12	0	1	0	0	0	3	3	0	0	0	0	0	0	1	0	0	0	2	0	0	0	0	0	0	0	12	0	0	0	0	0	0	0	1
1	1	2	65	2020-05-04	3		2	19	4966838	0	0	0	13	873	12	0	2	0	0	0	4	1	0	0	1	0	0	1	1	0	0	0	2	0	0	0	0	0	0	0	12	0	0	1	0	0	0	0	0
1	1	2	66	2020-05-05	3		1	13	4966837	0	0	0	14	875	12	0	3	0	0	0	4	3	0	0	1	0	0	3	1	0	0	0	2	0	0	0	0	0	0	0	12	0	0	2	0	0	0	0	0
1	1	2	67	2020-05-06	3		8	8	4966829	0	0	0	22	877	12	0	4	0	0	0	12	3	0	0	1	0	0	3	2	0	0	0	2	0	0	0	0	0	0	0	12	0	0	0	1	0	0	0	0
1	1	2	68	2020-05-07	3		0	15	4966829	0	0	0	22	876	12	0	5	0	0	0	1	0	0	0	1	0	0	3	3	0	0	0	2	0	0	0	0	0	0	0	12	0	0	0	1	0	0	0	0
1	1	2	69	2020-05-08	3		0	13	4966829	0	0	0	20	878	12	0	3	0	0	0	0	0	0	0	0	0	0	1	3	0	0	0	2	0	0	0	0	0	0	0	12	0	0	0	0	0	0	0	0
1	1	2	70	2020-05-09	3		1	12	4966828	0	0	0	18	883	12	0	3	0	0	0	3	4	0	0	1	0	0	2	1	0	0	0	0	0	0	0	2	0	0	0	12	0	0	1	0	0	0	0	0
1	1	2	71	2020-05-10	3		3	5	4966825	0	0	0	20	883	12	0	6	0	0	0	8	3	0	0	4	0	0	4	0	0	0	0	2	0	0	0	2	0	0	0	12	0	0	2	0	0	0	0	2
1	1	2	72	2020-05-11	3	Lifting of restrictions 1: Visiting friends and family allowed with a maximum gathering of up to ten outdoors and having up to five visitors in a home. Limiting of visits to family and friends.	4	1	4966821	0	0	0	24	886	12	0	6	0	0	0	6	3	0	0	0	0	0	4	0	0	0	0	2	0	0	0	2	0	0	0	12	0	0	0	0	0	0	0	0
1	1	2	73	2020-05-12	4		0	16	4966821	0	0	0	23	887	12	0	6	0	0	0	0	0	0	0	0	0	0	3	0	0	0	0	2	0	0	0	2	0	0	0	12	0	0	0	0	0	0	0	0
1	1	2	74	2020-05-13	4		2	5	4966819	0	0	0	24	887	12	0	8	0	0	0	5	2	0	0	2	0	0	3	1	0	0	0	3	0	0	0	2	0	0	0	12	0	0	0	1	0	0	0	1
1	1	2	75	2020-05-14	4		3	6	4966816	0	0	0	24	890	12	0	6	0	0	0	3	1	0	0	0	0	0	1	1	0	0	0	3	0	0	0	2	0	0	0	12	0	0	0	0	0	0	0	0
1	1	2	76	2020-05-15	4		7	12	4966809	0	0	0	31	894	12	0	6	0	0	0	13	4	0	0	0	0	0	3	1	0	0	0	3	0	0	0	1	0	0	0	12	0	0	2	0	0	0	0	0
1	1	2	77	2020-05-16	4		7	6	4966802	0	0	0	36	895	12	0	6	0	0	0	9	1	0	0	1	0	0	2	2	0	0	0	3	0	0	0	1	0	0	0	12	0	0	0	1	0	0	0	0
1	1	2	78	2020-05-17	4		3	2	4966799	0	0	0	36	902	13	0	6	0	0	0	6	7	1	0	1	0	0	3	2	0	0	0	3	0	0	0	0	0	0	0	13	0	0	1	0	0	0	0	0
1	1	2	79	2020-05-18	4		2	4	4966797	0	0	0	35	905	13	0	5	0	0	0	5	2	0	0	1	0	0	5	0	0	0	0	3	0	0	0	1	0	0	0	13	0	0	2	0	0	0	0	1
1	1	2	80	2020-05-19	4		1	5	4966796	0	0	0	33	907	13	0	8	0	0	0	7	5	0	0	3	0	0	8	0	0	0	0	5	0	0	0	1	0	0	0	13	0	0	3	0	0	0	0	2
1	1	2	81	2020-05-20	4		0	5	4966796	0	0	0	32	906	13	0	9	0	0	0	2	0	0	0	2	0	0	8	2	0	0	0	4	0	0	0	1	0	0	0	13	0	0	0	2	0	0	0	0
1	1	2	82	2020-05-21	4		0	5	4966796	0	0	0	31	905	13	0	10	0	0	0	2	0	0	0	2	0	0	8	2	0	0	1	4	0	0	0	1	0	0	0	13	0	0	1	0	0	0	1	0
1	1	2	83	2020-05-22	4		3	7	4966793	0	0	0	28	908	13	0	8	0	0	0	5	0	0	0	2	0	0	4	4	0	0	1	3	0	0	0	1	0	0	0	13	0	0	0	2	0	0	0	0
1	1	2	84	2020-05-23	4		3	6	4966790	0	0	0	28	910	13	0	7	0	0	0	3	0	0	0	0	0	0	2	4	0	0	1	3	0	0	0	1	0	0	0	13	0	0	0	0	0	0	0	0
1	1	2	85	2020-05-24	4		0	2	4966790	0	0	0	23	913	13	0	6	0	0	0	0	0	0	0	0	0	0	0	3	0	0	1	3	0	0	0	1	0	0	0	13	0	0	0	0	0	0	0	0
1	1	2	86	2020-05-25	4	Lifting of Restrictions 2: Publicly accessible playgrounds, skateparks and outdoor communal gym equipment to operate. Proposed plan for restaurants and cafes to be able to resume dine-in service: From 1 June with up to 20 patrons per enclosed space. From 22 June with up to 50 patrons per enclosed space. With up to 100 patrons per enclosed space during the second half of July.	2	0	4966788	0	0	0	21	918	13	0	4	0	0	0	0	3	0	0	0	0	0	0	1	0	0	1	3	0	0	0	1	0	0	0	13	0	0	0	0	0	0	0	0
1	1	2	87	2020-05-26	5		3	2	4966784	1	0	0	19	920	13	0	4	1	0	0	2	2	0	0	1	0	0	1	1	0	0	1	3	0	0	0	1	0	0	0	13	0	0	1	1	0	0	0	0
1	1	2	88	2020-05-27	5		2	5	4966780	2	1	0	17	923	13	0	2	2	1	0	1	1	0	0	0	0	0	1	1	0	0	1	3	0	0	0	0	0	0	0	13	0	0	0	0	0	0	0	1
1	1	2	89	2020-05-28	5		3	7	4966774	3	3	0	14	924	13	0	3	3	2	0	2	2	0	0	1	0	0	3	1	0	0	1	3	0	0	0	0	0	0	0	13	0	0	2	0	0	0	0	0
1	1	2	90	2020-05-29	5		3	3	4966767	4	4	2	14	925	13	2	7	4	3	2	3	3	0	2	2	0	0	5	1	0	0	1	3	0	0	0	1	0	0	0	13	0	0	2	0	0	0	0	1
1	1	2	91	2020-05-30	5		2	6	4966764	1	6	4	13	927	13	3	9	1	4	2	1	3	0	1	1	0	0	5	1	0	0	1	4	0	0	0	1	0	0	0	13	0	0	0	0	0	0	0	1
1	1	2	92	2020-05-31	5		3	5	4966757	4	4	7	12	928	13	6	12	4	1	3	1	0	0	3	1	0	0	5	0	0	0	2	3	0	0	0	1	0	0	0	13	0	0	0	0	0	0	1	0
1	1	2	93	2020-06-01	5		1	3	4966753	3	5	8	10	933	13	7	11	3	4	3	2	2	0	3	0	0	0	5	0	0	0	1	3	0	0	0	1	0	0	0	13	0	0	2	0	0	0	0	0
1	1	2	94	2020-06-02	5		0	9	4966750	3	7	7	9	939	13	7	10	3	3	1	1	4	0	1	0	0	0	3	0	0	0	1	4	0	0	0	1	0	0	0	13	0	0	0	0	0	0	0	1
1	1	2	95	2020-06-03	5		7	0	4966739	4	5	8	13	942	13	8	15	4	3	5	6	5	0	5	5	0	0	7	1	0	0	1	4	0	0	0	0	0	0	0	13	0	1	4	1	0	0	0	0
1	1	2	96	2020-06-04	5		6	2	4966726	7	4	10	17	943	13	10	20	7	4	5	5	3	0	5	4	0	1	10	1	0	0	1	4	0	0	0	0	0	0	0	13	0	1	3	0	0	0	0	1
1	1	2	97	2020-06-05	5		2	1	4966710	14	11	7	18	948	13	7	18	14	7	0	4	3	0	0	3	0	1	10	1	0	0	1	5	0	0	0	0	0	0	0	13	0	0	3	0	0	0	0	1
1	1	2	98	2020-06-06	5		0	1	4966688	22	19	10	19	954	13	9	21	22	14	6	5	4	0	5	4	0	1	11	1	0	0	1	5	0	0	0	0	0	0	0	13	0	1	4	0	0	0	0	0
1	1	2	99	2020-06-07	5		3	1	4966669	16	32	15	25	955	13	14	29	16	22	9	8	2	0	9	5	0	1	13	2	0	0	1	8	0	0	0	0	0	0	0	13	0	0	4	1	0	0	0	3
1	1	2	100	2020-06-08	5		1	1	4966653	15	34	26	25	959	13	22	37	15	16	14	6	1	0	11	5	0	1	12	2	0	0	1	9	0	0	0	0	0	0	0	13	0	1	3	1	0	0	0	1
1	1	2	101	2020-06-09	5		0	0	4966631	22	27	44	25	965	13	35	50	22	15	22	4	3	0	16	2	0	1	14	1	0	0	1	7	0	0	0	1	0	0	0	13	0	0	4	0	0	0	0	0
1	1	2	102	2020-06-10	5		0	4	4966604	27	32	48	32	974	13	39	58	27	22	17	13	7	0	14	10	0	3	16	4	0	0	1	7	0	0	0	1	0	0	0	13	0	2	7	3	0	0	1	0
1	1	2	103	2020-06-11	5		2	5	4966576	26	42	47	42	983	13	37	66	26	27	17	13	9	0	14	13	2	3	22	6	0	0	1	7	0	0	0	1	0	0	0	13	2	2	7	2	0	0	0	0
1	1	2	104	2020-06-12	5		2	3	4966537	37	44	49	42	1006	13	38	71	37	26	24	8	21	0	20	8	3	3	20	6	0	0	1	8	0	0	0	1	0	0	0	13	1	0	3	2	0	0	0	2
1	1	2	105	2020-06-13	5		6	2	4966485	46	59	59	46	1022	13	48	82	46	37	22	18	9	0	20	10	3	2	20	5	0	0	1	8	0	0	0	1	0	0	0	13	0	1	9	0	0	0	0	0
1	1	2	106	2020-06-14	5		3	7	4966435	47	74	70	58	1034	13	57	101	47	46	31	24	15	0	26	20	2	7	21	5	0	0	1	11	0	0	0	2	0	0	0	13	1	7	7	1	0	0	0	4
1	1	2	107	2020-06-15	5		1	11	4966375	59	79	90	63	1053	13	77	125	59	47	42	21	17	0	38	18	1	8	23	5	0	0	1	14	0	0	0	2	0	0	0	13	0	3	11	3	0	0	0	3
1	1	2	108	2020-06-16	5		3	8	4966320	52	100	105	69	1075	13	90	142	52	59	38	24	19	0	34	17	2	8	25	6	0	0	2	15	0	0	0	2	0	0	0	13	1	3	11	1	0	0	1	2
1	1	2	109	2020-06-17	5		15	5	4966242	63	101	120	93	1107	13	104	166	63	52	51	40	33	0	45	22	2	11	31	7	0	0	2	16	0	0	0	1	0	0	0	13	1	5	12	3	0	0	0	2
1	1	2	110	2020-06-18	5		7	11	4966165	71	103	141	107	1143	13	122	193	70	62	60	36	28	0	55	26	1	13	41	5	0	0	3	14	0	0	0	1	0	0	0	13	0	8	18	0	0	0	1	0
1	1	2	111	2020-06-19	5		1	12	4966087	78	117	149	119	1181	13	126	209	77	70	56	36	41	0	47	34	1	12	50	8	0	0	4	14	0	0	0	1	0	0	0	13	0	3	25	4	0	0	1	2
1	1	2	112	2020-06-20	5		2	23	4965992	94	138	148	136	1226	14	120	220	93	77	56	48	43	1	47	44	1	18	53	13	0	0	4	19	0	0	0	1	0	0	0	14	0	10	24	7	0	0	0	5
1	1	2	113	2020-06-21	5		3	14	4965899	91	150	178	151	1264	14	150	266	90	93	81	66	33	0	72	58	3	23	59	15	0	0	5	22	0	0	0	2	0	0	0	14	2	11	38	6	0	0	1	4
1	1	2	114	2020-06-22	5		4	9	4965807	89	161	199	166	1310	14	162	295	88	90	79	47	43	0	63	43	4	24	67	18	0	0	5	24	0	0	0	2	0	0	0	14	3	6	24	7	0	0	0	3
1	1	2	115	2020-06-23	5		2	16	4965704	102	162	227	173	1359	14	192	337	101	88	87	62	39	0	80	59	3	27	68	20	0	0	6	29	0	0	0	2	0	0	0	14	2	12	26	12	0	0	1	6
1	1	2	116	2020-06-24	5		1	17	4965599	105	169	247	193	1414	14	201	367	104	101	94	61	55	0	74	60	6	33	69	19	0	0	11	34	0	0	1	2	0	0	0	14	5	13	27	3	0	0	6	6
1	1	2	117	2020-06-25	5		10	23	4965470	120	185	256	225	1472	14	210	398	119	104	88	77	55	0	73	63	8	33	85	20	0	0	14	37	0	0	1	2	0	0	0	14	3	12	40	4	0	0	3	4
1	1	2	118	2020-06-26	5		8	20	4965247	216	192	272	253	1551	14	224	436	215	119	112	85	68	0	93	75	10	38	89	22	0	0	16	44	0	0	1	3	0	0	0	14	4	14	40	6	0	0	3	8
1	1	2	119	2020-06-27	5		1	40	4964998	249	309	286	285	1607	14	234	484	248	215	98	86	55	0	84	82	14	44	107	23	0	0	19	47	0	0	1	3	0	0	0	14	7	16	41	10	0	0	3	7
1	1	2	120	2020-06-28	5		0	47	4964812	188	412	335	308	1680	14	279	555	186	247	144	79	63	0	129	79	17	46	113	25	0	0	23	53	0	0	1	5	0	0	0	14	7	11	41	8	0	0	4	8
1	1	2	121	2020-06-29	5		1	67	4964619	195	369	467	304	1775	14	383	663	192	185	228	73	66	0	192	70	14	38	118	25	0	0	26	58	0	0	2	6	0	0	0	14	1	5	46	9	0	0	4	7
1	1	2	122	2020-06-30	5		0	61	4964405	217	334	552	331	1888	14	449	760	214	192	227	103	98	0	187	103	13	41	146	19	0	0	31	60	0	0	2	6	0	0	0	14	2	12	73	4	0	0	5	7
1	1	2	123	2020-07-01	5	A number of Victorian postcodes will return to Stage 3 Stay at Home restrictions. This decision was made in response to increasing evidence of significant community transmission of coronavirus (COVID-19) in specified postcodes only. This was not modelled.	6	70	4964189	214	361	572	383	2008	14	464	825	210	213	186	133	114	0	155	126	18	48	179	16	0	0	35	63	0	0	1	7	0	0	0	14	7	20	83	3	0	0	5	8
1	1	2	124	2020-07-02	5		3	70	4963972	219	372	591	448	2123	14	479	905	214	209	198	149	109	0	173	145	19	58	212	27	0	0	39	68	0	0	2	7	0	0	0	14	4	25	88	15	0	0	6	7
1	1	2	125	2020-07-03	5		7	55	4963596	374	372	610	501	2271	14	492	966	369	214	214	178	121	0	181	170	19	63	245	29	0	0	41	72	0	0	3	8	0	0	0	14	9	23	108	14	0	0	6	11
1	1	2	126	2020-07-04	5		0	99	4963118	483	536	617	537	2436	14	488	1000	478	369	205	162	117	0	170	161	27	66	250	41	0	0	47	77	0	0	3	8	0	0	0	14	12	24	86	23	0	0	8	9
1	1	2	127	2020-07-05	5		2	66	4962772	348	754	667	580	2610	14	530	1084	344	479	261	178	138	0	226	173	23	61	289	38	0	0	53	87	0	0	4	8	0	0	0	14	8	15	117	12	0	0	7	16
1	1	2	128	2020-07-06	5		0	98	4962440	336	711	831	620	2787	14	652	1253	332	344	387	173	157	0	304	173	25	62	317	49	0	0	52	91	0	0	5	9	0	0	0	14	8	16	114	18	0	0	4	13
1	1	2	129	2020-07-07	5		1	167	4962057	388	577	1059	651	2993	14	854	1487	382	330	464	184	177	0	400	183	25	71	317	55	0	0	57	99	0	0	5	12	0	0	0	14	6	25	110	19	0	0	8	15
1	1	2	130	2020-07-08	5	Metropolitan Melbourne and Mitchell Shire will return to Stage 3 Stay at Home restrictions from Wednesday 9 July 2020. This decision was made in response to a significant increase in community transmission of coronavirus (COVID-19) in these areas.	1	121	4961651	413	618	1080	712	3251	14	874	1570	405	380	339	210	223	0	296	209	25	87	346	50	0	0	62	113	0	0	5	14	0	0	0	14	12	39	120	13	0	0	8	17
1	1	2	131	2020-07-09	6		0	149	4961276	383	682	1083	776	3522	14	883	1649	375	405	341	267	229	0	286	267	30	109	380	47	0	0	68	119	0	0	6	11	0	0	0	14	16	48	162	19	0	0	10	12
1	1	2	132	2020-07-10	6		0	143	4960779	505	682	1065	865	3825	14	863	1720	497	375	375	301	252	0	325	301	35	121	427	56	0	0	74	128	0	0	7	12	0	0	0	14	18	48	178	28	0	0	11	18
1	1	2	133	2020-07-11	6		0	289	4960212	576	768	1144	934	4086	14	927	1854	567	496	410	290	205	0	353	290	36	126	474	58	0	0	82	132	0	0	9	13	0	0	0	14	12	44	182	24	0	0	12	16
1	1	2	134	2020-07-12	6		0	256	4959769	452	935	1158	1053	4352	14	928	1976	443	567	400	362	225	0	346	362	47	141	522	73	0	0	89	156	0	0	9	12	0	0	0	14	19	50	219	30	0	0	15	29
1	1	2	135	2020-07-13	6		0	168	4959298	481	866	1281	1123	4668	16	1025	2144	471	442	511	318	258	2	438	318	50	142	577	67	0	0	98	164	0	0	12	10	0	0	0	16	15	40	218	11	0	0	17	17
1	1	2	136	2020-07-14	6		0	248	4958806	503	792	1416	1168	5031	16	1131	2297	492	470	544	332	273	0	449	332	58	129	599	75	0	0	113	165	0	0	13	14	0	0	0	16	18	40	206	29	0	0	19	20
1	1	2	137	2020-07-15	6		0	221	4958352	465	845	1391	1221	5441	16	1106	2326	454	492	439	370	314	0	372	370	57	131	618	84	0	0	122	182	0	0	10	15	0	0	0	16	19	52	229	28	0	0	13	29
1	1	2	138	2020-07-16	6		0	295	4957874	490	816	1423	1278	5833	17	1140	2417	478	453	482	371	291	1	416	371	59	146	634	81	0	0	129	201	0	0	12	15	0	0	0	17	21	66	208	31	0	0	15	30
1	1	2	139	2020-07-17	6		0	380	4957213	673	812	1432	1316	6268	17	1128	2443	661	478	482	393	311	0	400	393	77	159	628	87	0	0	129	207	0	0	13	15	0	0	0	17	37	71	223	35	0	0	10	17
1	1	2	140	2020-07-18	6		0	211	4956518	707	1019	1425	1375	6669	17	1116	2491	695	661	454	387	291	0	369	387	82	182	628	99	0	0	137	212	0	0	12	22	0	0	0	17	25	71	216	35	0	0	13	27
1	1	2	141	2020-07-19	6		0	338	4955921	609	1203	1392	1507	7080	18	1076	2583	597	695	511	461	337	1	427	461	73	188	730	103	0	0	145	224	0	0	11	32	0	0	0	18	20	66	298	34	0	0	12	31
1	1	2	142	2020-07-20	6		0	264	4955344	589	1123	1587	1556	7512	19	1255	2811	577	597	677	393	309	1	591	393	76	190	751	111	0	0	145	234	0	0	13	35	0	0	0	19	19	55	248	34	0	0	14	23
1	1	2	143	2020-07-21	6		0	327	4954755	600	1010	1752	1559	8034	20	1382	2941	589	578	691	373	359	1	566	373	62	183	768	99	0	0	140	254	0	0	15	37	0	0	0	20	21	51	232	23	0	0	12	34
1	1	2	144	2020-07-22	6	People living in metropolitan Melbourne or Mitchell Shire must wear a face covering when leaving home.	0	438	4954164	602	1032	1802	1553	8556	21	1418	2971	591	589	567	442	361	1	471	442	62	185	764	92	0	0	137	247	0	0	20	46	0	0	0	21	24	67	278	38	0	0	14	21
1	1	2	145	2020-07-23	7		0	378	4953592	585	1045	1805	1621	9061	21	1434	3055	572	589	576	481	373	0	498	481	67	190	773	115	0	0	147	257	0	0	24	47	0	0	0	21	29	72	280	41	0	0	26	33
1	1	2	146	2020-07-24	7		0	289	4952838	767	1017	1772	1733	9581	22	1409	3142	754	572	600	536	398	1	510	536	80	213	840	105	0	0	149	270	0	0	27	48	0	0	0	22	36	86	330	32	0	0	17	35
1	1	2	147	2020-07-25	7		0	336	4952003	848	1179	1763	1821	10093	23	1391	3212	835	754	592	531	360	1	503	531	86	205	877	126	0	0	156	288	0	0	30	48	0	0	0	23	29	73	314	55	0	0	21	39
1	1	2	148	2020-07-26	7		0	410	4951297	718	1396	1785	1853	10654	27	1406	3259	706	836	619	496	386	4	514	496	80	223	882	132	0	0	159	297	0	0	32	45	0	0	0	27	24	78	291	50	0	0	24	29
1	1	2	149	2020-07-27	7		0	497	4950641	667	1335	1955	1876	11226	30	1557	3433	656	707	768	490	386	3	657	490	83	221	896	127	0	0	170	309	0	0	29	39	0	0	0	30	31	71	300	37	0	0	18	33
1	1	2	150	2020-07-28	7		0	360	4949982	671	1181	2122	1952	11789	33	1696	3648	659	655	809	545	411	3	690	545	79	214	949	135	0	1	189	317	0	0	27	39	0	0	0	33	25	70	345	47	0	1	28	29
1	1	2	151	2020-07-29	7		0	274	4949305	689	1143	2149	1964	12446	34	1715	3679	677	659	697	486	450	1	580	486	85	213	934	141	0	1	194	322	0	0	29	42	0	0	0	34	24	65	302	42	0	0	19	34
1	1	2	152	2020-07-30	7		0	630	4948625	692	1183	2041	2071	13080	38	1604	3675	680	677	637	592	480	4	530	592	87	229	994	143	0	1	200	343	0	0	30	43	0	0	0	38	36	78	371	32	0	0	19	56
1	1	2	153	2020-07-31	7	People living in one of the Restricted Areas only have 4 reasons to leave home: Shopping for food and supplies, Medical care and caregiving, Exercise and recreation, Study and work. A number of businesses and facilities in areas under Stay at Home restrictions will be required to close, including beauty and personal care services, cultural and entertainment venues and community facilities. Cafes …	0	556	4947731	907	1186	1988	2165	13714	39	1570	3735	894	679	676	626	467	1	586	626	91	232	1041	155	0	1	214	353	0	0	28	47	0	0	0	39	42	89	373	60	0	0	25	37
1	1	2	154	2020-08-01	8		0	369	4947028	716	1410	1975	2199	14361	41	1552	3751	703	894	670	605	444	2	568	605	89	253	1051	143	0	1	218	363	0	0	33	44	0	0	1	40	25	107	369	46	0	0	21	37
1	1	2	155	2020-08-02	8		0	604	4946489	553	1385	2052	2191	15015	45	1614	3805	539	702	727	551	438	4	615	551	93	251	1040	145	1	1	219	356	0	0	32	53	0	0	1	44	36	81	346	40	1	0	19	28
1	1	2	156	2020-08-03	8		0	355	4945966	537	1053	2225	2251	15653	45	1810	4061	523	539	871	596	449	0	772	596	84	254	1090	142	1	2	223	363	0	0	42	47	0	0	1	44	28	82	372	48	0	1	28	37
1	1	2	157	2020-08-04	8		0	406	4945495	486	941	2131	2291	16338	48	1717	4008	471	522	634	594	486	3	533	594	86	259	1110	131	1	2	231	374	0	0	44	51	0	0	1	47	27	76	374	49	0	0	24	44
1	1	2	158	2020-08-05	8		0	687	4945036	475	849	1973	2292	17055	50	1582	3874	459	470	562	599	474	2	473	599	90	257	1105	125	1	2	233	374	0	0	44	58	0	0	1	49	33	77	386	38	0	0	24	41
1	1	2	159	2020-08-06	8		0	440	4944657	395	820	1722	2372	17711	53	1373	3745	379	459	488	609	459	3	417	609	88	286	1129	132	1	2	228	395	0	0	53	52	0	0	1	52	27	115	366	38	0	0	21	42
1	1	2	160	2020-08-07	8		0	420	4944251	422	715	1556	2413	18315	58	1232	3645	406	379	484	638	386	5	409	638	91	301	1141	142	1	1	233	393	0	1	49	59	0	0	1	57	35	108	383	51	0	0	25	36
1	1	2	161	2020-08-08	8		0	443	4943890	377	692	1445	2345	18922	59	1136	3481	361	406	429	533	335	1	367	533	74	287	1107	132	1	1	228	393	0	1	49	71	0	0	1	58	25	91	321	44	0	0	16	36
1	1	2	162	2020-08-09	8		0	369	4943582	324	667	1326	2264	19506	61	1028	3292	308	361	386	495	318	2	328	495	74	263	1073	125	1	1	219	381	0	1	46	77	0	0	1	60	30	76	307	36	0	0	12	34
1	1	2	163	2020-08-10	8		0	304	4943325	273	573	1265	2141	20088	65	985	3126	257	308	402	421	289	4	342	421	74	233	1006	123	1	1	204	362	0	1	49	84	0	0	2	63	28	70	255	32	0	0	13	23
1	1	2	164	2020-08-11	8		0	316	4943081	258	489	1155	2014	20665	68	891	2905	244	259	343	388	276	3	301	388	88	208	903	115	1	1	203	357	0	1	51	83	0	0	4	64	30	57	225	30	0	0	21	25
1	1	2	165	2020-08-12	8		0	392	4942861	234	434	1037	1888	21205	71	803	2691	220	244	299	352	282	3	246	352	80	208	817	88	1	1	199	351	0	1	56	84	0	0	4	67	26	60	197	19	0	0	19	31
1	1	2	166	2020-08-13	8		0	250	4942661	214	408	912	1782	21679	74	711	2493	200	220	246	333	240	3	213	333	73	194	760	80	1	1	187	344	0	1	56	81	0	0	5	69	26	50	198	25	0	0	12	22
1	1	2	167	2020-08-14	8		0	355	4942430	243	366	857	1648	22107	79	669	2317	231	202	244	312	186	5	206	312	70	178	673	79	1	0	173	331	0	1	56	82	0	0	5	74	21	67	166	22	0	0	11	25
1	1	2	168	2020-08-15	8		0	296	4942199	243	379	771	1535	22521	82	604	2139	231	231	218	289	188	3	183	289	70	171	626	72	0	0	160	301	0	1	48	83	0	0	5	77	22	56	170	18	0	0	9	14
1	1	2	169	2020-08-16	8		0	253	4942033	177	416	694	1429	22896	85	555	1984	166	232	195	264	163	3	168	264	59	170	572	75	0	0	147	275	0	0	43	85	0	0	5	80	19	50	152	24	0	0	6	13
1	1	2	170	2020-08-17	8		0	263	4941881	163	344	682	1299	23274	87	543	1842	152	166	238	205	152	2	200	205	51	136	524	68	0	0	135	242	0	0	44	94	0	0	5	82	14	28	129	16	0	0	8	10
1	1	2	171	2020-08-18	8		0	209	4941729	163	280	663	1232	23571	92	524	1756	152	152	216	205	143	5	184	205	50	134	502	60	0	0	121	228	0	0	45	88	0	0	5	87	12	29	125	15	0	0	9	15
1	1	2	172	2020-08-19	8		0	181	4941592	148	263	614	1124	23894	95	469	1593	137	152	169	195	138	3	133	195	40	114	458	56	0	0	113	218	0	0	37	85	0	0	6	89	14	30	113	17	0	0	8	13
1	1	2	173	2020-08-20	8		0	221	4941476	126	255	547	1038	24190	98	421	1459	116	138	146	187	139	3	130	187	40	107	414	56	0	0	99	200	0	0	41	74	0	0	6	92	10	35	109	15	0	0	7	11
1	1	2	174	2020-08-21	8		0	143	4941359	127	219	508	965	24447	105	389	1354	117	116	152	188	115	7	125	188	35	105	379	55	0	0	90	183	0	0	37	74	0	0	6	99	10	34	109	15	0	0	6	14
1	1	2	175	2020-08-22	8		0	115	4941230	139	197	456	872	24724	112	343	1215	129	117	139	169	111	7	114	169	36	100	334	50	0	0	85	153	0	0	37	75	0	0	7	105	14	29	100	15	0	0	6	5
1	1	2	176	2020-08-23	8		0	56	4941142	97	227	406	805	24939	114	307	1112	88	130	100	135	104	2	87	135	36	85	322	47	0	0	75	130	0	0	35	71	0	0	7	107	10	19	87	11	0	0	1	7
1	1	2	177	2020-08-24	8		0	10	4941054	97	186	367	763	25145	118	271	1034	88	88	129	150	107	4	107	150	30	80	310	40	0	0	70	126	0	0	34	67	0	0	7	111	4	18	98	7	0	0	8	15
1	1	2	178	2020-08-25	8		0	133	4940981	80	152	364	714	25314	125	272	986	73	90	124	120	82	7	103	120	29	85	290	35	0	0	69	116	0	0	28	58	0	0	8	117	8	24	70	7	0	0	7	4
1	1	2	179	2020-08-26	8		0	274	4940912	76	143	319	639	25513	128	242	881	69	73	82	104	87	3	74	104	23	74	259	32	0	0	64	104	0	0	25	55	0	0	8	120	7	12	63	8	0	0	6	8
1	1	2	180	2020-08-27	8		0	278	4940839	80	125	299	584	25672	131	234	818	73	69	87	95	75	3	78	95	23	68	226	23	0	0	63	103	0	0	24	52	0	0	8	123	5	16	58	5	0	0	4	7
1	1	2	181	2020-08-28	8		0	149	4940748	98	122	271	524	25834	133	211	735	91	73	76	93	68	2	63	93	22	69	191	20	0	0	62	95	0	0	20	42	0	0	8	125	8	23	48	6	0	0	5	3
1	1	2	182	2020-08-29	8		0	94	4940673	82	148	241	473	25977	136	188	661	75	91	65	83	56	3	58	83	19	61	169	19	0	0	55	85	0	0	22	40	0	0	8	128	4	17	49	5	0	0	2	6
1	1	2	183	2020-08-30	8		0	135	4940615	65	144	242	434	26091	139	189	623	58	75	79	86	48	3	69	86	18	62	153	17	0	0	52	76	0	0	17	37	0	0	8	131	5	19	46	8	0	0	1	7
1	1	2	184	2020-08-31	8		0	154	4940562	60	110	254	417	26186	141	210	627	53	58	92	73	55	2	84	73	15	48	159	18	0	0	47	74	0	0	18	34	0	0	8	133	3	5	49	8	0	0	3	5
1	1	2	185	2020-09-01	8		0	81	4940507	62	98	230	383	26306	144	188	571	55	53	65	63	62	3	56	63	13	43	150	22	0	0	39	69	0	0	15	28	0	0	8	136	2	12	35	8	0	0	2	4
1	1	2	186	2020-09-02	8		0	77	4940468	46	99	192	366	26411	148	154	520	39	55	54	61	60	4	46	61	12	43	147	18	0	0	37	67	0	0	15	25	0	0	8	140	3	9	36	3	0	0	3	7
1	1	2	187	2020-09-03	8		0	127	4940423	52	79	189	336	26501	150	154	490	45	39	59	74	39	2	49	74	8	31	145	21	0	0	39	53	0	0	12	25	0	0	8	142	3	12	46	6	0	0	4	3
1	1	2	188	2020-09-04	8		0	63	4940368	62	78	179	315	26576	152	149	464	55	45	46	56	39	2	43	56	11	30	129	18	0	0	37	51	0	0	12	26	0	0	9	143	4	10	30	6	0	0	3	3
1	1	2	189	2020-09-05	8		0	64	4940314	61	89	149	303	26661	153	119	422	54	55	44	68	38	1	35	68	12	31	119	22	0	0	33	50	0	0	13	23	0	0	10	143	6	9	34	11	0	0	4	4
1	1	2	190	2020-09-06	8		0	62	4940277	44	91	141	280	26744	153	110	390	37	54	52	59	35	0	45	59	12	25	110	18	0	0	30	50	0	0	13	20	0	0	10	143	4	8	37	4	0	0	2	4
1	1	2	191	2020-09-07	8		0	73	4940250	34	80	146	249	26816	155	111	360	27	37	48	40	25	2	40	40	12	18	100	16	0	0	27	49	0	0	10	16	0	0	10	145	4	8	20	3	0	0	2	3
1	1	2	192	2020-09-08	8		0	51	4940224	33	57	138	250	26872	156	105	355	26	27	50	53	36	1	40	53	8	17	108	16	0	0	26	49	0	0	9	17	0	0	10	146	1	5	37	2	0	0	3	5
1	1	2	193	2020-09-09	8		0	68	4940197	34	43	137	218	26945	156	105	323	27	26	40	29	31	0	35	29	4	15	88	13	0	0	25	49	0	0	7	15	0	0	10	146	2	3	13	3	0	0	1	7
1	1	2	194	2020-09-10	8		0	36	4940180	24	47	118	212	26993	156	88	300	17	27	23	40	25	0	18	40	7	20	81	13	0	0	23	45	0	0	7	12	0	0	10	146	3	10	22	3	0	0	0	2
1	1	2	195	2020-09-11	8		0	37	4940156	31	37	102	205	27039	160	75	280	24	17	27	44	30	4	23	44	4	20	85	12	0	0	23	40	0	0	8	13	0	0	10	150	1	5	29	5	0	0	1	3
1	1	3	1	2020-03-01	1		0	0	4967730	0	0	0	0	0	0	0	0	0	0	0	0	0	0	0	0	0	0	0	0	0	0	0	0	0	0	0	0	0	0	0	0	0	0	0	0	0	0	0	0
1	1	3	2	2020-03-02	1		2	0	4967728	0	0	0	0	0	0	0	0	0	0	0	0	0	0	0	0	0	0	0	0	0	0	0	0	0	0	0	0	0	0	0	0	0	0	0	0	0	0	0	0
1	1	3	3	2020-03-03	1		0	0	4967728	0	0	0	0	2	0	0	0	0	0	0	0	2	0	0	0	0	0	0	0	0	0	0	0	0	0	0	0	0	0	0	0	0	0	0	0	0	0	0	0
1	1	3	4	2020-03-04	1		0	0	4967728	0	0	0	0	2	0	0	0	0	0	0	0	0	0	0	0	0	0	0	0	0	0	0	0	0	0	0	0	0	0	0	0	0	0	0	0	0	0	0	0
1	1	3	5	2020-03-05	1		1	0	4967726	1	0	0	0	2	0	0	0	1	0	0	0	0	0	0	0	0	0	0	0	0	0	0	0	0	0	0	0	0	0	0	0	0	0	0	0	0	0	0	0
1	1	3	6	2020-03-06	1		0	0	4967724	2	1	0	2	0	0	0	2	2	1	0	2	0	0	0	2	0	0	1	0	0	0	0	1	0	0	0	0	0	0	0	0	0	0	1	0	0	0	0	1
1	1	3	7	2020-03-07	1		1	0	4967722	1	2	1	2	0	0	1	3	1	2	1	0	0	0	1	0	0	0	1	0	0	0	0	1	0	0	0	0	0	0	0	0	0	0	0	0	0	0	0	0
1	1	3	8	2020-03-08	1		1	0	4967721	1	0	3	1	2	0	3	4	0	0	2	0	1	0	2	0	0	0	0	0	0	0	0	1	0	0	0	0	0	0	0	0	0	0	0	0	0	0	0	0
1	1	3	9	2020-03-09	1		2	0	4967719	0	1	2	2	5	0	2	3	0	1	0	1	3	0	0	0	0	0	0	0	0	0	0	2	0	0	0	0	0	0	0	0	0	0	0	0	0	0	0	1
1	1	3	10	2020-03-10	1		3	0	4967716	0	0	3	4	3	0	3	6	0	0	1	2	0	0	1	2	0	0	1	0	0	0	0	3	0	0	0	0	0	0	0	0	0	0	1	0	0	0	0	1
1	1	3	11	2020-03-11	1		1	1	4967715	0	0	2	6	4	0	2	6	0	0	0	2	2	0	0	1	0	0	3	0	0	0	0	3	0	0	0	0	0	0	0	0	0	0	2	0	0	0	0	0
1	1	3	12	2020-03-12	1		4	1	4967711	0	0	0	7	7	0	0	5	0	0	0	3	3	0	0	3	0	1	3	1	0	0	0	2	0	0	0	0	0	0	0	0	0	1	1	1	0	0	0	0
1	1	3	13	2020-03-13	1		9	1	4967699	3	0	0	6	13	0	0	4	3	0	0	0	5	0	0	0	0	1	2	1	0	0	0	2	0	0	0	0	0	0	0	0	0	0	0	0	0	0	0	0
1	1	3	14	2020-03-14	1		12	3	4967683	4	3	0	6	18	0	0	4	4	3	0	2	5	0	0	2	0	1	2	1	0	0	0	2	0	0	0	0	0	0	0	0	0	0	1	1	0	0	0	0
1	1	3	15	2020-03-15	1		4	1	4967673	6	4	3	10	21	0	1	7	6	4	3	4	5	0	1	2	0	1	4	3	0	0	0	2	0	0	0	0	0	0	0	0	0	0	2	2	0	0	0	0
1	1	3	16	2020-03-16	1		7	0	4967661	7	4	7	14	28	0	4	11	5	4	4	5	8	0	3	2	0	0	8	3	0	0	0	3	0	0	0	0	0	0	0	0	0	0	4	0	0	0	0	1
1	1	3	17	2020-03-17	1		13	4	4967645	6	4	11	16	35	0	8	15	3	4	4	4	7	0	4	2	0	0	9	4	0	0	0	3	0	0	0	0	0	0	0	0	0	0	2	2	0	0	0	0
1	1	3	18	2020-03-18	1		29	8	4967603	17	2	13	19	46	0	10	19	13	2	4	6	12	0	4	5	0	0	9	5	0	0	0	5	0	0	0	0	0	0	0	0	0	0	1	2	0	0	0	3
1	1	3	19	2020-03-19	1	Gatherings > 500 people outdoors cancelled & Gatherings > 100 people indoors cancelled & Overseas travellers must self isolate 14 days	23	8	4967573	13	11	10	49	62	0	8	23	7	11	2	41	18	0	2	6	0	0	12	8	0	0	0	5	0	0	0	1	0	0	0	0	0	0	4	4	0	0	0	1
1	1	3	20	2020-03-20	2		24	10	4967540	16	6	18	79	79	0	16	36	9	6	11	44	21	0	10	8	0	0	12	10	0	0	2	7	0	0	0	1	0	0	0	0	0	0	3	3	0	0	2	2
1	1	3	21	2020-03-21	2		32	10	4967504	13	7	18	123	105	0	16	45	4	7	6	62	34	0	5	13	0	1	19	11	0	0	3	11	0	0	0	1	0	0	0	0	0	1	10	3	0	0	1	4
1	1	3	22	2020-03-22	2		35	11	4967466	10	6	17	163	125	0	13	51	3	6	7	59	27	0	4	12	1	2	20	13	0	0	3	16	0	0	0	1	0	0	0	0	1	1	3	3	0	0	0	5
1	1	3	23	2020-03-23	2	National Restrictions: Pubs, hotels, clubs, restaurants and recreation facilities are closed.	51	22	4967409	12	4	12	217	155	0	8	58	6	4	6	90	35	0	5	19	2	2	29	12	0	0	4	20	0	0	0	1	0	0	0	0	1	1	13	3	0	0	1	4
1	1	3	24	2020-03-24	2	Shutdown of all non-essential activity across Victoria. There are only four reasons to be out: shopping for food and supplies, care and caregiving, exercise, and study or work	42	16	4967365	7	7	12	261	181	0	8	74	2	7	4	83	40	0	3	18	3	2	35	18	0	0	4	25	0	0	0	0	0	0	0	0	1	0	10	6	0	0	0	5
1	1	3	25	2020-03-25	3		51	16	4967313	6	2	14	301	224	1	10	85	1	2	7	98	51	1	7	23	2	2	36	24	0	0	5	31	0	0	0	0	0	0	0	1	0	0	9	10	0	0	1	7
1	1	3	26	2020-03-26	3		43	14	4967270	4	2	12	331	271	1	7	90	0	2	2	94	53	0	1	24	1	3	34	27	0	0	5	43	0	0	0	0	0	0	0	1	0	1	8	9	0	0	0	12
1	1	3	27	2020-03-27	3		34	20	4967235	5	0	7	360	284	1	5	109	1	0	2	81	30	0	2	33	1	5	37	36	0	0	7	50	0	0	0	0	0	0	0	1	0	4	13	11	0	0	2	7
1	1	3	28	2020-03-28	3		72	32	4967164	3	2	3	413	340	1	3	112	0	2	0	136	59	0	0	23	0	4	43	39	0	0	8	52	0	0	0	0	0	0	0	1	0	0	14	11	0	0	1	5
1	1	3	29	2020-03-29	3		49	28	4967115	3	0	4	446	376	1	4	124	0	0	2	97	42	0	2	26	0	4	44	42	0	0	8	58	0	0	1	0	0	0	0	1	0	1	12	9	0	0	1	7
1	1	3	30	2020-03-30	3		21	31	4967094	2	1	4	442	409	1	4	116	0	1	0	56	23	0	0	16	0	2	45	37	0	0	8	62	0	0	1	2	0	0	0	1	0	0	15	4	0	0	1	6
1	1	3	31	2020-03-31	3		42	48	4967052	2	0	1	463	445	1	1	120	0	0	1	98	36	0	1	28	2	3	48	37	0	0	8	67	0	0	1	2	0	0	0	1	2	1	14	9	0	0	0	10
1	1	3	32	2020-04-01	3		24	35	4967028	2	0	1	454	481	1	1	121	0	0	0	63	34	0	0	22	2	2	53	37	0	0	8	69	0	0	1	2	0	0	0	1	0	0	14	10	0	0	1	5
1	1	3	33	2020-04-02	3		26	38	4967002	1	1	0	448	513	1	0	121	0	1	0	63	29	0	0	19	2	2	52	40	0	0	7	64	0	0	1	6	0	0	0	1	0	0	12	8	0	0	0	2
1	1	3	34	2020-04-03	3		21	40	4966981	1	0	1	437	544	1	1	123	0	0	1	51	24	0	1	14	1	2	51	42	0	0	8	64	0	0	1	6	0	0	0	1	0	0	6	9	0	0	1	6
1	1	3	35	2020-04-04	3		11	10	4966970	1	0	0	408	575	1	0	114	0	0	0	32	15	0	0	14	1	2	48	38	0	0	6	59	0	0	1	5	0	0	0	1	0	0	9	5	0	0	0	1
1	1	3	36	2020-04-05	3		6	20	4966964	1	0	0	373	599	1	0	105	0	0	0	20	11	0	0	12	1	2	43	34	0	0	5	55	0	0	1	8	0	0	0	1	0	0	8	4	0	0	0	2
1	1	3	37	2020-04-06	3		5	20	4966959	1	0	0	334	621	1	0	99	0	0	0	22	9	0	0	13	0	1	40	31	0	0	4	50	0	0	2	10	0	0	0	1	0	0	9	4	0	0	0	2
1	1	3	38	2020-04-07	3		16	16	4966943	1	0	0	301	658	1	0	79	0	0	0	28	12	0	0	4	0	0	28	21	0	0	5	44	0	0	2	13	0	0	0	1	0	0	1	1	0	0	1	1
1	1	3	39	2020-04-08	3		11	13	4966932	1	0	0	272	677	1	0	74	0	0	0	24	7	0	0	7	0	0	26	17	0	0	4	40	0	0	2	13	0	0	0	1	0	0	6	1	0	0	0	1
1	1	3	40	2020-04-09	3		5	9	4966927	1	0	0	243	704	1	0	62	0	0	0	14	9	0	0	6	0	0	17	13	0	0	3	36	0	0	3	14	0	0	0	1	0	0	0	3	0	0	0	5
1	1	3	41	2020-04-10	3		3	8	4966924	1	0	0	199	716	1	0	62	0	0	0	11	5	0	0	6	0	0	15	12	0	0	3	33	0	0	3	13	0	0	0	1	0	0	3	4	0	0	0	0
1	1	3	42	2020-04-11	3		11	12	4966913	1	0	0	177	731	2	0	55	0	0	0	21	6	1	0	5	0	0	12	12	0	0	3	29	0	0	3	13	0	0	0	2	0	0	1	4	0	0	0	2
1	1	3	43	2020-04-12	3		4	2	4966909	1	0	0	159	744	2	0	50	0	0	0	12	6	0	0	6	0	0	8	11	0	0	2	27	0	0	3	12	0	0	0	2	0	0	1	3	0	0	0	2
1	1	3	44	2020-04-13	3		8	0	4966901	1	0	0	130	763	4	0	38	0	0	0	13	5	2	0	1	0	0	4	8	0	0	2	24	0	0	3	6	0	0	0	4	0	0	1	0	0	0	0	1
1	1	3	45	2020-04-14	3		5	4	4966896	1	0	0	117	771	7	0	33	0	0	0	9	5	3	0	3	0	0	3	10	0	0	1	21	0	0	2	7	0	0	0	7	0	0	0	3	0	0	0	0
1	1	3	46	2020-04-15	3		2	2	4966894	1	0	0	98	776	7	0	31	0	0	0	5	1	0	0	2	0	0	3	8	0	0	2	19	0	0	1	8	0	0	0	7	0	0	0	1	0	0	1	1
1	1	3	47	2020-04-16	3		1	4	4966893	1	0	0	83	781	7	0	32	0	0	0	10	4	0	0	7	0	0	4	10	0	0	1	19	0	0	0	7	0	0	0	7	0	0	3	3	0	0	0	2
1	1	3	48	2020-04-17	3		3	4	4966890	1	0	0	73	788	7	0	32	0	0	0	10	5	0	0	5	0	0	5	8	0	0	1	19	0	0	0	7	0	0	0	7	0	0	1	1	0	0	0	4
1	1	3	49	2020-04-18	3		9	5	4966881	1	0	0	77	796	7	0	28	0	0	0	12	4	0	0	1	0	0	6	5	0	0	1	19	0	0	0	4	0	0	0	7	0	0	1	0	0	0	0	0
1	1	3	50	2020-04-19	3		5	9	4966876	1	0	0	73	802	8	0	25	0	0	0	8	2	1	0	2	0	0	7	3	0	0	1	14	0	0	0	6	0	0	0	8	0	0	2	0	0	0	0	0
1	1	3	51	2020-04-20	3		0	1	4966876	1	0	0	58	811	8	0	20	0	0	0	0	2	0	0	0	0	0	6	1	0	0	1	11	0	0	0	5	0	0	0	8	0	0	0	0	0	0	0	0
1	1	3	52	2020-04-21	3		2	3	4966874	1	0	0	53	814	8	0	22	0	0	0	6	5	0	0	4	0	0	7	3	0	0	1	10	0	0	0	5	0	0	0	8	0	0	2	2	0	0	0	0
1	1	3	53	2020-04-22	3		1	0	4966873	1	0	0	51	818	8	0	23	0	0	0	6	5	0	0	3	0	0	8	5	0	0	1	8	0	0	0	6	0	0	0	8	0	0	2	2	0	0	0	0
1	1	3	54	2020-04-23	3		0	1	4966873	1	0	0	47	820	8	0	23	0	0	0	2	1	0	0	2	0	0	9	4	0	0	1	7	0	0	0	6	0	0	0	8	0	0	2	0	0	0	0	0
1	1	3	55	2020-04-24	3		1	4	4966872	1	0	0	41	820	8	0	24	0	0	0	5	0	0	0	4	0	0	8	5	0	0	0	7	0	0	1	6	0	0	0	8	0	0	1	1	0	0	0	2
1	1	3	56	2020-04-25	3		0	3	4966872	1	0	0	34	825	8	0	19	0	0	0	0	0	0	0	0	0	0	4	4	0	0	0	7	0	0	1	5	0	0	0	8	0	0	0	0	0	0	0	0
1	1	3	57	2020-04-26	3		1	2	4966871	1	0	0	25	833	8	0	13	0	0	0	2	1	0	0	0	0	0	3	2	0	0	0	4	0	0	1	4	0	0	0	8	0	0	0	0	0	0	0	0
1	1	3	58	2020-04-27	3		0	1	4966871	1	0	0	23	834	9	0	12	0	0	0	0	1	1	0	0	0	0	3	2	0	0	0	3	0	0	1	5	0	0	0	9	0	0	0	0	0	0	0	0
1	1	3	59	2020-04-28	3		0	3	4966871	1	0	0	19	837	9	0	9	0	0	0	1	0	0	0	1	0	0	2	1	0	0	0	3	0	0	1	4	0	0	0	9	0	0	1	0	0	0	0	0
1	1	3	60	2020-04-29	3		1	2	4966870	1	0	0	17	839	9	0	9	0	0	0	2	1	0	0	1	0	0	3	0	0	0	0	2	0	0	1	4	0	0	0	9	0	0	1	0	0	0	0	0
1	1	3	61	2020-04-30	3		2	5	4966868	1	0	0	18	839	9	0	9	0	0	0	2	0	0	0	0	0	0	3	0	0	0	0	2	0	0	1	4	0	0	0	9	0	0	0	0	0	0	0	0
1	1	3	62	2020-05-01	3		4	1	4966864	1	0	0	18	843	9	0	7	0	0	0	5	2	0	0	0	0	0	2	0	0	0	0	2	0	0	1	2	0	0	0	9	0	0	0	0	0	0	0	0
1	1	3	63	2020-05-02	3		1	9	4966863	1	0	0	17	844	10	0	8	0	0	0	2	2	1	0	1	0	0	3	0	0	0	0	2	0	0	1	2	0	0	0	10	0	0	1	0	0	0	0	0
1	1	3	64	2020-05-03	3		1	10	4966862	1	0	0	14	849	10	0	5	0	0	0	4	2	0	0	1	0	0	4	1	0	0	0	1	0	0	0	0	0	0	0	10	0	0	1	1	0	0	0	0
1	1	3	65	2020-05-04	3		2	19	4966860	1	0	0	16	848	10	0	7	0	0	0	4	1	0	0	2	0	0	6	1	0	0	0	1	0	0	0	0	0	0	0	10	0	0	2	0	0	0	0	0
1	1	3	66	2020-05-05	3		1	13	4966859	1	0	0	15	850	10	0	7	0	0	0	3	2	0	0	1	0	0	5	1	0	0	0	2	0	0	0	0	0	0	0	10	0	0	0	0	0	0	0	1
1	1	3	67	2020-05-06	3		8	8	4966851	1	0	0	21	854	10	0	5	0	0	0	11	2	0	0	0	0	0	5	0	0	0	0	1	0	0	0	1	0	0	0	10	0	0	1	0	0	0	0	0
1	1	3	68	2020-05-07	3		0	15	4966851	1	0	0	18	857	10	0	3	0	0	0	1	0	0	0	0	0	0	3	0	0	0	0	1	0	0	0	1	0	0	0	10	0	0	1	0	0	0	0	0
1	1	3	69	2020-05-08	3		0	13	4966851	1	0	0	18	858	10	0	4	0	0	0	1	2	0	0	1	0	0	3	1	0	0	0	1	0	0	0	1	0	0	0	10	0	0	0	1	0	0	0	0
1	1	3	70	2020-05-09	3		1	12	4966850	1	0	0	17	862	10	0	5	0	0	0	4	5	0	0	2	0	0	4	1	0	0	0	1	0	0	0	1	0	0	0	10	0	0	2	0	0	0	0	0
1	1	3	71	2020-05-10	3		3	5	4966847	1	0	0	19	863	10	0	5	0	0	0	5	1	0	0	1	0	0	5	0	0	0	0	1	0	0	0	1	0	0	0	10	0	0	1	0	0	0	0	0
1	1	3	72	2020-05-11	3	Lifting of restrictions 1: Visiting friends and family allowed with a maximum gathering of up to ten outdoors and having up to five visitors in a home. Limiting of visits to family and friends.	4	1	4966843	0	1	0	23	865	10	0	7	0	1	0	9	4	0	0	2	0	0	6	0	0	0	0	2	0	0	0	1	0	0	0	10	0	0	1	0	0	0	0	1
1	1	3	73	2020-05-12	4		0	16	4966843	0	0	1	22	866	10	1	8	0	0	1	1	1	0	1	1	0	0	6	0	0	0	0	2	0	0	0	1	0	0	0	10	0	0	1	0	0	0	0	0
1	1	3	74	2020-05-13	4		2	5	4966841	0	0	0	23	868	10	0	7	0	0	0	4	2	0	0	1	0	0	5	1	0	0	0	2	0	0	0	1	0	0	0	10	0	0	0	1	0	0	0	0
1	1	3	75	2020-05-14	4		3	6	4966838	0	0	0	22	873	10	0	6	0	0	0	6	3	0	0	1	0	0	3	1	0	0	0	3	0	0	0	0	0	0	0	10	0	0	0	0	0	0	0	1
1	1	3	76	2020-05-15	4		7	12	4966831	0	0	0	27	875	10	0	5	0	0	0	9	1	0	0	1	0	0	3	0	0	0	0	3	0	0	0	0	0	0	0	10	0	0	1	0	0	0	0	0
1	1	3	77	2020-05-16	4		7	6	4966824	0	0	0	31	879	10	0	4	0	0	0	9	2	0	0	1	0	0	2	0	0	0	0	2	0	0	0	0	0	0	0	10	0	0	1	0	0	0	0	0
1	1	3	78	2020-05-17	4		3	2	4966821	0	0	0	32	887	10	0	2	0	0	0	5	6	0	0	0	0	0	0	0	0	0	0	2	0	0	0	0	0	0	0	10	0	0	0	0	0	0	0	0
1	1	3	79	2020-05-18	4		2	4	4966819	0	0	0	33	886	10	0	8	0	0	0	10	5	0	0	6	0	0	2	1	0	0	1	5	0	0	0	0	0	0	0	10	0	0	2	1	0	0	1	3
1	1	3	80	2020-05-19	4		1	5	4966818	0	0	0	32	887	10	0	12	0	0	0	6	5	0	0	4	0	0	4	3	0	0	1	5	0	0	0	0	0	0	0	10	0	0	2	2	0	0	0	0
1	1	3	81	2020-05-20	4		0	5	4966818	0	0	0	32	886	10	0	15	0	0	0	3	2	0	0	3	0	0	5	4	0	0	2	5	0	0	0	0	0	0	0	10	0	0	1	1	0	0	1	0
1	1	3	82	2020-05-21	4		0	5	4966818	0	0	0	31	887	10	0	14	0	0	0	0	0	0	0	0	0	0	5	3	0	0	2	4	0	0	0	1	0	0	0	10	0	0	0	0	0	0	0	0
1	1	3	83	2020-05-22	4		3	7	4966815	0	0	0	30	889	10	0	12	0	0	0	4	0	0	0	1	0	0	3	3	0	0	2	4	0	0	0	1	0	0	0	10	0	0	0	0	0	0	0	1
1	1	3	84	2020-05-23	4		3	6	4966812	0	0	0	29	891	10	0	10	0	0	0	4	0	0	0	1	0	0	3	0	0	0	2	5	0	0	0	1	0	0	0	10	0	0	0	0	0	0	0	1
1	1	3	85	2020-05-24	4		0	2	4966812	0	0	0	23	896	10	0	7	0	0	0	1	2	0	0	0	0	0	0	1	0	0	2	5	0	0	0	1	0	0	0	10	0	0	0	1	0	0	0	0
1	1	3	86	2020-05-25	4	Lifting of Restrictions 2: Publicly accessible playgrounds, skateparks and outdoor communal gym equipment to operate. Proposed plan for restaurants and cafes to be able to resume dine-in service: From 1 June with up to 20 patrons per enclosed space. From 22 June with up to 50 patrons per enclosed space. With up to 100 patrons per enclosed space during the second half of July.	2	0	4966810	0	0	0	23	895	10	0	9	0	0	0	2	1	0	0	2	0	0	1	1	0	0	2	6	0	0	0	1	0	0	0	10	0	0	1	0	0	0	0	1
1	1	3	87	2020-05-26	5		3	2	4966807	0	0	0	22	897	10	0	9	0	0	0	1	2	0	0	0	0	0	2	1	0	0	2	6	0	0	0	1	0	0	0	10	0	0	1	0	0	0	0	0
1	1	3	88	2020-05-27	5		2	5	4966802	3	0	0	20	897	10	0	9	3	0	0	1	0	0	0	0	0	0	2	1	0	0	3	6	0	0	0	1	0	0	0	10	0	0	0	0	0	0	1	0
1	1	3	89	2020-05-28	5		3	7	4966795	4	3	0	18	900	10	0	9	4	3	0	1	3	0	0	1	0	0	2	1	0	0	3	6	0	0	0	1	0	0	0	10	0	0	1	0	0	0	0	0
1	1	3	90	2020-05-29	5		3	3	4966789	3	6	1	18	900	10	1	12	3	4	1	3	1	0	1	3	0	0	3	3	0	0	2	4	0	0	0	2	0	0	0	10	0	0	1	2	0	0	0	0
1	1	3	91	2020-05-30	5		2	6	4966776	11	6	4	13	905	10	4	12	11	3	3	1	1	0	3	0	0	0	3	2	0	0	2	2	0	0	0	2	0	0	0	10	0	0	0	1	0	0	0	0
1	1	3	92	2020-05-31	5		3	5	4966769	4	13	7	14	911	10	7	15	4	11	4	5	6	0	4	3	0	0	4	4	0	0	1	2	0	0	0	2	0	0	0	10	0	0	3	2	0	0	0	0
1	1	3	93	2020-06-01	5		1	3	4966762	6	14	10	11	914	10	10	16	6	4	3	1	0	0	3	0	0	0	4	2	0	0	1	2	0	0	0	2	0	0	0	10	0	0	1	0	0	0	0	0
1	1	3	94	2020-06-02	5		0	9	4966755	7	10	14	12	920	10	11	18	7	6	10	3	5	0	7	3	0	0	5	2	0	0	1	2	0	0	0	2	0	0	0	10	0	0	2	0	0	0	0	1
1	1	3	95	2020-06-03	5		7	0	4966743	5	12	15	12	924	10	13	21	5	7	5	3	3	0	5	3	1	0	4	2	0	0	1	2	0	0	0	2	0	0	0	10	1	0	1	0	0	0	0	1
1	1	3	96	2020-06-04	5		6	2	4966723	14	9	19	17	927	10	16	27	14	5	8	8	5	0	6	6	1	1	7	1	0	0	2	4	0	0	0	1	0	0	0	10	0	2	3	0	0	0	1	2
1	1	3	97	2020-06-05	5		2	1	4966702	19	17	19	18	935	10	17	28	19	14	6	4	7	0	6	3	1	2	6	2	0	0	2	4	0	0	0	1	0	0	0	10	0	2	1	1	0	0	0	0
1	1	3	98	2020-06-06	5		0	1	4966675	28	30	16	27	936	10	14	34	27	18	5	12	6	0	5	11	1	1	11	2	0	0	3	8	0	0	0	1	0	0	0	10	0	1	5	1	0	0	1	4
1	1	3	99	2020-06-07	5		3	1	4966654	19	38	29	28	947	10	27	50	18	27	19	6	11	0	18	6	1	2	10	3	0	0	3	8	0	0	0	1	0	0	0	10	0	1	4	1	0	0	0	0
1	1	3	100	2020-06-08	5		1	1	4966636	17	37	39	35	953	10	34	63	17	19	20	14	8	0	16	13	2	3	10	6	0	0	3	10	0	0	0	1	0	0	0	10	1	1	7	3	0	0	0	2
1	1	3	101	2020-06-09	5		0	0	4966616	20	33	49	37	964	10	42	74	20	17	21	12	9	0	19	11	3	3	12	6	0	0	2	11	0	0	0	0	0	0	0	10	1	1	7	2	0	0	0	1
1	1	3	102	2020-06-10	5		0	4	4966589	27	32	54	39	978	10	45	79	27	20	21	10	9	0	19	10	2	4	15	5	0	0	2	11	0	0	0	0	0	0	0	10	0	2	7	1	0	0	0	0
1	1	3	103	2020-06-11	5		2	5	4966561	26	42	50	49	990	10	41	84	26	27	17	16	15	0	15	15	3	5	22	4	0	0	3	12	0	0	0	0	0	0	0	10	2	1	11	0	0	0	1	1
1	1	3	104	2020-06-12	5		2	3	4966516	43	46	55	52	1004	10	47	94	43	26	22	19	8	0	22	19	3	6	23	6	0	0	3	11	0	0	0	0	0	0	0	10	0	5	10	4	0	0	0	0
1	1	3	105	2020-06-13	5		6	2	4966456	54	62	66	56	1023	10	59	104	54	43	27	24	11	0	25	17	1	9	21	6	0	0	3	9	0	0	0	1	0	0	0	10	0	6	10	1	0	0	0	0
1	1	3	106	2020-06-14	5		3	7	4966408	45	87	75	67	1040	10	63	116	45	54	29	24	17	0	24	19	0	9	27	8	0	0	2	9	0	0	1	2	0	0	0	10	0	1	14	3	0	0	0	2
1	1	3	107	2020-06-15	5		1	11	4966375	32	84	104	62	1065	10	88	135	32	45	48	15	12	0	42	13	0	8	22	6	0	0	2	11	0	0	1	3	0	0	0	10	0	3	6	2	0	0	0	3
1	1	3	108	2020-06-16	5		3	8	4966331	42	68	116	79	1088	10	95	157	41	31	47	29	27	0	37	26	4	10	30	5	0	0	3	12	0	0	1	3	0	0	0	10	4	2	15	1	0	0	1	3
1	1	3	109	2020-06-17	5		15	5	4966258	59	62	128	99	1118	10	103	174	58	41	47	42	33	0	37	26	4	12	31	7	0	0	2	16	0	0	1	3	0	0	0	10	2	5	12	3	0	0	0	4
1	1	3	110	2020-06-18	5		7	11	4966197	56	86	115	120	1153	10	93	179	54	57	33	46	33	0	31	37	4	18	34	7	0	0	4	20	0	0	1	4	0	0	0	10	1	12	17	1	0	0	2	5
1	1	3	111	2020-06-19	5		1	12	4966104	95	100	111	139	1184	10	88	195	92	53	39	45	37	0	32	41	4	16	54	9	0	0	6	21	0	0	1	5	0	0	0	10	3	2	31	4	0	0	2	2
1	1	3	112	2020-06-20	5		2	23	4965993	112	128	135	154	1212	10	103	226	109	92	64	42	28	0	50	39	4	17	62	15	0	0	6	22	0	0	1	5	0	0	0	10	0	7	25	7	0	0	0	1
1	1	3	113	2020-06-21	5		3	14	4965907	86	182	149	152	1254	10	115	239	83	109	55	47	27	0	47	40	4	17	66	10	0	0	6	28	0	0	1	4	0	0	0	10	2	6	27	2	0	0	0	7
1	1	3	114	2020-06-22	5		4	9	4965805	101	163	205	151	1304	10	164	287	98	83	102	33	38	0	84	26	2	19	68	8	0	0	6	28	0	0	0	4	0	0	0	10	0	7	18	1	0	0	1	0
1	1	3	115	2020-06-23	5		2	16	4965691	115	164	232	160	1365	10	188	322	112	98	97	49	49	0	82	46	0	19	73	15	0	0	6	28	0	0	0	5	0	0	0	10	0	6	29	9	0	0	0	3
1	1	3	116	2020-06-24	5		1	17	4965573	120	192	244	176	1423	10	202	354	117	112	84	58	54	0	72	57	3	21	83	13	0	0	7	32	0	0	0	3	0	0	0	10	4	11	33	4	0	0	1	4
1	1	3	117	2020-06-25	5		10	23	4965455	111	202	264	207	1494	10	217	396	108	117	107	82	56	0	87	68	7	21	94	19	0	0	12	27	0	0	0	5	0	0	0	10	4	8	43	8	0	0	5	0
1	1	3	118	2020-06-26	5		8	20	4965296	155	187	296	236	1565	10	244	445	151	107	122	88	67	0	104	77	10	26	106	17	0	0	11	32	0	0	1	5	0	0	0	10	5	16	43	7	0	0	1	6
1	1	3	119	2020-06-27	5		1	40	4965101	199	230	314	252	1640	10	257	476	194	150	107	66	64	0	92	65	9	31	116	17	0	0	15	30	0	0	1	7	0	0	0	10	1	12	42	4	0	0	4	2
1	1	3	120	2020-06-28	5		0	47	4964952	154	308	332	263	1728	10	266	500	149	194	116	76	72	0	97	73	8	33	124	15	0	0	19	35	0	0	1	7	0	0	0	10	3	12	46	2	0	0	4	9
1	1	3	121	2020-06-29	5		1	67	4964769	186	302	358	300	1818	11	283	557	182	150	156	105	84	1	124	103	11	31	145	23	0	0	21	42	0	0	1	9	0	0	0	11	7	11	63	11	0	0	2	10
1	1	3	122	2020-06-30	5		0	61	4964595	178	292	431	318	1915	11	345	643	174	182	192	103	82	0	164	103	14	28	159	26	0	0	23	45	0	0	1	9	0	0	0	11	4	15	62	11	0	0	5	6
1	1	3	123	2020-07-01	5	A number of Victorian postcodes will return to Stage 3 Stay at Home restrictions. This decision was made in response to increasing evidence of significant community transmission of coronavirus (COVID-19) in specified postcodes only. This was not modelled.	6	70	4964422	171	311	459	325	2042	11	357	657	167	174	155	95	94	0	118	86	11	28	156	25	0	0	28	49	0	0	1	9	0	0	0	11	4	12	46	13	0	0	6	6
1	1	3	124	2020-07-02	5		3	70	4964211	212	292	499	363	2154	12	394	730	208	167	186	125	97	1	157	119	12	36	174	24	0	0	30	60	0	0	0	8	0	0	0	12	6	18	73	9	0	0	2	13
1	1	3	125	2020-07-03	5		7	55	4963892	316	343	497	416	2266	13	387	773	312	208	157	146	95	1	132	138	11	45	199	32	0	0	34	64	0	0	0	8	0	0	0	13	2	22	83	19	0	0	5	7
1	1	3	126	2020-07-04	5		0	99	4963530	366	481	499	469	2387	13	379	818	362	312	174	142	111	0	144	141	13	43	246	33	0	0	35	69	0	0	1	7	0	0	0	13	6	17	100	7	0	0	5	7
1	1	3	127	2020-07-05	5		2	66	4963227	305	592	565	522	2518	13	444	939	301	362	251	167	113	0	219	163	15	45	272	41	0	0	41	83	0	0	1	6	0	0	0	13	8	21	97	16	0	0	8	15
1	1	3	128	2020-07-06	5		0	98	4962917	315	573	717	524	2682	14	570	1071	310	300	319	124	115	1	270	122	16	43	273	37	0	0	46	87	0	0	1	5	0	0	0	14	2	14	84	9	0	0	7	8
1	1	3	129	2020-07-07	5		1	167	4962600	322	540	830	558	2875	15	667	1203	316	309	342	163	156	1	283	160	20	46	275	45	0	0	55	96	0	0	2	7	0	0	0	15	8	15	95	17	0	0	11	16
1	1	3	130	2020-07-08	5	Metropolitan Melbourne and Mitchell Shire will return to Stage 3 Stay at Home restrictions from Wednesday 9 July 2020. This decision was made in response to a significant increase in community transmission of coronavirus (COVID-19) in these areas.	1	121	4962255	350	548	899	603	3067	15	728	1313	344	316	308	189	160	0	264	188	21	54	303	46	0	0	57	102	0	0	3	8	0	0	0	15	6	25	121	15	0	0	5	16
1	1	3	131	2020-07-09	6		0	149	4961952	309	569	934	661	3294	15	750	1396	303	344	323	227	188	0	275	227	30	69	335	47	0	0	55	105	0	0	5	8	0	0	0	15	17	38	139	15	0	0	5	13
1	1	3	132	2020-07-10	6		0	143	4961547	413	553	935	738	3532	16	750	1477	405	301	317	239	195	1	273	239	30	89	374	51	0	0	63	110	0	0	5	10	0	0	0	16	8	40	147	23	0	0	9	12
1	1	3	133	2020-07-11	6		0	289	4961119	436	626	941	826	3771	16	754	1570	428	405	332	279	217	0	285	278	30	108	434	47	0	0	66	116	0	0	7	13	0	0	0	16	13	53	171	18	0	0	7	17
1	1	3	134	2020-07-12	6		0	256	4960769	360	735	954	864	4036	16	775	1631	350	426	317	255	202	0	272	255	28	98	455	58	1	0	74	124	0	0	8	14	0	0	0	16	12	28	165	22	1	0	11	16
1	1	3	135	2020-07-13	6		0	168	4960416	364	659	1048	918	4313	16	831	1742	353	349	425	291	201	0	355	291	33	109	454	71	1	0	78	144	0	0	7	17	0	0	0	16	15	44	164	30	0	0	12	26
1	1	3	136	2020-07-14	6		0	248	4960027	401	619	1099	973	4597	16	881	1850	389	352	392	278	215	0	338	278	34	118	482	71	1	0	87	152	0	0	8	18	0	0	0	16	12	33	178	22	0	0	15	18
1	1	3	137	2020-07-15	6		0	221	4959668	371	656	1072	1032	4916	16	856	1885	359	389	352	308	239	0	300	308	38	127	501	72	1	0	95	168	0	0	7	22	0	0	0	16	15	44	185	25	0	0	13	26
1	1	3	138	2020-07-16	6		0	295	4959300	380	648	1097	1080	5209	16	880	1959	368	359	367	282	219	0	312	282	42	130	509	76	1	0	107	182	0	0	8	23	0	0	0	16	19	47	156	23	0	0	16	21
1	1	3	139	2020-07-17	6		0	380	4958767	543	634	1106	1127	5535	18	885	2011	533	370	384	302	235	2	322	302	44	142	526	73	1	0	120	190	0	0	7	22	0	0	0	18	11	55	178	21	0	0	17	20
1	1	3	140	2020-07-18	6		0	211	4958208	569	816	1080	1171	5866	20	855	2026	559	533	351	313	249	2	294	313	54	144	549	73	1	1	122	194	0	0	8	25	0	0	0	20	22	49	180	28	0	1	12	21
1	1	3	141	2020-07-19	6		0	338	4957750	468	946	1142	1223	6181	20	916	2139	458	559	429	331	224	0	372	331	53	142	576	76	1	1	132	201	0	0	8	32	0	0	0	20	16	47	203	25	0	0	17	23
1	1	3	142	2020-07-20	6		0	264	4957274	486	887	1294	1232	6536	21	1055	2287	476	458	517	300	240	1	445	300	48	141	559	85	1	1	144	207	0	0	10	34	0	0	0	21	13	50	169	25	0	0	18	25
1	1	3	143	2020-07-21	6		0	327	4956770	515	813	1445	1246	6918	23	1199	2445	504	475	549	319	260	2	483	319	46	144	582	76	1	1	138	207	0	0	13	36	0	0	0	23	13	45	220	16	0	0	9	16
1	1	3	144	2020-07-22	6	People living in metropolitan Melbourne or Mitchell Shire must wear a face covering when leaving home.	0	438	4956291	491	845	1457	1272	7349	25	1203	2475	479	503	471	343	312	2	406	343	45	149	606	69	1	1	140	207	0	0	17	35	0	0	0	25	23	53	220	20	0	0	10	17
1	1	3	145	2020-07-23	7		0	378	4955813	490	867	1430	1364	7739	27	1170	2534	478	479	457	415	305	2	385	415	58	157	659	76	0	1	142	214	0	0	19	37	0	0	0	27	32	57	254	31	0	0	16	25
1	1	3	146	2020-07-24	7		0	289	4955162	664	834	1472	1448	8122	28	1195	2643	651	477	510	422	287	1	426	422	57	179	699	79	0	1	149	218	0	0	22	43	0	0	0	28	19	74	249	35	0	0	20	25
1	1	3	147	2020-07-25	7		0	336	4954506	668	1010	1464	1509	8544	29	1175	2684	656	652	476	401	310	1	404	401	62	189	725	96	0	1	144	227	0	0	22	42	0	0	0	29	24	67	230	37	0	0	11	32
1	1	3	148	2020-07-26	7		0	410	4953974	544	1146	1490	1569	8976	31	1198	2767	532	656	520	435	303	2	456	435	50	200	777	97	0	1	142	232	0	0	24	43	0	0	0	31	13	65	274	42	0	0	10	31
1	1	3	149	2020-07-27	7		0	497	4953414	571	1025	1631	1621	9434	34	1316	2937	560	533	654	430	337	3	548	430	52	186	807	121	0	2	140	244	0	0	24	43	0	0	0	34	13	51	278	41	0	1	17	29
1	1	3	150	2020-07-28	7		0	360	4952829	596	957	1748	1602	9963	35	1415	3017	585	560	628	413	340	1	542	413	53	193	766	117	0	1	143	255	0	0	27	43	0	0	0	35	19	66	251	33	0	0	17	27
1	1	3	151	2020-07-29	7		0	274	4952262	578	1002	1722	1614	10512	40	1385	2999	567	585	540	430	360	5	465	430	55	193	780	102	0	1	152	262	0	0	26	43	0	0	2	38	21	58	271	37	0	0	17	26
1	1	3	152	2020-07-30	7		0	630	4951697	577	1007	1703	1697	11009	40	1380	3077	565	566	561	466	383	0	486	466	68	206	835	100	0	1	146	270	0	0	29	40	0	0	2	38	26	65	301	32	0	0	11	31
1	1	3	153	2020-07-31	7	People living in one of the Restricted Areas only have 4 reasons to leave home: Shopping for food and supplies, Medical care and caregiving, Exercise and recreation, Study and work. A number of businesses and facilities in areas under Stay at Home restrictions will be required to close, including beauty and personal care services, cultural and entertainment venues and community facilities. Cafes …	0	556	4950861	849	993	1669	1827	11488	43	1336	3163	836	564	578	538	376	3	494	538	81	223	911	104	0	1	159	278	0	0	28	39	0	0	2	41	34	90	319	41	0	0	27	27
1	1	3	154	2020-08-01	8		0	369	4950271	602	1255	1659	1885	12012	46	1319	3204	590	837	575	528	371	3	475	528	85	233	927	104	0	1	172	292	0	0	29	39	0	0	2	44	32	78	318	41	0	0	24	35
1	1	3	155	2020-08-02	8		0	604	4949763	520	1230	1694	1912	12562	49	1361	3273	508	590	615	478	392	3	523	478	86	240	936	105	0	1	168	299	0	0	33	42	0	0	2	47	22	80	286	41	0	0	16	33
1	1	3	156	2020-08-03	8		0	355	4949310	465	917	1931	1893	13163	51	1551	3444	453	508	821	478	378	2	689	478	85	223	933	104	0	1	171	301	0	0	33	41	0	0	2	49	24	62	306	40	0	0	19	27
1	1	3	157	2020-08-04	8		0	406	4948888	434	848	1862	1877	13769	52	1480	3357	422	453	522	465	401	1	440	465	81	220	893	114	0	1	185	307	0	0	30	45	0	0	2	50	26	58	277	42	0	0	24	38
1	1	3	158	2020-08-05	8		0	687	4948500	400	751	1782	1899	14345	53	1398	3297	388	422	519	508	393	1	436	508	87	220	879	131	0	1	189	316	0	0	26	49	0	0	2	51	30	81	301	54	0	0	15	27
1	1	3	159	2020-08-06	8		0	440	4948128	384	712	1528	2019	14905	54	1176	3195	372	388	427	611	405	1	367	611	100	250	946	125	0	1	192	324	0	0	26	52	0	0	2	52	41	96	385	32	0	0	18	39
1	1	3	160	2020-08-07	8		0	420	4947779	361	665	1371	2042	15455	57	1035	3077	349	372	419	539	366	3	343	539	95	254	945	137	0	1	194	332	0	0	27	57	0	0	2	55	33	91	314	48	0	0	18	35
1	1	3	161	2020-08-08	8		0	443	4947394	397	627	1289	1994	15971	58	980	2974	385	349	387	450	294	1	334	450	88	262	907	126	0	0	192	331	0	0	29	57	0	0	2	56	28	90	258	30	0	0	14	30
1	1	3	162	2020-08-09	8		0	369	4947105	301	648	1193	1908	16515	60	913	2821	289	385	364	395	302	2	309	395	81	255	842	130	0	0	187	320	0	0	25	62	0	0	2	58	25	67	227	36	0	0	15	25
1	1	3	163	2020-08-10	8		0	304	4946821	296	580	1122	1811	17035	65	879	2690	284	289	357	406	263	5	310	406	76	236	791	124	0	0	177	307	0	0	35	60	0	0	2	63	27	63	233	48	0	0	20	15
1	1	3	164	2020-08-11	8		0	316	4946586	247	503	1076	1729	17519	70	855	2584	235	284	361	350	263	5	307	350	66	210	777	111	0	0	165	295	0	0	39	62	0	0	2	68	15	49	223	31	0	0	11	21
1	1	3	165	2020-08-12	8		0	392	4946336	262	441	1013	1635	17969	74	803	2438	250	235	297	334	222	4	259	334	71	186	713	104	0	0	160	296	0	0	39	60	0	0	2	72	24	51	194	31	0	0	11	23
1	1	3	166	2020-08-13	8		0	250	4946129	219	413	952	1554	18383	80	750	2304	207	250	278	317	213	6	230	317	65	188	662	85	0	0	165	285	0	0	36	67	0	0	2	78	16	60	180	19	0	0	18	24
1	1	3	167	2020-08-14	8		0	355	4945921	220	383	841	1453	18830	82	667	2120	208	207	237	288	203	2	212	288	68	168	603	75	0	0	154	273	0	0	43	67	0	0	2	80	27	50	159	19	0	0	12	21
1	1	3	168	2020-08-15	8		0	296	4945712	220	355	762	1374	19223	84	587	1961	209	209	237	288	206	2	189	288	57	164	558	70	0	0	150	266	0	0	44	60	0	0	2	82	16	52	168	22	0	0	11	19
1	1	3	169	2020-08-16	8		0	253	4945555	168	366	683	1303	19566	89	516	1819	157	209	198	256	174	5	170	256	51	165	521	74	0	0	148	242	0	0	40	58	0	0	2	87	12	46	158	18	0	0	14	8
1	1	3	170	2020-08-17	8		0	263	4945397	169	322	659	1212	19879	92	500	1712	158	157	201	206	154	3	164	206	50	153	485	62	0	0	140	221	0	0	39	55	0	0	3	89	16	32	131	11	0	0	5	11
1	1	3	171	2020-08-18	8		0	209	4945262	146	277	613	1163	20171	98	473	1636	135	158	203	229	153	6	178	229	44	147	476	60	0	0	132	198	0	0	41	60	0	0	3	95	13	38	134	25	0	0	10	9
1	1	3	172	2020-08-19	8		0	181	4945134	138	256	560	1065	20477	100	430	1495	128	136	157	191	131	2	125	191	34	146	432	46	0	0	123	182	0	0	38	54	0	0	3	97	4	38	122	11	0	0	3	13
1	1	3	173	2020-08-20	8		0	221	4945038	105	229	510	982	20757	109	390	1372	96	129	156	173	132	9	128	173	29	141	398	40	0	0	108	169	0	0	38	53	0	0	5	104	8	36	101	10	0	0	5	13
1	1	3	174	2020-08-21	8		0	143	4944939	108	199	453	900	21018	113	346	1246	99	96	126	169	117	4	108	169	26	129	363	44	0	0	89	156	0	0	38	49	0	0	5	108	7	40	97	16	0	0	2	7
1	1	3	175	2020-08-22	8		0	115	4944828	120	177	415	810	21262	118	315	1125	111	99	121	146	96	5	106	146	23	114	317	45	0	0	84	142	0	0	34	48	0	0	5	113	9	24	80	16	0	0	8	9
1	1	3	176	2020-08-23	8		0	56	4944737	100	192	364	744	21472	121	277	1021	91	111	96	137	98	3	83	137	20	97	296	39	0	0	79	131	0	0	34	47	0	0	5	116	8	20	84	9	0	0	6	10
1	1	3	177	2020-08-24	8		0	10	4944659	87	174	328	675	21685	122	259	934	78	91	109	122	97	1	99	122	20	77	267	36	0	0	72	121	0	0	31	48	0	0	5	117	5	14	75	8	0	0	5	15
1	1	3	178	2020-08-25	8		0	133	4944592	76	150	314	616	21857	125	261	877	67	78	102	103	82	3	93	103	18	71	231	39	0	0	67	113	0	0	28	45	0	0	5	120	5	16	63	8	0	0	3	8
1	1	3	179	2020-08-26	8		0	274	4944512	89	129	293	561	22017	129	243	804	80	67	88	105	62	4	76	105	20	60	208	34	0	0	59	108	0	0	28	41	0	0	5	124	9	20	59	8	0	0	2	7
1	1	3	180	2020-08-27	8		0	278	4944452	69	133	263	532	22148	133	216	748	60	80	76	94	65	4	62	94	15	61	199	30	0	0	50	112	0	0	26	34	0	0	5	128	3	16	61	6	0	0	1	7
1	1	3	181	2020-08-28	8		0	149	4944389	71	119	247	492	22275	137	201	693	63	61	75	96	45	4	64	96	14	58	191	24	0	0	42	100	0	0	24	36	0	0	5	132	6	20	60	6	0	0	0	4
1	1	3	182	2020-08-29	8		0	94	4944313	84	104	230	472	22387	140	183	655	76	63	78	83	52	3	68	83	12	56	185	29	0	0	34	97	0	0	22	35	0	0	6	134	2	13	52	7	0	0	1	8
1	1	3	183	2020-08-30	8		0	135	4944269	52	124	217	425	22501	142	173	598	44	76	56	70	42	2	49	70	8	50	175	19	0	0	30	89	0	0	18	31	0	0	6	136	1	7	48	8	0	0	1	5
1	1	3	184	2020-08-31	8		0	154	4944200	77	105	198	404	22599	147	160	564	69	44	63	72	51	5	54	72	10	45	176	23	0	0	25	76	0	0	17	32	0	0	6	141	4	18	38	8	0	0	3	1
1	1	3	185	2020-09-01	8		0	81	4944155	53	107	196	356	22716	147	163	519	45	69	67	59	46	0	60	59	9	41	160	19	0	0	20	67	0	0	16	23	0	0	6	141	3	11	42	1	0	0	1	1
1	1	3	186	2020-09-02	8		0	77	4944113	49	98	186	329	22807	148	152	481	42	46	55	65	37	1	47	65	5	38	149	12	0	0	22	65	0	0	14	23	0	0	6	142	3	8	44	1	0	0	5	4
1	1	3	187	2020-09-03	8		0	127	4944072	48	76	181	305	22899	149	148	453	41	42	64	53	47	1	55	53	8	38	138	12	0	0	19	60	0	0	10	20	0	0	6	143	5	11	29	3	0	0	1	4
1	1	3	188	2020-09-04	8		0	63	4944033	46	76	170	287	22969	149	134	421	39	41	41	52	36	0	31	52	12	33	124	14	0	0	20	52	0	0	9	22	0	0	6	143	6	8	21	10	0	0	5	2
1	1	3	189	2020-09-05	8		0	64	4943991	49	75	143	268	23054	150	109	377	42	39	40	57	40	1	33	57	10	30	108	18	0	0	23	50	0	0	6	22	0	0	6	144	3	9	29	6	0	0	4	6
1	1	3	190	2020-09-06	8		0	62	4943962	36	65	145	241	23130	151	104	345	29	42	52	51	27	1	40	51	9	30	92	14	0	0	23	47	0	0	5	21	0	0	6	145	2	11	27	3	0	0	2	6
1	1	3	191	2020-09-07	8		0	73	4943934	35	64	119	240	23187	151	85	325	28	29	30	46	38	0	24	46	11	29	90	14	0	0	22	44	0	0	5	23	0	0	6	145	3	5	26	5	0	0	2	5
1	1	3	192	2020-09-08	8		0	51	4943910	31	45	122	219	23250	153	93	312	24	28	47	41	30	2	41	41	11	26	81	15	0	0	21	38	0	0	5	22	0	0	6	147	2	9	25	4	0	0	0	1
1	1	3	193	2020-09-09	8		0	68	4943886	31	40	103	199	23318	153	79	278	24	24	29	32	37	0	22	32	6	19	73	15	0	0	25	36	0	0	5	19	0	0	6	147	1	5	18	3	0	0	4	1
1	1	3	194	2020-09-10	8		0	36	4943876	16	44	92	177	23371	154	67	244	10	25	21	25	21	1	17	25	7	17	58	16	0	0	24	35	0	0	3	16	0	0	6	148	1	2	18	3	0	0	0	1
1	1	3	195	2020-09-11	8		0	37	4943854	28	28	84	161	23420	155	62	223	22	10	26	36	19	1	24	36	6	18	55	9	0	0	24	33	0	0	2	13	0	0	6	149	5	3	24	0	0	0	1	3
1	1	4	1	2020-03-01	1		0	0	4967730	0	0	0	0	0	0	0	0	0	0	0	0	0	0	0	0	0	0	0	0	0	0	0	0	0	0	0	0	0	0	0	0	0	0	0	0	0	0	0	0
1	1	4	2	2020-03-02	1		2	0	4967728	0	0	0	0	0	0	0	0	0	0	0	0	0	0	0	0	0	0	0	0	0	0	0	0	0	0	0	0	0	0	0	0	0	0	0	0	0	0	0	0
1	1	4	3	2020-03-03	1		0	0	4967728	0	0	0	0	1	0	0	0	0	0	0	0	1	0	0	0	0	0	0	0	0	0	0	0	0	0	0	0	0	0	0	0	0	0	0	0	0	0	0	0
1	1	4	4	2020-03-04	1		0	0	4967728	0	0	0	0	1	0	0	0	0	0	0	0	0	0	0	0	0	0	0	0	0	0	0	0	0	0	0	0	0	0	0	0	0	0	0	0	0	0	0	0
1	1	4	5	2020-03-05	1		1	0	4967725	2	0	0	2	1	0	0	1	2	0	0	2	1	0	0	1	0	0	1	1	0	0	0	0	0	0	0	0	0	0	0	0	0	0	1	1	0	0	0	0
1	1	4	6	2020-03-06	1		0	0	4967724	2	1	0	2	1	0	0	1	1	1	0	0	0	0	0	0	0	0	1	1	0	0	0	0	0	0	0	0	0	0	0	0	0	0	0	0	0	0	0	0
1	1	4	7	2020-03-07	1		1	0	4967723	1	1	1	1	3	0	1	1	0	1	1	0	1	0	1	0	0	0	1	0	0	0	0	0	0	0	0	0	0	0	0	0	0	0	0	0	0	0	0	0
1	1	4	8	2020-03-08	1		1	0	4967721	2	0	2	1	3	0	2	2	1	0	1	0	0	0	1	0	0	0	1	0	0	0	0	0	0	0	0	0	0	0	0	0	0	0	0	0	0	0	0	0
1	1	4	9	2020-03-09	1		2	0	4967717	3	1	1	2	3	0	1	2	2	1	0	1	0	0	0	1	0	0	2	0	0	0	0	0	0	0	0	0	0	0	0	0	0	0	1	0	0	0	0	0
1	1	4	10	2020-03-10	1		3	0	4967713	2	2	1	2	5	0	1	2	1	2	1	0	2	0	1	0	0	0	2	0	0	0	0	0	0	0	0	0	0	0	0	0	0	0	0	0	0	0	0	0
1	1	4	11	2020-03-11	1		1	1	4967711	2	1	3	1	6	0	3	4	1	1	2	0	0	0	2	0	0	0	1	0	0	0	0	0	0	0	0	0	0	0	0	0	0	0	0	0	0	0	0	0
1	1	4	12	2020-03-12	1		4	1	4967706	3	0	3	2	10	0	3	4	1	0	1	1	4	0	1	0	0	0	2	0	0	0	0	0	0	0	0	0	0	0	0	0	0	0	1	0	0	0	0	0
1	1	4	13	2020-03-13	1		9	1	4967694	4	2	3	4	15	0	3	5	3	2	0	4	6	0	0	3	0	0	2	2	0	0	0	0	0	0	0	0	0	0	0	0	0	0	2	2	0	0	0	0
1	1	4	14	2020-03-14	1		12	3	4967677	7	2	3	5	21	0	2	5	5	2	2	1	7	0	1	1	1	0	2	2	0	0	0	0	0	0	0	0	0	0	0	0	1	0	0	0	0	0	0	0
1	1	4	15	2020-03-15	1		4	1	4967670	5	5	4	7	24	0	3	6	3	5	2	4	3	0	2	2	1	0	3	3	0	0	0	0	0	0	0	0	0	0	0	0	0	0	2	2	0	0	0	0
1	1	4	16	2020-03-16	1		7	0	4967656	10	2	7	15	26	0	6	15	7	2	5	8	8	0	4	6	1	1	5	5	0	0	1	2	0	0	0	0	0	0	0	0	0	1	2	2	0	0	1	2
1	1	4	17	2020-03-17	1		13	4	4967639	7	7	6	21	33	0	5	17	4	7	2	6	10	0	2	3	1	1	9	7	0	0	1	2	0	0	0	0	0	0	0	0	0	0	4	2	0	0	0	0
1	1	4	18	2020-03-18	1		29	8	4967602	11	4	13	23	45	0	10	24	8	4	7	5	14	0	5	5	0	1	11	6	0	0	1	4	0	0	0	0	0	0	0	0	0	0	3	0	0	0	0	2
1	1	4	19	2020-03-19	1	Gatherings > 500 people outdoors cancelled & Gatherings > 100 people indoors cancelled & Overseas travellers must self isolate 14 days	23	8	4967571	11	8	11	53	67	0	8	29	8	8	4	46	27	0	3	10	1	2	13	8	0	0	1	5	0	0	0	0	0	0	0	0	1	1	7	2	0	0	0	1
1	1	4	20	2020-03-20	2		24	10	4967537	15	6	12	80	89	0	12	36	10	6	8	40	24	0	8	5	1	2	16	8	0	0	1	5	0	0	0	0	0	0	0	0	0	1	4	1	0	0	0	0
1	1	4	21	2020-03-21	2		32	10	4967498	12	10	14	118	116	0	14	44	7	10	6	58	32	0	6	8	1	2	19	10	0	0	1	8	0	0	0	0	0	0	0	0	0	0	6	2	0	0	0	3
1	1	4	22	2020-03-22	2		35	11	4967460	9	6	15	156	154	0	15	53	3	6	10	77	45	0	10	18	1	1	28	9	0	0	1	14	0	0	0	0	0	0	0	0	0	1	13	3	0	0	0	6
1	1	4	23	2020-03-23	2	National Restrictions: Pubs, hotels, clubs, restaurants and recreation facilities are closed.	51	22	4967405	9	4	16	211	181	0	15	62	4	4	6	91	32	0	5	16	1	1	36	9	0	0	1	16	0	0	0	0	0	0	0	0	0	0	14	2	0	0	1	2
1	1	4	24	2020-03-24	2	Shutdown of all non-essential activity across Victoria. There are only four reasons to be out: shopping for food and supplies, care and caregiving, exercise, and study or work	42	16	4967362	5	5	13	246	208	0	10	61	1	5	4	79	29	0	2	16	0	1	36	15	0	0	2	19	0	0	0	0	0	0	0	0	0	0	12	7	0	0	1	3
1	1	4	25	2020-03-25	3		51	16	4967307	8	1	10	296	243	0	9	74	4	1	5	99	48	0	5	24	1	3	42	18	0	0	3	24	0	0	0	0	0	0	0	0	1	2	12	7	0	0	1	5
1	1	4	26	2020-03-26	3		43	14	4967264	4	4	4	330	278	0	3	76	0	4	1	90	39	0	1	23	1	4	46	23	0	0	3	27	0	0	0	1	0	0	0	0	0	2	15	8	0	0	0	6
1	1	4	27	2020-03-27	3		34	20	4967228	6	0	6	352	303	0	5	85	2	0	4	62	28	0	3	18	0	2	49	24	0	0	3	35	0	0	0	1	0	0	0	0	0	0	10	5	0	0	0	8
1	1	4	28	2020-03-28	3		72	32	4967155	5	2	4	413	348	0	3	91	1	2	0	123	50	0	0	23	0	2	60	21	0	0	4	38	0	0	0	1	0	0	0	0	0	1	18	6	0	0	1	3
1	1	4	29	2020-03-29	3		49	28	4967105	5	1	5	446	387	0	4	105	1	1	2	103	48	0	2	28	0	1	63	33	0	0	4	42	0	0	0	1	0	0	0	0	0	0	16	13	0	0	0	7
1	1	4	30	2020-03-30	3		21	31	4967080	8	1	4	443	426	0	3	106	4	1	1	58	35	0	1	25	0	1	63	32	0	0	4	44	0	0	0	2	0	0	0	0	1	0	17	7	0	0	0	5
1	1	4	31	2020-03-31	3		42	48	4967038	3	5	1	466	453	0	1	115	0	5	1	88	32	0	1	26	0	1	58	41	0	0	5	54	0	0	0	2	0	0	0	0	0	0	10	11	0	0	1	13
1	1	4	32	2020-04-01	3		24	35	4967014	3	0	6	453	474	0	5	128	0	0	5	73	25	0	4	31	0	0	65	50	0	0	5	55	0	0	0	2	0	0	0	0	0	0	22	17	0	0	1	3
1	1	4	33	2020-04-02	3		26	38	4966988	3	0	3	447	502	0	2	130	0	0	0	62	28	0	0	24	0	0	64	49	0	0	4	63	0	0	0	2	0	0	0	0	0	0	8	9	0	0	0	11
1	1	4	34	2020-04-03	3		21	40	4966967	3	0	1	417	553	0	1	118	0	0	0	58	34	0	0	21	1	0	49	47	0	0	5	68	0	0	0	1	0	0	0	0	1	0	9	9	0	0	1	7
1	1	4	35	2020-04-04	3		11	10	4966955	4	0	0	387	572	0	0	113	1	0	0	33	8	0	0	15	1	2	45	40	0	0	5	72	0	0	0	2	0	0	0	0	0	2	7	4	0	0	0	8
1	1	4	36	2020-04-05	3		6	20	4966948	4	1	0	341	594	0	0	107	1	1	0	29	9	0	0	18	0	1	42	32	0	0	6	71	0	0	1	4	0	0	0	0	0	0	6	6	0	0	2	7
1	1	4	37	2020-04-06	3		5	20	4966943	3	1	1	318	608	0	1	111	0	1	1	23	13	0	1	14	0	2	40	37	0	0	6	69	0	0	1	4	0	0	0	0	0	1	5	9	0	0	0	2
1	1	4	38	2020-04-07	3		16	16	4966927	3	0	2	283	638	0	2	100	0	0	1	31	8	0	1	9	0	2	30	33	0	0	6	62	0	0	1	5	0	0	0	0	0	0	4	5	0	0	0	2
1	1	4	39	2020-04-08	3		11	13	4966915	4	0	1	255	669	0	1	92	1	0	0	25	15	0	0	7	0	0	28	27	0	0	4	58	0	0	1	6	0	0	0	0	0	0	3	4	0	0	0	1
1	1	4	40	2020-04-09	3		5	9	4966910	3	1	1	234	693	0	1	86	0	1	0	14	8	0	0	5	0	0	25	19	0	0	4	53	0	0	1	8	0	0	0	0	0	0	5	2	0	0	0	0
1	1	4	41	2020-04-10	3		3	8	4966907	2	1	1	201	706	0	0	77	0	1	1	13	3	0	0	5	0	0	22	18	0	0	4	50	0	0	1	9	0	0	0	0	0	0	2	5	0	0	0	2
1	1	4	42	2020-04-11	3		11	12	4966896	2	0	2	174	727	0	1	69	0	0	1	25	8	0	1	8	0	0	21	13	0	0	4	45	0	0	1	7	0	0	0	0	0	0	4	2	0	0	0	3
1	1	4	43	2020-04-12	3		4	2	4966892	2	0	0	152	746	1	0	60	0	0	0	11	6	1	0	5	0	0	17	11	0	0	3	39	0	0	2	8	0	0	0	1	0	0	2	4	0	0	0	1
1	1	4	44	2020-04-13	3		8	0	4966884	2	0	0	140	757	1	0	53	0	0	0	13	3	0	0	1	0	0	15	10	0	0	2	31	0	0	3	12	0	0	0	1	0	0	0	1	0	0	0	1
1	1	4	45	2020-04-14	3		5	4	4966879	2	0	0	124	774	1	0	43	0	0	0	12	5	0	0	3	0	0	11	10	0	0	2	27	0	0	2	9	0	0	0	1	0	0	0	2	0	0	0	2
1	1	4	46	2020-04-15	3		2	2	4966877	2	0	0	103	787	2	0	38	0	0	0	10	3	1	0	5	0	0	7	9	0	0	1	25	0	0	2	10	0	0	0	2	0	0	4	0	0	0	0	4
1	1	4	47	2020-04-16	3		1	4	4966876	2	0	0	87	795	2	0	35	0	0	0	3	3	0	0	2	0	0	7	6	0	0	2	22	0	0	2	10	0	0	0	2	0	0	1	0	0	0	1	0
1	1	4	48	2020-04-17	3		3	4	4966873	2	0	0	79	805	2	0	29	0	0	0	8	2	0	0	2	0	0	4	6	0	0	2	21	0	0	2	8	0	0	0	2	0	0	0	2	0	0	0	2
1	1	4	49	2020-04-18	3		9	5	4966864	1	1	0	79	814	2	0	29	0	1	0	17	6	0	0	4	0	0	4	6	0	0	2	19	0	0	1	8	0	0	0	2	0	0	1	1	0	0	0	2
1	1	4	50	2020-04-19	3		5	9	4966859	1	0	1	79	821	2	1	28	0	0	1	8	4	0	1	1	0	0	4	6	0	0	1	18	0	0	1	7	0	0	0	2	0	0	0	1	0	0	0	0
1	1	4	51	2020-04-20	3		0	1	4966859	1	0	1	69	829	2	1	25	0	0	0	1	3	0	0	1	0	0	2	6	0	0	1	16	0	0	1	6	0	0	0	2	0	0	0	1	0	0	0	0
1	1	4	52	2020-04-21	3		2	3	4966857	1	0	0	59	835	2	0	20	0	0	0	4	1	0	0	1	0	0	2	5	0	0	1	14	0	0	0	5	0	0	0	2	0	0	2	0	0	0	0	0
1	1	4	53	2020-04-22	3		1	0	4966856	1	0	0	56	837	3	0	24	0	0	0	10	7	1	0	7	0	0	4	7	0	0	1	16	0	0	0	4	0	0	0	3	0	0	2	3	0	0	0	3
1	1	4	54	2020-04-23	3		0	1	4966856	1	0	0	50	840	4	0	20	0	0	0	1	0	1	0	1	0	0	4	5	0	0	1	13	0	0	1	5	0	0	0	4	0	0	0	0	0	0	1	0
1	1	4	55	2020-04-24	3		1	4	4966855	1	0	0	43	843	4	0	18	0	0	0	3	1	0	0	1	0	0	3	4	0	0	1	12	0	0	1	6	0	0	0	4	0	0	0	0	0	0	0	1
1	1	4	56	2020-04-25	3		0	3	4966855	1	0	0	38	847	4	0	16	0	0	0	1	0	0	0	1	0	0	3	2	0	0	1	11	0	0	1	5	0	0	0	4	0	0	1	0	0	0	0	0
1	1	4	57	2020-04-26	3		1	2	4966854	1	0	0	34	849	4	0	15	0	0	0	1	0	0	0	0	0	0	3	2	0	0	1	8	0	0	1	6	0	0	0	4	0	0	0	0	0	0	0	0
1	1	4	58	2020-04-27	3		0	1	4966854	1	0	0	27	853	4	0	12	0	0	0	0	0	0	0	0	0	0	2	1	0	0	1	7	0	0	1	5	0	0	0	4	0	0	0	0	0	0	0	0
1	1	4	59	2020-04-28	3		0	3	4966854	1	0	0	24	856	4	0	10	0	0	0	0	0	0	0	0	0	0	0	1	0	0	1	6	0	0	0	5	0	0	0	4	0	0	0	0	0	0	0	0
1	1	4	60	2020-04-29	3		1	2	4966853	1	0	0	22	858	5	0	7	0	0	0	1	0	1	0	0	0	0	0	1	0	0	1	4	0	0	0	5	0	0	0	5	0	0	0	0	0	0	0	0
1	1	4	61	2020-04-30	3		2	5	4966851	1	0	0	22	862	5	0	7	0	0	0	5	4	0	0	1	0	0	0	1	0	0	1	4	0	0	0	5	0	0	0	5	0	0	0	0	0	0	0	1
1	1	4	62	2020-05-01	3		4	1	4966847	1	0	0	16	867	6	0	5	0	0	0	6	1	1	0	1	0	0	0	1	0	0	1	2	0	0	0	2	0	0	0	6	0	0	0	1	0	0	0	0
1	1	4	63	2020-05-02	3		1	9	4966846	1	0	0	13	869	6	0	3	0	0	0	1	0	0	0	0	0	0	0	1	0	0	0	1	0	0	0	2	0	0	0	6	0	0	0	0	0	0	0	0
1	1	4	64	2020-05-03	3		1	10	4966845	1	0	0	13	872	6	0	2	0	0	0	2	2	0	0	0	0	0	0	0	0	0	0	1	0	0	0	2	0	0	0	6	0	0	0	0	0	0	0	0
1	1	4	65	2020-05-04	3		2	19	4966843	1	0	0	15	873	6	0	3	0	0	0	3	2	0	0	1	0	0	0	1	0	0	0	1	0	0	0	1	0	0	0	6	0	0	0	1	0	0	0	0
1	1	4	66	2020-05-05	3		1	13	4966842	1	0	0	14	872	7	0	4	0	0	0	4	1	1	0	2	0	0	1	1	0	0	0	2	0	0	0	1	0	0	0	7	0	0	1	0	0	0	0	1
1	1	4	67	2020-05-06	3		8	8	4966834	1	0	0	22	876	7	0	4	0	0	0	14	4	0	0	0	0	0	2	2	0	0	0	2	0	0	0	1	0	0	0	7	0	0	1	1	0	0	0	0
1	1	4	68	2020-05-07	3		0	15	4966834	1	0	0	20	878	8	0	4	0	0	0	0	2	1	0	0	0	0	2	2	0	0	0	2	0	0	0	0	0	0	0	8	0	0	0	0	0	0	0	0
1	1	4	69	2020-05-08	3		0	13	4966834	1	0	0	19	878	8	0	4	0	0	0	2	0	0	0	1	0	0	1	3	0	0	0	3	0	0	0	0	0	0	0	8	0	0	0	1	0	0	0	1
1	1	4	70	2020-05-09	3		1	12	4966833	1	0	0	19	880	8	0	3	0	0	0	3	1	0	0	0	0	0	1	3	0	0	0	3	0	0	0	0	0	0	0	8	0	0	0	1	0	0	0	0
1	1	4	71	2020-05-10	3		3	5	4966830	1	0	0	22	881	8	0	4	0	0	0	7	2	0	0	1	0	0	1	5	0	0	0	3	0	0	0	0	0	0	0	8	0	0	0	2	0	0	0	0
1	1	4	72	2020-05-11	3	Lifting of restrictions 1: Visiting friends and family allowed with a maximum gathering of up to ten outdoors and having up to five visitors in a home. Limiting of visits to family and friends.	4	1	4966826	1	0	0	26	883	8	0	4	0	0	0	5	2	0	0	0	0	0	1	5	0	0	0	3	0	0	0	0	0	0	0	8	0	0	0	0	0	0	0	0
1	1	4	73	2020-05-12	4		0	16	4966826	1	0	0	24	884	8	0	3	0	0	0	1	0	0	0	1	0	0	1	5	0	0	0	2	0	0	0	0	0	0	0	8	0	0	0	1	0	0	0	0
1	1	4	74	2020-05-13	4		2	5	4966824	1	0	0	23	888	8	0	3	0	0	0	3	3	0	0	0	0	0	1	4	0	0	0	2	0	0	0	0	0	0	0	8	0	0	0	0	0	0	0	0
1	1	4	75	2020-05-14	4		3	6	4966821	1	0	0	23	889	8	0	3	0	0	0	5	0	0	0	1	0	0	0	3	0	0	1	3	0	0	0	0	0	0	0	8	0	0	0	0	0	0	1	1
1	1	4	76	2020-05-15	4		7	12	4966814	1	0	0	28	894	8	0	4	0	0	0	9	4	0	0	1	0	0	1	1	0	0	1	3	0	0	0	0	0	0	0	8	0	0	1	0	0	0	0	0
1	1	4	77	2020-05-16	4		7	6	4966807	1	0	0	32	900	8	0	2	0	0	0	10	4	0	0	0	0	0	1	1	0	0	1	1	0	0	0	0	0	0	0	8	0	0	0	0	0	0	0	0
1	1	4	78	2020-05-17	4		3	2	4966804	1	0	0	35	901	8	0	5	0	0	0	9	4	0	0	3	0	0	4	3	0	0	1	1	0	0	0	0	0	0	0	8	0	0	3	2	0	0	0	0
1	1	4	79	2020-05-18	4		2	4	4966802	1	0	0	34	905	8	0	5	0	0	0	4	3	0	0	1	0	0	3	2	0	0	1	2	0	0	0	0	0	0	0	8	0	0	0	0	0	0	0	1
1	1	4	80	2020-05-19	4		1	5	4966801	1	0	0	29	907	8	0	8	0	0	0	6	5	0	0	5	0	0	3	3	0	0	2	3	0	0	0	0	0	0	0	8	0	0	2	1	0	0	1	1
1	1	4	81	2020-05-20	4		0	5	4966801	1	0	0	28	907	8	0	8	0	0	0	2	0	0	0	1	0	0	3	2	0	0	3	4	0	0	0	0	0	0	0	8	0	0	0	0	0	0	1	1
1	1	4	82	2020-05-21	4		0	5	4966801	1	0	0	25	907	8	0	9	0	0	0	3	0	0	0	3	0	0	3	2	0	0	4	3	0	0	0	0	0	0	0	8	0	0	1	1	0	0	1	0
1	1	4	83	2020-05-22	4		3	7	4966798	1	0	0	26	908	8	0	9	0	0	0	5	1	0	0	1	0	0	3	2	0	0	4	3	0	0	0	0	0	0	0	8	0	0	1	0	0	0	0	0
1	1	4	84	2020-05-23	4		3	6	4966795	1	0	0	26	911	8	0	8	0	0	0	4	2	0	0	0	0	0	2	2	0	0	4	3	0	0	0	0	0	0	0	8	0	0	0	0	0	0	0	0
1	1	4	85	2020-05-24	4		0	2	4966795	1	0	0	23	914	8	0	6	0	0	0	0	1	0	0	0	0	0	1	1	0	0	4	3	0	0	0	0	0	0	0	8	0	0	0	0	0	0	0	0
1	1	4	86	2020-05-25	4	Lifting of Restrictions 2: Publicly accessible playgrounds, skateparks and outdoor communal gym equipment to operate. Proposed plan for restaurants and cafes to be able to resume dine-in service: From 1 June with up to 20 patrons per enclosed space. From 22 June with up to 50 patrons per enclosed space. With up to 100 patrons per enclosed space during the second half of July.	2	0	4966793	1	0	0	20	917	8	0	6	0	0	0	2	1	0	0	1	0	0	1	0	0	0	3	4	0	0	0	0	0	0	0	8	0	0	1	0	0	0	0	1
1	1	4	87	2020-05-26	5		3	2	4966789	2	0	0	19	918	8	0	6	1	0	0	1	1	0	0	0	0	0	1	1	0	0	3	3	0	0	0	1	0	0	0	8	0	0	0	1	0	0	0	0
1	1	4	88	2020-05-27	5		2	5	4966787	1	1	0	19	920	8	0	6	0	1	0	0	2	0	0	0	0	0	1	1	0	0	3	3	0	0	0	1	0	0	0	8	0	0	0	0	0	0	0	0
1	1	4	89	2020-05-28	5		3	7	4966784	1	1	0	17	924	8	0	5	0	0	0	0	3	0	0	0	0	0	1	1	0	0	3	2	0	0	0	1	0	0	0	8	0	0	0	0	0	0	0	0
1	1	4	90	2020-05-29	5		3	3	4966777	5	0	1	16	920	8	1	10	4	0	1	4	0	0	1	4	0	0	4	2	0	0	3	2	0	0	0	1	0	0	0	8	0	0	3	1	0	0	0	0
1	1	4	91	2020-05-30	5		2	6	4966771	5	4	0	15	922	8	0	8	4	4	0	1	1	0	0	0	0	0	4	2	0	0	3	2	0	0	0	1	0	0	0	8	0	0	1	0	0	0	0	0
1	1	4	92	2020-05-31	5		3	5	4966762	7	7	1	13	927	8	1	7	6	4	1	2	2	0	1	0	0	0	3	2	0	0	1	3	0	0	1	0	0	0	0	8	0	0	1	0	0	0	0	1
1	1	4	93	2020-06-01	5		1	3	4966752	9	9	5	13	931	9	4	9	9	7	5	3	3	1	4	1	0	0	3	4	0	0	1	2	0	0	1	0	0	0	0	9	0	0	0	3	0	0	0	0
1	1	4	94	2020-06-02	5		0	9	4966750	2	13	9	15	932	9	7	13	2	9	5	3	2	0	4	2	0	0	3	6	0	0	0	2	0	0	2	0	0	0	0	9	0	0	1	2	0	0	0	0
1	1	4	95	2020-06-03	5		7	0	4966732	11	10	12	15	936	9	8	13	11	2	5	2	3	0	3	1	0	0	2	6	0	0	0	3	0	0	2	0	0	0	0	9	0	1	0	0	0	0	0	1
1	1	4	96	2020-06-04	5		6	2	4966709	17	13	18	15	940	9	13	20	17	11	8	3	4	0	6	3	0	0	2	6	0	0	0	4	0	0	2	0	0	0	0	9	0	0	1	1	0	0	0	1
1	1	4	97	2020-06-05	5		2	1	4966683	24	24	20	18	942	9	16	26	24	17	6	5	3	0	5	4	0	1	2	7	0	0	1	5	0	0	2	0	0	0	0	9	0	1	0	2	0	0	1	1
1	1	4	98	2020-06-06	5		0	1	4966658	25	36	25	23	947	9	20	34	25	24	12	8	8	0	9	7	0	2	5	7	0	0	1	6	0	0	2	0	0	0	0	9	0	1	3	3	0	0	0	1
1	1	4	99	2020-06-07	5		3	1	4966640	15	44	35	28	956	9	30	48	15	25	17	9	6	0	16	7	0	4	7	8	0	0	1	6	0	0	2	0	0	0	0	9	0	2	3	3	0	0	0	1
1	1	4	100	2020-06-08	5		1	1	4966613	26	32	55	33	960	9	46	68	26	15	27	6	6	0	23	5	0	4	7	10	0	0	1	9	0	0	2	0	0	0	0	9	0	0	1	2	0	0	0	3
1	1	4	101	2020-06-09	5		0	0	4966581	32	35	61	35	976	9	50	75	32	26	23	9	13	0	19	9	0	3	9	9	0	0	1	12	0	0	1	0	0	0	0	9	0	0	5	1	0	0	0	3
1	1	4	102	2020-06-10	5		0	4	4966558	23	49	55	43	993	9	45	81	23	32	18	16	17	0	17	15	0	3	20	7	0	0	1	12	0	0	0	0	0	0	0	9	0	0	14	2	0	0	0	0
1	1	4	103	2020-06-11	5		2	5	4966530	26	48	63	53	1000	9	53	100	26	23	24	21	11	0	21	21	0	7	25	6	0	0	2	13	0	0	0	0	0	0	0	9	1	4	11	1	0	0	1	3
1	1	4	104	2020-06-12	5		2	3	4966484	44	43	68	58	1022	9	59	112	44	26	31	22	20	0	29	22	0	4	32	4	0	0	4	14	0	0	0	0	0	0	0	9	0	2	16	0	0	0	3	1
1	1	4	105	2020-06-13	5		6	2	4966411	67	60	76	64	1042	9	66	120	67	44	27	21	12	0	24	15	1	4	33	2	0	0	4	14	0	0	0	0	0	0	0	9	1	1	11	1	0	0	0	1
1	1	4	106	2020-06-14	5		3	7	4966345	64	97	90	73	1053	9	76	137	63	66	29	21	10	0	23	17	1	4	38	2	0	0	5	14	0	0	0	0	0	0	0	9	1	1	14	0	0	0	1	1
1	1	4	107	2020-06-15	5		1	11	4966295	50	106	113	81	1077	9	97	167	49	63	54	27	19	0	46	24	2	9	37	3	0	0	5	17	0	0	0	1	0	0	0	9	1	7	12	2	0	0	0	4
1	1	4	108	2020-06-16	5		3	8	4966239	55	100	131	87	1111	9	111	185	53	48	54	28	28	0	47	24	3	13	32	3	0	0	5	20	0	0	0	2	0	0	0	9	2	5	11	2	0	0	0	4
1	1	4	109	2020-06-17	5		15	5	4966160	66	86	152	123	1140	9	117	213	64	53	67	52	35	0	49	32	1	22	46	5	0	0	5	20	0	0	0	2	0	0	0	9	0	10	20	2	0	0	0	1
1	1	4	110	2020-06-18	5		7	11	4966083	72	102	168	133	1172	9	131	232	70	64	48	38	24	0	42	28	4	18	47	8	0	0	5	22	0	0	0	3	0	0	0	9	3	3	16	5	0	0	0	3
1	1	4	111	2020-06-19	5		1	12	4965961	123	122	153	154	1219	9	122	247	121	70	50	50	54	0	43	48	4	19	58	14	0	0	7	26	0	0	0	4	0	0	0	9	1	7	26	7	0	0	2	6
1	1	4	112	2020-06-20	5		2	23	4965824	137	175	165	183	1248	9	134	289	135	121	68	54	34	0	58	51	7	24	78	15	0	0	7	26	0	0	0	5	0	0	0	9	4	8	35	3	0	0	0	2
1	1	4	113	2020-06-21	5		3	14	4965706	118	225	196	194	1293	9	160	325	115	134	84	57	38	0	73	50	9	26	81	18	0	0	7	30	0	0	0	5	0	0	0	9	3	7	32	7	0	0	1	4
1	1	4	114	2020-06-22	5		4	9	4965586	120	214	261	192	1358	9	216	379	116	114	125	49	43	0	107	45	8	26	87	13	0	0	6	29	0	0	0	4	0	0	0	9	1	10	28	3	0	0	0	3
1	1	4	115	2020-06-23	5		2	16	4965484	104	200	301	200	1442	9	251	423	100	116	130	59	59	0	114	55	4	22	100	15	0	0	5	33	0	0	0	3	0	0	0	9	3	5	36	7	0	0	1	4
1	1	4	116	2020-06-24	5		1	17	4965370	116	185	334	221	1505	9	275	470	113	101	116	64	57	0	98	61	7	24	107	22	0	0	9	32	0	0	0	5	0	0	0	9	5	7	33	11	0	0	4	3
1	1	4	117	2020-06-25	5		10	23	4965235	129	191	341	244	1591	9	276	488	125	112	106	94	67	0	88	81	8	24	121	20	0	0	10	35	0	0	0	5	0	0	0	9	6	16	48	6	0	0	2	5
1	1	4	118	2020-06-26	5		8	20	4965026	205	205	336	303	1658	9	264	532	201	125	111	102	74	0	91	94	9	42	145	21	0	0	14	40	0	0	0	3	0	0	0	9	3	25	47	9	0	0	4	6
1	1	4	119	2020-06-27	5		1	40	4964803	227	293	330	325	1757	10	261	552	222	200	112	113	75	1	97	110	13	48	146	31	0	0	17	39	0	0	0	5	0	0	0	10	8	21	59	15	0	0	4	5
1	1	4	120	2020-06-28	5		0	47	4964639	169	372	375	339	1840	10	296	604	164	222	143	104	65	0	115	101	12	49	159	29	0	0	21	43	0	0	0	4	0	0	0	10	3	17	67	7	0	0	4	6
1	1	4	121	2020-06-29	5		1	67	4964453	190	328	465	357	1941	11	374	702	185	164	208	100	77	1	179	98	13	43	186	25	0	0	23	42	0	0	0	5	0	0	0	11	2	11	72	6	0	0	3	4
1	1	4	122	2020-06-30	5		0	61	4964247	212	307	539	353	2068	11	449	782	206	184	205	101	89	0	184	99	11	41	181	31	0	0	27	46	0	0	1	5	0	0	0	11	3	15	61	10	0	0	5	7
1	1	4	123	2020-07-01	5	A number of Victorian postcodes will return to Stage 3 Stay at Home restrictions. This decision was made in response to increasing evidence of significant community transmission of coronavirus (COVID-19) in specified postcodes only. This was not modelled.	6	70	4964028	219	348	527	396	2206	11	440	814	213	206	165	136	125	0	141	125	8	45	204	36	0	0	34	54	0	0	1	5	0	0	0	11	4	12	79	13	0	0	7	13
1	1	4	124	2020-07-02	5		3	70	4963793	238	372	526	452	2344	11	441	871	232	213	189	159	113	0	166	156	19	58	221	39	0	1	38	57	0	0	1	6	0	0	0	11	11	27	90	12	0	1	6	9
1	1	4	125	2020-07-03	5		7	55	4963414	378	390	554	503	2488	11	462	941	372	232	214	159	113	0	179	151	24	70	244	31	0	1	41	69	0	0	1	4	0	0	0	11	10	27	91	5	0	0	4	14
1	1	4	126	2020-07-04	5		0	99	4962923	496	543	600	541	2626	11	490	1007	491	373	220	152	117	0	189	150	24	82	255	31	0	1	45	81	0	0	2	4	0	0	0	11	10	26	89	8	0	0	6	13
1	1	4	127	2020-07-05	5		2	66	4962599	327	781	636	573	2813	12	516	1063	322	491	253	173	140	1	213	171	28	68	271	35	0	1	51	93	0	0	5	3	0	0	0	12	7	18	103	19	0	0	10	14
1	1	4	128	2020-07-06	5		0	98	4962240	364	681	856	612	2973	12	706	1295	359	322	422	168	126	0	364	165	28	61	303	43	0	1	54	102	0	0	5	3	0	0	0	12	9	17	108	17	0	0	7	10
1	1	4	129	2020-07-07	5		1	167	4961810	435	596	1050	661	3173	12	868	1507	429	358	443	199	160	0	382	198	28	63	317	47	0	1	65	117	0	0	7	5	0	0	0	12	11	17	119	17	0	0	13	21
1	1	4	130	2020-07-08	5	Metropolitan Melbourne and Mitchell Shire will return to Stage 3 Stay at Home restrictions from Wednesday 9 July 2020. This decision was made in response to a significant increase in community transmission of coronavirus (COVID-19) in these areas.	1	121	4961411	404	683	1094	703	3428	12	898	1587	398	429	342	208	205	0	292	207	29	78	339	47	0	1	64	121	0	0	9	7	0	0	0	12	11	37	118	22	0	0	7	12
1	1	4	131	2020-07-09	6		0	149	4961052	366	717	1101	780	3706	12	889	1656	359	397	363	267	220	0	312	266	27	88	393	55	0	1	68	125	0	0	9	7	0	0	0	12	10	43	174	21	0	0	7	12
1	1	4	132	2020-07-10	6		0	143	4960510	549	648	1196	874	3945	13	973	1835	542	359	428	284	205	1	376	284	36	111	443	51	0	1	71	133	0	0	11	10	0	0	0	13	20	56	161	19	0	0	8	20
1	1	4	133	2020-07-11	6		0	289	4959931	586	803	1194	990	4218	13	944	1923	579	542	387	329	255	0	313	328	49	129	498	65	0	1	70	148	0	0	12	12	0	0	0	13	21	53	197	31	0	0	6	21
1	1	4	134	2020-07-12	6		0	256	4959431	507	960	1213	1109	4500	14	958	2059	500	579	422	357	247	1	353	357	53	146	563	73	0	0	85	158	0	0	13	14	0	0	0	14	15	56	222	27	0	0	19	18
1	1	4	135	2020-07-13	6		0	168	4958922	516	920	1316	1186	4859	14	1063	2242	509	500	540	367	277	0	467	367	48	145	629	75	0	0	86	170	0	0	13	17	0	0	0	14	13	37	245	35	0	0	10	27
1	1	4	136	2020-07-14	6		0	248	4958406	524	874	1464	1217	5232	14	1183	2396	516	508	554	331	269	0	466	331	42	144	635	84	0	0	95	184	0	0	13	19	0	0	0	14	14	43	210	31	0	0	14	19
1	1	4	137	2020-07-15	6		0	221	4957915	499	904	1493	1265	5641	14	1199	2460	491	516	486	349	294	0	415	349	46	157	628	92	0	0	111	202	0	0	9	19	0	0	0	14	15	48	203	31	0	0	21	31
1	1	4	138	2020-07-16	6		0	295	4957406	517	880	1537	1335	6041	14	1237	2569	509	491	515	381	311	0	448	381	54	162	666	88	0	0	116	214	0	0	11	22	0	0	0	14	20	54	240	31	0	0	10	26
1	1	4	139	2020-07-17	6		0	380	4956701	713	906	1497	1429	6468	16	1184	2612	705	509	483	452	320	2	402	452	67	182	706	90	0	0	123	222	0	0	12	24	0	0	0	16	32	79	275	28	0	0	15	23
1	1	4	140	2020-07-18	6		0	211	4955915	794	1074	1537	1489	6902	19	1215	2704	786	705	537	424	320	3	461	424	74	179	742	90	0	0	135	227	0	0	11	31	0	0	0	19	25	66	254	33	0	0	20	26
1	1	4	141	2020-07-19	6		0	338	4955291	632	1294	1591	1572	7331	19	1275	2847	624	786	566	429	334	0	503	429	79	192	777	90	0	0	149	239	0	0	13	33	0	0	0	19	20	63	261	31	0	0	24	30
1	1	4	142	2020-07-20	6		0	264	4954661	638	1210	1765	1624	7813	19	1408	3032	630	624	708	436	354	0	594	436	83	197	794	93	0	0	158	241	0	0	16	40	0	0	0	19	27	63	267	33	0	0	19	27
1	1	4	143	2020-07-21	6		0	327	4954047	622	1097	1986	1654	8303	21	1594	3248	614	630	743	436	351	2	626	436	80	192	790	110	0	0	163	256	0	0	19	42	0	0	0	21	19	57	263	47	0	0	18	32
1	1	4	144	2020-07-22	6	People living in metropolitan Melbourne or Mitchell Shire must wear a face covering when leaving home.	0	438	4953414	641	1088	1987	1744	8833	23	1587	3331	633	614	623	502	384	2	516	502	81	189	845	120	0	0	177	268	0	0	18	45	0	0	0	23	30	69	309	43	0	0	23	28
1	1	4	145	2020-07-23	7		0	378	4952821	602	1096	1925	1852	9410	24	1525	3377	593	632	624	533	435	1	530	533	84	229	880	121	0	0	186	281	0	0	22	48	0	0	1	23	27	103	307	45	0	0	21	30
1	1	4	146	2020-07-24	7		0	289	4951967	864	1069	1882	1956	9967	25	1471	3427	854	592	619	562	411	1	515	562	95	252	926	125	0	0	195	287	0	0	24	51	0	0	2	23	40	92	339	44	0	0	20	27
1	1	4	147	2020-07-25	7		0	336	4951042	935	1305	1845	2031	10546	26	1442	3473	925	854	618	567	406	1	529	567	99	274	950	131	0	0	201	299	0	0	29	46	0	0	2	24	33	98	321	45	0	0	26	44
1	1	4	148	2020-07-26	7		0	410	4950389	663	1579	1887	2044	11139	29	1486	3530	653	925	651	525	407	3	547	525	91	279	963	131	0	0	201	300	0	0	33	43	0	0	2	27	22	88	323	43	0	0	16	33
1	1	4	149	2020-07-27	7		0	497	4949683	716	1340	2140	2098	11721	32	1696	3794	706	653	892	553	402	3	759	553	90	277	992	149	0	0	202	308	0	0	35	41	0	0	2	30	32	84	334	51	0	0	17	35
1	1	4	150	2020-07-28	7		0	360	4948989	703	1195	2314	2102	12392	35	1849	3951	694	707	852	505	464	3	727	505	99	248	1001	156	1	0	198	319	0	0	35	42	0	0	2	33	32	66	309	44	1	0	17	36
1	1	4	151	2020-07-29	7		0	274	4948280	718	1227	2253	2133	13082	37	1790	3923	709	694	662	591	455	2	562	591	98	245	1029	147	1	0	212	319	0	0	35	45	0	0	2	35	33	88	371	41	0	0	29	29
1	1	4	152	2020-07-30	7		0	630	4947577	713	1246	2161	2238	13756	39	1702	3940	703	708	689	668	487	2	583	668	99	276	1092	143	1	0	210	329	0	0	39	48	0	0	2	37	36	115	404	45	0	0	25	43
1	1	4	153	2020-07-31	7	People living in one of the Restricted Areas only have 4 reasons to leave home: Shopping for food and supplies, Medical care and caregiving, Exercise and recreation, Study and work. A number of businesses and facilities in areas under Stay at Home restrictions will be required to close, including beauty and personal care services, cultural and entertainment venues and community facilities. Cafes …	0	556	4946648	940	1247	2123	2271	14461	40	1651	3922	929	702	701	647	475	1	591	647	98	280	1098	143	1	0	222	344	0	0	38	46	0	0	2	38	36	107	386	44	0	0	31	43
1	1	4	154	2020-08-01	8		0	369	4945935	724	1472	2125	2332	15101	41	1649	3981	713	929	704	629	452	1	598	629	99	286	1116	150	1	0	224	366	0	0	34	53	0	0	2	39	32	97	378	53	0	0	22	47
1	1	4	155	2020-08-02	8		0	604	4945369	577	1409	2215	2367	15750	43	1731	4098	566	713	776	572	445	2	660	572	94	283	1131	153	1	0	226	379	0	0	35	64	0	0	3	40	31	74	361	45	0	0	21	40
1	1	4	156	2020-08-03	8		0	355	4944843	538	1107	2330	2344	16524	44	1867	4211	526	565	867	592	487	1	759	592	92	287	1095	153	1	0	222	386	0	0	37	68	0	0	3	41	34	77	373	49	0	0	19	40
1	1	4	157	2020-08-04	8		0	406	4944359	497	967	2176	2434	17252	45	1739	4173	484	525	665	641	541	1	557	641	96	289	1162	149	1	0	227	392	0	0	41	75	0	0	3	42	35	89	396	55	0	0	29	37
1	1	4	158	2020-08-05	8		0	687	4943910	462	877	2027	2453	17954	47	1599	4052	449	484	574	631	453	2	481	631	96	279	1174	161	1	0	231	399	0	0	38	73	0	0	3	44	29	94	391	56	0	0	22	39
1	1	4	159	2020-08-06	8		0	440	4943475	448	813	1822	2471	18653	48	1422	3893	435	449	513	671	451	1	442	671	91	294	1166	152	1	0	236	412	0	0	40	74	0	0	3	45	35	120	395	51	0	0	25	45
1	1	4	160	2020-08-07	8		0	420	4943056	432	771	1655	2463	19301	52	1272	3735	419	435	477	622	390	4	408	622	91	311	1147	146	0	0	239	407	0	0	41	77	0	0	3	49	32	113	363	48	0	0	24	42
1	1	4	161	2020-08-08	8		0	443	4942610	459	764	1485	2380	19976	56	1146	3526	446	419	426	548	386	4	361	548	98	297	1087	144	0	0	231	397	0	0	41	79	0	0	3	53	37	111	306	44	0	0	16	34
1	1	4	162	2020-08-09	8		0	369	4942282	341	756	1404	2284	20602	61	1089	3373	328	446	454	500	322	5	388	500	84	292	1021	145	0	0	225	397	0	0	40	77	0	0	3	58	28	79	292	52	0	0	18	31
1	1	4	163	2020-08-10	8		0	304	4941954	341	659	1321	2189	21202	64	1037	3226	328	328	425	433	327	3	357	433	88	262	975	121	0	0	224	391	0	0	43	78	0	0	3	61	28	59	266	30	0	0	21	29
1	1	4	164	2020-08-11	8		0	316	4941692	275	570	1273	2061	21789	70	1015	3076	262	328	417	403	300	6	362	403	79	244	909	119	0	0	216	367	0	0	44	78	0	0	3	67	18	68	246	33	0	0	17	21
1	1	4	165	2020-08-12	8		0	392	4941415	290	519	1153	1942	22336	75	922	2864	277	262	313	379	275	5	274	379	78	254	830	104	0	0	198	347	0	0	49	76	0	0	3	72	26	76	220	24	0	0	8	25
1	1	4	166	2020-08-13	8		0	250	4941153	275	480	1068	1865	22809	80	841	2706	262	277	316	396	239	5	260	396	82	234	791	104	0	0	191	332	0	0	50	77	0	0	3	77	30	61	239	35	0	0	11	20
1	1	4	167	2020-08-14	8		0	355	4940911	255	470	962	1776	23271	85	758	2534	242	262	272	363	228	5	238	363	76	217	742	99	0	0	180	330	0	0	50	79	0	0	3	82	20	58	218	27	0	0	12	28
1	1	4	168	2020-08-15	8		0	296	4940643	281	437	890	1647	23744	88	719	2366	268	242	275	289	228	3	239	289	68	198	683	90	0	0	169	300	0	0	53	83	0	0	3	85	14	47	180	19	0	0	8	21
1	1	4	169	2020-08-16	8		0	253	4940445	211	441	823	1543	24176	91	648	2191	198	268	264	285	199	3	221	285	63	176	643	85	0	0	157	274	0	0	56	79	0	0	3	88	20	44	165	24	0	0	13	19
1	1	4	170	2020-08-17	8		0	263	4940273	185	399	776	1419	24577	101	619	2038	172	198	240	253	183	10	208	253	49	153	604	68	0	0	140	262	0	0	61	75	0	0	3	98	12	32	159	16	0	0	12	22
1	1	4	171	2020-08-18	8		0	209	4940105	181	329	751	1342	24915	107	602	1944	168	172	242	258	166	6	212	258	44	141	585	58	0	0	133	246	0	0	57	73	0	0	3	104	14	33	171	17	0	0	11	12
1	1	4	172	2020-08-19	8		0	181	4939975	143	300	666	1255	25279	112	532	1787	130	168	197	212	181	5	165	212	38	130	551	59	0	0	117	223	0	0	56	78	0	0	4	108	10	27	142	13	0	0	6	14
1	1	4	173	2020-08-20	8		0	221	4939855	133	264	588	1175	25600	115	466	1641	120	130	166	242	157	3	146	242	42	126	495	54	0	0	110	214	0	0	56	73	0	0	5	110	14	55	136	14	0	0	7	16
1	1	4	174	2020-08-21	8		0	143	4939715	153	217	524	1075	25926	120	410	1485	140	120	167	220	140	5	142	220	41	113	449	54	0	0	95	198	0	0	52	69	0	0	6	114	16	42	125	18	0	0	5	14
1	1	4	175	2020-08-22	8		0	115	4939606	122	232	455	1004	26187	124	349	1353	109	140	125	179	119	4	101	179	33	104	429	44	0	0	91	186	0	0	48	65	0	0	8	116	8	28	114	11	0	0	6	12
1	1	4	176	2020-08-23	8		0	56	4939513	106	220	421	914	26428	128	319	1233	93	109	121	160	96	4	101	160	33	104	365	46	0	0	90	172	0	0	40	59	0	0	9	119	10	32	82	16	0	0	10	10
1	1	4	177	2020-08-24	8		0	10	4939414	112	181	416	826	26648	133	322	1148	99	93	132	140	91	5	108	140	34	97	319	42	0	0	90	159	0	0	30	55	0	0	9	124	12	25	85	7	0	0	7	4
1	1	4	178	2020-08-25	8		0	133	4939328	99	166	380	748	26876	133	286	1034	86	99	114	122	98	0	90	122	31	86	277	39	0	0	78	146	0	0	31	58	0	0	9	124	8	17	71	13	0	0	3	10
1	1	4	179	2020-08-26	8		0	274	4939252	89	153	341	688	27072	135	256	944	76	86	99	118	87	2	83	118	30	70	253	33	0	0	75	145	0	0	27	52	0	0	9	126	7	15	69	8	0	0	8	11
1	1	4	180	2020-08-27	8		0	278	4939197	68	135	315	641	27236	138	238	879	55	76	94	119	66	3	81	119	30	69	238	30	0	0	70	130	0	0	23	50	0	0	9	129	7	17	74	9	0	0	6	6
1	1	4	181	2020-08-28	8		0	149	4939144	66	108	280	588	27406	138	205	793	53	55	82	98	78	0	64	98	33	61	217	28	0	0	65	111	0	0	20	48	0	0	9	129	6	15	65	5	0	0	2	5
1	1	4	182	2020-08-29	8		0	94	4939084	73	91	244	524	27571	143	188	712	60	53	70	85	68	5	61	85	24	55	188	24	0	0	67	101	0	0	20	41	0	0	9	134	7	13	51	4	0	0	6	4
1	1	4	183	2020-08-30	8		0	135	4939040	57	96	198	499	27694	146	149	648	44	60	55	96	64	3	46	96	23	57	190	17	0	0	61	92	0	0	18	38	0	0	9	137	8	16	61	4	0	0	4	3
1	1	4	184	2020-08-31	8		0	154	4938994	59	89	178	452	27810	148	131	583	46	44	51	81	37	2	44	81	23	49	179	14	0	0	58	81	0	0	14	31	0	0	9	139	7	15	50	4	0	0	1	4
1	1	4	185	2020-09-01	8		0	81	4938956	51	77	164	404	27928	150	123	527	38	46	58	60	49	2	52	60	20	40	159	17	0	0	55	68	0	0	13	31	0	0	9	141	4	10	35	7	0	0	2	2
1	1	4	186	2020-09-02	8		0	77	4938918	51	71	146	357	28036	151	116	473	38	38	44	49	49	1	41	49	16	38	130	14	0	0	51	64	0	0	12	31	0	0	9	142	7	7	25	3	0	0	3	4
1	1	4	187	2020-09-03	8		0	127	4938888	43	68	145	308	28125	153	125	433	30	38	41	45	29	2	39	45	12	30	114	17	0	0	40	54	0	0	15	25	0	0	9	144	1	5	29	8	0	0	1	1
1	1	4	188	2020-09-04	8		0	63	4938863	38	56	133	273	28213	154	111	384	25	30	42	43	31	1	36	43	13	18	101	14	0	0	37	51	0	0	15	22	0	0	9	145	7	5	27	1	0	0	1	2
1	1	4	189	2020-09-05	8		0	64	4938813	63	53	108	257	28279	157	92	349	50	25	28	52	32	3	25	52	9	19	100	15	0	0	34	47	0	0	11	19	0	0	9	148	1	7	34	5	0	0	0	5
1	1	4	190	2020-09-06	8		0	62	4938783	43	69	92	233	28350	160	76	309	30	50	34	49	30	3	30	49	9	23	96	10	0	0	29	36	0	0	10	19	0	0	9	151	4	10	32	0	0	0	0	3
1	1	4	191	2020-09-07	8		0	73	4938769	27	68	90	209	28406	161	75	284	14	30	31	32	23	1	24	32	6	23	82	9	0	0	24	33	0	0	12	19	0	0	9	152	3	4	17	2	0	0	2	4
1	1	4	192	2020-09-08	8		0	51	4938754	28	35	104	195	28452	162	86	281	15	14	47	31	25	1	39	31	9	21	75	10	0	0	18	32	0	0	11	18	0	0	9	153	3	4	18	3	0	0	0	3
1	1	4	193	2020-09-09	8		0	68	4938732	35	26	96	180	28498	163	75	255	22	15	24	31	21	1	20	31	6	16	69	13	0	0	17	33	0	0	10	16	0	0	9	154	1	3	17	5	0	0	3	2
1	1	4	194	2020-09-10	8		0	36	4938713	32	29	85	150	28558	163	66	216	19	22	19	23	17	0	15	23	5	15	56	8	0	0	16	28	0	0	8	13	0	0	9	154	1	3	17	1	0	0	1	0
1	1	4	195	2020-09-11	8		0	37	4938697	29	39	63	140	28598	164	48	188	16	19	9	29	22	1	9	29	7	20	39	9	0	0	16	29	0	0	9	10	0	0	9	155	5	10	6	2	0	0	2	4
1	1	5	1	2020-03-01	1		0	0	4967730	0	0	0	0	0	0	0	0	0	0	0	0	0	0	0	0	0	0	0	0	0	0	0	0	0	0	0	0	0	0	0	0	0	0	0	0	0	0	0	0
1	1	5	2	2020-03-02	1		2	0	4967727	1	0	0	0	1	0	0	0	1	0	0	0	1	0	0	0	0	0	0	0	0	0	0	0	0	0	0	0	0	0	0	0	0	0	0	0	0	0	0	0
1	1	5	3	2020-03-03	1		0	0	4967726	1	1	0	0	1	0	0	0	1	1	0	0	0	0	0	0	0	0	0	0	0	0	0	0	0	0	0	0	0	0	0	0	0	0	0	0	0	0	0	0
1	1	5	4	2020-03-04	1		0	0	4967726	0	1	1	0	1	0	1	1	0	1	1	0	0	0	1	0	0	0	0	0	0	0	0	0	0	0	0	0	0	0	0	0	0	0	0	0	0	0	0	0
1	1	5	5	2020-03-05	1		1	0	4967724	1	0	1	0	2	0	1	1	1	0	1	0	1	0	1	0	0	0	0	0	0	0	0	0	0	0	0	0	0	0	0	0	0	0	0	0	0	0	0	0
1	1	5	6	2020-03-06	1		0	0	4967724	1	0	1	1	3	0	1	1	0	0	0	1	1	0	0	0	0	0	1	0	0	0	0	0	0	0	0	0	0	0	0	0	0	0	1	0	0	0	0	0
1	1	5	7	2020-03-07	1		1	0	4967723	1	0	1	1	3	0	1	1	0	0	0	0	0	0	0	0	0	0	1	0	0	0	0	0	0	0	0	0	0	0	0	0	0	0	0	0	0	0	0	0
1	1	5	8	2020-03-08	1		1	0	4967722	1	0	0	2	4	0	0	1	0	0	0	1	2	0	0	1	0	0	2	0	0	0	0	0	0	0	0	0	0	0	0	0	0	0	1	0	0	0	0	0
1	1	5	9	2020-03-09	1		2	0	4967719	2	0	0	3	5	0	0	2	1	0	0	2	2	0	0	2	0	1	1	1	0	0	0	0	0	0	0	0	0	0	0	0	0	1	0	1	0	0	0	0
1	1	5	10	2020-03-10	1		3	0	4967715	2	1	0	3	7	0	0	2	1	1	0	0	2	0	0	0	0	1	1	1	0	0	0	0	0	0	0	0	0	0	0	0	0	0	0	0	0	0	0	0
1	1	5	11	2020-03-11	1		1	1	4967713	2	1	1	2	9	0	1	2	1	1	1	0	1	0	1	0	0	1	1	0	0	0	0	0	0	0	0	0	0	0	0	0	0	0	0	0	0	0	0	0
1	1	5	12	2020-03-12	1		4	1	4967707	3	1	1	2	12	0	1	2	2	1	1	1	3	0	1	1	0	0	1	0	0	0	0	1	0	0	0	0	0	0	0	0	0	0	0	0	0	0	0	1
1	1	5	13	2020-03-13	1		9	1	4967695	4	2	1	1	19	0	1	2	3	2	1	0	6	0	1	0	0	0	0	0	0	0	0	1	0	0	0	0	0	0	0	0	0	0	0	0	0	0	0	0
1	1	5	14	2020-03-14	1		12	3	4967678	7	2	3	4	26	0	3	6	5	2	2	4	9	0	2	3	0	0	1	1	0	0	0	2	0	0	0	0	0	0	0	0	0	0	2	1	0	0	0	1
1	1	5	15	2020-03-15	1		4	1	4967671	6	4	4	8	26	0	4	11	3	4	2	4	4	0	2	4	0	0	4	1	0	0	0	3	0	0	0	0	0	0	0	0	0	0	3	0	0	0	0	1
1	1	5	16	2020-03-16	1		7	0	4967662	5	3	6	12	31	0	5	14	2	3	4	6	7	0	3	4	0	1	4	2	0	0	0	5	0	0	0	0	0	0	0	0	0	1	1	2	0	0	0	2
1	1	5	17	2020-03-17	1		13	4	4967641	12	1	9	15	37	0	7	17	8	1	3	4	7	0	2	2	0	1	5	3	0	0	0	6	0	0	0	0	0	0	0	0	0	0	2	1	0	0	0	1
1	1	5	18	2020-03-18	1		29	8	4967599	16	9	7	19	51	0	6	19	13	9	1	7	16	0	1	5	0	0	8	4	0	0	0	7	0	0	0	0	0	0	0	0	0	0	4	2	0	0	0	1
1	1	5	19	2020-03-19	1	Gatherings > 500 people outdoors cancelled & Gatherings > 100 people indoors cancelled & Overseas travellers must self isolate 14 days	23	8	4967562	20	10	11	46	64	0	11	27	14	10	9	34	15	0	9	6	0	0	7	4	0	0	0	12	0	0	0	0	0	0	0	0	0	0	1	1	0	0	0	5
1	1	5	20	2020-03-20	2		24	10	4967530	14	14	17	77	85	0	14	36	8	14	10	42	27	0	7	8	0	0	12	5	0	0	1	12	0	0	0	0	0	0	0	0	0	0	6	2	0	0	1	0
1	1	5	21	2020-03-21	2		32	10	4967491	14	7	27	117	103	0	21	50	7	7	14	56	25	0	9	10	0	1	15	10	0	0	2	13	0	0	0	0	0	0	0	0	0	1	5	6	0	0	1	1
1	1	5	22	2020-03-22	2		35	11	4967451	12	7	21	159	122	0	18	59	5	7	7	70	27	0	7	20	1	1	21	19	0	0	2	15	0	0	0	0	0	0	0	0	1	0	11	11	0	0	0	3
1	1	5	23	2020-03-23	2	National Restrictions: Pubs, hotels, clubs, restaurants and recreation facilities are closed.	51	22	4967394	14	4	20	211	157	0	19	68	6	4	7	83	42	0	7	13	1	0	25	23	0	0	2	20	0	0	0	0	0	0	0	0	0	0	7	5	0	0	0	6
1	1	5	24	2020-03-24	2	Shutdown of all non-essential activity across Victoria. There are only four reasons to be out: shopping for food and supplies, care and caregiving, exercise, and study or work	42	16	4967349	11	6	18	252	194	0	18	81	3	6	4	90	49	0	4	23	2	0	29	27	0	0	2	28	0	0	0	0	0	0	0	0	1	0	11	7	0	0	0	8
1	1	5	25	2020-03-25	3		51	16	4967290	15	4	15	296	228	0	15	92	8	4	6	100	44	0	6	24	3	1	32	31	0	0	4	36	0	0	0	1	0	0	0	0	1	1	9	9	0	0	2	10
1	1	5	26	2020-03-26	3		43	14	4967244	10	8	10	336	267	0	10	100	3	8	4	95	49	0	4	25	2	4	41	32	0	0	5	40	0	0	0	2	0	0	0	0	0	3	17	6	0	0	1	5
1	1	5	27	2020-03-27	3		34	20	4967206	10	4	12	358	294	0	11	119	4	4	8	88	39	0	7	32	2	5	51	33	0	0	7	46	0	0	0	2	0	0	0	0	0	2	17	9	0	0	2	8
1	1	5	28	2020-03-28	3		72	32	4967131	9	4	9	422	331	0	8	131	3	4	4	132	47	0	3	30	3	4	59	35	0	0	8	54	0	0	0	2	0	0	0	0	2	2	12	9	0	0	1	10
1	1	5	29	2020-03-29	3		49	28	4967080	8	3	9	450	391	0	8	129	2	3	4	99	52	0	4	18	4	2	55	36	0	0	9	59	0	0	0	2	0	0	0	0	1	0	9	10	0	0	1	5
1	1	5	30	2020-03-30	3		21	31	4967056	8	3	9	447	424	0	8	134	3	3	3	64	32	0	3	29	3	2	61	34	0	0	10	63	0	0	0	2	0	0	0	0	0	0	19	10	0	0	1	7
1	1	5	31	2020-03-31	3		42	48	4967014	5	3	8	466	460	0	7	144	0	3	3	100	38	0	3	31	2	2	58	44	0	0	14	65	0	0	0	3	0	0	0	0	0	1	12	18	0	0	4	6
1	1	5	32	2020-04-01	3		24	35	4966989	6	0	8	469	486	0	7	153	1	0	3	65	32	0	3	28	2	2	61	50	0	0	12	63	0	0	2	8	0	0	0	0	0	0	12	14	0	0	1	6
1	1	5	33	2020-04-02	3		26	38	4966960	8	1	3	458	521	0	2	142	3	1	0	59	23	0	0	18	1	1	55	50	0	0	12	67	0	0	2	8	0	0	0	0	0	0	10	10	0	0	0	6
1	1	5	34	2020-04-03	3		21	40	4966937	6	4	2	439	553	1	2	129	2	4	1	45	15	1	1	17	0	3	44	45	0	0	12	65	0	0	3	10	0	0	0	1	0	2	9	4	0	0	1	3
1	1	5	35	2020-04-04	3		11	10	4966926	4	2	5	408	587	1	3	121	0	2	4	36	16	0	2	19	0	2	41	35	0	0	11	65	0	0	3	11	0	0	0	1	0	1	11	4	0	0	0	8
1	1	5	36	2020-04-05	3		6	20	4966920	2	2	5	373	612	2	3	114	0	2	2	28	13	1	2	15	0	1	38	36	0	0	10	63	0	0	3	11	0	0	0	2	0	0	6	9	0	0	0	6
1	1	5	37	2020-04-06	3		5	20	4966914	3	0	6	336	635	2	4	117	1	0	2	29	17	0	2	15	0	1	36	38	0	0	10	60	0	0	3	11	0	0	0	2	0	0	8	9	0	0	1	1
1	1	5	38	2020-04-07	3		16	16	4966898	2	1	2	311	658	3	2	111	0	1	0	34	10	1	0	14	0	2	36	28	0	0	9	59	0	0	3	11	0	0	0	3	0	2	8	2	0	0	0	3
1	1	5	39	2020-04-08	3		11	13	4966887	2	0	1	267	695	3	1	88	0	0	1	25	7	0	1	10	0	2	29	16	0	0	7	53	0	0	3	11	0	0	0	3	0	0	4	3	0	0	0	4
1	1	5	40	2020-04-09	3		5	9	4966880	4	0	1	240	716	3	1	79	2	0	0	15	9	0	0	6	0	1	28	14	0	0	3	52	0	0	2	11	0	0	0	3	0	0	4	1	0	0	0	3
1	1	5	41	2020-04-10	3		3	8	4966877	2	2	0	199	739	4	0	70	0	2	0	11	8	1	0	4	0	1	19	15	0	0	3	49	0	0	0	10	0	0	0	4	0	0	1	4	0	0	0	1
1	1	5	42	2020-04-11	3		11	12	4966866	2	0	2	175	752	4	2	66	0	0	2	19	6	0	2	5	0	0	17	18	0	0	3	44	0	0	0	9	0	0	0	4	0	0	1	3	0	0	0	2
1	1	5	43	2020-04-12	3		4	2	4966862	2	0	1	149	778	4	1	53	0	0	0	11	7	0	0	5	0	0	11	15	0	0	2	35	0	0	0	10	0	0	0	4	0	0	0	4	0	0	0	2
1	1	5	44	2020-04-13	3		8	0	4966854	2	0	1	119	800	4	1	47	0	0	0	18	8	0	0	7	0	0	4	15	0	0	1	25	0	0	0	14	0	0	0	4	0	0	2	4	0	0	0	1
1	1	5	45	2020-04-14	3		5	4	4966848	3	0	1	111	805	4	1	44	1	0	0	9	2	0	0	2	0	0	5	12	0	0	2	24	0	0	0	14	0	0	0	4	0	0	1	1	0	0	1	0
1	1	5	46	2020-04-15	3		2	2	4966846	2	1	0	99	816	4	0	40	0	1	0	9	6	0	0	5	0	0	7	10	0	0	2	18	0	0	0	15	0	0	0	4	0	1	3	1	0	0	0	1
1	1	5	47	2020-04-16	3		1	4	4966845	2	0	1	84	825	5	0	38	0	0	1	7	4	1	0	5	0	0	9	9	0	0	2	14	0	0	0	14	0	0	0	5	0	0	4	2	0	0	0	0
1	1	5	48	2020-04-17	3		3	4	4966842	2	0	0	75	833	6	0	35	0	0	0	10	4	1	0	6	0	0	11	5	0	0	2	12	0	0	0	13	0	0	0	6	0	0	4	1	0	0	1	0
1	1	5	49	2020-04-18	3		9	5	4966833	2	0	0	73	845	7	0	28	0	0	0	14	4	1	0	1	0	0	10	4	0	0	2	9	0	0	0	10	0	0	0	7	0	0	0	1	0	0	0	0
1	1	5	50	2020-04-19	3		5	9	4966827	2	1	0	68	850	7	0	27	1	1	0	11	4	0	0	4	0	0	8	6	0	0	2	7	0	0	0	12	0	0	0	7	0	0	0	4	0	0	0	1
1	1	5	51	2020-04-20	3		0	1	4966827	1	1	1	59	858	7	1	22	0	1	1	0	2	0	1	0	0	0	6	5	0	0	2	5	0	0	0	11	0	0	0	7	0	0	0	0	0	0	0	0
1	1	5	52	2020-04-21	3		2	3	4966825	1	0	2	50	870	7	2	17	0	0	1	4	4	0	1	0	0	0	2	5	0	0	2	3	0	0	0	10	0	0	0	7	0	0	0	1	0	0	0	0
1	1	5	53	2020-04-22	3		1	0	4966824	1	0	2	46	870	7	2	17	0	0	0	6	0	0	0	3	0	0	4	5	0	0	2	5	0	0	0	8	0	0	0	7	0	0	3	0	0	0	0	2
1	1	5	54	2020-04-23	3		0	1	4966824	1	0	0	41	873	7	0	16	0	0	0	3	1	0	0	3	0	0	5	4	0	0	2	5	0	0	0	7	0	0	0	7	0	0	2	0	0	0	0	1
1	1	5	55	2020-04-24	3		1	4	4966823	1	0	0	36	876	7	0	14	0	0	0	2	0	0	0	1	0	0	5	3	0	0	2	5	0	0	0	5	0	0	0	7	0	0	1	0	0	0	0	0
1	1	5	56	2020-04-25	3		0	3	4966823	0	1	0	32	880	7	0	11	0	1	0	0	1	0	0	0	0	0	4	2	0	0	2	5	0	0	0	3	0	0	0	7	0	0	0	0	0	0	0	0
1	1	5	57	2020-04-26	3		1	2	4966822	0	0	1	26	882	8	0	10	0	0	1	4	0	1	0	1	0	0	5	1	0	0	2	5	0	0	0	2	0	0	0	8	0	0	2	0	0	0	0	1
1	1	5	58	2020-04-27	3		0	1	4966822	0	0	1	23	883	9	0	10	0	0	0	1	0	1	0	1	0	0	5	0	0	0	2	5	0	0	0	2	0	0	0	9	0	0	1	0	0	0	0	0
1	1	5	59	2020-04-28	3		0	3	4966822	0	0	0	18	888	9	0	7	0	0	0	0	1	0	0	0	0	0	3	0	0	0	1	4	0	0	1	1	0	0	0	9	0	0	0	0	0	0	0	0
1	1	5	60	2020-04-29	3		1	2	4966821	0	0	0	16	893	9	0	4	0	0	0	2	2	0	0	0	0	0	2	0	0	0	0	4	0	0	1	0	0	0	0	9	0	0	0	0	0	0	0	0
1	1	5	61	2020-04-30	3		2	5	4966819	0	0	0	16	895	9	0	4	0	0	0	3	1	0	0	0	0	0	2	0	0	0	0	2	0	0	1	1	0	0	0	9	0	0	0	0	0	0	0	0
1	1	5	62	2020-05-01	3		4	1	4966815	0	0	0	16	896	9	0	5	0	0	0	7	2	0	0	1	0	0	3	0	0	0	0	2	0	0	1	1	0	0	0	9	0	0	1	0	0	0	0	0
1	1	5	63	2020-05-02	3		1	9	4966814	0	0	0	16	897	9	0	5	0	0	0	2	1	0	0	0	0	0	3	0	0	0	0	2	0	0	1	1	0	0	0	9	0	0	0	0	0	0	0	0
1	1	5	64	2020-05-03	3		1	10	4966813	0	0	0	17	899	9	0	5	0	0	0	2	2	0	0	0	0	0	3	0	0	0	0	2	0	0	1	1	0	0	0	9	0	0	0	0	0	0	0	0
1	1	5	65	2020-05-04	3		2	19	4966811	0	0	0	15	902	9	0	5	0	0	0	3	1	0	0	1	0	0	1	1	0	0	0	0	0	0	1	2	0	0	0	9	0	0	0	1	0	0	0	0
1	1	5	66	2020-05-05	3		1	13	4966810	0	0	0	14	904	9	0	4	0	0	0	3	1	0	0	1	0	0	1	1	0	0	1	0	0	0	0	2	0	0	0	9	0	0	1	0	0	0	1	0
1	1	5	67	2020-05-06	3		8	8	4966802	0	0	0	22	909	9	0	4	0	0	0	12	5	0	0	0	0	0	1	1	0	0	1	0	0	0	0	2	0	0	0	9	0	0	0	0	0	0	0	0
1	1	5	68	2020-05-07	3		0	15	4966802	0	0	0	21	909	9	0	5	0	0	0	2	1	0	0	2	0	0	2	2	0	0	1	0	0	0	0	1	0	0	0	9	0	0	1	1	0	0	0	0
1	1	5	69	2020-05-08	3		0	13	4966802	0	0	0	20	910	9	0	4	0	0	0	0	0	0	0	0	0	0	2	1	0	0	1	0	0	0	0	1	0	0	0	9	0	0	0	0	0	0	0	0
1	1	5	70	2020-05-09	3		1	12	4966801	0	0	0	20	912	9	0	4	0	0	0	4	2	0	0	1	0	0	3	1	0	0	1	1	0	0	0	1	0	0	0	9	0	0	2	0	0	0	0	1
1	1	5	71	2020-05-10	3		3	5	4966798	0	0	0	22	912	9	0	4	0	0	0	4	0	0	0	1	0	0	4	0	0	0	1	1	0	0	0	1	0	0	0	9	0	0	1	0	0	0	0	0
1	1	5	72	2020-05-11	3	Lifting of restrictions 1: Visiting friends and family allowed with a maximum gathering of up to ten outdoors and having up to five visitors in a home. Limiting of visits to family and friends.	4	1	4966794	0	0	0	24	917	9	0	2	0	0	0	7	3	0	0	0	0	0	4	0	0	0	0	1	0	0	0	0	0	0	0	9	0	0	0	0	0	0	0	0
1	1	5	73	2020-05-12	4		0	16	4966794	0	0	0	21	920	9	0	1	0	0	0	1	1	0	0	0	0	0	2	1	0	0	0	1	0	0	0	0	0	0	0	9	0	0	0	1	0	0	0	0
1	1	5	74	2020-05-13	4		2	5	4966792	0	0	0	22	919	9	0	3	0	0	0	5	1	0	0	2	0	0	2	2	0	0	0	2	0	0	0	0	0	0	0	9	0	0	0	1	0	0	0	1
1	1	5	75	2020-05-14	4		3	6	4966789	0	0	0	22	920	9	0	4	0	0	0	6	2	0	0	2	0	0	1	3	0	0	0	4	0	0	0	0	0	0	0	9	0	0	0	1	0	0	0	2
1	1	5	76	2020-05-15	4		7	12	4966782	0	0	0	27	922	9	0	4	0	0	0	8	1	0	0	0	0	0	0	3	0	0	0	4	0	0	0	0	0	0	0	9	0	0	0	0	0	0	0	0
1	1	5	77	2020-05-16	4		7	6	4966775	0	0	0	31	928	9	0	4	0	0	0	10	5	0	0	1	0	0	0	2	0	0	0	4	0	0	0	0	0	0	0	9	0	0	0	1	0	0	0	0
1	1	5	78	2020-05-17	4		3	2	4966772	0	0	0	34	930	9	0	4	0	0	0	5	2	0	0	0	0	0	1	2	0	0	0	5	0	0	0	0	0	0	0	9	0	0	1	0	0	0	0	1
1	1	5	79	2020-05-18	4		2	4	4966770	0	0	0	35	934	9	0	7	0	0	0	8	7	0	0	4	0	0	4	3	0	0	0	5	0	0	0	0	0	0	0	9	0	0	3	2	0	0	0	0
1	1	5	80	2020-05-19	4		1	5	4966769	0	0	0	30	938	9	0	7	0	0	0	3	3	0	0	1	0	0	4	4	0	0	0	4	0	0	0	0	0	0	0	9	0	0	0	2	0	0	0	0
1	1	5	81	2020-05-20	4		0	5	4966769	0	0	0	29	937	9	0	10	0	0	0	4	2	0	0	4	0	0	5	5	0	0	0	5	0	0	0	0	0	0	0	9	0	0	1	2	0	0	0	1
1	1	5	82	2020-05-21	4		0	5	4966769	0	0	0	26	937	9	0	11	0	0	0	3	0	0	0	3	0	0	4	7	0	0	0	4	0	0	0	0	0	0	0	9	0	0	1	2	0	0	0	0
1	1	5	83	2020-05-22	4		3	7	4966766	0	0	0	29	935	9	0	13	0	0	0	5	0	0	0	2	0	0	4	7	0	0	0	6	0	0	0	0	0	0	0	9	0	0	0	0	0	0	0	2
1	1	5	84	2020-05-23	4		3	6	4966763	0	0	0	25	943	9	0	8	0	0	0	5	2	0	0	1	0	0	2	4	0	0	0	4	0	0	0	1	0	0	0	9	0	0	1	0	0	0	0	0
1	1	5	85	2020-05-24	4		0	2	4966763	0	0	0	20	947	9	0	6	0	0	0	0	2	0	0	0	0	0	1	3	0	0	0	4	0	0	0	1	0	0	0	9	0	0	0	0	0	0	0	0
1	1	5	86	2020-05-25	4	Lifting of Restrictions 2: Publicly accessible playgrounds, skateparks and outdoor communal gym equipment to operate. Proposed plan for restaurants and cafes to be able to resume dine-in service: From 1 June with up to 20 patrons per enclosed space. From 22 June with up to 50 patrons per enclosed space. With up to 100 patrons per enclosed space during the second half of July.	2	0	4966761	0	0	0	17	948	9	0	7	0	0	0	3	0	0	0	2	0	0	1	2	0	0	0	5	0	0	0	1	0	0	0	9	0	0	0	2	0	0	0	1
1	1	5	87	2020-05-26	5		3	2	4966755	3	0	0	16	948	9	0	7	3	0	0	1	0	0	0	0	0	0	1	3	0	0	0	5	0	0	0	1	0	0	0	9	0	0	0	1	0	0	0	0
1	1	5	88	2020-05-27	5		2	5	4966744	9	3	0	16	950	9	0	7	9	3	0	0	2	0	0	0	0	0	1	3	0	0	0	5	0	0	0	1	0	0	0	9	0	0	0	0	0	0	0	0
1	1	5	89	2020-05-28	5		3	7	4966739	3	11	0	14	953	9	0	7	2	8	0	2	3	0	0	2	0	0	1	3	0	0	0	5	0	0	0	1	0	0	0	9	0	0	1	1	0	0	0	0
1	1	5	90	2020-05-29	5		3	3	4966728	9	9	4	15	954	9	4	13	8	2	4	3	3	0	4	2	0	0	4	3	0	0	0	4	0	0	0	2	0	0	0	9	0	0	3	0	0	0	0	0
1	1	5	91	2020-05-30	5		2	6	4966716	11	10	11	12	959	9	11	17	10	8	7	1	1	0	7	0	0	0	2	3	0	0	0	4	0	0	0	1	0	0	0	9	0	0	0	1	0	0	0	0
1	1	5	92	2020-05-31	5		3	5	4966705	9	17	12	8	966	9	12	16	8	10	3	0	4	0	3	0	0	0	1	2	0	0	0	2	0	0	0	2	0	0	0	9	0	0	0	0	0	0	0	0
1	1	5	93	2020-06-01	5		1	3	4966693	11	17	19	12	966	9	16	23	11	9	9	5	2	0	6	4	0	0	3	3	0	0	0	3	0	0	0	2	0	0	0	9	0	0	3	1	0	0	0	1
1	1	5	94	2020-06-02	5		0	9	4966685	8	18	26	15	969	9	21	31	8	11	10	6	3	0	8	5	1	0	7	2	0	0	0	2	0	0	0	2	0	0	0	9	1	0	4	1	0	0	0	0
1	1	5	95	2020-06-03	5		7	0	4966664	14	14	29	19	978	9	24	37	14	8	12	8	10	0	10	7	1	2	7	3	0	0	0	2	0	0	0	3	0	0	0	9	0	3	3	1	0	0	0	1
1	1	5	96	2020-06-04	5		6	2	4966640	18	19	34	23	979	9	28	46	18	14	9	6	3	0	7	6	1	3	11	2	0	0	0	2	0	0	0	3	0	0	0	9	0	1	5	0	0	0	0	0
1	1	5	97	2020-06-05	5		2	1	4966607	31	28	31	26	989	9	24	45	31	18	9	8	6	0	6	7	3	4	12	3	0	0	0	2	0	0	0	2	0	0	0	9	2	2	3	1	0	0	0	0
1	1	5	98	2020-06-06	5		0	1	4966569	38	41	40	32	995	9	33	62	38	31	18	12	6	0	17	12	3	6	19	1	0	0	0	2	0	0	0	1	0	0	0	9	0	2	10	0	0	0	0	0
1	1	5	99	2020-06-07	5		3	1	4966535	31	62	43	38	1006	9	35	69	31	38	17	12	11	0	15	11	3	5	21	3	0	0	1	4	0	0	0	1	0	0	0	9	1	0	6	2	0	0	1	2
1	1	5	100	2020-06-08	5		1	1	4966497	37	63	61	40	1018	9	48	85	37	31	30	13	8	0	24	13	4	5	21	3	0	0	1	5	0	0	0	1	0	0	0	9	1	1	9	1	0	0	0	1
1	1	5	101	2020-06-09	5		0	0	4966464	33	63	85	43	1030	9	70	108	33	37	37	11	8	0	31	9	2	3	24	5	0	0	3	5	0	0	0	1	0	0	0	9	0	0	7	2	0	0	2	0
1	1	5	102	2020-06-10	5		0	4	4966433	31	55	93	52	1055	9	75	123	31	33	41	14	22	0	34	14	3	5	28	7	0	0	3	5	0	0	0	1	0	0	0	9	1	2	9	2	0	0	0	0
1	1	5	103	2020-06-11	5		2	5	4966399	32	57	95	67	1070	9	77	138	32	31	29	24	18	0	26	22	3	6	38	8	0	0	5	5	0	0	0	2	0	0	0	9	1	4	14	2	0	0	2	1
1	1	5	104	2020-06-12	5		2	3	4966331	66	54	100	74	1095	9	79	147	66	32	35	28	18	0	30	28	1	13	36	8	0	0	5	9	0	0	0	2	0	0	0	9	0	9	12	2	0	0	0	5
1	1	5	105	2020-06-13	5		6	2	4966252	73	91	100	85	1120	9	73	146	73	66	29	34	19	0	20	27	2	14	34	10	0	0	7	10	0	0	0	2	0	0	0	9	3	2	15	3	0	0	2	2
1	1	5	106	2020-06-14	5		3	7	4966194	55	124	105	93	1154	9	77	156	55	73	40	32	23	0	32	29	1	16	34	10	0	0	9	12	0	0	0	2	0	0	0	9	0	8	14	3	0	0	2	2
1	1	5	107	2020-06-15	5		1	11	4966138	55	105	144	96	1188	9	111	193	55	55	74	24	29	0	61	23	1	17	33	9	0	0	13	12	0	0	0	2	0	0	0	9	1	4	11	3	0	0	4	0
1	1	5	108	2020-06-16	5		3	8	4966070	65	99	160	118	1215	9	123	225	65	55	61	37	34	0	50	33	4	18	44	11	0	0	14	14	0	0	0	1	0	0	0	9	3	4	21	2	0	0	1	2
1	1	5	109	2020-06-17	5		15	5	4965978	77	102	179	133	1263	9	137	243	77	65	62	56	37	0	52	35	6	13	49	11	0	0	14	14	0	0	1	1	0	0	0	9	3	3	21	5	0	0	1	2
1	1	5	110	2020-06-18	5		7	11	4965878	93	127	177	147	1314	9	135	252	93	77	52	53	38	0	43	42	5	14	56	10	0	0	15	17	0	0	1	0	0	0	0	9	1	6	27	5	0	0	1	3
1	1	5	111	2020-06-19	5		1	12	4965762	115	155	169	172	1364	9	123	266	115	93	65	58	52	0	49	55	7	19	69	16	0	0	16	18	0	0	1	0	0	0	0	9	4	11	31	8	0	0	2	1
1	1	5	112	2020-06-20	5		2	23	4965610	150	184	204	188	1400	9	156	316	150	115	86	57	32	0	74	52	9	21	78	19	0	0	13	22	0	0	3	1	0	0	0	9	5	5	31	8	0	0	0	6
1	1	5	113	2020-06-21	5		3	14	4965474	134	229	243	206	1450	9	192	367	133	149	104	57	37	0	88	51	10	26	89	17	0	0	13	25	0	0	3	1	0	0	0	9	2	8	35	4	0	0	1	4
1	1	5	114	2020-06-22	5		4	9	4965330	141	244	307	217	1493	9	239	425	140	133	118	52	37	0	95	46	11	28	93	17	0	0	13	31	0	0	3	1	0	0	0	9	5	10	20	6	0	0	1	6
1	1	5	115	2020-06-23	5		2	16	4965215	114	241	350	223	1593	9	274	464	113	140	143	66	80	0	121	60	9	29	96	16	0	0	14	33	0	0	4	2	0	0	0	9	0	7	40	9	0	0	2	4
1	1	5	116	2020-06-24	5		1	17	4965076	139	218	383	245	1677	9	295	506	138	113	136	79	68	0	112	77	13	31	107	15	0	0	15	35	0	0	4	5	0	0	0	9	7	12	45	5	0	0	2	7
1	1	5	117	2020-06-25	5		10	23	4964921	146	222	395	307	1745	9	305	573	145	138	134	122	66	0	114	111	17	43	139	16	0	0	18	39	0	0	3	5	0	0	0	9	8	23	64	7	0	0	3	6
1	1	5	118	2020-06-26	5		8	20	4964691	224	253	388	348	1834	9	306	610	222	144	113	112	85	0	94	101	22	46	155	21	0	0	20	45	0	0	3	5	0	0	0	9	7	12	63	9	0	0	5	6
1	1	5	119	2020-06-27	5		1	40	4964401	292	322	407	363	1955	9	324	644	289	221	152	98	87	0	132	97	22	49	165	17	0	0	21	48	0	0	3	5	0	0	0	9	4	15	59	11	0	0	3	5
1	1	5	120	2020-06-28	5		0	47	4964188	219	443	442	411	2036	9	355	729	213	286	165	128	80	0	140	125	25	57	192	21	0	0	25	59	0	0	2	5	0	0	0	9	6	18	78	10	0	0	5	11
1	1	5	121	2020-06-29	5		1	67	4963982	213	426	527	425	2161	10	422	819	205	211	228	105	97	1	192	102	25	53	206	25	0	0	27	61	0	0	4	7	0	0	0	10	7	13	63	12	0	0	4	5
1	1	5	122	2020-06-30	5		0	61	4963768	222	369	621	455	2293	10	503	937	214	205	262	129	108	0	224	128	23	53	236	31	0	0	27	65	0	0	3	6	0	0	0	10	7	13	94	9	0	0	1	5
1	1	5	123	2020-07-01	5	A number of Victorian postcodes will return to Stage 3 Stay at Home restrictions. This decision was made in response to increasing evidence of significant community transmission of coronavirus (COVID-19) in specified postcodes only. This was not modelled.	6	70	4963525	245	360	670	481	2445	11	551	1009	237	214	223	139	115	1	197	130	21	59	242	32	0	0	31	71	0	0	4	9	0	0	0	11	5	23	76	10	0	0	5	12
1	1	5	124	2020-07-02	5		3	70	4963264	267	393	652	535	2617	12	519	1030	258	236	203	175	143	1	157	170	19	66	273	37	0	0	37	74	0	0	5	10	0	0	0	12	7	27	107	11	0	0	8	10
1	1	5	125	2020-07-03	5		7	55	4962838	428	431	654	592	2786	12	519	1084	419	258	220	193	141	0	190	185	24	69	306	34	0	0	41	84	0	0	4	8	0	0	0	12	11	23	119	13	0	0	6	13
1	1	5	126	2020-07-04	5		0	99	4962317	531	625	645	637	2972	14	504	1118	521	418	224	188	156	2	181	186	25	66	331	43	0	1	50	89	0	0	4	9	0	0	0	14	8	19	123	16	0	1	10	11
1	1	5	127	2020-07-05	5		2	66	4961926	401	843	730	661	3167	14	575	1213	389	519	301	185	142	0	252	182	26	63	351	39	0	1	56	90	0	0	6	11	0	0	0	14	6	22	124	12	0	0	9	10
1	1	5	128	2020-07-06	5		0	98	4961501	439	772	969	678	3365	15	782	1441	425	387	458	176	145	1	396	174	30	64	350	48	0	1	59	98	0	0	5	11	0	0	0	15	10	20	109	18	0	0	6	13
1	1	5	129	2020-07-07	5		1	167	4961037	478	710	1166	699	3633	15	945	1625	463	424	486	200	207	0	413	199	25	65	362	54	0	1	58	103	0	0	8	10	0	0	0	15	10	22	127	19	0	0	5	16
1	1	5	130	2020-07-08	5	Metropolitan Melbourne and Mitchell Shire will return to Stage 3 Stay at Home restrictions from Wednesday 9 July 2020. This decision was made in response to a significant increase in community transmission of coronavirus (COVID-19) in these areas.	1	121	4960541	511	771	1229	760	3909	16	994	1735	495	462	401	254	219	1	346	251	25	71	399	58	0	1	62	116	0	0	9	7	0	0	0	16	11	27	169	20	0	0	9	17
1	1	5	131	2020-07-09	6		0	149	4960074	483	854	1242	855	4210	18	1000	1840	467	495	412	287	268	2	347	286	28	98	439	69	0	1	72	125	0	0	10	6	0	0	0	18	16	51	159	30	0	0	14	17
1	1	5	132	2020-07-10	6		0	143	4959476	615	826	1290	1005	4506	18	1026	2018	598	466	494	378	281	0	417	378	41	134	517	79	0	1	80	132	0	0	9	6	0	0	0	18	22	75	227	28	0	0	11	15
1	1	5	133	2020-07-11	6		0	289	4958808	685	950	1351	1082	4841	18	1067	2138	668	598	474	346	266	0	393	346	54	138	567	70	0	0	86	148	0	0	8	6	0	0	0	18	22	57	213	21	0	0	8	25
1	1	5	134	2020-07-12	6		0	256	4958296	529	1127	1374	1187	5204	18	1092	2269	512	668	491	373	323	0	421	373	53	136	634	81	0	0	89	170	0	0	10	9	0	0	0	18	15	42	246	26	0	0	12	32
1	1	5	135	2020-07-13	6		0	168	4957754	559	1012	1572	1224	5596	18	1252	2466	542	512	627	370	278	0	526	370	53	132	661	76	0	0	91	181	0	0	12	12	0	0	0	18	18	36	246	39	0	0	9	22
1	1	5	136	2020-07-14	6		0	248	4957218	553	923	1705	1296	6019	19	1371	2660	536	542	631	413	318	1	546	413	50	148	699	79	0	0	102	190	0	0	12	11	0	0	1	18	13	47	276	38	0	0	17	22
1	1	5	137	2020-07-15	6		0	221	4956681	556	951	1678	1367	6477	21	1347	2710	537	534	506	409	355	2	436	409	51	161	726	73	0	0	117	212	0	0	15	10	0	0	1	20	17	60	253	28	0	0	21	30
1	1	5	138	2020-07-16	6		0	295	4956160	540	929	1639	1502	6938	22	1300	2799	521	537	559	492	375	1	474	492	55	184	797	83	0	0	126	228	0	0	15	13	0	0	1	21	22	80	302	42	0	0	14	32
1	1	5	139	2020-07-17	6		0	380	4955438	743	924	1609	1579	7414	23	1278	2855	722	519	524	455	366	1	443	455	52	210	816	93	0	0	138	238	0	0	17	14	0	0	2	21	19	76	273	43	0	0	20	24
1	1	5	140	2020-07-18	6		0	211	4954606	853	1092	1638	1690	7828	23	1294	2983	832	722	554	487	330	0	474	487	57	227	846	109	0	0	153	260	0	0	20	16	0	0	2	21	26	82	275	43	0	0	26	35
1	1	5	141	2020-07-19	6		0	338	4953948	679	1353	1660	1738	8327	25	1295	3033	658	832	571	488	352	2	485	488	65	217	862	112	0	0	168	271	0	0	21	22	0	0	2	23	25	69	294	45	0	0	21	34
1	1	5	142	2020-07-20	6		0	264	4953250	720	1287	1848	1780	8820	25	1468	3248	698	657	723	456	348	0	610	456	65	226	857	123	0	0	176	285	0	0	21	25	0	0	2	23	19	60	280	48	0	0	22	27
1	1	5	143	2020-07-21	6		0	327	4952560	710	1206	2060	1785	9382	27	1642	3427	690	700	781	449	365	2	659	449	66	214	858	117	0	0	184	297	0	0	19	30	0	0	3	24	20	58	281	39	0	0	18	33
1	1	5	144	2020-07-22	6	People living in metropolitan Melbourne or Mitchell Shire must wear a face covering when leaving home.	0	438	4951904	679	1207	2095	1821	9997	27	1648	3469	656	687	686	503	428	0	565	503	70	211	860	128	0	0	184	307	0	0	21	39	0	0	3	24	30	70	303	48	0	0	15	37
1	1	5	145	2020-07-23	7		0	378	4951215	713	1182	2055	1905	10632	28	1614	3519	689	655	680	546	468	1	558	546	87	217	892	143	0	0	186	305	0	0	23	50	0	0	3	25	39	88	326	50	0	0	16	27
1	1	5	146	2020-07-24	7		0	289	4950335	903	1176	2101	1991	11194	30	1638	3629	880	690	696	559	407	2	585	559	93	234	946	132	0	0	187	312	0	0	29	57	0	0	3	27	35	86	341	42	0	0	17	38
1	1	5	147	2020-07-25	7		0	336	4949378	980	1382	2033	2102	11824	31	1581	3683	957	880	674	593	489	1	562	593	102	253	1002	145	0	0	190	322	0	0	28	60	0	0	3	28	32	87	351	56	0	0	24	43
1	1	5	148	2020-07-26	7		0	410	4948638	763	1623	2064	2143	12468	31	1599	3742	740	957	716	577	447	0	608	577	107	247	1019	143	0	0	205	324	0	0	28	69	0	0	3	28	33	75	364	45	0	0	27	33
1	1	5	149	2020-07-27	7		0	497	4947906	754	1465	2282	2194	13097	32	1783	3977	732	741	899	579	437	1	758	579	94	252	1052	138	0	0	217	341	0	0	31	67	0	0	4	28	24	94	355	41	0	0	30	35
1	1	5	150	2020-07-28	7		0	360	4947157	770	1274	2504	2188	13804	33	1982	4170	749	733	924	564	477	1	786	564	92	241	1061	133	0	0	216	342	0	0	32	66	0	0	4	29	26	73	369	40	0	0	21	35
1	1	5	151	2020-07-29	7		0	274	4946431	749	1304	2395	2270	14543	38	1885	4155	726	747	717	652	554	5	616	652	104	240	1115	131	0	0	222	353	0	0	32	69	0	0	5	33	39	95	402	53	0	0	24	39
1	1	5	152	2020-07-30	7		0	630	4945736	717	1282	2324	2399	15230	42	1819	4218	695	727	749	706	521	4	620	706	110	280	1157	152	0	0	235	359	0	0	36	68	0	0	5	37	39	117	425	57	0	0	39	29
1	1	5	153	2020-07-31	7	People living in one of the Restricted Areas only have 4 reasons to leave home: Shopping for food and supplies, Medical care and caregiving, Exercise and recreation, Study and work. A number of businesses and facilities in areas under Stay at Home restrictions will be required to close, including beauty and personal care services, cultural and entertainment venues and community facilities. Cafes …	0	556	4944733	1025	1231	2265	2442	15989	45	1754	4196	1003	695	746	693	516	3	627	693	110	297	1161	149	0	0	236	388	0	0	36	61	0	0	5	40	47	115	405	53	0	0	18	55
1	1	5	154	2020-08-01	8		0	369	4944015	741	1513	2253	2463	16694	51	1741	4204	718	1002	720	666	463	6	608	666	103	309	1160	159	0	0	251	384	0	0	35	54	0	0	5	46	40	115	384	58	0	0	29	40
1	1	5	155	2020-08-02	8		0	604	4943376	662	1500	2195	2480	17457	60	1711	4191	639	718	731	677	529	9	620	677	85	301	1176	167	0	0	264	397	0	0	36	50	0	0	6	54	29	98	414	54	0	0	32	50
1	1	5	156	2020-08-03	8		0	355	4942786	613	1191	2400	2534	18142	64	1864	4398	590	639	948	635	467	4	787	635	99	291	1217	180	0	0	268	389	0	0	35	54	0	0	6	58	33	88	405	51	0	0	22	36
1	1	5	157	2020-08-04	8		0	406	4942276	532	1094	2343	2535	18885	65	1816	4351	510	591	688	610	499	1	569	610	83	282	1232	181	0	1	258	408	0	0	33	53	0	0	6	59	21	77	390	57	0	1	16	48
1	1	5	158	2020-08-05	8		0	687	4941818	479	956	2149	2528	19732	68	1678	4206	458	511	649	673	551	3	566	673	91	270	1216	186	0	2	259	408	0	0	31	62	0	0	6	62	43	88	421	59	0	1	21	40
1	1	5	159	2020-08-06	8		0	440	4941403	435	852	1927	2626	20416	71	1504	4130	415	459	563	683	490	3	490	683	109	302	1287	159	0	2	255	403	0	0	38	69	0	0	6	65	40	118	430	39	0	0	21	35
1	1	5	160	2020-08-07	8		0	420	4940946	477	771	1742	2557	21163	74	1364	3921	457	415	496	595	444	3	429	595	106	303	1233	138	0	2	251	406	0	0	45	72	0	0	6	68	39	101	360	41	0	0	22	32
1	1	5	161	2020-08-08	8		0	443	4940465	501	787	1583	2493	21826	75	1223	3716	481	457	441	567	384	1	368	567	106	317	1159	138	0	2	239	397	0	0	52	79	0	0	6	69	38	123	316	38	0	0	23	29
1	1	5	162	2020-08-09	8		0	369	4940135	350	823	1464	2412	22467	79	1117	3529	330	481	445	538	362	4	376	538	105	313	1099	135	0	2	222	393	0	0	59	82	0	0	6	73	28	97	324	43	0	0	12	34
1	1	5	163	2020-08-10	8		0	304	4939812	343	692	1401	2282	23120	80	1070	3352	323	330	461	462	330	1	388	462	106	289	1030	120	0	2	215	369	0	0	67	79	0	0	6	74	37	74	284	28	0	0	15	24
1	1	5	164	2020-08-11	8		0	316	4939511	320	567	1362	2164	23722	84	1055	3219	301	324	449	424	325	4	387	424	103	286	947	108	0	2	207	361	0	0	65	80	0	0	6	78	20	70	269	27	0	0	13	25
1	1	5	165	2020-08-12	8		0	392	4939262	269	545	1221	2002	24342	89	957	2959	249	300	322	389	304	5	273	389	90	251	879	98	0	3	190	332	0	0	69	85	0	0	7	82	24	59	233	34	0	1	13	25
1	1	5	166	2020-08-13	8		0	250	4939035	246	466	1079	1934	24876	94	860	2794	227	250	329	437	294	5	290	437	85	238	844	104	0	3	184	317	0	0	63	93	0	0	7	87	21	77	260	32	0	0	17	30
1	1	5	167	2020-08-14	8		0	355	4938782	271	417	987	1794	25382	97	782	2576	253	228	277	364	224	3	236	364	84	217	756	93	0	2	176	305	0	0	57	101	0	0	7	90	19	72	216	24	0	0	13	20
1	1	5	168	2020-08-15	8		0	296	4938556	244	425	881	1680	25844	100	693	2373	226	253	245	324	220	3	205	324	72	197	709	91	0	1	165	292	0	0	52	100	0	0	9	91	19	56	182	26	0	0	11	30
1	1	5	169	2020-08-16	8		0	253	4938395	178	421	781	1538	26316	101	601	2139	161	227	231	296	218	1	190	296	66	173	635	79	0	1	151	277	0	0	55	96	0	0	9	92	17	44	182	17	0	0	13	23
1	1	5	170	2020-08-17	8		0	263	4938208	204	338	724	1449	26702	105	580	2029	187	161	244	269	187	4	216	269	62	145	597	82	0	1	149	271	0	0	48	89	0	0	9	96	12	39	164	22	0	0	15	17
1	1	5	171	2020-08-18	8		0	209	4938036	188	297	707	1328	27065	109	572	1900	172	188	229	229	156	4	199	229	57	125	546	69	0	1	147	253	0	0	47	78	0	0	10	99	16	26	144	18	0	0	12	13
1	1	5	172	2020-08-19	8		0	181	4937874	178	315	607	1240	27403	113	495	1735	162	172	154	224	161	4	134	224	42	119	519	66	0	1	130	232	0	0	44	79	0	0	10	103	8	35	146	17	0	0	7	11
1	1	5	173	2020-08-20	8		0	221	4937735	155	294	572	1140	27712	122	462	1602	139	162	183	218	139	9	155	218	43	115	463	66	0	0	121	220	0	1	40	64	0	0	11	111	12	42	123	21	0	0	6	14
1	1	5	174	2020-08-21	8		0	143	4937605	146	254	543	1050	28003	129	443	1493	130	139	179	180	136	7	157	180	39	108	417	61	0	0	115	209	0	1	39	55	0	0	11	118	12	29	101	16	0	0	7	15
1	1	5	175	2020-08-22	8		0	115	4937461	160	229	494	983	28268	135	394	1377	144	130	155	174	124	6	128	174	42	107	385	55	0	0	106	195	0	1	35	53	0	0	11	124	13	32	98	13	0	0	4	14
1	1	5	176	2020-08-23	8		0	56	4937331	146	243	469	889	28514	138	365	1254	130	144	130	156	101	3	105	156	33	94	350	46	0	0	90	181	0	1	35	53	0	0	11	127	7	25	93	10	0	0	5	16
1	1	5	177	2020-08-24	8		0	10	4937209	137	236	439	851	28714	144	349	1200	122	131	138	151	103	6	120	151	37	93	338	39	0	0	82	168	0	1	34	58	0	0	12	132	12	24	86	11	0	0	8	10
1	1	5	178	2020-08-25	8		0	133	4937114	110	220	415	804	28922	145	335	1139	95	122	138	152	98	1	122	152	35	93	312	41	0	0	80	157	0	1	32	51	0	0	13	132	10	34	77	12	0	0	11	8
1	1	5	179	2020-08-26	8		0	274	4937026	103	187	394	733	29140	147	318	1051	88	95	128	137	91	2	107	137	36	81	276	36	0	0	76	146	0	1	29	49	0	0	13	134	12	21	78	8	0	0	4	14
1	1	5	180	2020-08-27	8		0	278	4936945	95	163	363	683	29331	150	301	984	81	89	113	127	92	3	102	127	30	78	253	31	0	0	73	133	0	1	31	50	0	0	13	137	6	23	66	11	0	0	8	13
1	1	5	181	2020-08-28	8		0	149	4936855	105	147	329	634	29507	153	267	901	90	80	96	116	73	3	82	116	26	72	240	25	0	0	65	121	0	0	30	53	0	0	13	140	7	15	77	6	0	0	5	6
1	1	5	182	2020-08-29	8		0	94	4936772	98	149	299	602	29655	155	244	846	83	90	88	105	81	2	74	105	28	64	233	20	0	0	62	112	0	0	26	56	0	0	13	142	7	15	67	7	0	0	4	5
1	1	5	183	2020-08-30	8		0	135	4936709	78	156	268	576	29788	155	219	795	63	83	76	104	63	0	65	104	32	56	223	22	0	0	61	113	0	0	16	48	0	0	13	142	10	15	59	7	0	0	2	11
1	1	5	184	2020-08-31	8		0	154	4936638	86	124	256	527	29939	160	206	733	71	63	95	102	58	5	79	102	26	47	207	26	0	0	60	107	0	0	14	36	0	0	13	147	5	12	62	10	0	0	7	6
1	1	5	185	2020-09-01	8		0	81	4936576	77	117	244	511	30042	163	193	704	62	71	78	80	56	3	67	80	23	46	200	25	0	0	60	104	0	0	14	34	0	0	13	150	6	13	44	6	0	0	5	6
1	1	5	186	2020-09-02	8		0	77	4936523	68	112	228	461	30169	169	184	645	53	62	67	73	59	6	58	73	21	47	182	20	0	0	49	93	0	0	13	32	0	0	14	155	6	14	45	4	0	0	1	3
1	1	5	187	2020-09-03	8		0	127	4936468	69	103	202	420	30295	173	159	579	55	54	63	76	53	4	54	76	21	42	161	17	0	0	49	85	0	0	10	34	0	0	15	158	9	15	41	3	0	0	2	6
1	1	5	188	2020-09-04	8		0	63	4936422	60	98	190	388	30398	174	146	534	46	55	60	66	45	1	49	66	20	37	151	17	0	0	40	82	0	0	13	25	0	0	15	159	5	8	39	6	0	0	1	7
1	1	5	189	2020-09-05	8		0	64	4936370	66	90	169	367	30491	177	124	491	52	46	54	73	49	3	41	73	18	41	140	18	0	0	39	73	0	0	14	22	0	0	15	162	6	14	37	7	0	0	2	7
1	1	5	190	2020-09-06	8		0	62	4936335	49	87	161	337	30582	179	116	453	35	52	55	56	30	2	45	56	18	39	132	11	0	0	37	68	0	0	15	16	0	0	15	164	4	9	39	0	0	0	1	3
1	1	5	191	2020-09-07	8		0	73	4936303	45	77	154	302	30669	180	117	419	32	36	46	48	33	1	39	48	17	33	113	12	0	0	27	64	0	0	19	17	0	0	15	165	4	9	25	5	0	0	1	4
1	1	5	192	2020-09-08	8		0	51	4936270	46	59	150	270	30755	180	118	388	33	32	50	47	37	0	42	47	16	27	100	13	0	0	26	55	0	0	18	15	0	0	15	165	5	10	21	5	0	0	3	3
1	1	5	193	2020-09-09	8		0	68	4936242	41	58	128	261	30820	180	101	362	28	33	34	50	37	0	28	50	17	26	99	14	0	0	23	51	0	0	17	13	0	0	15	165	6	12	25	2	0	0	2	3
1	1	5	194	2020-09-10	8		0	36	4936214	40	57	111	236	30892	180	85	321	28	29	30	44	26	0	26	44	12	18	100	14	0	0	18	44	0	0	15	12	0	0	15	165	3	5	28	5	0	0	0	3
1	1	5	195	2020-09-11	8		0	37	4936186	39	48	106	217	30951	183	79	296	28	29	38	32	30	3	29	32	6	24	88	13	0	0	17	44	0	0	14	11	0	0	16	167	1	9	16	3	0	0	0	3
1	1	6	1	2020-03-01	1		0	0	4967730	0	0	0	0	0	0	0	0	0	0	0	0	0	0	0	0	0	0	0	0	0	0	0	0	0	0	0	0	0	0	0	0	0	0	0	0	0	0	0	0
1	1	6	2	2020-03-02	1		2	0	4967726	2	0	0	0	0	0	0	0	2	0	0	0	0	0	0	0	0	0	0	0	0	0	0	0	0	0	0	0	0	0	0	0	0	0	0	0	0	0	0	0
1	1	6	3	2020-03-03	1		0	0	4967726	2	0	0	0	0	0	0	0	0	0	0	0	0	0	0	0	0	0	0	0	0	0	0	0	0	0	0	0	0	0	0	0	0	0	0	0	0	0	0	0
1	1	6	4	2020-03-04	1		0	0	4967724	4	0	0	1	0	0	0	0	2	0	0	1	0	0	0	0	0	0	0	0	0	0	0	1	0	0	0	0	0	0	0	0	0	0	0	0	0	0	0	1
1	1	6	5	2020-03-05	1		1	0	4967722	4	1	0	2	0	0	0	1	1	1	0	1	1	0	0	1	0	0	1	0	0	0	0	1	0	0	0	0	0	0	0	0	0	0	1	0	0	0	0	0
1	1	6	6	2020-03-06	1		0	0	4967721	3	2	1	2	0	0	1	2	1	2	1	0	0	0	1	0	0	0	1	0	0	0	0	1	0	0	0	0	0	0	0	0	0	0	0	0	0	0	0	0
1	1	6	7	2020-03-07	1		1	0	4967720	2	1	3	3	0	0	2	3	0	1	2	1	0	0	1	0	0	0	1	0	0	0	1	1	0	0	0	0	0	0	0	0	0	0	0	0	0	0	1	0
1	1	6	8	2020-03-08	1		1	0	4967719	2	0	4	3	0	0	3	4	0	0	1	0	0	0	1	0	0	0	1	0	0	0	1	1	0	0	0	0	0	0	0	0	0	0	0	0	0	0	0	0
1	1	6	9	2020-03-09	1		2	0	4967717	2	0	2	5	2	0	1	3	0	0	0	2	2	0	0	1	0	0	2	1	0	0	1	1	0	0	0	0	0	0	0	0	0	0	1	1	0	0	0	0
1	1	6	10	2020-03-10	1		3	0	4967713	3	0	2	4	6	0	1	3	1	0	0	1	3	0	0	1	0	0	2	1	0	0	1	0	0	0	0	0	0	0	0	0	0	0	1	0	0	0	0	0
1	1	6	11	2020-03-11	1		1	1	4967711	3	1	1	7	6	0	0	4	1	1	0	3	1	0	0	2	0	0	3	1	0	0	1	2	0	0	0	0	0	0	0	0	0	0	1	0	0	0	0	2
1	1	6	12	2020-03-12	1		4	1	4967706	3	1	2	7	7	0	1	5	1	1	1	0	1	0	1	0	0	0	3	1	0	0	1	2	0	0	0	0	0	0	0	0	0	0	0	0	0	0	0	0
1	1	6	13	2020-03-13	1		9	1	4967692	7	1	3	6	12	0	2	5	5	1	1	0	4	0	1	0	0	0	2	1	0	0	1	2	0	0	0	0	0	0	0	0	0	0	0	0	0	0	0	0
1	1	6	14	2020-03-14	1		12	3	4967674	7	6	2	8	19	0	1	6	6	6	1	2	9	0	0	2	0	0	3	1	0	0	1	3	0	0	0	0	0	0	0	0	0	0	1	0	0	0	0	1
1	1	6	15	2020-03-15	1		4	1	4967666	5	6	7	12	21	0	4	12	4	6	6	4	4	0	4	3	0	1	3	2	0	0	1	5	0	0	0	0	0	0	0	0	0	1	0	1	0	0	0	2
1	1	6	16	2020-03-16	1		7	0	4967651	9	4	12	17	25	0	9	20	8	4	6	6	7	0	5	4	0	1	5	4	0	0	1	6	0	0	0	0	0	0	0	0	0	0	3	2	0	0	0	1
1	1	6	17	2020-03-17	1		13	4	4967628	12	7	10	15	39	0	8	19	10	7	4	2	11	0	4	2	0	1	6	2	0	0	0	6	0	0	0	0	0	0	0	0	0	0	2	0	0	0	0	0
1	1	6	18	2020-03-18	1		29	8	4967586	16	9	12	16	58	0	10	22	13	9	7	4	20	0	6	4	0	1	7	2	0	0	0	6	0	0	0	0	0	0	0	0	0	0	3	0	0	0	0	1
1	1	6	19	2020-03-19	1	Gatherings > 500 people outdoors cancelled & Gatherings > 100 people indoors cancelled & Overseas travellers must self isolate 14 days	23	8	4967553	13	13	16	45	79	0	13	28	10	13	9	40	24	0	7	7	0	1	9	3	0	0	0	9	0	0	0	0	0	0	0	0	0	0	5	2	0	0	0	3
1	1	6	20	2020-03-20	2		24	10	4967520	12	10	19	85	93	0	17	45	9	10	13	50	25	0	12	15	1	3	17	5	0	0	0	12	0	0	0	0	0	0	0	0	1	3	9	2	0	0	0	3
1	1	6	21	2020-03-21	2		32	10	4967483	8	9	20	127	117	0	18	57	5	9	10	65	32	0	10	16	1	1	23	13	0	0	0	14	0	0	0	0	0	0	0	0	0	0	9	8	0	0	0	2
1	1	6	22	2020-03-22	2		35	11	4967440	11	5	23	165	142	0	20	64	8	5	9	61	28	0	6	12	1	1	30	11	0	0	0	18	0	0	0	0	0	0	0	0	0	1	10	2	0	0	0	4
1	1	6	23	2020-03-23	2	National Restrictions: Pubs, hotels, clubs, restaurants and recreation facilities are closed.	51	22	4967384	9	7	15	215	178	0	13	65	5	7	5	94	40	0	5	23	2	1	31	12	0	0	0	25	0	0	0	1	0	0	0	0	1	1	12	5	0	0	0	8
1	1	6	24	2020-03-24	2	Shutdown of all non-essential activity across Victoria. There are only four reasons to be out: shopping for food and supplies, care and caregiving, exercise, and study or work	42	16	4967338	8	5	18	248	216	0	14	67	4	5	7	78	37	0	5	15	2	0	31	12	0	0	1	30	0	0	0	1	0	0	0	0	1	0	8	4	0	0	1	5
1	1	6	25	2020-03-25	3		51	16	4967284	6	5	13	300	245	0	11	78	3	5	5	99	42	0	5	22	3	1	39	15	0	0	2	39	0	0	0	1	0	0	0	0	1	2	13	4	0	0	1	10
1	1	6	26	2020-03-26	3		43	14	4967235	9	3	13	338	262	0	13	105	6	3	5	99	35	0	5	34	3	1	48	25	0	0	4	48	0	0	0	1	0	0	0	0	0	1	16	12	0	0	2	12
1	1	6	27	2020-03-27	3		34	20	4967198	6	6	10	360	297	0	10	116	3	6	3	87	43	0	3	28	3	1	53	31	0	0	4	54	0	0	0	1	0	0	0	0	0	1	17	9	0	0	0	8
1	1	6	28	2020-03-28	3		72	32	4967124	5	3	11	417	334	0	11	130	2	3	6	129	46	0	6	27	3	1	50	38	0	0	4	65	0	0	0	1	0	0	0	0	0	0	12	10	0	0	0	11
1	1	6	29	2020-03-29	3		49	28	4967072	6	2	8	451	378	0	8	135	3	2	3	99	47	0	3	27	1	2	54	41	0	0	5	69	0	0	0	1	0	0	0	0	1	2	13	11	0	0	1	6
1	1	6	30	2020-03-30	3		21	31	4967051	3	3	4	453	424	0	3	126	0	3	2	56	38	0	1	16	1	4	52	39	0	0	5	75	0	0	0	0	0	0	0	0	0	2	9	8	0	0	0	7
1	1	6	31	2020-03-31	3		42	48	4967008	4	0	4	478	465	0	4	141	1	0	3	97	50	0	3	32	1	3	59	42	0	0	5	81	0	0	0	1	0	0	0	0	0	1	17	10	0	0	0	10
1	1	6	32	2020-04-01	3		24	35	4966983	4	1	3	468	491	0	3	140	1	1	0	67	22	0	0	28	1	1	59	42	0	0	4	85	0	0	1	3	0	0	0	0	0	0	19	9	0	0	0	8
1	1	6	33	2020-04-02	3		26	38	4966957	3	1	4	458	519	0	4	143	0	1	1	68	24	0	1	25	1	1	51	48	0	0	5	88	0	0	2	4	0	0	0	0	0	0	9	13	0	0	2	9
1	1	6	34	2020-04-03	3		21	40	4966935	4	0	3	440	548	0	3	142	1	0	1	50	21	0	1	20	1	1	59	39	0	0	5	83	0	0	2	6	0	0	0	0	0	0	14	4	0	0	0	5
1	1	6	35	2020-04-04	3		11	10	4966924	3	1	1	410	589	0	1	133	0	1	0	35	25	0	0	18	1	2	53	32	0	0	5	79	0	0	2	8	0	0	0	0	0	1	9	6	0	0	0	4
1	1	6	36	2020-04-05	3		6	20	4966917	3	1	1	371	620	0	1	121	1	1	1	28	14	0	1	14	1	0	45	29	0	0	3	80	0	0	2	10	0	0	0	0	0	0	7	5	0	0	0	7
1	1	6	37	2020-04-06	3		5	20	4966912	2	1	1	333	638	0	1	115	0	1	1	21	6	0	1	14	1	0	40	25	0	0	3	76	0	0	2	12	0	0	0	0	0	0	7	2	0	0	0	6
1	1	6	38	2020-04-07	3		16	16	4966895	3	0	2	307	665	0	2	105	1	0	1	32	10	0	1	9	0	0	34	19	0	0	2	74	0	0	2	13	0	0	0	0	0	0	6	0	0	0	0	5
1	1	6	39	2020-04-08	3		11	13	4966884	2	1	2	277	701	0	2	89	0	1	0	20	12	0	0	4	0	0	24	14	0	0	2	65	0	0	2	12	0	0	0	0	0	0	1	2	0	0	0	1
1	1	6	40	2020-04-09	3		5	9	4966879	2	0	3	242	723	1	3	81	0	0	1	15	8	1	1	7	0	0	18	14	0	0	2	59	0	0	2	12	0	0	0	1	0	0	4	3	0	0	0	2
1	1	6	41	2020-04-10	3		3	8	4966876	2	0	1	203	740	1	1	77	0	0	0	17	10	0	0	12	0	0	18	12	0	0	1	52	0	0	2	15	0	0	0	1	0	0	8	1	0	0	0	4
1	1	6	42	2020-04-11	3		11	12	4966865	2	0	0	183	761	2	0	67	0	0	0	20	8	1	0	2	0	1	14	8	0	0	1	47	0	0	2	15	0	0	0	2	0	1	0	2	0	0	0	1
1	1	6	43	2020-04-12	3		4	2	4966861	2	0	0	157	779	3	0	56	0	0	0	13	4	1	0	6	0	1	12	4	0	0	1	41	0	0	2	14	0	0	0	3	0	0	2	1	0	0	1	3
1	1	6	44	2020-04-13	3		8	0	4966853	2	0	0	142	790	3	0	52	0	0	0	12	6	0	0	3	0	1	11	5	0	0	1	33	0	0	2	17	0	0	0	3	0	0	2	1	0	0	0	0
1	1	6	45	2020-04-14	3		5	4	4966848	2	0	0	130	797	3	0	51	0	0	0	13	5	0	0	8	0	1	13	6	0	0	1	28	0	0	2	15	0	0	0	3	0	0	2	4	0	0	0	2
1	1	6	46	2020-04-15	3		2	2	4966846	2	0	0	109	808	5	0	46	0	0	0	8	4	2	0	5	0	1	8	7	0	0	1	26	0	0	1	15	0	0	0	5	0	0	3	1	0	0	0	1
1	1	6	47	2020-04-16	3		1	4	4966845	2	0	0	91	823	5	0	39	0	0	0	9	6	0	0	4	0	0	9	8	0	0	1	23	0	0	0	12	0	0	0	5	0	0	2	2	0	0	0	3
1	1	6	48	2020-04-17	3		3	4	4966842	2	0	0	83	829	5	0	39	0	0	0	7	2	0	0	3	0	0	7	7	0	0	1	21	0	0	0	13	0	0	0	5	0	0	1	0	0	0	0	2
1	1	6	49	2020-04-18	3		9	5	4966833	2	0	0	83	835	5	0	37	0	0	0	14	3	0	0	3	0	0	5	8	0	0	1	21	0	0	0	11	0	0	0	5	0	0	1	2	0	0	0	0
1	1	6	50	2020-04-19	3		5	9	4966828	2	0	0	82	844	5	0	35	0	0	0	9	6	0	0	2	0	0	4	8	0	0	1	20	0	0	0	10	0	0	0	5	0	0	0	1	0	0	0	1
1	1	6	51	2020-04-20	3		0	1	4966828	0	2	0	70	853	5	0	30	0	2	0	2	3	0	0	1	0	0	2	8	0	0	1	16	0	0	0	10	0	0	0	5	0	0	0	1	0	0	0	1
1	1	6	52	2020-04-21	3		2	3	4966826	0	0	2	56	865	6	2	27	0	0	2	5	4	1	2	2	0	0	3	3	0	0	1	14	0	0	0	8	0	0	0	6	0	0	1	0	0	0	0	1
1	1	6	53	2020-04-22	3		1	0	4966825	0	0	1	50	871	6	1	22	0	0	0	3	2	0	0	2	0	0	2	1	0	0	1	13	0	0	0	8	0	0	0	6	0	0	0	0	0	0	0	2
1	1	6	54	2020-04-23	3		0	1	4966825	0	0	0	46	873	6	0	22	0	0	0	5	2	0	0	5	0	0	3	1	0	0	1	12	0	0	0	8	0	0	0	6	0	0	3	1	0	0	1	0
1	1	6	55	2020-04-24	3		1	4	4966824	0	0	0	40	872	7	0	23	0	0	0	3	0	1	0	2	0	0	5	1	0	0	1	11	0	0	0	7	0	0	0	7	0	0	2	0	0	0	0	0
1	1	6	56	2020-04-25	3		0	3	4966824	0	0	0	35	872	8	0	22	0	0	0	3	0	1	0	3	0	0	6	2	0	0	1	8	0	0	0	7	0	0	0	8	0	0	2	1	0	0	0	0
1	1	6	57	2020-04-26	3		1	2	4966823	0	0	0	30	876	9	0	17	0	0	0	1	0	1	0	0	0	0	3	2	0	0	1	8	0	0	0	5	0	0	0	9	0	0	0	0	0	0	0	0
1	1	6	58	2020-04-27	3		0	1	4966823	0	0	0	28	879	9	0	16	0	0	0	0	1	0	0	0	0	0	3	1	0	0	1	4	0	0	0	8	0	0	0	9	0	0	0	0	0	0	0	0
1	1	6	59	2020-04-28	3		0	3	4966823	0	0	0	24	881	10	0	13	0	0	0	0	0	1	0	0	0	0	2	1	0	0	1	4	0	0	0	7	0	0	0	10	0	0	0	0	0	0	0	0
1	1	6	60	2020-04-29	3		1	2	4966822	0	0	0	21	885	10	0	10	0	0	0	1	1	0	0	0	0	0	0	0	0	0	1	4	0	0	0	7	0	0	0	10	0	0	0	0	0	0	0	0
1	1	6	61	2020-04-30	3		2	5	4966820	0	0	0	20	888	10	0	9	0	0	0	3	1	0	0	0	0	0	0	0	0	0	1	3	0	0	0	6	0	0	0	10	0	0	0	0	0	0	0	0
1	1	6	62	2020-05-01	3		4	1	4966816	0	0	0	22	890	10	0	10	0	0	0	7	3	0	0	1	0	0	0	0	0	0	2	1	0	0	0	8	0	0	0	10	0	0	0	0	0	0	1	0
1	1	6	63	2020-05-02	3		1	9	4966815	0	0	0	21	892	10	0	10	0	0	0	1	2	0	0	0	0	0	0	0	0	0	2	1	0	0	0	8	0	0	0	10	0	0	0	0	0	0	0	0
1	1	6	64	2020-05-03	3		1	10	4966814	0	0	0	20	892	10	0	11	0	0	0	4	1	0	0	3	0	0	1	1	0	0	2	1	0	0	0	7	0	0	0	10	0	0	1	1	0	0	0	1
1	1	6	65	2020-05-04	3		2	19	4966812	0	0	0	20	894	10	0	10	0	0	0	4	1	0	0	0	0	0	1	1	0	0	1	2	0	0	1	6	0	0	0	10	0	0	0	0	0	0	0	1
1	1	6	66	2020-05-05	3		1	13	4966811	0	0	0	18	897	10	0	8	0	0	0	2	1	0	0	1	0	0	0	2	0	0	1	2	0	0	1	4	0	0	0	10	0	0	0	1	0	0	0	0
1	1	6	67	2020-05-06	3		8	8	4966803	0	0	0	25	899	10	0	9	0	0	0	13	3	0	0	2	0	0	1	2	0	0	1	2	0	0	1	4	0	0	0	10	0	0	1	1	0	0	0	0
1	1	6	68	2020-05-07	3		0	15	4966803	0	0	0	24	900	10	0	9	0	0	0	1	1	0	0	1	0	0	2	1	0	0	1	2	0	0	1	4	0	0	0	10	0	0	1	0	0	0	0	0
1	1	6	69	2020-05-08	3		0	13	4966803	0	0	0	22	905	10	0	7	0	0	0	2	3	0	0	0	0	0	3	1	0	0	1	2	0	0	1	3	0	0	0	10	0	0	2	0	0	0	0	0
1	1	6	70	2020-05-09	3		1	12	4966802	0	0	0	21	906	10	0	8	0	0	0	5	1	0	0	2	0	0	4	1	0	0	1	3	0	0	1	2	0	0	0	10	0	0	1	1	0	0	0	1
1	1	6	71	2020-05-10	3		3	5	4966799	0	0	0	24	908	10	0	8	0	0	0	5	2	0	0	0	0	0	4	1	0	0	1	3	0	0	1	2	0	0	0	10	0	0	0	0	0	0	0	0
1	1	6	72	2020-05-11	3	Lifting of restrictions 1: Visiting friends and family allowed with a maximum gathering of up to ten outdoors and having up to five visitors in a home. Limiting of visits to family and friends.	4	1	4966795	0	0	0	25	912	10	0	7	0	0	0	6	2	0	0	1	0	0	4	1	0	0	1	2	0	0	0	2	0	0	0	10	0	0	1	0	0	0	0	0
1	1	6	73	2020-05-12	4		0	16	4966795	0	0	0	24	913	10	0	7	0	0	0	1	1	0	0	1	0	0	5	1	0	0	0	2	0	0	0	1	0	0	0	10	0	0	1	0	0	0	0	0
1	1	6	74	2020-05-13	4		2	5	4966793	0	0	0	24	916	10	0	7	0	0	0	4	3	0	0	1	0	0	5	1	0	0	1	1	0	0	0	1	0	0	0	10	0	0	0	0	0	0	1	0
1	1	6	75	2020-05-14	4		3	6	4966790	0	0	0	19	920	11	0	4	0	0	0	6	1	1	0	2	0	0	1	1	0	0	1	3	0	0	0	0	0	0	0	11	0	0	0	0	0	0	0	2
1	1	6	76	2020-05-15	4		7	12	4966783	0	0	0	25	922	11	0	4	0	0	0	8	1	0	0	0	0	0	1	0	0	0	1	3	0	0	0	0	0	0	0	11	0	0	0	0	0	0	0	0
1	1	6	77	2020-05-16	4		7	6	4966776	0	0	0	31	929	11	0	4	0	0	0	9	6	0	0	0	0	0	0	0	0	0	1	3	0	0	0	0	0	0	0	11	0	0	0	0	0	0	0	0
1	1	6	78	2020-05-17	4		3	2	4966773	0	0	0	33	927	11	0	8	0	0	0	8	2	0	0	4	0	0	1	2	0	0	1	5	0	0	0	0	0	0	0	11	0	0	1	2	0	0	0	2
1	1	6	79	2020-05-18	4		2	4	4966771	0	0	0	35	927	11	0	11	0	0	0	6	3	0	0	3	0	0	2	3	0	0	2	5	0	0	0	0	0	0	0	11	0	0	1	1	0	0	1	0
1	1	6	80	2020-05-19	4		1	5	4966770	0	0	0	32	928	11	0	12	0	0	0	6	2	0	0	2	0	0	3	4	0	0	2	7	0	0	0	0	0	0	0	11	0	0	1	2	0	0	0	2
1	1	6	81	2020-05-20	4		0	5	4966770	0	0	0	30	931	11	0	12	0	0	0	2	3	0	0	2	0	0	4	3	0	0	2	7	0	0	0	0	0	0	0	11	0	0	2	0	0	0	0	0
1	1	6	82	2020-05-21	4		0	5	4966770	0	0	0	29	931	11	0	12	0	0	0	2	0	0	0	1	0	0	6	2	0	0	2	7	0	0	0	0	0	0	0	11	0	0	2	0	0	0	0	0
1	1	6	83	2020-05-22	4		3	7	4966767	0	0	0	30	932	11	0	13	0	0	0	6	2	0	0	2	0	0	5	4	0	0	2	7	0	0	0	0	0	0	0	11	0	0	0	2	0	0	0	0
1	1	6	84	2020-05-23	4		3	6	4966764	0	0	0	30	934	11	0	12	0	0	0	3	1	0	0	0	0	0	5	4	0	0	2	6	0	0	0	0	0	0	0	11	0	0	0	0	0	0	0	0
1	1	6	85	2020-05-24	4		0	2	4966764	0	0	0	26	937	11	0	11	0	0	0	1	1	0	0	1	0	0	6	2	0	0	1	6	0	0	0	0	0	0	0	11	0	0	1	0	0	0	0	0
1	1	6	86	2020-05-25	4	Lifting of Restrictions 2: Publicly accessible playgrounds, skateparks and outdoor communal gym equipment to operate. Proposed plan for restaurants and cafes to be able to resume dine-in service: From 1 June with up to 20 patrons per enclosed space. From 22 June with up to 50 patrons per enclosed space. With up to 100 patrons per enclosed space during the second half of July.	2	0	4966762	0	0	0	23	942	11	0	8	0	0	0	1	2	0	0	0	0	0	6	1	0	0	1	5	0	0	0	0	0	0	0	11	0	0	1	0	0	0	0	0
1	1	6	87	2020-05-26	5		3	2	4966759	0	0	0	16	946	11	0	5	0	0	0	3	0	0	0	2	0	0	4	0	0	0	1	5	0	0	0	0	0	0	0	11	0	0	1	0	0	0	0	2
1	1	6	88	2020-05-27	5		2	5	4966755	2	0	0	13	948	11	0	5	2	0	0	0	0	0	0	0	0	0	3	0	0	0	1	4	0	0	0	0	0	0	0	11	0	0	0	0	0	0	0	0
1	1	6	89	2020-05-28	5		3	7	4966747	5	2	0	9	952	11	0	1	5	2	0	1	0	0	0	0	0	0	2	0	0	0	0	3	0	0	0	0	0	0	0	11	0	0	0	0	0	0	0	1
1	1	6	90	2020-05-29	5		3	3	4966735	9	6	1	9	953	11	1	3	9	5	1	2	2	0	1	1	0	0	3	1	0	0	0	3	0	0	0	0	0	0	0	11	0	0	1	1	0	0	0	0
1	1	6	91	2020-05-30	5		2	6	4966725	8	14	2	9	956	11	2	4	8	9	1	1	2	0	1	0	0	0	3	1	0	0	0	3	0	0	0	0	0	0	0	11	0	0	1	0	0	0	0	0
1	1	6	92	2020-05-31	5		3	5	4966709	13	16	8	13	957	11	8	12	13	8	6	5	3	0	6	2	0	0	5	1	0	0	0	6	0	0	0	0	0	0	0	11	0	0	2	0	0	0	0	3
1	1	6	93	2020-06-01	5		1	3	4966696	12	20	17	13	958	11	15	20	12	13	9	2	1	0	7	2	0	0	6	1	0	0	0	5	0	0	0	0	0	0	0	11	0	0	1	1	0	0	0	0
1	1	6	94	2020-06-02	5		0	9	4966689	7	20	21	14	967	11	17	23	7	12	12	3	7	0	9	2	0	1	6	1	0	0	0	5	0	0	0	0	0	0	0	11	0	1	1	1	0	0	0	0
1	1	6	95	2020-06-03	5		7	0	4966671	11	15	28	18	969	11	23	34	11	7	12	5	5	0	11	5	0	2	8	2	0	0	0	5	0	0	0	0	0	0	0	11	0	1	3	1	0	0	0	0
1	1	6	96	2020-06-04	5		6	2	4966648	17	18	25	20	978	11	21	34	17	11	8	8	8	0	8	7	0	1	11	2	0	0	0	6	0	0	0	0	0	0	0	11	0	1	6	0	0	0	0	1
1	1	6	97	2020-06-05	5		2	1	4966628	18	25	29	22	989	11	24	39	18	17	10	10	10	0	7	9	0	2	12	2	0	0	1	5	0	0	0	0	0	0	0	11	0	2	6	1	0	0	1	0
1	1	6	98	2020-06-06	5		0	1	4966606	22	31	37	25	993	11	30	46	22	18	12	8	2	0	10	6	0	1	14	3	0	0	1	6	0	0	0	0	0	0	0	11	0	1	5	1	0	0	0	1
1	1	6	99	2020-06-07	5		3	1	4966585	18	33	48	33	998	11	39	64	18	22	20	11	6	0	18	10	0	3	20	4	0	0	1	5	0	0	0	0	0	0	0	11	0	2	8	1	0	0	0	0
1	1	6	100	2020-06-08	5		1	1	4966562	22	35	51	38	1010	11	39	66	22	18	16	14	7	0	12	11	0	5	19	5	0	0	2	7	0	0	0	0	0	0	0	11	0	3	5	2	0	0	1	3
1	1	6	101	2020-06-09	5		0	0	4966538	24	36	57	45	1018	11	45	80	24	22	21	13	6	0	18	13	0	7	22	4	0	0	2	10	0	0	0	0	0	0	0	11	0	2	8	0	0	0	0	3
1	1	6	102	2020-06-10	5		0	4	4966511	27	40	56	53	1031	11	46	92	27	24	20	17	12	0	19	17	0	8	30	4	0	0	2	9	0	0	0	0	0	0	0	11	0	3	12	1	0	0	0	1
1	1	6	103	2020-06-11	5		2	5	4966487	22	47	57	47	1056	11	45	86	22	27	20	13	17	0	14	13	0	6	27	2	0	0	2	10	0	0	0	0	0	0	0	11	1	0	10	1	0	0	0	1
1	1	6	104	2020-06-12	5		2	3	4966439	46	45	60	58	1067	11	46	100	46	22	24	17	12	0	22	17	0	7	34	5	0	0	2	10	0	0	0	0	0	0	0	11	0	4	9	4	0	0	0	0
1	1	6	105	2020-06-13	5		6	2	4966382	51	60	71	66	1088	11	58	114	51	46	31	19	17	0	26	13	0	9	32	8	0	0	2	9	0	0	0	0	0	0	0	11	0	3	6	4	0	0	0	0
1	1	6	106	2020-06-14	5		3	7	4966335	44	87	70	83	1100	11	51	120	44	51	24	29	14	0	16	25	1	9	38	12	0	0	3	11	0	0	0	0	0	0	0	11	1	2	14	6	0	0	1	2
1	1	6	107	2020-06-15	5		1	11	4966288	46	80	98	84	1124	11	70	141	46	44	51	22	18	0	40	21	3	6	40	12	0	0	3	12	0	0	0	0	0	0	0	11	2	1	11	6	0	0	0	1
1	1	6	108	2020-06-16	5		3	8	4966222	63	83	114	86	1153	11	84	157	63	46	43	21	23	0	36	18	3	4	42	10	0	0	4	13	0	0	0	0	0	0	0	11	0	1	14	1	0	0	1	1
1	1	6	109	2020-06-17	5		15	5	4966149	58	100	126	96	1197	11	99	169	58	63	46	43	31	0	40	24	2	4	41	7	0	0	3	15	0	0	1	0	0	0	0	11	1	2	16	1	0	0	1	4
1	1	6	110	2020-06-18	5		7	11	4966086	56	105	147	101	1233	11	115	185	56	58	53	40	25	0	44	29	0	8	37	7	0	0	4	18	0	0	1	0	0	0	0	11	1	7	16	3	0	0	1	3
1	1	6	111	2020-06-19	5		1	12	4965978	107	96	171	123	1256	11	135	227	107	56	65	43	33	0	54	40	2	11	50	9	0	0	5	21	0	0	1	0	0	0	0	11	2	8	25	2	0	0	1	4
1	1	6	112	2020-06-20	5		2	23	4965861	115	148	172	136	1300	11	130	237	115	107	55	44	41	0	42	37	1	14	60	10	0	0	5	26	0	0	1	1	0	0	0	11	1	6	25	3	0	0	0	6
1	1	6	113	2020-06-21	5		3	14	4965737	122	196	173	158	1341	11	128	260	121	114	66	60	42	0	53	56	3	17	75	11	0	0	6	28	0	0	1	3	0	0	0	11	2	8	35	5	0	0	1	6
1	1	6	114	2020-06-22	5		4	9	4965612	122	209	227	177	1381	11	173	321	121	121	108	48	38	0	89	42	3	17	86	11	0	0	9	30	0	0	1	3	0	0	0	11	2	2	31	3	0	0	3	2
1	1	6	115	2020-06-23	5		2	16	4965512	99	212	281	182	1441	11	219	373	98	121	118	48	47	0	99	45	6	17	86	7	0	0	13	32	0	0	1	3	0	0	0	11	3	6	28	0	0	0	5	4
1	1	6	116	2020-06-24	5		1	17	4965386	126	192	315	198	1512	11	250	421	125	98	118	62	57	0	101	59	7	23	89	8	0	0	14	38	0	0	1	3	0	0	0	11	2	14	33	5	0	0	1	6
1	1	6	117	2020-06-25	5		10	23	4965257	120	193	334	228	1599	11	272	464	119	125	124	76	75	0	111	65	11	25	96	13	0	0	14	40	0	0	0	3	0	0	0	11	5	10	37	8	0	0	1	4
1	1	6	118	2020-06-26	5		8	20	4965015	236	208	336	266	1671	12	280	505	234	118	103	98	71	1	90	87	12	30	113	16	0	0	16	46	0	0	0	3	0	0	0	12	5	15	50	10	0	0	2	7
1	1	6	119	2020-06-27	5		1	40	4964797	219	323	334	317	1747	12	270	549	217	234	119	108	82	0	102	105	17	36	135	23	0	0	20	53	0	0	0	6	0	0	0	12	7	18	54	11	0	0	4	12
1	1	6	120	2020-06-28	5		0	47	4964621	177	390	381	344	1820	12	300	614	176	218	151	107	61	0	120	107	16	46	154	21	0	0	22	55	0	0	1	7	0	0	0	12	5	22	64	7	0	0	4	5
1	1	6	121	2020-06-29	5		1	67	4964418	203	337	489	365	1919	12	389	727	202	176	229	98	87	0	195	96	14	46	168	26	0	0	27	56	0	0	2	8	0	0	0	12	5	13	61	6	0	0	6	6
1	1	6	122	2020-06-30	5		0	61	4964201	218	332	550	365	2060	12	448	796	217	202	207	100	98	0	176	99	17	38	179	21	0	0	27	64	0	0	2	7	0	0	0	12	7	12	64	4	0	0	2	11
1	1	6	123	2020-07-01	5	A number of Victorian postcodes will return to Stage 3 Stay at Home restrictions. This decision was made in response to increasing evidence of significant community transmission of coronavirus (COVID-19) in specified postcodes only. This was not modelled.	6	70	4963975	221	372	582	396	2179	13	473	850	220	217	177	129	102	1	151	119	18	42	189	24	0	0	29	72	0	0	3	8	0	0	0	13	6	12	74	12	0	0	4	12
1	1	6	124	2020-07-02	5		3	70	4963731	242	381	602	456	2315	13	488	922	241	220	211	162	121	0	179	158	20	45	220	30	0	0	38	76	0	0	4	9	0	0	0	13	8	22	94	16	0	0	10	8
1	1	6	125	2020-07-03	5		7	55	4963332	393	424	603	486	2489	13	484	944	392	241	198	156	138	0	164	148	25	56	226	30	0	0	39	75	0	0	4	11	0	0	0	13	11	32	84	13	0	0	2	6
1	1	6	126	2020-07-04	5		0	99	4962888	446	567	658	542	2627	13	529	1046	444	391	248	164	123	0	212	164	29	68	263	29	0	0	39	79	0	0	6	10	0	0	0	13	6	27	111	8	0	0	3	9
1	1	6	127	2020-07-05	5		2	66	4962506	382	757	690	589	2805	13	557	1123	380	444	254	184	148	0	213	180	27	78	288	33	0	0	42	86	0	0	7	10	0	0	0	13	9	28	113	12	0	0	7	13
1	1	6	128	2020-07-06	5		0	98	4962085	423	710	895	646	2971	13	725	1350	421	380	427	187	146	0	366	187	30	79	325	42	0	0	49	88	0	0	4	12	0	0	0	13	10	20	122	16	0	0	9	10
1	1	6	129	2020-07-07	5		1	167	4961642	445	698	1060	674	3208	15	875	1530	442	420	432	199	179	2	376	195	24	68	357	42	0	0	57	99	0	0	4	10	0	0	0	15	5	17	134	18	0	0	9	14
1	1	6	130	2020-07-08	5	Metropolitan Melbourne and Mitchell Shire will return to Stage 3 Stay at Home restrictions from Wednesday 9 July 2020. This decision was made in response to a significant increase in community transmission of coronavirus (COVID-19) in these areas.	1	121	4961175	468	745	1114	744	3478	16	913	1639	466	443	396	234	241	1	337	233	30	81	394	41	0	0	65	104	0	0	3	15	0	0	0	16	11	30	152	11	0	0	12	17
1	1	6	131	2020-07-09	6		0	149	4960770	408	808	1142	832	3762	16	941	1757	405	465	402	299	238	0	347	299	43	94	434	43	0	0	73	119	0	0	3	14	0	0	0	16	22	45	180	19	0	0	14	19
1	1	6	132	2020-07-10	6		0	143	4960201	572	742	1232	927	4046	16	994	1908	569	405	471	326	234	0	392	326	43	118	484	47	0	0	82	128	0	0	3	14	0	0	0	16	23	51	200	24	0	0	12	16
1	1	6	133	2020-07-11	6		0	289	4959580	624	876	1238	1002	4400	16	994	1985	621	569	435	336	283	0	371	336	44	118	513	63	0	0	92	146	0	0	4	13	0	0	0	16	12	46	203	33	0	0	13	29
1	1	6	134	2020-07-12	6		0	256	4959059	525	1045	1296	1041	4752	18	1039	2070	521	620	451	299	264	2	380	299	52	107	532	62	0	0	103	156	0	0	5	17	0	0	0	18	24	36	182	22	0	0	15	20
1	1	6	135	2020-07-13	6		0	168	4958532	530	1009	1426	1167	5055	18	1159	2317	527	522	558	375	269	0	484	375	52	131	612	54	0	0	114	179	0	0	4	14	0	0	0	18	14	59	238	23	0	0	14	27
1	1	6	136	2020-07-14	6		0	248	4958000	538	905	1598	1242	5432	18	1295	2533	532	524	628	364	314	0	523	364	62	136	626	71	0	0	126	196	0	0	6	16	0	0	0	18	19	52	211	33	0	0	17	32
1	1	6	137	2020-07-15	6		0	221	4957505	501	919	1603	1330	5854	20	1294	2621	495	532	518	419	332	2	447	419	71	148	661	84	0	0	128	209	0	0	9	18	0	0	0	20	23	64	246	45	0	0	17	24
1	1	6	138	2020-07-16	6		0	295	4956994	516	897	1578	1445	6281	20	1263	2706	511	496	518	436	355	0	429	436	72	182	704	87	1	0	143	224	0	0	13	18	0	0	0	20	22	79	250	32	1	0	27	25
1	1	6	139	2020-07-17	6		0	380	4956306	693	895	1545	1553	6719	20	1230	2781	688	511	513	477	334	0	437	477	72	202	766	89	1	0	156	229	0	0	14	22	0	0	0	20	27	87	291	31	0	0	19	22
1	1	6	140	2020-07-18	6		0	211	4955511	801	1077	1517	1607	7198	20	1202	2807	795	687	505	438	345	0	424	438	70	197	809	99	1	0	156	231	0	0	17	24	0	0	0	20	25	62	269	47	0	0	13	22
1	1	6	141	2020-07-19	6		0	338	4954878	639	1307	1560	1676	7649	22	1224	2898	633	795	565	468	320	2	471	468	71	203	831	100	1	0	177	246	0	0	19	27	0	0	1	21	22	62	292	33	0	0	26	33
1	1	6	142	2020-07-20	6		0	264	4954185	699	1249	1718	1674	8182	23	1349	3022	693	633	691	430	363	1	578	430	76	191	816	96	1	0	189	251	0	0	24	29	0	0	1	22	25	47	269	35	0	0	25	29
1	1	6	143	2020-07-21	6		0	327	4953490	701	1164	1951	1728	8672	24	1579	3306	695	693	778	460	354	1	680	460	70	205	835	109	1	0	188	264	0	0	26	29	0	0	1	23	21	65	290	41	0	0	17	26
1	1	6	144	2020-07-22	6	People living in metropolitan Melbourne or Mitchell Shire must wear a face covering when leaving home.	0	438	4952814	682	1208	2020	1774	9207	25	1648	3422	676	695	651	448	393	1	564	448	70	210	854	113	1	0	192	271	0	0	27	35	0	0	1	24	19	70	278	31	0	0	18	32
1	1	6	145	2020-07-23	7		0	378	4952211	609	1196	2004	1844	9840	26	1628	3472	603	676	688	551	456	1	576	551	75	209	885	115	1	0	206	286	0	0	28	37	0	0	1	25	33	89	318	44	0	0	25	42
1	1	6	146	2020-07-24	7		0	289	4951312	905	1095	2032	1962	10397	27	1618	3580	899	603	704	566	423	1	586	566	82	247	923	120	1	0	214	304	0	0	34	36	0	0	1	26	34	114	310	45	0	0	28	35
1	1	6	147	2020-07-25	7		0	336	4950389	928	1347	2023	2063	10952	28	1603	3666	923	900	648	584	425	1	546	584	85	262	976	123	1	0	219	320	0	0	34	41	0	0	1	27	32	98	343	46	0	0	21	44
1	1	6	148	2020-07-26	7		0	410	4949615	781	1603	2013	2122	11566	30	1583	3705	774	921	665	587	423	2	559	587	89	253	1005	128	1	0	229	335	0	0	39	42	0	0	1	29	26	78	365	51	0	0	31	36
1	1	6	149	2020-07-27	7		0	497	4948871	752	1454	2271	2192	12159	31	1775	3967	744	773	922	571	413	1	769	571	86	264	1042	139	0	0	219	349	1	0	46	45	0	0	1	30	26	75	368	54	0	0	18	30
1	1	6	150	2020-07-28	7		0	360	4948085	794	1331	2392	2214	12882	32	1886	4100	786	744	867	566	502	1	734	566	80	242	1077	148	0	0	214	363	1	0	41	47	0	0	1	31	20	66	371	48	0	0	13	48
1	1	6	151	2020-07-29	7		0	274	4947323	771	1360	2393	2262	13588	33	1912	4174	762	785	756	579	510	1	657	579	103	238	1088	148	0	0	216	367	1	0	43	56	0	0	1	32	49	68	369	38	0	0	17	38
1	1	6	152	2020-07-30	7		0	630	4946574	759	1356	2336	2348	14322	35	1866	4214	749	761	765	651	525	2	647	651	102	265	1132	160	0	0	215	371	1	0	42	58	0	0	1	34	36	117	388	53	0	0	22	35
1	1	6	153	2020-07-31	7	People living in one of the Restricted Areas only have 4 reasons to leave home: Shopping for food and supplies, Medical care and caregiving, Exercise and recreation, Study and work. A number of businesses and facilities in areas under Stay at Home restrictions will be required to close, including beauty and personal care services, cultural and entertainment venues and community facilities. Cafes …	0	556	4945615	968	1308	2317	2456	15029	37	1856	4312	959	750	798	730	533	2	687	730	113	288	1184	171	0	0	213	384	1	0	39	60	0	0	1	36	45	108	453	65	0	0	20	39
1	1	6	154	2020-08-01	8		0	369	4944842	782	1516	2282	2492	15776	40	1821	4313	773	959	751	685	503	3	642	685	109	298	1184	173	0	0	218	400	1	0	41	64	0	0	2	38	33	108	409	53	0	0	31	51
1	1	6	155	2020-08-02	8		0	604	4944235	617	1487	2311	2481	16555	44	1840	4321	607	772	801	675	507	4	672	675	94	294	1190	153	0	0	214	423	1	0	47	61	0	0	2	42	26	106	429	43	0	0	20	51
1	1	6	156	2020-08-03	8		0	355	4943630	616	1174	2455	2524	17284	47	1956	4480	605	606	919	667	503	3	780	667	92	298	1231	150	0	0	213	427	1	0	46	61	0	0	2	45	32	92	436	46	0	0	21	40
1	1	6	157	2020-08-04	8		0	406	4943103	538	1049	2395	2591	18002	52	1896	4487	527	605	730	691	486	5	623	691	95	278	1297	161	0	0	219	422	0	0	45	72	0	0	2	50	37	92	446	55	0	0	23	38
1	1	6	158	2020-08-05	8		0	687	4942600	514	980	2182	2612	18788	54	1730	4342	503	527	596	657	522	2	510	657	94	300	1296	164	0	0	216	416	0	0	48	77	0	0	2	52	35	103	407	52	0	0	20	40
1	1	6	159	2020-08-06	8		0	440	4942137	474	899	2021	2641	19503	55	1584	4225	463	503	584	655	469	1	501	655	102	321	1286	156	0	0	223	420	0	0	53	78	0	0	2	53	41	113	384	56	0	0	25	36
1	1	6	160	2020-08-07	8		0	420	4941669	479	858	1759	2634	20274	57	1375	4009	468	463	504	633	487	2	425	633	108	324	1267	148	0	0	229	419	0	0	58	77	0	0	2	55	37	103	384	47	0	0	25	37
1	1	6	161	2020-08-08	8		0	443	4941256	425	809	1616	2614	20949	61	1264	3878	413	467	516	648	422	4	450	648	111	330	1230	150	0	0	239	411	0	0	57	85	0	0	2	59	36	98	408	49	0	0	30	27
1	1	6	162	2020-08-09	8		0	369	4940946	322	771	1492	2472	21664	63	1175	3647	310	413	451	519	370	2	384	519	109	321	1138	139	0	0	230	391	0	0	53	85	0	0	2	61	33	84	318	40	0	0	15	29
1	1	6	163	2020-08-10	8		0	304	4940635	323	622	1414	2354	22313	69	1113	3467	311	310	459	478	345	6	389	478	97	274	1105	133	0	0	222	376	0	0	53	91	0	0	2	67	30	55	313	35	0	0	15	30
1	1	6	164	2020-08-11	8		0	316	4940349	297	535	1316	2208	22953	72	1043	3251	286	312	399	465	316	3	342	465	93	254	1016	130	0	0	211	365	0	0	53	81	0	0	3	69	23	82	280	36	0	0	20	24
1	1	6	165	2020-08-12	8		0	392	4940089	270	504	1190	2093	23507	77	929	3022	260	287	318	425	276	5	266	425	83	238	950	117	0	0	215	344	0	0	51	93	0	0	4	73	23	72	260	29	0	0	16	25
1	1	6	166	2020-08-13	8		0	250	4939842	256	482	1086	1913	24072	79	861	2774	247	261	283	347	249	2	252	347	73	222	859	102	0	0	200	311	0	0	47	93	0	0	4	75	21	56	221	21	0	0	8	20
1	1	6	167	2020-08-14	8		0	355	4939588	263	431	984	1799	24581	84	776	2575	254	247	298	377	231	5	254	377	74	199	801	106	0	1	196	274	0	0	45	99	0	0	4	80	27	62	227	32	0	1	13	15
1	1	6	168	2020-08-15	8		0	296	4939351	246	453	840	1713	25039	88	659	2372	237	254	232	353	235	4	205	353	83	209	750	83	0	1	177	265	0	0	46	94	0	0	5	83	32	72	196	25	0	0	10	18
1	1	6	169	2020-08-16	8		0	253	4939168	190	436	803	1582	25458	93	622	2204	183	239	256	276	177	5	214	276	81	193	665	75	0	1	160	264	0	0	56	87	0	0	5	88	20	46	158	16	0	0	11	25
1	1	6	170	2020-08-17	8		0	263	4938987	188	362	769	1436	25895	93	600	2036	181	183	257	253	182	0	220	253	69	165	608	68	0	1	146	236	0	0	60	79	0	0	5	88	9	39	171	18	0	0	8	8
1	1	6	171	2020-08-18	8		0	209	4938815	180	322	734	1336	26246	97	584	1920	172	180	220	232	170	4	194	232	59	144	573	64	0	1	129	218	0	0	59	84	0	0	5	92	10	35	144	22	0	0	7	14
1	1	6	172	2020-08-19	8		0	181	4938667	155	318	648	1205	26636	101	509	1714	148	173	177	207	173	4	150	207	53	126	512	51	0	1	116	203	0	0	56	84	0	0	6	95	15	37	134	6	0	0	4	11
1	1	6	173	2020-08-20	8		0	221	4938549	125	278	634	1105	26935	104	490	1595	118	148	188	202	130	3	154	202	54	127	460	43	0	1	108	181	0	0	55	68	0	0	6	98	19	36	113	13	0	0	12	9
1	1	6	174	2020-08-21	8		0	143	4938414	143	237	569	1077	27180	110	435	1512	135	117	158	233	122	6	139	233	45	126	460	47	0	0	105	174	0	0	49	66	0	0	6	104	10	45	134	19	0	0	10	15
1	1	6	175	2020-08-22	8		0	115	4938288	134	223	524	974	27472	115	406	1380	126	135	149	186	120	5	121	186	45	103	415	42	0	0	93	165	0	0	42	66	0	0	6	109	11	27	116	14	0	0	6	12
1	1	6	176	2020-08-23	8		0	56	4938187	109	235	460	909	27713	117	357	1266	101	126	114	173	106	2	97	173	42	105	379	39	0	0	81	152	0	0	38	69	0	0	6	111	9	31	107	15	0	0	3	8
1	1	6	177	2020-08-24	8		0	10	4938088	107	194	421	839	27960	121	325	1164	99	101	142	142	112	4	123	142	40	93	344	40	0	0	75	134	0	0	39	68	0	0	7	114	9	26	81	10	0	0	7	9
1	1	6	178	2020-08-25	8		0	133	4937988	108	175	393	779	28159	128	310	1089	100	99	118	133	86	7	106	133	32	90	325	39	0	0	72	119	0	0	33	65	0	0	7	121	8	21	80	13	0	0	6	5
1	1	6	179	2020-08-26	8		0	274	4937911	85	171	372	697	28361	133	308	1005	77	100	104	113	83	5	95	113	25	82	287	35	0	0	72	103	0	0	28	60	0	0	9	124	4	21	72	9	0	0	4	3
1	1	6	180	2020-08-27	8		0	278	4937830	89	157	336	648	28532	138	281	929	81	77	91	104	82	5	78	104	22	84	266	30	0	0	69	93	0	0	25	57	0	0	9	129	6	18	66	5	0	0	4	5
1	1	6	181	2020-08-28	8		0	149	4937724	114	137	310	611	28694	140	258	869	106	81	101	115	74	2	85	115	23	73	251	31	0	0	67	89	0	0	22	54	0	0	9	131	7	19	69	14	0	0	3	3
1	1	6	182	2020-08-29	8		0	94	4937630	102	168	293	560	28837	140	243	803	94	106	75	98	53	0	67	98	24	61	233	30	0	0	60	80	0	0	17	50	0	0	9	131	9	12	57	10	0	0	3	7
1	1	6	183	2020-08-30	8		0	135	4937565	73	175	270	504	28998	145	220	724	65	94	87	84	69	5	77	84	18	56	212	20	0	0	58	74	0	0	17	46	0	0	9	136	4	15	48	7	0	0	8	2
1	1	6	184	2020-08-31	8		0	154	4937513	60	141	278	475	29115	148	226	701	52	65	99	90	52	3	82	90	20	56	197	16	0	0	50	74	0	0	18	40	0	0	9	139	5	16	57	2	0	0	2	8
1	1	6	185	2020-09-01	8		0	81	4937463	58	96	291	439	29232	151	233	672	50	52	97	89	44	3	83	89	20	52	178	18	0	0	50	69	0	0	15	35	0	0	9	142	4	13	51	8	0	0	5	8
1	1	6	186	2020-09-02	8		0	77	4937413	58	95	249	427	29335	153	199	626	50	50	51	74	60	2	41	74	17	54	174	19	0	0	48	65	0	0	16	32	0	0	9	144	5	12	44	7	0	0	1	5
1	1	6	187	2020-09-03	8		0	127	4937356	65	92	207	417	29438	155	163	580	57	50	53	100	52	2	49	100	16	48	178	23	0	0	46	62	0	0	14	28	0	0	9	146	4	19	64	8	0	0	2	3
1	1	6	188	2020-09-04	8		0	63	4937305	59	91	193	378	29549	155	150	528	51	57	58	62	46	0	46	62	15	42	163	20	0	0	39	56	0	0	15	24	0	0	9	146	5	12	37	4	0	0	2	2
1	1	6	189	2020-09-05	8		0	64	4937260	53	99	165	351	29643	159	123	474	45	51	43	66	40	4	35	66	21	40	154	18	0	0	33	54	0	0	11	18	0	0	10	149	7	11	40	4	0	0	1	3
1	1	6	190	2020-09-06	8		0	62	4937217	51	81	163	331	29726	161	128	459	43	45	63	52	41	2	54	52	23	37	145	12	0	0	32	53	0	0	10	16	0	0	11	150	7	7	30	1	0	0	4	3
1	1	6	191	2020-09-07	8		0	73	4937166	59	77	154	282	29829	163	124	406	51	43	47	37	41	2	43	37	21	37	115	11	0	0	29	43	0	0	7	14	0	0	11	152	4	8	20	2	0	0	1	2
1	1	6	192	2020-09-08	8		0	51	4937125	49	84	142	249	29913	168	115	364	41	51	44	51	41	5	38	51	14	32	109	8	0	0	28	37	0	0	6	11	0	0	11	157	1	6	36	4	0	0	3	1
1	1	6	193	2020-09-09	8		0	68	4937096	37	80	140	225	29980	172	118	343	29	41	45	41	28	4	41	41	11	26	106	5	0	0	25	34	0	0	6	11	0	0	11	161	0	3	34	1	0	0	1	2
1	1	6	194	2020-09-10	8		0	36	4937069	35	60	132	228	30033	173	111	339	27	29	49	56	26	1	45	56	10	26	107	7	0	0	24	32	0	0	8	14	0	0	11	162	2	11	31	5	0	0	3	4
1	1	6	195	2020-09-11	8		0	37	4937049	28	51	122	215	30092	173	102	317	20	27	36	38	28	0	32	38	10	28	92	10	0	0	23	30	0	0	6	16	0	0	11	162	4	10	17	5	0	0	1	1
1	1	7	1	2020-03-01	1		0	0	4967730	0	0	0	0	0	0	0	0	0	0	0	0	0	0	0	0	0	0	0	0	0	0	0	0	0	0	0	0	0	0	0	0	0	0	0	0	0	0	0	0
1	1	7	2	2020-03-02	1		2	0	4967728	0	0	0	0	1	0	0	0	0	0	0	0	1	0	0	0	0	0	0	0	0	0	0	0	0	0	0	0	0	0	0	0	0	0	0	0	0	0	0	0
1	1	7	3	2020-03-03	1		0	0	4967728	0	0	0	0	1	0	0	0	0	0	0	0	0	0	0	0	0	0	0	0	0	0	0	0	0	0	0	0	0	0	0	0	0	0	0	0	0	0	0	0
1	1	7	4	2020-03-04	1		0	0	4967728	0	0	0	0	1	0	0	0	0	0	0	0	0	0	0	0	0	0	0	0	0	0	0	0	0	0	0	0	0	0	0	0	0	0	0	0	0	0	0	0
1	1	7	5	2020-03-05	1		1	0	4967727	0	0	0	0	1	0	0	0	0	0	0	0	0	0	0	0	0	0	0	0	0	0	0	0	0	0	0	0	0	0	0	0	0	0	0	0	0	0	0	0
1	1	7	6	2020-03-06	1		0	0	4967727	0	0	0	0	1	0	0	0	0	0	0	0	0	0	0	0	0	0	0	0	0	0	0	0	0	0	0	0	0	0	0	0	0	0	0	0	0	0	0	0
1	1	7	7	2020-03-07	1		1	0	4967726	0	0	0	0	2	0	0	0	0	0	0	0	1	0	0	0	0	0	0	0	0	0	0	0	0	0	0	0	0	0	0	0	0	0	0	0	0	0	0	0
1	1	7	8	2020-03-08	1		1	0	4967724	1	0	0	2	2	0	0	1	1	0	0	2	1	0	0	1	0	0	1	1	0	0	0	0	0	0	0	0	0	0	0	0	0	0	1	1	0	0	0	0
1	1	7	9	2020-03-09	1		2	0	4967720	3	0	0	2	3	0	0	1	2	0	0	0	1	0	0	0	0	0	1	1	0	0	0	0	0	0	0	0	0	0	0	0	0	0	0	0	0	0	0	0
1	1	7	10	2020-03-10	1		3	0	4967715	4	1	0	2	4	0	0	1	2	1	0	0	1	0	0	0	0	0	1	1	0	0	0	0	0	0	0	0	0	0	0	0	0	0	0	0	0	0	0	0
1	1	7	11	2020-03-11	1		1	1	4967713	4	1	1	3	6	0	0	1	1	1	1	1	2	0	0	0	0	0	2	1	0	0	0	0	0	0	0	0	0	0	0	0	0	0	1	0	0	0	0	0
1	1	7	12	2020-03-12	1		4	1	4967708	5	0	2	4	8	0	0	1	1	0	1	1	2	0	0	0	0	0	2	1	0	0	0	1	0	0	0	0	0	0	0	0	0	0	0	0	0	0	0	1
1	1	7	13	2020-03-13	1		9	1	4967699	4	1	2	5	13	0	0	2	0	1	0	1	6	0	0	1	0	0	3	1	0	0	0	1	0	0	0	0	0	0	0	0	0	0	1	0	0	0	0	0
1	1	7	14	2020-03-14	1		12	3	4967678	13	0	3	6	18	0	1	4	9	0	1	1	6	0	1	1	0	0	3	2	0	0	0	1	0	0	0	0	0	0	0	0	0	0	0	1	0	0	0	0
1	1	7	15	2020-03-15	1		4	1	4967667	10	10	3	6	25	0	1	3	7	10	0	2	6	0	0	1	0	0	1	3	0	0	0	2	0	0	0	0	0	0	0	0	0	0	0	1	0	0	0	1
1	1	7	16	2020-03-16	1		7	0	4967657	8	5	12	8	29	0	10	14	3	5	10	3	5	0	9	2	0	0	1	3	0	0	0	4	0	0	0	0	0	0	0	0	0	0	0	1	0	0	0	2
1	1	7	17	2020-03-17	1		13	4	4967634	15	3	13	11	42	0	11	18	10	3	5	5	15	0	4	4	0	0	2	3	0	0	0	6	0	0	0	0	0	0	0	0	0	0	2	1	0	0	0	2
1	1	7	18	2020-03-18	1		29	8	4967590	22	8	11	17	51	0	9	22	15	8	3	7	15	0	2	7	0	0	5	4	0	0	0	8	0	0	0	0	0	0	0	0	0	0	3	2	0	0	0	2
1	1	7	19	2020-03-19	1	Gatherings > 500 people outdoors cancelled & Gatherings > 100 people indoors cancelled & Overseas travellers must self isolate 14 days	23	8	4967560	17	12	13	47	73	0	11	31	7	12	8	41	26	0	6	9	1	2	7	5	0	0	0	9	0	0	0	0	0	0	0	0	1	2	4	1	0	0	0	1
1	1	7	20	2020-03-20	2		24	10	4967531	16	6	17	82	87	0	13	42	5	6	12	45	21	0	9	13	1	3	13	6	0	0	0	12	0	0	0	0	0	0	0	0	1	2	6	3	0	0	0	3
1	1	7	21	2020-03-21	2		32	10	4967493	15	7	17	121	109	0	15	49	6	7	6	55	27	0	6	10	1	3	15	11	0	0	1	12	0	0	0	0	0	0	0	0	0	1	6	5	0	0	1	0
1	1	7	22	2020-03-22	2		35	11	4967456	10	7	20	162	133	0	18	62	2	7	7	66	31	0	7	14	1	4	19	13	0	0	1	16	0	0	0	0	0	0	0	0	1	2	6	3	0	0	0	4
1	1	7	23	2020-03-23	2	National Restrictions: Pubs, hotels, clubs, restaurants and recreation facilities are closed.	51	22	4967397	16	2	22	212	156	0	20	75	8	2	7	94	34	0	6	22	0	3	24	22	0	0	1	20	0	0	0	0	0	0	0	0	0	1	9	13	0	0	0	4
1	1	7	24	2020-03-24	2	Shutdown of all non-essential activity across Victoria. There are only four reasons to be out: shopping for food and supplies, care and caregiving, exercise, and study or work	42	16	4967353	10	8	16	250	192	0	16	81	2	8	2	85	44	0	2	20	1	3	29	27	0	0	3	24	0	0	0	0	0	0	0	0	1	1	10	9	0	0	2	4
1	1	7	25	2020-03-25	3		51	16	4967299	11	2	14	298	219	0	12	96	3	2	8	106	38	0	6	33	1	5	40	31	0	0	3	30	0	0	0	1	0	0	0	0	0	3	18	10	0	0	0	9
1	1	7	26	2020-03-26	3		43	14	4967254	10	3	10	330	260	0	8	98	2	3	2	84	43	0	2	20	2	6	44	32	0	0	3	32	0	0	0	1	0	0	0	0	1	1	12	6	0	0	0	4
1	1	7	27	2020-03-27	3		34	20	4967218	10	2	10	349	292	0	7	98	2	2	3	72	33	0	2	20	2	4	45	34	0	0	3	38	0	0	0	2	0	0	0	0	0	0	12	7	0	0	0	8
1	1	7	28	2020-03-28	3		72	32	4967143	10	3	5	407	328	0	3	108	3	3	2	130	47	0	2	30	2	5	49	37	0	0	4	46	0	0	0	3	0	0	0	0	0	1	13	13	0	0	1	9
1	1	7	29	2020-03-29	3		49	28	4967093	7	4	7	438	374	0	5	116	1	4	3	92	48	0	3	22	2	4	53	38	0	0	7	47	0	0	0	3	0	0	0	0	0	0	15	6	0	0	3	4
1	1	7	30	2020-03-30	3		21	31	4967069	9	1	9	438	409	0	9	126	3	1	4	68	37	0	4	26	2	4	47	46	0	0	9	56	0	0	0	4	0	0	0	0	0	1	8	15	0	0	2	12
1	1	7	31	2020-03-31	3		42	48	4967024	9	3	7	453	444	0	6	128	3	3	1	95	35	0	0	29	1	3	51	47	0	0	8	64	0	0	1	4	0	0	0	0	1	0	18	10	0	0	0	10
1	1	7	32	2020-04-01	3		24	35	4966999	7	3	7	443	480	0	5	127	1	3	3	64	24	0	2	23	1	3	55	42	0	0	7	67	0	0	1	4	0	0	0	0	0	1	19	7	0	0	0	6
1	1	7	33	2020-04-02	3		26	38	4966972	7	1	8	441	508	0	6	134	1	1	3	69	31	0	3	28	1	2	64	39	0	0	10	68	0	0	1	7	0	0	0	0	0	0	18	9	0	0	4	5
1	1	7	34	2020-04-03	3		21	40	4966950	6	2	6	421	546	0	4	120	1	2	1	45	22	0	1	16	1	2	56	29	0	0	11	72	0	0	1	6	0	0	0	0	0	0	5	5	0	0	1	7
1	1	7	35	2020-04-04	3		11	10	4966936	7	2	7	393	566	0	5	122	3	2	2	39	15	0	2	21	0	2	56	27	0	0	11	73	0	0	1	9	0	0	0	0	0	1	14	4	0	0	0	7
1	1	7	36	2020-04-05	3		6	20	4966928	5	4	6	366	577	0	5	127	2	4	2	31	12	0	2	20	0	2	52	29	0	0	11	77	0	0	2	11	0	0	0	0	0	0	7	7	0	0	1	9
1	1	7	37	2020-04-06	3		5	20	4966922	4	2	8	329	612	0	7	123	1	2	4	25	20	0	4	17	1	1	47	26	0	0	11	70	0	0	2	14	0	0	0	0	1	0	8	4	0	0	1	4
1	1	7	38	2020-04-07	3		16	16	4966904	5	1	7	305	639	0	6	115	2	1	2	34	10	0	2	11	0	2	39	23	0	0	10	65	0	0	3	15	0	0	0	0	0	1	6	4	0	0	0	2
1	1	7	39	2020-04-08	3		11	13	4966892	4	2	4	276	666	1	4	109	1	2	1	23	11	1	1	9	0	3	35	17	0	0	10	57	0	0	3	16	0	0	0	1	0	1	4	2	0	0	0	2
1	1	7	40	2020-04-09	3		5	9	4966886	4	1	3	249	692	2	2	99	1	1	2	13	9	1	1	6	0	3	24	13	0	0	8	57	0	0	4	17	0	0	0	2	0	0	2	1	0	0	0	4
1	1	7	41	2020-04-10	3		3	8	4966882	3	2	1	221	707	2	1	94	1	2	1	15	8	0	1	8	0	3	23	13	0	0	7	55	0	0	3	19	0	0	0	2	0	1	6	2	0	0	0	2
1	1	7	42	2020-04-11	3		11	12	4966867	6	1	2	199	727	2	2	90	4	1	2	25	9	0	2	7	0	3	22	14	0	0	5	50	0	0	4	16	0	0	0	2	0	0	4	4	0	0	0	1
1	1	7	43	2020-04-12	3		4	2	4966860	4	5	3	173	745	2	3	85	3	5	1	20	7	0	1	11	0	2	20	9	0	0	5	47	0	0	4	17	0	0	0	2	0	1	7	0	0	0	0	5
1	1	7	44	2020-04-13	3		8	0	4966851	2	3	7	151	764	3	7	78	1	3	5	13	6	1	5	3	0	2	18	7	0	0	3	38	0	0	4	17	0	0	0	3	0	0	1	2	0	0	0	0
1	1	7	45	2020-04-14	3		5	4	4966844	3	1	6	132	785	5	6	68	2	1	3	14	10	2	3	6	0	2	15	6	0	0	2	30	0	0	5	18	0	0	0	5	0	0	4	0	0	0	0	2
1	1	7	46	2020-04-15	3		2	2	4966839	4	2	4	110	808	5	4	53	3	2	1	6	8	0	1	3	0	1	15	4	0	0	2	22	0	0	5	15	0	0	0	5	0	0	3	0	0	0	0	1
1	1	7	47	2020-04-16	3		1	4	4966837	2	3	5	96	813	5	5	54	1	3	2	11	1	0	2	8	0	1	15	5	0	0	2	20	0	0	4	14	0	0	0	5	0	0	5	3	0	0	0	1
1	1	7	48	2020-04-17	3		3	4	4966833	2	1	3	93	823	6	3	51	1	1	3	11	4	1	3	5	1	1	17	6	0	0	2	19	0	0	2	11	0	0	0	6	1	1	3	1	0	0	0	0
1	1	7	49	2020-04-18	3		9	5	4966822	3	1	4	86	840	6	4	43	2	1	1	18	4	0	1	5	0	1	11	6	0	0	0	16	0	0	2	9	0	0	0	6	1	0	2	1	0	0	0	1
1	1	7	50	2020-04-19	3		5	9	4966817	1	2	3	79	852	7	3	34	0	2	1	10	3	1	1	4	1	1	6	4	0	0	0	16	0	0	2	8	0	0	0	7	1	0	2	0	0	0	0	2
1	1	7	51	2020-04-20	3		0	1	4966815	3	0	5	69	861	8	5	32	2	0	2	0	5	1	2	0	1	1	5	2	0	0	0	14	0	0	2	8	0	0	0	8	0	0	0	0	0	0	0	0
1	1	7	52	2020-04-21	3		2	3	4966810	4	2	1	65	867	8	1	29	3	2	0	10	3	0	0	6	1	1	8	2	0	0	0	15	0	0	2	4	0	0	0	8	0	0	3	1	0	0	0	3
1	1	7	53	2020-04-22	3		1	0	4966809	2	2	3	58	871	8	2	28	0	2	2	6	1	0	1	4	1	0	9	4	0	0	0	13	0	0	1	3	0	0	0	8	0	0	2	2	0	0	0	1
1	1	7	54	2020-04-23	3		0	1	4966808	3	0	4	53	875	9	2	27	1	0	2	3	2	1	1	2	0	0	9	4	0	0	0	13	0	0	1	3	0	0	0	9	0	0	1	1	0	0	0	1
1	1	7	55	2020-04-24	3		1	4	4966806	3	1	4	43	880	9	2	23	1	1	0	3	0	0	0	2	0	1	5	3	0	0	0	13	0	0	1	2	0	0	0	9	0	1	0	0	0	0	0	1
1	1	7	56	2020-04-25	3		0	3	4966805	3	1	4	38	884	9	2	21	1	1	1	2	1	0	1	2	0	0	6	2	0	0	0	13	0	0	0	2	0	0	0	9	0	0	2	0	0	0	0	0
1	1	7	57	2020-04-26	3		1	2	4966804	2	1	3	36	888	9	0	18	0	1	1	2	2	0	0	1	0	0	7	2	0	0	0	10	0	0	0	3	0	0	0	9	0	0	1	0	0	0	0	0
1	1	7	58	2020-04-27	3		0	1	4966804	2	0	2	28	896	9	0	14	0	0	1	0	3	0	0	0	0	0	5	1	0	0	0	9	0	0	0	2	0	0	0	9	0	0	0	0	0	0	0	0
1	1	7	59	2020-04-28	3		0	3	4966804	2	0	2	25	897	9	0	14	0	0	0	2	0	0	0	2	0	0	4	2	0	0	0	8	0	0	0	2	0	0	0	9	0	0	1	1	0	0	0	0
1	1	7	60	2020-04-29	3		1	2	4966803	2	0	1	25	898	9	0	14	0	0	0	2	1	0	0	1	1	0	3	2	0	0	0	7	0	0	0	2	0	0	0	9	1	0	0	0	0	0	0	0
1	1	7	61	2020-04-30	3		2	5	4966801	2	0	1	21	902	9	0	12	0	0	0	4	1	0	0	1	0	0	4	0	0	0	0	6	0	0	0	2	0	0	0	9	0	0	1	0	0	0	0	0
1	1	7	62	2020-05-01	3		4	1	4966797	2	0	1	18	904	10	0	10	0	0	0	5	0	1	0	0	0	0	3	1	0	0	0	5	0	0	0	2	0	0	0	10	0	0	0	1	0	0	0	0
1	1	7	63	2020-05-02	3		1	9	4966796	2	0	0	16	911	10	0	7	0	0	0	1	4	0	0	0	0	0	2	1	0	0	0	4	0	0	0	1	0	0	0	10	0	0	0	0	0	0	0	0
1	1	7	64	2020-05-03	3		1	10	4966795	2	0	0	17	911	10	0	9	0	0	0	4	2	0	0	2	0	0	2	2	0	0	0	5	0	0	0	1	0	0	0	10	0	0	0	1	0	0	0	1
1	1	7	65	2020-05-04	3		2	19	4966793	2	0	0	16	914	10	0	8	0	0	0	4	2	0	0	1	0	0	1	2	0	0	0	4	0	0	0	1	0	0	0	10	0	0	1	0	0	0	0	0
1	1	7	66	2020-05-05	3		1	13	4966792	2	0	0	14	916	11	0	6	0	0	0	2	1	1	0	1	0	0	1	1	0	0	0	4	0	0	0	1	0	0	0	11	0	0	0	0	0	0	0	1
1	1	7	67	2020-05-06	3		8	8	4966784	1	1	0	21	921	11	0	7	0	1	0	14	6	0	0	2	0	0	2	2	0	0	0	2	0	0	0	2	0	0	0	11	0	0	1	1	0	0	0	0
1	1	7	68	2020-05-07	3		0	15	4966784	1	0	1	20	922	11	1	8	0	0	1	1	1	0	1	1	0	0	2	2	0	0	0	2	0	0	0	2	0	0	0	11	0	0	1	0	0	0	0	0
1	1	7	69	2020-05-08	3		0	13	4966784	1	0	0	19	923	11	0	8	0	0	0	2	1	0	0	1	0	0	2	2	0	0	0	3	0	0	0	2	0	0	0	11	0	0	0	1	0	0	0	1
1	1	7	70	2020-05-09	3		1	12	4966783	1	0	0	18	926	11	0	7	0	0	0	3	2	0	0	1	0	0	1	3	0	0	0	2	0	0	0	2	0	0	0	11	0	0	0	1	0	0	0	0
1	1	7	71	2020-05-10	3		3	5	4966780	1	0	0	21	928	11	0	8	0	0	0	9	3	0	0	2	0	0	2	3	0	0	0	3	0	0	0	2	0	0	0	11	0	0	1	1	0	0	0	1
1	1	7	72	2020-05-11	3	Lifting of restrictions 1: Visiting friends and family allowed with a maximum gathering of up to ten outdoors and having up to five visitors in a home. Limiting of visits to family and friends.	4	1	4966776	1	0	0	22	934	11	0	5	0	0	0	7	3	0	0	0	0	0	1	1	0	0	0	3	0	0	0	2	0	0	0	11	0	0	0	0	0	0	0	0
1	1	7	73	2020-05-12	4		0	16	4966776	1	0	0	21	935	11	0	4	0	0	0	0	0	0	0	0	0	0	0	1	0	0	0	3	0	0	0	2	0	0	0	11	0	0	0	0	0	0	0	0
1	1	7	74	2020-05-13	4		2	5	4966774	1	0	0	21	936	11	0	3	0	0	0	2	0	0	0	0	0	0	0	1	0	0	0	3	0	0	0	1	0	0	0	11	0	0	0	0	0	0	0	0
1	1	7	75	2020-05-14	4		3	6	4966771	1	0	0	23	938	11	0	2	0	0	0	4	1	0	0	0	0	0	1	1	0	0	0	2	0	0	0	0	0	0	0	11	0	0	1	0	0	0	0	0
1	1	7	76	2020-05-15	4		7	12	4966764	1	0	0	29	938	12	0	1	0	0	0	7	0	1	0	0	0	0	1	1	0	0	0	2	0	0	0	0	0	0	0	12	0	0	0	0	0	0	0	0
1	1	7	77	2020-05-16	4		7	6	4966757	1	0	0	35	941	12	0	2	0	0	0	11	4	0	0	1	0	0	1	2	0	0	0	2	0	0	0	0	0	0	0	12	0	0	0	1	0	0	0	0
1	1	7	78	2020-05-17	4		3	2	4966754	1	0	0	37	944	12	0	3	0	0	0	7	4	0	0	1	0	0	3	2	0	0	0	3	0	0	0	0	0	0	0	12	0	0	2	0	0	0	0	1
1	1	7	79	2020-05-18	4		2	4	4966752	1	0	0	37	949	12	0	3	0	0	0	9	4	0	0	1	0	0	4	3	0	0	0	4	0	0	0	1	0	0	0	12	0	0	1	3	0	0	0	2
1	1	7	80	2020-05-19	4		1	5	4966751	1	0	0	34	947	12	0	7	0	0	0	6	2	0	0	4	0	0	6	4	0	0	0	5	0	0	0	1	0	0	0	12	0	0	2	1	0	0	0	1
1	1	7	81	2020-05-20	4		0	5	4966751	1	0	0	33	947	12	0	9	0	0	0	2	1	0	0	2	0	0	6	6	0	0	0	4	0	0	0	1	0	0	0	12	0	0	0	2	0	0	0	0
1	1	7	82	2020-05-21	4		0	5	4966751	1	0	0	32	948	12	0	8	0	0	0	2	0	0	0	0	0	0	7	5	0	0	0	5	0	0	0	1	0	0	0	12	0	0	1	0	0	0	0	1
1	1	7	83	2020-05-22	4		3	7	4966748	1	0	0	33	950	12	0	8	0	0	0	6	2	0	0	1	0	0	6	6	0	0	0	5	0	0	0	1	0	0	0	12	0	0	0	1	0	0	0	0
1	1	7	84	2020-05-23	4		3	6	4966745	1	0	0	28	957	12	0	5	0	0	0	4	2	0	0	0	0	0	3	5	0	0	0	5	0	0	0	0	0	0	0	12	0	0	0	0	0	0	0	0
1	1	7	85	2020-05-24	4		0	2	4966745	1	0	0	23	960	12	0	3	0	0	0	0	1	0	0	0	0	0	3	3	0	0	0	5	0	0	0	0	0	0	0	12	0	0	0	0	0	0	0	0
1	1	7	86	2020-05-25	4	Lifting of Restrictions 2: Publicly accessible playgrounds, skateparks and outdoor communal gym equipment to operate. Proposed plan for restaurants and cafes to be able to resume dine-in service: From 1 June with up to 20 patrons per enclosed space. From 22 June with up to 50 patrons per enclosed space. With up to 100 patrons per enclosed space during the second half of July.	2	0	4966743	1	0	0	19	965	12	0	2	0	0	0	0	1	0	0	0	0	0	1	2	0	0	0	4	0	0	0	0	0	0	0	12	0	0	0	0	0	0	0	0
1	1	7	87	2020-05-26	5		3	2	4966738	3	0	0	17	967	12	0	1	2	0	0	0	0	0	0	0	0	0	1	0	0	0	0	4	0	0	0	0	0	0	0	12	0	0	0	0	0	0	0	0
1	1	7	88	2020-05-27	5		2	5	4966734	4	1	0	16	967	12	0	3	2	1	0	3	1	0	0	2	0	0	1	0	0	0	1	5	0	0	0	0	0	0	0	12	0	0	0	0	0	0	1	2
1	1	7	89	2020-05-28	5		3	7	4966728	5	2	1	17	968	12	1	4	3	2	1	1	1	0	1	0	0	0	1	0	0	0	1	6	0	0	0	0	0	0	0	12	0	0	0	0	0	0	0	1
1	1	7	90	2020-05-29	5		3	3	4966722	5	5	1	15	971	12	1	6	3	3	0	2	4	0	0	2	0	0	1	1	0	0	1	6	0	0	0	0	0	0	0	12	0	0	1	1	0	0	0	0
1	1	7	91	2020-05-30	5		2	6	4966715	7	5	4	14	973	12	3	8	5	3	3	1	2	0	2	1	0	0	1	0	0	0	1	7	0	0	0	0	0	0	0	12	0	0	0	0	0	0	0	1
1	1	7	92	2020-05-31	5		3	5	4966705	10	7	5	15	975	12	4	10	7	4	2	3	2	0	2	2	0	0	3	0	0	0	1	6	0	0	0	1	0	0	0	12	0	0	2	0	0	0	0	1
1	1	7	93	2020-06-01	5		1	3	4966698	9	11	7	17	976	12	6	14	6	7	3	3	3	0	3	2	0	0	4	1	0	0	1	7	0	0	0	1	0	0	0	12	0	0	1	1	0	0	0	1
1	1	7	94	2020-06-02	5		0	9	4966691	10	12	10	18	979	12	7	16	7	6	5	4	2	0	3	3	0	0	5	1	0	0	1	7	0	0	0	1	0	0	0	12	0	0	2	1	0	0	0	1
1	1	7	95	2020-06-03	5		7	0	4966675	12	11	15	20	981	12	10	22	9	7	8	4	3	0	5	4	0	0	7	1	0	0	1	7	0	0	0	1	0	0	0	12	0	0	4	0	0	0	0	0
1	1	7	96	2020-06-04	5		6	2	4966657	15	14	13	20	989	12	8	22	12	9	6	6	8	0	6	6	0	1	7	0	0	0	1	8	0	0	0	2	0	0	0	12	0	1	3	0	0	0	0	2
1	1	7	97	2020-06-05	5		2	1	4966638	20	18	19	19	995	12	12	26	17	12	8	3	6	0	6	3	0	1	7	0	0	0	1	8	0	0	0	2	0	0	0	12	0	0	3	0	0	0	0	0
1	1	7	98	2020-06-06	5		0	1	4966619	22	26	23	19	1004	12	15	26	19	17	9	5	6	0	5	2	0	1	6	1	0	0	1	8	0	0	0	2	0	0	0	12	0	0	3	1	0	0	0	1
1	1	7	99	2020-06-07	5		3	1	4966602	17	35	25	24	1009	12	20	35	14	19	10	9	5	0	9	7	0	2	8	2	0	0	1	9	0	0	0	2	0	0	0	12	0	2	4	2	0	0	0	1
1	1	7	100	2020-06-08	5		1	1	4966578	26	26	39	35	1010	12	30	54	23	14	23	14	5	0	19	12	0	1	15	2	0	0	2	12	0	0	1	2	0	0	0	12	0	1	7	1	0	0	2	3
1	1	7	101	2020-06-09	5		0	0	4966559	22	33	47	35	1019	12	36	60	19	23	16	3	7	0	10	2	0	2	13	3	0	0	2	12	0	0	1	2	0	0	0	12	0	1	0	1	0	0	0	1
1	1	7	102	2020-06-10	5		0	4	4966544	18	37	49	35	1034	12	34	60	15	19	15	9	11	0	10	8	0	1	13	3	0	0	2	14	0	0	1	1	0	0	0	12	0	0	6	0	0	0	0	3
1	1	7	103	2020-06-11	5		2	5	4966525	20	30	53	42	1046	12	41	74	17	15	22	12	16	0	18	12	0	4	18	3	0	0	2	13	0	0	1	1	0	0	0	12	0	3	9	0	0	0	0	0
1	1	7	104	2020-06-12	5		2	3	4966489	37	26	59	42	1063	12	46	79	34	17	21	9	13	0	18	9	1	4	17	2	0	0	3	12	0	0	1	2	0	0	0	12	1	0	5	0	0	0	1	2
1	1	7	105	2020-06-13	5		6	2	4966437	49	49	54	48	1079	12	43	77	46	34	11	17	12	0	9	11	2	3	16	2	0	0	3	13	0	0	1	2	0	0	0	12	1	1	8	0	0	0	0	1
1	1	7	106	2020-06-14	5		3	7	4966391	46	70	60	61	1090	12	48	93	43	46	25	25	14	0	21	20	2	6	23	2	0	0	3	13	0	0	1	2	0	0	0	12	1	4	15	1	0	0	0	0
1	1	7	107	2020-06-15	5		1	11	4966344	49	77	74	69	1107	12	62	114	46	43	36	20	15	0	32	18	2	9	25	5	0	0	3	13	0	0	1	2	0	0	0	12	0	5	11	3	0	0	0	0
1	1	7	108	2020-06-16	5		3	8	4966290	54	77	95	76	1128	12	79	137	51	46	46	20	20	0	40	16	3	12	27	4	0	0	2	14	0	0	1	3	0	0	0	12	1	4	9	0	0	0	0	2
1	1	7	109	2020-06-17	5		15	5	4966206	72	85	112	94	1158	12	97	158	69	51	43	35	30	0	36	16	2	14	28	6	0	0	2	12	0	0	1	4	0	0	0	12	1	4	9	2	0	0	0	0
1	1	7	110	2020-06-18	5		7	11	4966133	68	112	120	102	1198	12	106	171	66	70	43	37	29	0	42	26	2	16	28	7	0	0	3	11	0	0	1	4	0	0	0	12	0	8	14	3	0	0	1	2
1	1	7	111	2020-06-19	5		1	12	4966030	104	129	130	116	1223	12	112	192	102	66	49	41	25	0	42	36	3	15	38	10	0	0	3	17	0	0	1	4	0	0	0	12	1	7	21	5	0	0	0	6
1	1	7	112	2020-06-20	5		2	23	4965889	142	155	159	124	1264	12	134	224	139	101	75	39	31	0	65	36	4	13	47	10	0	0	2	19	0	0	2	4	0	0	0	12	1	6	25	2	0	0	0	3
1	1	7	113	2020-06-21	5		3	14	4965780	110	206	191	145	1300	12	159	272	106	138	87	59	40	0	72	53	5	15	61	15	0	0	3	21	0	0	2	4	0	0	0	12	2	10	30	8	0	0	1	4
1	1	7	114	2020-06-22	5		4	9	4965668	112	200	248	170	1334	12	210	347	108	106	112	54	37	0	98	49	7	22	73	16	0	0	4	21	0	0	2	4	0	0	0	12	4	8	30	5	0	0	1	1
1	1	7	115	2020-06-23	5		2	16	4965554	116	192	293	185	1391	12	246	400	112	108	116	51	42	0	100	49	6	23	81	20	0	0	7	22	0	0	2	4	0	0	0	12	0	9	26	8	0	0	3	3
1	1	7	116	2020-06-24	5		1	17	4965448	109	189	312	209	1465	12	264	443	105	112	115	70	65	0	104	68	4	28	90	21	0	0	9	31	0	0	2	4	0	0	0	12	1	14	34	7	0	0	2	10
1	1	7	117	2020-06-25	5		10	23	4965321	121	187	318	260	1527	12	276	500	117	105	107	101	68	0	97	85	4	36	112	28	0	0	14	35	0	0	2	4	0	0	0	12	3	14	50	12	0	0	5	5
1	1	7	118	2020-06-26	5		8	20	4965093	224	198	320	277	1624	12	273	510	220	117	106	100	69	0	89	90	3	37	117	22	0	0	20	42	0	0	1	4	0	0	0	12	1	16	50	7	0	0	8	8
1	1	7	119	2020-06-27	5		1	40	4964845	251	309	313	335	1682	12	260	558	247	220	109	108	72	0	93	105	5	43	163	22	0	0	23	46	0	0	1	5	0	0	0	12	2	14	76	6	0	0	3	6
1	1	7	120	2020-06-28	5		0	47	4964685	164	414	345	359	1768	12	280	606	160	247	142	97	72	0	118	97	12	41	177	22	0	0	28	48	0	0	0	6	0	0	0	12	10	14	56	9	0	0	5	3
1	1	7	121	2020-06-29	5		1	67	4964502	186	348	455	372	1871	12	369	710	182	160	226	95	73	0	186	91	13	35	186	28	0	0	30	52	0	0	0	7	0	0	0	12	2	14	57	13	0	0	2	6
1	1	7	122	2020-06-30	5		0	61	4964293	215	295	570	356	2002	12	458	789	209	180	233	86	92	0	197	85	12	40	168	31	0	0	31	53	0	0	0	6	0	0	0	12	5	16	48	12	0	0	1	4
1	1	7	123	2020-07-01	5	A number of Victorian postcodes will return to Stage 3 Stay at Home restrictions. This decision was made in response to increasing evidence of significant community transmission of coronavirus (COVID-19) in specified postcodes only. This was not modelled.	6	70	4964087	207	347	552	405	2131	12	436	817	200	208	156	128	126	0	131	120	18	42	200	32	0	0	37	54	0	0	0	6	0	0	0	12	7	14	80	8	0	0	7	5
1	1	7	124	2020-07-02	5		3	70	4963859	233	351	575	451	2260	12	458	883	225	199	195	149	117	0	166	146	17	61	206	39	0	0	37	62	0	0	3	7	0	0	0	12	6	35	75	15	0	0	5	10
1	1	7	125	2020-07-03	5		7	55	4963506	354	369	585	515	2399	13	462	946	346	225	207	195	112	1	173	186	22	72	234	44	0	0	43	65	0	0	4	8	0	0	0	13	16	33	104	18	0	0	8	8
1	1	7	126	2020-07-04	5		0	99	4963087	427	512	599	562	2540	13	470	1005	419	346	203	161	116	0	173	160	24	87	263	38	0	0	51	67	0	0	4	9	0	0	0	13	8	28	96	9	0	0	11	9
1	1	7	127	2020-07-05	5		2	66	4962758	336	672	689	579	2692	13	537	1091	327	418	258	150	101	0	211	145	25	77	279	38	0	0	54	75	0	0	4	11	0	0	0	13	4	20	89	16	0	0	6	13
1	1	7	128	2020-07-06	5		0	98	4962401	366	641	821	597	2901	13	652	1229	357	327	358	165	166	0	306	165	24	68	295	42	0	0	57	77	0	0	7	14	0	0	0	13	6	17	108	15	0	0	7	12
1	1	7	129	2020-07-07	5		1	167	4961989	420	610	959	650	3096	14	788	1419	411	357	388	186	168	1	340	183	21	60	335	54	0	0	58	91	0	0	5	16	0	0	0	14	5	14	120	22	0	0	6	18
1	1	7	130	2020-07-08	5	Metropolitan Melbourne and Mitchell Shire will return to Stage 3 Stay at Home restrictions from Wednesday 9 July 2020. This decision was made in response to a significant increase in community transmission of coronavirus (COVID-19) in these areas.	1	121	4961549	448	668	1013	722	3323	14	843	1548	439	411	353	227	200	0	310	226	20	74	373	54	0	0	65	105	0	0	5	17	0	0	0	14	9	30	136	22	0	0	10	19
1	1	7	131	2020-07-09	6		0	149	4961139	422	744	1048	777	3590	14	866	1630	410	436	360	254	219	0	309	254	23	77	404	60	0	0	67	118	0	0	5	17	0	0	0	14	11	37	158	24	0	0	6	18
1	1	7	132	2020-07-10	6		0	143	4960577	574	743	1078	870	3877	14	900	1758	562	410	411	289	241	0	366	288	29	99	437	72	0	0	77	132	0	0	3	17	0	0	0	14	14	54	164	27	0	0	14	16
1	1	7	133	2020-07-11	6		0	289	4959977	614	869	1177	932	4149	14	965	1886	600	560	434	285	226	0	358	285	40	103	472	67	0	0	82	145	0	0	2	17	0	0	0	14	20	37	183	12	0	0	10	23
1	1	7	134	2020-07-12	6		0	256	4959502	489	1042	1229	1027	4428	15	1010	2028	475	600	427	320	237	1	369	319	49	109	540	62	0	0	89	152	0	0	5	17	0	0	0	15	21	38	214	16	0	0	13	18
1	1	7	135	2020-07-13	6		0	168	4958994	521	922	1428	1091	4759	17	1180	2265	508	476	596	345	236	2	514	345	56	111	569	67	0	0	97	162	0	0	7	18	0	0	0	17	21	41	221	28	0	0	16	18
1	1	7	136	2020-07-14	6		0	248	4958462	545	859	1545	1178	5123	19	1271	2444	532	508	571	346	298	2	490	346	60	118	612	75	0	0	107	173	0	0	8	23	0	0	0	19	19	40	229	27	0	0	12	19
1	1	7	137	2020-07-15	6		0	221	4957931	546	902	1533	1268	5531	20	1267	2530	531	530	487	372	333	1	414	372	57	129	656	86	0	0	110	194	0	0	10	24	0	0	0	20	15	46	230	35	0	0	13	33
1	1	7	138	2020-07-16	6		0	295	4957448	498	914	1539	1388	5922	21	1251	2636	483	531	519	445	330	1	444	445	65	154	718	93	0	0	119	201	0	0	12	26	0	0	0	21	28	68	271	36	0	0	15	27
1	1	7	139	2020-07-17	6		0	380	4956765	698	886	1489	1517	6354	21	1192	2708	683	483	511	459	339	0	428	459	78	179	789	96	0	0	121	205	0	0	15	33	0	0	0	21	35	72	283	34	0	0	13	22
1	1	7	140	2020-07-18	6		0	211	4956053	728	1048	1502	1571	6806	22	1186	2756	712	682	520	453	324	1	437	453	80	175	807	102	0	0	134	226	0	0	15	32	0	0	0	22	29	64	268	41	0	0	20	31
1	1	7	141	2020-07-19	6		0	338	4955452	619	1217	1504	1610	7306	22	1203	2812	601	710	541	446	335	0	471	446	71	173	824	104	0	0	141	243	0	0	18	34	0	0	0	22	22	58	274	36	0	0	20	36
1	1	7	142	2020-07-20	6		0	264	4954868	602	1130	1696	1689	7721	24	1367	3055	584	601	688	434	326	2	590	434	83	186	858	104	0	0	153	247	0	0	21	36	0	0	1	23	26	55	274	32	0	0	25	22
1	1	7	143	2020-07-21	6		0	327	4954255	630	1031	1858	1688	8244	24	1491	3178	613	585	684	427	346	0	572	427	72	188	846	100	0	0	162	258	0	0	22	35	0	0	1	23	19	62	261	39	0	0	18	28
1	1	7	144	2020-07-22	6	People living in metropolitan Melbourne or Mitchell Shire must wear a face covering when leaving home.	0	438	4953679	593	1050	1849	1733	8799	27	1480	3212	576	613	594	481	388	3	505	481	73	200	854	99	0	0	171	272	0	0	23	36	0	0	1	26	24	73	293	35	0	0	24	32
1	1	7	145	2020-07-23	7		0	378	4953091	604	1046	1863	1727	9368	31	1473	3199	588	577	581	495	388	4	493	495	81	196	823	109	0	0	183	278	0	0	20	34	0	0	1	30	34	74	294	44	0	0	20	29
1	1	7	146	2020-07-24	7		0	289	4952323	781	1028	1828	1840	9896	34	1451	3290	768	591	609	571	395	3	522	571	83	221	867	112	0	0	198	303	0	0	20	34	0	0	1	33	35	91	343	35	0	0	23	44
1	1	7	147	2020-07-25	7		0	336	4951513	825	1214	1780	1919	10444	35	1401	3319	810	766	580	533	378	1	487	533	86	232	915	126	0	0	195	298	0	0	24	41	0	0	1	34	24	78	333	56	0	0	10	32
1	1	7	148	2020-07-26	7		0	410	4950823	707	1391	1792	2014	10967	36	1432	3445	690	808	631	524	395	1	549	524	94	223	983	132	0	0	196	315	0	0	25	43	0	0	1	35	27	76	321	43	0	0	22	35
1	1	7	149	2020-07-27	7		0	497	4950143	697	1274	2019	2007	11551	39	1630	3637	680	690	807	488	363	3	696	488	88	214	992	126	0	0	191	319	0	0	32	45	0	0	2	37	24	55	338	31	0	0	14	26
1	1	7	150	2020-07-28	7		0	360	4949437	721	1200	2097	1979	12257	39	1681	3660	706	682	756	476	480	0	631	476	80	198	974	121	0	0	189	332	0	0	35	49	0	0	2	37	24	49	308	34	0	0	20	41
1	1	7	151	2020-07-29	7		0	274	4948770	682	1221	2098	2041	12878	40	1672	3713	667	706	685	556	445	1	583	556	88	201	1009	127	0	0	191	332	0	0	36	55	0	0	2	38	27	81	346	50	0	0	21	31
1	1	7	152	2020-07-30	7		0	630	4948058	727	1202	2052	2144	13505	42	1618	3762	712	667	686	635	482	2	579	635	93	242	1041	127	0	0	203	346	0	0	35	54	0	0	2	40	35	98	393	40	0	0	26	43
1	1	7	153	2020-07-31	7	People living in one of the Restricted Areas only have 4 reasons to leave home: Shopping for food and supplies, Medical care and caregiving, Exercise and recreation, Study and work. A number of businesses and facilities in areas under Stay at Home restrictions will be required to close, including beauty and personal care services, cultural and entertainment venues and community facilities. Cafes …	0	556	4947221	853	1224	2032	2189	14166	45	1618	3807	837	711	689	607	471	3	593	607	99	247	1034	130	0	0	214	362	0	0	39	62	0	0	2	43	37	93	354	47	0	0	32	44
1	1	7	154	2020-08-01	8		0	369	4946567	669	1373	2011	2244	14818	48	1605	3849	654	838	689	578	445	3	597	578	102	240	1074	141	0	0	219	366	0	0	36	65	0	0	2	46	28	74	360	57	0	0	21	38
1	1	7	155	2020-08-02	8		0	604	4945989	592	1276	2080	2306	15439	48	1666	3972	578	655	752	622	426	0	650	622	98	250	1104	143	0	0	230	370	0	0	33	72	0	0	2	46	30	98	373	50	0	0	27	44
1	1	7	156	2020-08-03	8		0	355	4945437	566	1067	2192	2294	16121	53	1758	4052	552	578	787	574	460	5	661	574	96	223	1100	150	0	0	230	381	0	0	35	75	0	0	3	50	28	70	361	51	0	0	20	44
1	1	7	157	2020-08-04	8		0	406	4944940	511	984	2097	2338	16803	57	1666	4004	497	552	635	599	490	4	514	599	103	238	1111	151	0	0	240	381	0	0	32	77	0	0	3	54	28	88	380	42	0	0	27	34
1	1	7	158	2020-08-05	8		0	687	4944488	466	907	1953	2397	17457	62	1539	3936	452	497	574	637	447	5	491	637	109	251	1122	159	0	0	255	388	0	0	33	78	0	0	4	58	34	90	384	61	0	0	33	35
1	1	7	159	2020-08-06	8		0	440	4944111	393	838	1783	2405	18137	63	1379	3784	377	450	519	599	437	1	422	599	106	270	1102	159	0	0	262	399	0	0	30	73	0	0	4	59	36	98	353	45	0	0	25	42
1	1	7	160	2020-08-07	8		0	420	4943661	465	714	1660	2385	18778	67	1279	3664	450	378	502	584	382	4	427	584	107	281	1096	147	0	0	247	399	0	0	36	69	0	0	4	63	41	107	339	49	0	0	15	33
1	1	7	161	2020-08-08	8		0	443	4943253	424	753	1490	2304	19436	70	1142	3446	408	449	410	534	360	3	345	534	98	277	1047	132	0	0	245	403	0	0	33	67	0	0	4	66	30	79	313	50	0	0	20	42
1	1	7	162	2020-08-09	8		0	369	4942915	354	737	1359	2215	20079	71	1059	3274	338	408	424	495	366	1	364	495	86	265	993	134	0	0	239	392	0	0	39	60	0	0	4	67	23	82	297	43	0	0	26	24
1	1	7	163	2020-08-10	8		0	304	4942634	297	644	1306	2125	20647	77	1019	3144	281	338	431	426	317	6	373	426	84	251	956	127	0	0	233	373	0	0	38	60	0	0	4	73	23	59	273	36	0	0	9	26
1	1	7	164	2020-08-11	8		0	316	4942385	265	546	1242	2018	21195	79	969	2987	249	281	379	385	297	2	326	385	79	238	886	133	0	0	210	353	0	0	42	72	0	0	4	75	20	59	240	28	0	0	12	26
1	1	7	165	2020-08-12	8		0	392	4942116	284	462	1151	1895	21739	83	915	2810	269	250	334	376	275	4	295	376	79	205	835	121	0	0	198	337	0	0	41	76	0	0	5	78	25	64	217	32	0	0	11	27
1	1	7	166	2020-08-13	8		0	250	4941898	232	458	1013	1807	22236	86	794	2601	218	270	274	365	242	3	231	365	76	200	774	109	0	0	196	328	0	0	42	81	0	0	5	81	21	62	207	26	0	0	20	29
1	1	7	167	2020-08-14	8		0	355	4941627	285	406	896	1698	22731	87	694	2392	271	218	270	356	246	1	230	356	70	188	714	107	0	0	178	312	0	0	40	88	0	0	5	82	27	64	204	27	0	0	7	27
1	1	7	168	2020-08-15	8		0	296	4941395	243	442	808	1592	23163	87	625	2217	232	274	238	305	207	0	210	305	71	176	663	92	0	0	164	293	0	0	44	86	0	0	5	82	23	60	175	19	0	0	10	18
1	1	7	169	2020-08-16	8		0	253	4941209	197	446	725	1480	23582	91	561	2041	186	232	228	302	191	4	198	302	68	172	611	76	0	0	151	275	0	0	39	85	0	0	5	86	16	47	191	16	0	0	12	20
1	1	7	170	2020-08-17	8		0	263	4941044	176	364	755	1382	23914	95	593	1975	165	186	268	261	145	4	222	261	57	163	567	73	0	0	137	257	0	0	37	87	0	0	5	90	11	51	152	30	0	0	4	13
1	1	7	171	2020-08-18	8		0	209	4940889	166	302	731	1254	24289	99	574	1828	155	165	227	202	168	4	189	202	42	155	491	67	0	0	128	244	0	0	36	87	0	0	5	94	5	43	116	15	0	0	6	17
1	1	7	172	2020-08-19	8		0	181	4940747	152	280	633	1134	24680	104	487	1621	142	156	178	205	183	5	153	205	40	140	434	52	0	0	121	219	0	0	37	87	0	0	5	99	12	34	125	12	0	0	8	14
1	1	7	173	2020-08-20	8		0	221	4940627	130	263	562	1062	24978	108	432	1494	120	142	159	216	147	4	135	216	37	130	416	52	0	0	109	189	0	0	40	85	0	0	5	103	14	45	123	17	0	0	9	8
1	1	7	174	2020-08-21	8		0	143	4940498	139	229	501	1017	25235	111	385	1402	129	120	154	201	139	3	125	201	34	126	409	59	0	0	99	171	0	0	33	81	0	0	5	106	9	31	124	21	0	0	5	11
1	1	7	175	2020-08-22	8		0	115	4940355	153	217	466	926	25497	116	354	1280	143	129	141	180	111	5	120	180	28	123	366	50	0	0	91	161	0	0	32	71	0	0	5	111	8	36	101	18	0	0	7	10
1	1	7	176	2020-08-23	8		0	56	4940253	111	246	436	821	25744	119	324	1145	102	144	115	143	89	3	96	143	31	95	323	42	0	0	82	151	0	0	34	55	0	0	6	113	11	18	88	13	0	0	4	9
1	1	7	177	2020-08-24	8		0	10	4940158	104	219	411	749	25963	126	305	1054	95	102	129	140	91	7	108	140	33	92	294	35	0	0	74	132	0	0	35	50	0	0	6	120	12	24	86	6	0	0	5	7
1	1	7	178	2020-08-25	8		0	133	4940076	91	174	393	703	26163	130	300	1003	82	95	140	133	93	4	121	133	28	80	278	40	0	0	70	125	0	0	36	44	0	0	6	124	5	19	78	13	0	0	6	12
1	1	7	179	2020-08-26	8		0	274	4939999	86	154	398	647	26314	132	307	954	77	82	102	99	58	2	86	99	29	65	253	42	0	0	67	118	0	0	31	41	0	0	6	126	11	10	62	5	0	0	3	8
1	1	7	180	2020-08-27	8		0	278	4939932	75	138	347	597	26508	133	267	864	67	78	94	113	104	1	83	113	27	63	232	36	0	0	63	105	0	0	29	39	0	0	6	127	8	20	64	9	0	0	6	6
1	1	7	181	2020-08-28	8		0	149	4939859	81	132	289	556	26676	137	224	780	73	67	73	110	87	4	66	110	27	58	220	33	0	0	62	95	0	0	21	37	0	0	6	131	6	17	64	9	0	0	7	7
1	1	7	182	2020-08-29	8		0	94	4939796	71	127	263	524	26811	138	207	731	63	73	78	103	67	1	72	103	22	52	207	34	0	0	58	88	0	0	20	40	0	0	6	132	3	16	67	8	0	0	4	5
1	1	7	183	2020-08-30	8		0	135	4939743	61	115	239	498	26934	140	185	683	53	63	75	97	56	2	63	97	22	55	196	33	0	0	51	78	0	0	20	40	0	0	7	133	6	16	62	9	0	0	3	1
1	1	7	184	2020-08-31	8		0	154	4939694	57	104	217	461	27054	143	163	624	49	53	64	82	56	3	50	82	16	47	178	36	0	0	49	79	0	0	18	36	0	0	8	135	4	12	46	11	0	0	5	4
1	1	7	185	2020-09-01	8		0	81	4939650	52	90	190	414	27190	144	149	563	44	49	63	80	55	1	57	80	9	42	168	26	0	0	48	76	0	0	13	30	0	0	8	136	2	15	47	3	0	0	4	9
1	1	7	186	2020-09-02	8		0	77	4939618	40	80	177	375	27294	146	147	522	32	44	54	59	40	2	52	59	9	35	158	22	0	0	44	64	0	0	12	30	0	0	9	137	2	9	42	4	0	0	0	2
1	1	7	187	2020-09-03	8		0	127	4939580	46	62	173	331	27391	147	139	470	38	32	50	44	36	1	42	44	11	30	140	16	0	0	41	51	0	0	9	32	0	0	9	138	5	11	23	2	0	0	1	2
1	1	7	188	2020-09-04	8		0	63	4939542	46	61	154	295	27484	148	127	422	38	38	39	58	34	1	34	58	12	33	123	8	0	0	39	44	0	0	8	27	0	0	9	139	5	18	28	3	0	0	3	1
1	1	7	189	2020-09-05	8		0	64	4939508	42	67	133	289	27542	149	109	398	34	38	32	55	31	1	29	55	11	34	123	8	0	0	37	44	0	0	8	23	0	0	9	140	5	10	33	1	0	0	1	5
1	1	7	190	2020-09-06	8		0	62	4939482	34	64	118	266	27616	150	97	363	26	34	37	49	30	1	32	49	9	34	110	9	0	0	33	42	0	0	8	19	0	0	9	141	3	12	29	4	0	0	0	1
1	1	7	191	2020-09-07	8		0	73	4939446	43	48	118	237	27686	152	98	335	36	27	43	39	25	2	35	39	7	28	104	6	0	0	27	41	0	0	7	16	0	0	9	143	4	4	24	2	0	0	0	5
1	1	7	192	2020-09-08	8		0	51	4939425	28	58	102	219	27745	153	84	303	21	36	26	39	25	1	23	39	8	26	94	6	0	0	27	39	0	0	4	14	0	0	9	144	2	6	24	2	0	0	3	2
1	1	7	193	2020-09-09	8		0	68	4939399	33	49	95	201	27799	154	76	277	26	21	30	34	18	1	27	34	7	22	92	6	0	0	23	29	0	0	5	16	0	0	9	145	1	4	25	2	0	0	2	0
1	1	7	194	2020-09-10	8		0	36	4939380	26	44	94	182	27849	155	77	259	19	26	31	29	19	1	26	29	11	21	83	5	0	0	19	21	0	0	6	15	0	0	9	146	6	5	17	1	0	0	0	0
1	1	7	195	2020-09-11	8		0	37	4939359	28	39	85	166	27897	156	69	235	21	19	24	31	20	1	21	31	9	20	71	9	0	0	16	22	0	0	6	12	0	0	9	147	1	7	17	4	0	0	1	1
1	1	8	1	2020-03-01	1		0	0	4967730	0	0	0	0	0	0	0	0	0	0	0	0	0	0	0	0	0	0	0	0	0	0	0	0	0	0	0	0	0	0	0	0	0	0	0	0	0	0	0	0
1	1	8	2	2020-03-02	1		2	0	4967728	0	0	0	0	1	0	0	0	0	0	0	0	1	0	0	0	0	0	0	0	0	0	0	0	0	0	0	0	0	0	0	0	0	0	0	0	0	0	0	0
1	1	8	3	2020-03-03	1		0	0	4967728	0	0	0	0	1	0	0	0	0	0	0	0	0	0	0	0	0	0	0	0	0	0	0	0	0	0	0	0	0	0	0	0	0	0	0	0	0	0	0	0
1	1	8	4	2020-03-04	1		0	0	4967728	0	0	0	0	2	0	0	0	0	0	0	0	1	0	0	0	0	0	0	0	0	0	0	0	0	0	0	0	0	0	0	0	0	0	0	0	0	0	0	0
1	1	8	5	2020-03-05	1		1	0	4967727	0	0	0	1	1	0	0	1	0	0	0	1	0	0	0	1	0	0	0	0	0	0	1	0	0	0	0	0	0	0	0	0	0	0	0	0	0	0	1	0
1	1	8	6	2020-03-06	1		0	0	4967727	0	0	0	1	2	0	0	1	0	0	0	0	1	0	0	0	0	0	0	0	0	0	1	0	0	0	0	0	0	0	0	0	0	0	0	0	0	0	0	0
1	1	8	7	2020-03-07	1		1	0	4967726	0	0	0	2	1	0	0	2	0	0	0	1	0	0	0	1	0	0	1	0	0	0	1	0	0	0	0	0	0	0	0	0	0	0	1	0	0	0	0	0
1	1	8	8	2020-03-08	1		1	0	4967724	1	0	0	2	2	0	0	2	1	0	0	0	1	0	0	0	0	0	1	0	0	0	1	0	0	0	0	0	0	0	0	0	0	0	0	0	0	0	0	0
1	1	8	9	2020-03-09	1		2	0	4967720	2	1	0	1	3	0	0	1	2	1	0	0	0	0	0	0	0	0	0	0	0	0	1	0	0	0	0	0	0	0	0	0	0	0	0	0	0	0	0	0
1	1	8	10	2020-03-10	1		3	0	4967717	0	2	1	2	5	0	1	3	0	2	1	1	3	0	1	1	0	0	1	0	0	0	1	0	0	0	0	0	0	0	0	0	0	0	1	0	0	0	0	0
1	1	8	11	2020-03-11	1		1	1	4967714	2	0	3	2	5	0	3	5	2	0	2	0	0	0	2	0	0	0	1	0	0	0	1	0	0	0	0	0	0	0	0	0	0	0	0	0	0	0	0	0
1	1	8	12	2020-03-12	1		4	1	4967708	2	2	1	3	10	0	1	3	2	2	0	2	5	0	0	1	0	0	1	0	0	0	1	1	0	0	0	0	0	0	0	0	0	0	1	0	0	0	0	1
1	1	8	13	2020-03-13	1		9	1	4967697	4	0	2	5	14	0	2	6	2	0	2	2	6	0	2	2	0	0	1	2	0	0	1	1	0	0	0	0	0	0	0	0	0	0	0	2	0	0	0	0
1	1	8	14	2020-03-14	1		12	3	4967682	5	2	2	7	21	0	2	8	3	2	0	4	9	0	0	4	0	0	2	2	0	0	1	2	0	0	0	0	0	0	0	0	0	0	2	1	0	0	0	1
1	1	8	15	2020-03-15	1		4	1	4967673	6	4	2	8	25	0	2	9	5	4	2	2	4	0	2	2	1	0	2	3	0	0	0	2	0	0	0	0	0	0	0	0	1	0	0	1	0	0	0	0
1	1	8	16	2020-03-16	1		7	0	4967659	9	4	6	13	29	0	5	16	7	4	4	7	7	0	3	5	1	0	6	3	0	0	0	3	0	0	0	0	0	0	0	0	0	0	5	1	0	0	0	1
1	1	8	17	2020-03-17	1		13	4	4967636	12	7	6	18	35	0	4	19	10	7	4	6	9	0	3	5	1	0	8	3	0	0	0	6	0	0	0	0	0	0	0	0	0	0	3	0	0	0	0	3
1	1	8	18	2020-03-18	1		29	8	4967600	12	7	10	19	52	0	9	23	7	7	7	6	15	0	7	4	1	0	10	2	0	0	0	6	0	0	0	0	0	0	0	0	0	0	5	1	0	0	0	0
1	1	8	19	2020-03-19	1	Gatherings > 500 people outdoors cancelled & Gatherings > 100 people indoors cancelled & Overseas travellers must self isolate 14 days	23	8	4967571	11	7	11	45	72	0	10	27	6	7	7	35	22	0	6	5	1	0	11	3	0	0	1	6	0	0	0	0	0	0	0	0	0	0	3	1	0	0	1	0
1	1	8	20	2020-03-20	2		24	10	4967539	14	5	15	82	89	0	13	36	8	5	7	49	23	0	6	9	1	0	12	10	0	0	2	10	0	0	0	0	0	0	0	0	0	0	4	7	0	0	1	4
1	1	8	21	2020-03-21	2		32	10	4967502	11	8	12	116	118	0	8	33	5	8	5	50	30	0	3	5	1	0	16	9	0	0	2	11	0	0	0	0	0	0	0	0	0	0	5	0	0	0	0	2
1	1	8	22	2020-03-22	2		35	11	4967466	7	5	15	160	129	0	13	53	1	5	8	70	25	0	7	21	0	0	25	10	0	0	3	18	0	0	0	0	0	0	0	0	0	1	11	4	0	0	1	7
1	1	8	23	2020-03-23	2	National Restrictions: Pubs, hotels, clubs, restaurants and recreation facilities are closed.	51	22	4967411	10	1	13	209	162	0	12	60	4	1	5	91	38	0	5	16	0	1	26	11	0	0	4	26	0	0	0	0	0	0	0	0	0	1	8	3	0	0	1	8
1	1	8	24	2020-03-24	2	Shutdown of all non-essential activity across Victoria. There are only four reasons to be out: shopping for food and supplies, care and caregiving, exercise, and study or work	42	16	4967368	8	3	7	246	198	0	5	59	1	3	1	86	39	0	0	18	0	1	29	13	0	0	5	31	0	0	0	0	0	0	0	0	0	0	13	5	0	0	1	5
1	1	8	25	2020-03-25	3		51	16	4967315	8	2	6	291	239	0	5	63	2	2	3	102	44	0	3	16	0	2	32	17	0	0	5	39	0	0	0	1	0	0	0	0	0	3	12	6	0	0	0	9
1	1	8	26	2020-03-26	3		43	14	4967269	10	1	6	330	264	0	5	77	3	1	2	90	36	0	2	20	0	2	36	27	0	0	6	46	0	0	0	1	0	0	0	0	0	0	10	12	0	0	1	8
1	1	8	27	2020-03-27	3		34	20	4967234	7	4	4	355	291	0	4	88	1	4	1	83	37	0	1	24	0	2	39	36	0	0	7	52	0	0	0	2	0	0	0	0	0	0	14	11	0	0	1	7
1	1	8	28	2020-03-28	3		72	32	4967159	9	1	6	410	330	0	5	93	3	1	4	118	40	0	3	20	0	1	45	37	0	0	6	52	0	0	0	2	0	0	0	0	0	1	11	8	0	0	0	4
1	1	8	29	2020-03-29	3		49	28	4967109	6	4	4	437	377	0	3	95	1	4	1	93	45	0	1	22	0	1	40	36	0	0	7	56	0	0	0	3	0	0	0	0	0	0	9	8	0	0	1	6
1	1	8	30	2020-03-30	3		21	31	4967086	5	3	6	442	408	0	5	107	2	3	4	71	36	0	4	26	0	0	45	44	0	0	8	62	0	0	0	3	0	0	0	0	0	0	16	14	0	0	1	7
1	1	8	31	2020-03-31	3		42	48	4967040	7	2	8	468	451	0	7	118	4	2	3	83	49	0	3	22	0	0	54	47	0	0	7	60	0	0	0	5	0	0	0	0	0	0	14	11	0	0	0	2
1	1	8	32	2020-04-01	3		24	35	4967016	3	4	9	461	470	0	9	137	0	4	2	75	26	0	2	32	0	0	65	45	0	0	8	63	0	0	2	4	0	0	0	0	0	0	20	8	0	0	3	8
1	1	8	33	2020-04-02	3		26	38	4966990	3	0	9	446	511	0	9	132	0	0	4	59	25	0	4	20	0	0	56	44	0	0	9	59	0	0	2	7	0	0	0	0	0	0	9	10	0	0	1	5
1	1	8	34	2020-04-03	3		21	40	4966968	4	0	6	421	548	0	6	121	1	0	0	54	19	0	0	22	0	0	40	41	0	0	11	61	0	0	2	9	0	0	0	0	0	0	7	7	0	0	3	9
1	1	8	35	2020-04-04	3		11	10	4966956	4	1	5	399	578	0	5	114	1	1	0	35	22	0	0	14	0	0	36	42	0	0	10	60	0	0	2	11	0	0	0	0	0	0	6	8	0	0	0	5
1	1	8	36	2020-04-05	3		6	20	4966950	3	1	2	374	594	0	2	116	0	1	1	26	14	0	1	17	0	2	39	36	0	0	10	61	0	0	2	13	0	0	0	0	0	2	8	3	0	0	1	5
1	1	8	37	2020-04-06	3		5	20	4966945	3	0	2	334	617	0	2	116	0	0	1	27	12	0	1	18	0	1	37	34	0	0	9	59	0	0	2	12	0	0	0	0	0	0	8	7	0	0	0	4
1	1	8	38	2020-04-07	3		16	16	4966929	3	0	1	306	641	0	1	110	0	0	0	31	10	0	0	10	0	1	29	31	0	0	8	54	0	0	3	13	0	0	0	0	0	0	2	7	0	0	0	1
1	1	8	39	2020-04-08	3		11	13	4966918	3	0	1	277	664	1	1	99	0	0	0	26	8	1	0	8	0	1	30	22	0	0	7	49	0	0	3	14	0	0	0	1	0	0	10	0	0	0	0	1
1	1	8	40	2020-04-09	3		5	9	4966913	3	0	0	245	688	2	0	88	0	0	0	13	7	1	0	5	1	0	20	19	0	0	7	46	0	0	3	14	0	0	0	2	1	0	0	3	0	0	0	1
1	1	8	41	2020-04-10	3		3	8	4966910	3	0	0	205	713	2	0	73	0	0	0	6	6	0	0	2	1	0	19	12	0	0	7	39	0	0	3	11	0	0	0	2	0	0	2	1	0	0	0	0
1	1	8	42	2020-04-11	3		11	12	4966899	3	0	0	176	735	2	0	63	0	0	0	24	8	0	0	7	1	0	13	6	0	0	8	35	0	0	3	13	0	0	0	2	0	0	4	1	0	0	1	2
1	1	8	43	2020-04-12	3		4	2	4966895	3	0	0	152	755	2	0	51	0	0	0	8	5	0	0	1	1	0	12	2	0	0	4	29	0	0	5	12	0	0	0	2	0	0	2	0	0	0	0	0
1	1	8	44	2020-04-13	3		8	0	4966887	3	0	0	137	761	2	0	50	0	0	0	19	4	0	0	7	1	0	14	4	0	0	3	26	0	0	4	11	0	0	0	2	0	0	4	2	0	0	0	2
1	1	8	45	2020-04-14	3		5	4	4966882	3	0	0	116	777	3	0	45	0	0	0	14	8	1	0	5	1	0	15	7	0	0	1	20	0	0	4	9	0	0	0	3	0	0	2	3	0	0	0	2
1	1	8	46	2020-04-15	3		2	2	4966880	3	0	0	100	787	3	0	41	0	0	0	7	3	0	0	3	1	0	11	7	0	0	1	17	0	0	3	11	0	0	0	3	0	0	2	0	0	0	0	2
1	1	8	47	2020-04-16	3		1	4	4966879	3	0	0	84	799	3	0	33	0	0	0	2	3	0	0	1	1	0	8	7	0	0	1	14	0	0	2	8	0	0	0	3	0	0	0	1	0	0	0	0
1	1	8	48	2020-04-17	3		3	4	4966876	3	0	0	75	806	4	0	29	0	0	0	7	3	1	0	2	0	0	6	7	0	0	1	13	0	0	2	8	0	0	0	4	0	0	0	1	0	0	0	1
1	1	8	49	2020-04-18	3		9	5	4966867	3	0	0	77	813	4	0	24	0	0	0	12	2	0	0	1	0	0	6	4	0	0	1	13	0	0	1	7	0	0	0	4	0	0	1	0	0	0	0	1
1	1	8	50	2020-04-19	3		5	9	4966862	3	0	0	75	821	5	0	20	0	0	0	8	5	1	0	0	0	0	5	4	0	0	1	11	0	0	1	7	0	0	0	5	0	0	0	0	0	0	0	0
1	1	8	51	2020-04-20	3		0	1	4966862	2	1	0	64	825	5	0	19	0	1	0	4	1	0	0	3	0	0	6	3	0	0	0	12	0	0	1	5	0	0	0	5	0	0	2	1	0	0	0	1
1	1	8	52	2020-04-21	3		2	3	4966860	2	0	1	58	829	5	1	20	0	0	1	8	3	0	1	3	0	0	6	5	0	0	0	13	0	0	1	4	0	0	0	5	0	0	2	2	0	0	0	2
1	1	8	53	2020-04-22	3		1	0	4966859	2	0	1	51	835	5	1	18	0	0	0	1	1	0	0	0	0	0	4	4	0	0	0	13	0	0	0	3	0	0	0	5	0	0	0	0	0	0	0	0
1	1	8	54	2020-04-23	3		0	1	4966859	2	0	0	45	841	5	0	13	0	0	0	1	1	0	0	1	0	0	5	3	0	0	0	9	0	0	0	2	0	0	0	5	0	0	1	0	0	0	0	0
1	1	8	55	2020-04-24	3		1	4	4966858	2	0	0	36	845	5	0	11	0	0	0	3	1	0	0	2	0	0	4	4	0	0	0	6	0	0	0	2	0	0	0	5	0	0	1	1	0	0	0	0
1	1	8	56	2020-04-25	3		0	3	4966858	2	0	0	30	848	5	0	11	0	0	0	4	3	0	0	4	0	0	6	3	0	0	0	6	0	0	0	1	0	0	0	5	0	0	3	0	0	0	0	1
1	1	8	57	2020-04-26	3		1	2	4966857	2	0	0	28	847	5	0	12	0	0	0	3	0	0	0	2	0	0	6	3	0	0	0	7	0	0	0	1	0	0	0	5	0	0	1	0	0	0	0	1
1	1	8	58	2020-04-27	3		0	1	4966857	2	0	0	24	850	5	0	12	0	0	0	0	1	0	0	0	0	0	6	2	0	0	0	6	0	0	0	1	0	0	0	5	0	0	0	0	0	0	0	0
1	1	8	59	2020-04-28	3		0	3	4966857	2	0	0	18	855	5	0	9	0	0	0	0	0	0	0	0	0	0	4	0	0	0	0	5	0	0	0	1	0	0	0	5	0	0	0	0	0	0	0	0
1	1	8	60	2020-04-29	3		1	2	4966856	2	0	0	18	855	5	0	9	0	0	0	2	0	0	0	1	0	0	3	1	0	0	0	4	0	0	0	2	0	0	0	5	0	0	0	1	0	0	0	0
1	1	8	61	2020-04-30	3		2	5	4966854	2	0	0	15	860	5	0	6	0	0	0	2	2	0	0	0	0	0	1	1	0	0	0	4	0	0	0	1	0	0	0	5	0	0	0	0	0	0	0	0
1	1	8	62	2020-05-01	3		4	1	4966850	2	0	0	16	863	5	0	4	0	0	0	5	1	0	0	0	0	0	0	0	0	0	0	3	0	0	0	2	0	0	0	5	0	0	0	0	0	0	0	0
1	1	8	63	2020-05-02	3		1	9	4966849	2	0	0	14	862	5	0	6	0	0	0	4	1	0	0	2	0	0	2	0	0	0	0	3	0	0	0	2	0	0	0	5	0	0	2	0	0	0	0	0
1	1	8	64	2020-05-03	3		1	10	4966848	2	0	0	13	866	5	0	6	0	0	0	6	4	0	0	2	0	0	2	3	0	0	0	2	0	0	0	2	0	0	0	5	0	0	0	3	0	0	0	1
1	1	8	65	2020-05-04	3		2	19	4966846	2	0	0	14	868	5	0	5	0	0	0	3	1	0	0	0	0	0	1	3	0	0	0	2	0	0	0	2	0	0	0	5	0	0	0	0	0	0	0	0
1	1	8	66	2020-05-05	3		1	13	4966845	2	0	0	15	868	5	0	5	0	0	0	1	0	0	0	0	0	0	1	3	0	0	0	1	0	0	0	3	0	0	0	5	0	0	0	0	0	0	0	0
1	1	8	67	2020-05-06	3		8	8	4966837	2	0	0	23	872	5	0	6	0	0	0	14	5	0	0	1	0	0	1	3	0	0	0	2	0	0	0	2	0	0	0	5	0	0	0	0	0	0	0	1
1	1	8	68	2020-05-07	3		0	15	4966836	2	1	0	22	873	6	0	6	1	1	0	1	1	1	0	0	0	0	1	4	0	0	0	2	0	0	0	2	0	0	0	6	0	0	0	1	0	0	0	0
1	1	8	69	2020-05-08	3		0	13	4966835	2	1	1	20	876	6	1	6	1	1	1	1	1	0	1	0	0	0	2	2	0	0	0	2	0	0	0	2	0	0	0	6	0	0	1	0	0	0	0	0
1	1	8	70	2020-05-09	3		1	12	4966834	1	1	2	20	876	6	1	6	0	1	1	3	0	0	0	1	0	0	3	2	0	0	0	3	0	0	0	1	0	0	0	6	0	0	1	0	0	0	0	1
1	1	8	71	2020-05-10	3		3	5	4966831	1	0	1	22	880	6	1	6	0	0	1	6	4	0	1	1	0	0	3	2	0	0	0	3	0	0	0	1	0	0	0	6	0	0	1	0	0	0	0	0
1	1	8	72	2020-05-11	3	Lifting of restrictions 1: Visiting friends and family allowed with a maximum gathering of up to ten outdoors and having up to five visitors in a home. Limiting of visits to family and friends.	4	1	4966827	1	0	0	25	884	6	0	5	0	0	0	6	3	0	0	0	0	0	3	1	0	0	0	3	0	0	0	1	0	0	0	6	0	0	0	0	0	0	0	0
1	1	8	73	2020-05-12	4		0	16	4966827	1	0	0	24	886	6	0	4	0	0	0	0	1	0	0	0	0	0	2	1	0	0	0	3	0	0	0	1	0	0	0	6	0	0	0	0	0	0	0	0
1	1	8	74	2020-05-13	4		2	5	4966825	1	0	0	26	888	6	0	4	0	0	0	2	2	0	0	0	0	0	2	1	0	0	0	2	0	0	0	1	0	0	0	6	0	0	0	0	0	0	0	0
1	1	8	75	2020-05-14	4		3	6	4966822	1	0	0	28	889	6	0	6	0	0	0	7	2	0	0	2	0	1	3	0	0	0	0	2	0	0	0	1	0	0	0	6	0	1	1	0	0	0	0	0
1	1	8	76	2020-05-15	4		7	12	4966815	1	0	0	31	892	7	0	5	0	0	0	11	2	1	0	1	0	1	2	0	0	0	0	3	0	0	0	1	0	0	0	7	0	0	0	0	0	0	0	2
1	1	8	77	2020-05-16	4		7	6	4966808	1	0	0	35	898	7	0	5	0	0	0	13	5	0	0	2	0	0	1	1	0	0	0	3	0	0	0	1	0	0	0	7	0	1	0	1	0	0	0	0
1	1	8	78	2020-05-17	4		3	2	4966805	1	0	0	37	900	7	0	6	0	0	0	6	3	0	0	1	0	0	2	2	0	0	0	2	0	0	0	2	0	0	0	7	0	0	1	1	0	0	0	0
1	1	8	79	2020-05-18	4		2	4	4966803	1	0	0	38	903	7	0	7	0	0	0	5	4	0	0	2	0	0	3	1	0	0	0	4	0	0	0	2	0	0	0	7	0	0	1	0	0	0	0	2
1	1	8	80	2020-05-19	4		1	5	4966802	1	0	0	34	900	7	0	12	0	0	0	7	2	0	0	5	0	0	6	4	0	0	0	4	0	0	0	2	0	0	0	7	0	0	3	3	0	0	0	0
1	1	8	81	2020-05-20	4		0	5	4966802	1	0	0	32	902	7	0	12	0	0	0	2	2	0	0	2	0	0	6	5	0	0	0	4	0	0	0	1	0	0	0	7	0	0	1	1	0	0	0	0
1	1	8	82	2020-05-21	4		0	5	4966802	1	0	0	32	902	7	0	12	0	0	0	1	0	0	0	0	0	0	6	5	0	0	0	5	0	0	0	1	0	0	0	7	0	0	0	0	0	0	0	1
1	1	8	83	2020-05-22	4		3	7	4966799	1	0	0	34	904	7	0	11	0	0	0	4	1	0	0	0	0	0	6	4	0	0	0	5	0	0	0	1	0	0	0	7	0	0	0	0	0	0	0	0
1	1	8	84	2020-05-23	4		3	6	4966796	1	0	0	29	911	7	0	7	0	0	0	5	2	0	0	1	0	0	5	2	0	0	0	4	0	0	0	0	0	0	0	7	0	0	1	0	0	0	0	0
1	1	8	85	2020-05-24	4		0	2	4966796	1	0	0	25	914	7	0	6	0	0	0	1	2	0	0	1	0	0	5	1	0	0	0	4	0	0	0	0	0	0	0	7	0	0	1	0	0	0	0	0
1	1	8	86	2020-05-25	4	Lifting of Restrictions 2: Publicly accessible playgrounds, skateparks and outdoor communal gym equipment to operate. Proposed plan for restaurants and cafes to be able to resume dine-in service: From 1 June with up to 20 patrons per enclosed space. From 22 June with up to 50 patrons per enclosed space. With up to 100 patrons per enclosed space during the second half of July.	2	0	4966793	2	0	0	24	915	7	0	5	1	0	0	0	0	0	0	0	0	0	5	0	0	0	0	4	0	0	0	0	0	0	0	7	0	0	0	0	0	0	0	0
1	1	8	87	2020-05-26	5		3	2	4966788	3	1	0	19	919	7	0	3	2	1	0	3	0	0	0	1	0	0	3	0	0	0	1	3	0	0	0	0	0	0	0	7	0	0	2	0	0	0	1	0
1	1	8	88	2020-05-27	5		2	5	4966786	1	3	0	17	920	7	0	3	0	2	0	0	1	0	0	0	0	0	3	0	0	0	1	3	0	0	0	0	0	0	0	7	0	0	0	0	0	0	0	0
1	1	8	89	2020-05-28	5		3	7	4966782	2	2	1	14	925	7	1	5	1	0	1	1	5	0	1	1	0	0	3	0	0	0	1	3	0	0	0	0	0	0	0	7	0	0	0	0	0	0	0	1
1	1	8	90	2020-05-29	5		3	3	4966776	4	1	3	11	928	7	2	7	3	1	2	3	3	0	1	2	0	0	4	1	0	0	1	2	0	0	0	0	0	0	0	7	0	0	1	1	0	0	0	1
1	1	8	91	2020-05-30	5		2	6	4966765	10	4	3	13	929	7	2	10	9	3	0	4	3	0	0	3	0	0	5	1	0	0	1	4	0	0	0	0	0	0	0	7	0	0	2	0	0	0	0	2
1	1	8	92	2020-05-31	5		3	5	4966753	10	11	2	15	931	7	2	12	9	9	2	3	2	0	2	3	0	0	6	2	0	0	1	4	0	0	0	0	0	0	0	7	0	0	2	1	0	0	0	0
1	1	8	93	2020-06-01	5		1	3	4966741	12	17	5	15	932	7	5	14	11	9	3	3	0	0	3	2	0	0	5	3	0	0	1	4	0	0	0	0	0	0	0	7	0	0	2	1	0	0	0	0
1	1	8	94	2020-06-02	5		0	9	4966738	4	17	14	14	935	7	11	19	3	11	11	1	1	0	8	1	0	0	4	2	0	0	1	5	0	0	0	0	0	0	0	7	0	0	0	0	0	0	0	1
1	1	8	95	2020-06-03	5		7	0	4966726	6	12	17	12	949	7	14	20	5	3	8	1	12	0	6	1	0	0	3	1	0	0	1	5	0	0	0	0	0	0	0	7	0	0	1	0	0	0	0	0
1	1	8	96	2020-06-04	5		6	2	4966713	8	8	16	15	955	7	13	25	7	5	9	7	7	0	8	7	0	0	5	3	0	0	1	5	0	0	0	0	0	0	0	7	0	0	5	2	0	0	0	0
1	1	8	97	2020-06-05	5		2	1	4966694	18	12	15	17	958	7	13	29	17	7	3	4	6	0	3	4	1	1	7	2	0	0	1	5	0	0	0	0	0	0	0	7	1	1	2	0	0	0	0	0
1	1	8	98	2020-06-06	5		0	1	4966679	16	21	18	20	967	7	14	31	15	17	8	11	7	0	6	9	1	0	9	3	0	0	0	7	0	0	0	0	0	0	0	7	0	0	8	1	0	0	0	2
1	1	8	99	2020-06-07	5		3	1	4966661	16	30	20	19	973	7	15	32	15	15	6	5	4	0	4	5	0	0	10	3	0	0	0	6	0	0	0	0	0	0	0	7	0	0	3	2	0	0	0	0
1	1	8	100	2020-06-08	5		1	1	4966649	12	24	31	26	977	7	27	51	11	15	21	11	6	0	21	11	0	1	15	4	0	0	0	6	0	0	0	0	0	0	0	7	0	1	8	2	0	0	0	0
1	1	8	101	2020-06-09	5		0	0	4966631	19	20	40	28	982	7	34	60	18	11	15	8	6	0	13	8	1	2	12	6	0	0	0	7	0	0	0	0	0	0	0	7	1	1	2	3	0	0	0	1
1	1	8	102	2020-06-10	5		0	4	4966612	20	26	45	24	994	7	36	59	19	18	12	7	5	0	8	7	2	3	9	3	0	0	0	6	0	0	0	1	0	0	0	7	1	2	4	0	0	0	0	0
1	1	8	103	2020-06-11	5		2	5	4966585	26	34	42	28	1005	7	35	62	25	19	11	9	10	0	10	9	1	5	9	4	0	0	1	7	0	0	0	1	0	0	0	7	0	3	2	2	0	0	1	1
1	1	8	104	2020-06-12	5		2	3	4966551	33	42	42	38	1015	7	33	69	32	25	17	21	13	0	15	20	2	4	20	4	0	0	1	5	0	0	0	2	0	0	0	7	2	2	14	3	0	0	0	0
1	1	8	105	2020-06-13	5		6	2	4966502	44	52	49	49	1027	7	41	82	43	32	22	20	7	0	21	13	1	4	22	6	0	0	1	7	0	0	0	2	0	0	0	7	1	2	5	3	0	0	0	2
1	1	8	106	2020-06-14	5		3	7	4966472	28	64	59	53	1049	7	49	91	27	43	31	13	18	0	25	10	1	4	24	5	0	0	1	7	0	0	0	2	0	0	0	7	0	1	9	0	0	0	0	0
1	1	8	107	2020-06-15	5		1	11	4966445	27	59	74	54	1066	7	61	103	26	27	32	14	10	0	28	13	1	6	20	6	0	0	1	7	0	0	0	3	0	0	0	7	1	3	7	1	0	0	0	1
1	1	8	108	2020-06-16	5		3	8	4966400	43	46	94	55	1088	7	78	119	42	26	39	14	18	0	31	10	0	7	21	5	0	0	2	6	0	0	0	3	0	0	0	7	0	2	7	1	0	0	1	0
1	1	8	109	2020-06-17	5		15	5	4966349	37	60	96	86	1105	7	77	135	36	42	28	50	19	0	24	28	2	11	31	5	0	0	2	8	0	0	0	3	0	0	0	7	2	8	16	1	0	0	0	2
1	1	8	110	2020-06-18	5		7	11	4966298	47	66	91	106	1126	7	74	149	44	34	28	43	21	0	24	34	2	10	42	10	0	0	2	9	0	0	0	3	0	0	0	7	1	6	20	5	0	0	0	3
1	1	8	111	2020-06-19	5		1	12	4966212	89	74	93	117	1150	7	79	166	85	43	35	30	27	0	33	27	4	13	50	8	0	0	1	14	0	0	0	2	0	0	0	7	2	4	17	1	0	0	0	5
1	1	8	112	2020-06-20	5		2	23	4966139	75	114	102	117	1193	7	83	168	71	85	45	31	31	0	38	25	4	13	48	7	0	0	1	18	0	0	0	2	0	0	0	7	2	4	16	2	0	0	0	4
1	1	8	113	2020-06-21	5		3	14	4966074	66	131	131	120	1213	7	106	198	62	71	54	32	19	0	45	27	6	13	51	8	0	0	2	19	0	0	0	2	0	0	0	7	2	5	14	5	0	0	1	2
1	1	8	114	2020-06-22	5		4	9	4966008	66	118	161	133	1250	7	129	231	62	62	75	39	30	0	62	34	5	15	57	10	0	0	4	19	0	0	0	2	0	0	0	7	0	5	24	4	0	0	2	0
1	1	8	115	2020-06-23	5		2	16	4965933	76	110	192	149	1276	7	155	273	73	63	71	38	27	0	63	36	7	14	64	11	0	0	7	22	0	0	0	1	0	0	0	7	2	6	19	3	0	0	3	3
1	1	8	116	2020-06-24	5		1	17	4965840	95	121	190	150	1336	8	158	280	92	73	62	53	42	1	55	49	8	15	64	12	0	0	8	26	0	0	0	0	0	0	0	8	5	6	30	5	0	0	1	5
1	1	8	117	2020-06-25	5		10	23	4965751	82	152	190	172	1388	8	153	288	79	92	61	61	41	0	51	49	7	14	73	10	0	0	11	31	0	0	0	0	0	0	0	8	5	4	29	4	0	0	3	5
1	1	8	118	2020-06-26	5		8	20	4965589	157	146	214	192	1438	8	170	321	154	79	85	60	41	0	71	52	9	17	79	11	0	0	13	32	0	0	0	0	0	0	0	8	5	9	30	2	0	0	2	4
1	1	8	119	2020-06-27	5		1	40	4965430	163	209	233	223	1481	8	194	377	158	152	89	59	50	0	82	57	9	17	100	17	0	0	16	34	0	0	0	1	0	0	0	8	4	7	35	6	0	0	3	3
1	1	8	120	2020-06-28	5		0	47	4965297	138	269	256	230	1547	8	208	404	133	158	98	61	55	0	80	58	8	22	101	22	0	0	17	36	0	0	0	3	0	0	0	8	3	7	35	8	0	0	2	6
1	1	8	121	2020-06-29	5		1	67	4965159	141	263	313	258	1598	8	256	487	137	134	140	76	57	0	120	75	13	28	110	29	0	0	20	39	0	0	0	3	0	0	0	8	7	12	37	10	0	0	3	6
1	1	8	122	2020-06-30	5		0	61	4965027	136	237	391	239	1696	8	332	554	132	137	163	67	61	0	144	65	10	26	104	24	0	0	24	40	0	0	1	3	0	0	0	8	4	14	36	4	0	0	5	4
1	1	8	123	2020-07-01	5	A number of Victorian postcodes will return to Stage 3 Stay at Home restrictions. This decision was made in response to increasing evidence of significant community transmission of coronavirus (COVID-19) in specified postcodes only. This was not modelled.	6	70	4964870	155	226	405	268	1801	8	335	583	151	132	143	90	89	0	117	83	11	28	119	20	0	0	29	47	0	0	1	3	0	0	0	8	7	10	48	4	0	0	6	9
1	1	8	124	2020-07-02	5		3	70	4964716	154	256	385	308	1909	8	314	600	151	152	122	114	95	0	101	109	13	32	143	26	0	0	29	48	0	0	2	3	0	0	0	8	6	20	67	9	0	0	3	5
1	1	8	125	2020-07-03	5		7	55	4964446	267	262	394	373	1987	8	317	665	264	151	145	130	83	0	123	121	19	45	177	28	0	0	30	54	0	0	2	3	0	0	0	8	10	21	69	12	0	0	4	6
1	1	8	126	2020-07-04	5		0	99	4964106	343	368	424	385	2104	8	338	702	340	264	158	120	81	0	132	120	22	52	180	26	0	0	30	56	0	0	2	4	0	0	0	8	9	16	74	13	0	0	1	7
1	1	8	127	2020-07-05	5		2	66	4963847	260	557	438	405	2221	8	352	737	257	340	151	124	100	0	128	120	21	48	197	26	0	0	35	63	0	0	1	4	0	0	0	8	6	14	77	10	0	0	5	10
1	1	8	128	2020-07-06	5		0	98	4963561	290	515	585	412	2366	8	488	882	286	256	298	111	113	0	263	110	18	43	200	33	0	0	38	67	0	0	1	4	0	0	0	8	3	13	70	14	0	0	4	7
1	1	8	129	2020-07-07	5		1	167	4963296	269	481	737	452	2492	8	602	1038	264	285	319	143	112	0	262	141	14	49	222	38	0	0	39	77	0	0	2	4	0	0	0	8	3	20	85	17	0	0	5	12
1	1	8	130	2020-07-08	5	Metropolitan Melbourne and Mitchell Shire will return to Stage 3 Stay at Home restrictions from Wednesday 9 July 2020. This decision was made in response to a significant increase in community transmission of coronavirus (COVID-19) in these areas.	1	121	4962994	306	479	789	499	2658	9	628	1112	301	264	266	156	138	1	214	154	20	57	241	40	0	0	43	82	0	0	5	6	0	0	0	9	7	22	92	12	0	0	8	13
1	1	8	131	2020-07-09	6		0	149	4962711	288	504	800	546	2876	9	647	1178	283	301	276	186	174	0	242	185	25	63	256	40	0	0	46	100	0	0	6	6	0	0	0	9	14	26	111	10	0	0	5	20
1	1	8	132	2020-07-10	6		0	143	4962285	431	516	803	620	3071	9	643	1250	426	283	271	232	158	0	232	232	37	74	286	47	0	0	42	115	0	0	8	5	0	0	0	9	18	43	128	17	0	0	4	22
1	1	8	133	2020-07-11	6		0	289	4961823	468	635	865	697	3237	10	702	1387	462	425	306	224	148	1	272	224	38	87	319	56	0	0	49	129	0	0	9	5	0	0	0	10	13	27	140	17	0	0	11	16
1	1	8	134	2020-07-12	6		0	256	4961484	345	777	898	765	3455	10	728	1483	339	462	320	222	187	0	269	222	42	93	353	64	0	0	59	132	0	0	9	8	0	0	0	10	11	26	131	25	0	0	14	15
1	1	8	135	2020-07-13	6		0	168	4961113	377	687	1014	827	3705	11	813	1631	371	339	429	240	199	1	356	240	41	98	407	59	0	0	68	132	0	0	9	9	0	0	0	11	7	29	161	20	0	0	13	10
1	1	8	136	2020-07-14	6		0	248	4960739	380	633	1121	890	3960	11	899	1781	374	371	425	268	208	0	363	268	42	92	467	55	0	0	73	139	0	0	7	11	0	0	0	11	9	29	193	16	0	0	5	16
1	1	8	137	2020-07-15	6		0	221	4960385	360	652	1120	937	4268	11	913	1843	354	374	355	264	246	0	308	264	37	100	484	59	0	0	82	153	0	0	5	14	0	0	0	11	10	35	159	27	0	0	12	21
1	1	8	138	2020-07-16	6		0	295	4960021	370	650	1122	995	4562	11	906	1897	364	354	356	284	229	0	300	284	43	109	518	55	0	0	90	160	0	0	4	15	0	0	0	11	21	42	176	23	0	0	10	12
1	1	8	139	2020-07-17	6		0	380	4959514	513	639	1108	1031	4915	11	889	1917	507	364	375	320	251	0	325	320	45	134	496	70	0	0	99	168	0	0	4	13	0	0	0	11	12	69	177	27	0	0	13	22
1	1	8	140	2020-07-18	6		0	211	4958983	537	784	1073	1120	5222	12	860	1977	531	507	362	364	239	1	309	364	46	144	533	81	0	0	116	176	0	0	6	16	0	0	0	12	18	51	219	26	0	0	23	27
1	1	8	141	2020-07-19	6		0	338	4958521	468	896	1122	1168	5543	13	900	2065	462	531	419	316	222	1	355	316	46	142	577	78	0	0	121	173	0	0	7	22	0	0	0	13	18	48	197	24	0	0	14	15
1	1	8	142	2020-07-20	6		0	264	4958045	481	854	1280	1188	5869	14	1057	2242	476	463	505	312	207	1	446	312	46	141	581	85	0	0	130	167	0	0	10	27	0	0	0	14	16	48	189	26	0	0	17	16
1	1	8	143	2020-07-21	6		0	327	4957591	459	809	1377	1216	6264	14	1121	2335	454	476	521	320	271	0	439	320	44	143	591	86	0	0	137	172	0	0	13	30	0	0	0	14	12	40	200	30	0	0	16	22
1	1	8	144	2020-07-22	6	People living in metropolitan Melbourne or Mitchell Shire must wear a face covering when leaving home.	0	438	4957097	501	807	1380	1252	6679	14	1110	2361	494	452	454	352	292	0	383	352	49	126	626	85	0	0	141	173	0	0	17	35	0	0	0	14	20	34	236	30	0	0	15	17
1	1	8	145	2020-07-23	7		0	378	4956660	447	821	1414	1335	7039	14	1135	2469	437	491	477	384	273	0	406	384	52	143	663	93	0	0	154	175	0	0	16	39	0	0	0	14	15	64	236	30	0	0	19	20
1	1	8	146	2020-07-24	7		0	289	4956019	651	805	1415	1401	7425	14	1117	2518	641	437	453	383	292	0	377	383	59	158	697	90	0	0	156	181	0	0	19	41	0	0	0	14	23	59	242	24	0	0	18	17
1	1	8	147	2020-07-25	7		0	336	4955381	649	969	1399	1494	7824	14	1108	2602	638	640	476	433	315	0	406	433	59	183	752	85	0	0	156	192	0	0	23	40	0	0	0	14	18	74	262	35	0	0	14	30
1	1	8	148	2020-07-26	7		0	410	4954855	536	1130	1421	1465	8305	18	1130	2595	526	639	478	372	293	4	405	372	57	170	717	91	0	1	162	200	0	0	25	38	0	0	0	18	24	50	225	35	0	1	17	20
1	1	8	149	2020-07-27	7		0	497	4954336	529	1016	1598	1488	8742	21	1277	2765	519	526	640	399	284	3	550	399	61	174	730	90	0	2	158	209	0	0	26	35	0	0	0	21	25	57	250	26	0	1	15	25
1	1	8	150	2020-07-28	7		0	360	4953799	547	926	1719	1523	9192	24	1391	2914	537	519	609	387	325	3	530	387	63	181	737	102	0	2	156	223	0	0	27	32	0	0	0	24	16	50	247	36	0	0	14	24
1	1	8	151	2020-07-29	7		0	274	4953281	528	917	1675	1586	9719	24	1319	2905	518	537	546	462	383	0	446	462	62	200	755	100	0	2	171	233	0	0	24	36	0	0	0	24	19	77	267	39	0	0	26	34
1	1	8	152	2020-07-30	7		0	630	4952779	512	915	1621	1659	10217	27	1275	2934	502	518	520	454	383	3	447	454	66	215	792	103	0	2	169	249	0	0	26	36	0	0	1	26	24	75	273	33	0	0	14	35
1	1	8	153	2020-07-31	7	People living in one of the Restricted Areas only have 4 reasons to leave home: Shopping for food and supplies, Medical care and caregiving, Exercise and recreation, Study and work. A number of businesses and facilities in areas under Stay at Home restrictions will be required to close, including beauty and personal care services, cultural and entertainment venues and community facilities. Cafes …	0	556	4952104	685	884	1589	1725	10714	29	1258	2983	675	502	533	503	366	2	454	503	70	227	825	108	0	2	165	261	0	0	28	37	0	0	1	28	29	94	292	39	0	0	13	36
1	1	8	154	2020-08-01	8		0	369	4951607	507	1051	1543	1778	11213	31	1210	2988	497	675	508	486	371	2	423	486	70	244	833	107	0	2	178	279	0	0	26	38	0	0	1	30	24	81	285	42	0	0	22	32
1	1	8	155	2020-08-02	8		0	604	4951185	433	1006	1542	1756	11776	32	1215	2971	422	496	541	453	368	1	463	453	69	230	813	109	0	2	180	285	0	0	27	40	0	0	1	31	18	66	280	41	0	0	18	30
1	1	8	156	2020-08-03	8		0	355	4950788	411	797	1653	1795	12253	33	1312	3107	397	419	628	445	324	1	542	445	83	220	840	107	0	2	177	292	0	0	29	40	0	0	1	32	27	60	266	42	0	0	16	34
1	1	8	157	2020-08-04	8		0	406	4950445	357	709	1609	1796	12777	37	1268	3064	343	397	485	443	357	4	406	443	75	226	837	97	0	2	178	302	0	0	34	42	0	0	1	36	21	70	275	24	0	0	21	32
1	1	8	158	2020-08-05	8		0	687	4950113	345	651	1443	1808	13330	40	1127	2935	332	344	402	488	362	3	336	488	62	208	864	96	0	1	188	302	0	0	34	52	0	0	1	39	18	67	312	37	0	0	25	29
1	1	8	159	2020-08-06	8		0	440	4949831	295	594	1316	1862	13791	41	996	2858	282	332	389	490	319	1	312	490	59	227	871	110	0	1	191	313	0	0	36	54	0	0	1	40	21	91	277	48	0	0	19	34
1	1	8	160	2020-08-07	8		0	420	4949514	330	527	1194	1806	14318	41	907	2713	317	282	349	397	306	0	299	397	72	216	816	109	0	1	182	309	0	0	42	54	0	0	1	40	24	67	230	35	0	0	14	27
1	1	8	161	2020-08-08	8		0	443	4949195	332	531	1103	1790	14734	45	842	2632	319	317	313	400	253	4	268	400	62	224	787	110	0	1	190	312	0	0	43	58	0	0	1	44	27	80	220	27	0	0	18	28
1	1	8	162	2020-08-09	8		0	369	4948965	243	561	966	1714	15233	48	742	2456	230	319	289	365	277	3	251	365	58	202	765	104	0	0	182	301	0	0	42	56	0	0	1	47	21	59	226	22	0	0	14	23
1	1	8	163	2020-08-10	8		0	304	4948758	220	479	928	1626	15666	53	709	2335	207	230	312	335	227	5	255	335	58	183	732	94	0	0	168	287	0	0	47	54	0	0	3	50	22	54	211	20	0	0	10	18
1	1	8	164	2020-08-11	8		0	316	4948544	227	375	942	1476	16110	56	735	2211	214	207	311	254	212	3	262	254	55	157	629	78	0	0	170	286	0	0	49	51	0	0	3	53	18	49	135	16	0	0	17	19
1	1	8	165	2020-08-12	8		0	392	4948349	208	364	835	1408	16509	57	640	2048	195	214	225	277	216	1	178	277	49	146	611	58	0	0	162	280	0	0	47	50	0	0	3	54	7	47	181	12	0	0	7	23
1	1	8	166	2020-08-13	8		0	250	4948175	185	368	723	1324	16893	62	537	1861	174	197	193	276	186	5	155	276	64	149	548	56	0	0	156	258	0	0	44	47	0	0	4	58	30	52	149	22	0	0	10	13
1	1	8	167	2020-08-14	8		0	355	4948005	180	324	684	1225	17248	64	516	1741	170	175	219	252	155	2	191	252	63	147	486	55	0	0	140	246	0	0	36	52	0	0	4	60	20	49	134	22	0	0	9	18
1	1	8	168	2020-08-15	8		0	296	4947836	179	308	643	1132	17568	64	480	1612	169	170	186	202	147	0	157	202	57	127	458	56	0	0	120	219	0	0	34	61	0	0	4	60	13	29	121	20	0	0	7	12
1	1	8	169	2020-08-16	8		0	253	4947678	168	293	594	1086	17847	64	445	1531	158	169	184	206	146	0	157	206	50	115	454	49	0	0	120	198	0	0	33	64	0	0	4	60	13	26	137	7	0	0	9	14
1	1	8	170	2020-08-17	8		0	263	4947538	150	276	565	1017	18117	67	419	1436	140	158	175	194	107	3	144	194	38	110	428	46	0	0	112	187	0	0	26	69	0	0	4	63	8	37	114	16	0	0	4	15
1	1	8	171	2020-08-18	8		0	209	4947405	143	247	529	951	18387	68	394	1345	133	140	169	165	135	1	140	165	33	94	401	45	0	0	97	178	0	0	29	70	0	0	4	64	8	19	105	11	0	0	6	16
1	1	8	172	2020-08-19	8		0	181	4947312	102	230	496	893	18625	72	384	1277	93	134	151	163	119	4	133	163	34	94	370	44	0	0	82	174	0	0	31	61	0	0	4	68	11	34	94	11	0	0	3	10
1	1	8	173	2020-08-20	8		0	221	4947221	100	203	443	800	18888	75	340	1140	91	93	120	139	113	3	99	139	35	96	298	42	0	0	74	161	0	0	30	63	0	0	4	71	14	30	68	11	0	0	4	12
1	1	8	174	2020-08-21	8		0	143	4947118	112	158	423	734	19109	76	334	1068	103	91	136	135	97	1	118	135	38	84	268	39	0	0	61	152	0	0	30	58	0	0	4	72	13	22	72	11	0	0	5	12
1	1	8	175	2020-08-22	8		0	115	4947014	113	175	371	702	19275	80	287	989	104	103	86	131	84	4	73	131	33	81	266	41	0	0	56	140	0	0	30	53	0	0	4	76	7	23	78	13	0	0	1	9
1	1	8	176	2020-08-23	8		0	56	4946926	97	177	335	643	19469	83	266	909	88	104	102	121	90	3	89	121	29	70	249	35	0	0	48	130	0	0	29	50	0	0	4	79	5	21	76	7	0	0	4	8
1	1	8	177	2020-08-24	8		0	10	4946850	85	168	307	604	19630	86	241	845	76	88	97	114	79	3	80	114	22	64	247	30	0	1	42	122	0	0	30	41	0	0	4	82	6	19	74	8	0	1	2	4
1	1	8	178	2020-08-25	8		0	133	4946780	79	139	310	561	19769	92	242	803	70	76	105	107	54	6	90	107	26	59	238	24	0	1	41	107	0	0	24	36	0	0	5	87	10	20	64	5	0	0	5	3
1	1	8	179	2020-08-26	8		0	274	4946725	65	126	288	515	19915	96	222	737	55	69	82	84	61	4	66	84	22	48	217	31	0	1	39	97	0	0	23	34	0	0	5	91	5	11	46	13	0	0	3	6
1	1	8	180	2020-08-27	8		0	278	4946662	73	110	258	469	20059	99	197	666	63	55	71	89	64	3	59	89	15	52	199	22	0	1	36	90	0	0	18	35	0	0	5	94	2	19	53	5	0	0	5	5
1	1	8	181	2020-08-28	8		0	149	4946592	80	108	224	445	20181	100	169	614	70	63	65	84	66	1	54	84	16	50	194	22	0	1	35	78	0	0	14	33	0	0	6	94	7	15	47	7	0	0	3	5
1	1	8	182	2020-08-29	8		0	94	4946528	73	123	200	425	20279	102	154	579	64	71	56	85	48	2	53	85	15	50	176	26	0	1	37	72	0	0	11	35	0	0	6	96	4	14	48	8	0	0	4	7
1	1	8	183	2020-08-30	8		0	135	4946489	48	117	210	381	20380	105	158	539	39	64	70	59	34	3	58	59	13	44	155	22	0	1	37	69	0	0	9	28	0	0	6	99	4	6	37	4	0	0	2	6
1	1	8	184	2020-08-31	8		0	154	4946443	55	91	197	342	20494	108	155	497	46	39	65	66	53	3	57	66	11	46	135	20	0	1	37	57	0	0	5	29	0	0	6	102	2	15	37	5	0	0	2	5
1	1	8	185	2020-09-01	8		0	81	4946403	49	77	186	319	20587	109	151	470	40	46	60	61	40	1	58	61	8	45	124	19	0	1	38	51	0	0	4	28	0	0	6	103	1	13	35	6	0	0	4	2
1	1	8	186	2020-09-02	8		0	77	4946371	41	76	168	292	20672	110	134	426	32	40	41	54	37	1	36	54	9	39	107	19	0	1	34	53	0	0	2	27	0	0	6	104	4	11	30	3	0	0	0	6
1	1	8	187	2020-09-03	8		0	127	4946339	41	58	152	267	20762	111	121	388	32	32	50	51	43	1	44	51	10	36	89	17	0	1	36	49	0	0	2	25	0	0	6	105	4	9	28	4	0	0	5	1
1	1	8	188	2020-09-04	8		0	63	4946296	52	51	138	260	20820	113	109	369	43	32	39	58	31	2	32	58	14	29	86	18	0	1	33	48	0	0	6	23	0	0	6	107	7	5	35	3	0	0	4	4
1	1	8	189	2020-09-05	8		0	64	4946263	42	65	107	261	20877	115	84	345	33	43	29	51	38	2	26	51	16	26	86	20	0	1	33	49	0	0	7	18	0	0	6	109	3	3	29	8	0	0	2	6
1	1	8	190	2020-09-06	8		0	62	4946237	35	59	108	239	20932	120	83	322	26	33	39	31	25	5	33	31	15	23	92	13	0	1	28	45	0	0	6	14	0	0	6	114	4	3	21	2	0	0	1	0
1	1	8	191	2020-09-07	8		0	73	4946219	26	49	120	212	20982	122	92	304	18	27	37	36	14	2	32	36	11	27	76	12	0	0	29	34	0	0	7	14	0	0	6	116	1	10	17	4	0	0	4	0
1	1	8	192	2020-09-08	8		0	51	4946207	20	37	107	184	21051	124	82	266	12	18	30	30	33	2	27	30	7	18	69	11	0	0	25	35	0	0	7	11	0	0	6	118	1	3	18	4	0	0	1	3
1	1	8	193	2020-09-09	8		0	68	4946187	28	23	92	177	21098	125	75	252	20	12	26	34	30	1	23	34	7	18	64	13	0	0	22	35	0	0	8	7	0	0	6	119	1	6	18	4	0	0	1	4
1	1	8	194	2020-09-10	8		0	36	4946168	27	26	78	156	21147	128	61	217	19	20	17	34	17	3	14	34	4	13	58	14	0	0	22	30	0	0	9	6	0	0	6	122	0	5	21	3	0	0	4	1
1	1	8	195	2020-09-11	8		0	37	4946143	33	32	66	143	21185	128	50	193	25	19	13	29	14	0	11	29	5	10	59	13	0	0	21	21	0	0	5	9	0	0	6	122	4	4	18	3	0	0	0	0
1	1	9	1	2020-03-01	1		0	0	4967730	0	0	0	0	0	0	0	0	0	0	0	0	0	0	0	0	0	0	0	0	0	0	0	0	0	0	0	0	0	0	0	0	0	0	0	0	0	0	0	0
1	1	9	2	2020-03-02	1		2	0	4967728	0	0	0	0	2	0	0	0	0	0	0	0	2	0	0	0	0	0	0	0	0	0	0	0	0	0	0	0	0	0	0	0	0	0	0	0	0	0	0	0
1	1	9	3	2020-03-03	1		0	0	4967728	0	0	0	0	2	0	0	0	0	0	0	0	0	0	0	0	0	0	0	0	0	0	0	0	0	0	0	0	0	0	0	0	0	0	0	0	0	0	0	0
1	1	9	4	2020-03-04	1		0	0	4967728	0	0	0	0	2	0	0	0	0	0	0	0	0	0	0	0	0	0	0	0	0	0	0	0	0	0	0	0	0	0	0	0	0	0	0	0	0	0	0	0
1	1	9	5	2020-03-05	1		1	0	4967727	0	0	0	0	2	0	0	0	0	0	0	0	0	0	0	0	0	0	0	0	0	0	0	0	0	0	0	0	0	0	0	0	0	0	0	0	0	0	0	0
1	1	9	6	2020-03-06	1		0	0	4967727	0	0	0	0	2	0	0	0	0	0	0	0	0	0	0	0	0	0	0	0	0	0	0	0	0	0	0	0	0	0	0	0	0	0	0	0	0	0	0	0
1	1	9	7	2020-03-07	1		1	0	4967726	0	0	0	0	3	0	0	0	0	0	0	0	1	0	0	0	0	0	0	0	0	0	0	0	0	0	0	0	0	0	0	0	0	0	0	0	0	0	0	0
1	1	9	8	2020-03-08	1		1	0	4967724	1	0	0	1	3	0	0	0	1	0	0	1	0	0	0	0	0	0	1	0	0	0	0	0	0	0	0	0	0	0	0	0	0	0	1	0	0	0	0	0
1	1	9	9	2020-03-09	1		2	0	4967719	3	1	0	1	3	0	0	0	3	1	0	0	0	0	0	0	0	0	1	0	0	0	0	0	0	0	0	0	0	0	0	0	0	0	0	0	0	0	0	0
1	1	9	10	2020-03-10	1		3	0	4967714	3	2	1	1	5	0	1	1	2	2	1	0	2	0	1	0	0	0	1	0	0	0	0	0	0	0	0	0	0	0	0	0	0	0	0	0	0	0	0	0
1	1	9	11	2020-03-11	1		1	1	4967713	3	0	2	2	7	0	2	3	0	0	2	1	3	0	2	1	0	0	1	1	0	0	0	0	0	0	0	0	0	0	0	0	0	0	0	1	0	0	0	0
1	1	9	12	2020-03-12	1		4	1	4967707	5	0	2	5	6	0	2	5	2	0	0	3	1	0	0	2	0	0	3	1	0	0	0	1	0	0	0	0	0	0	0	0	0	0	2	0	0	0	0	1
1	1	9	13	2020-03-13	1		9	1	4967696	5	2	1	5	12	0	1	4	2	2	0	0	6	0	0	0	0	0	3	1	0	0	0	1	0	0	0	0	0	0	0	0	0	0	0	0	0	0	0	0
1	1	9	14	2020-03-14	1		12	3	4967677	10	2	3	6	19	0	2	4	7	2	2	3	6	0	1	1	1	0	2	1	0	0	0	2	0	0	0	0	0	0	0	0	1	0	0	1	0	0	0	1
1	1	9	15	2020-03-15	1		4	1	4967667	9	7	5	9	20	0	4	8	6	7	2	4	3	0	2	3	1	0	4	2	0	0	0	2	0	0	0	0	0	0	0	0	0	0	3	1	0	0	0	0
1	1	9	16	2020-03-16	1		7	0	4967652	11	6	11	9	28	0	8	12	8	6	7	2	7	0	5	1	0	0	4	3	0	0	0	2	0	0	0	0	0	0	0	0	0	0	1	1	0	0	0	0
1	1	9	17	2020-03-17	1		13	4	4967631	13	6	11	19	33	0	9	20	8	6	6	10	11	0	6	7	1	0	8	4	0	0	0	6	0	0	0	0	0	0	0	0	1	0	4	1	0	0	0	4
1	1	9	18	2020-03-18	1		29	8	4967598	10	7	12	19	62	0	10	20	4	7	6	2	28	0	5	1	0	0	7	6	0	0	0	6	0	0	0	0	0	0	0	0	0	0	0	2	0	0	0	0
1	1	9	19	2020-03-19	1	Gatherings > 500 people outdoors cancelled & Gatherings > 100 people indoors cancelled & Overseas travellers must self isolate 14 days	23	8	4967571	9	5	14	49	69	0	11	26	4	5	7	36	11	0	6	7	0	0	12	7	0	0	0	7	0	0	0	0	0	0	0	0	0	0	7	1	0	0	0	1
1	1	9	20	2020-03-20	2		24	10	4967539	12	5	14	81	93	0	11	30	8	5	5	51	25	0	4	8	0	0	18	9	0	0	0	7	0	0	0	0	0	0	0	0	0	1	8	3	0	0	0	1
1	1	9	21	2020-03-21	2		32	10	4967498	13	8	15	125	100	0	10	40	9	8	5	57	16	0	3	14	0	1	18	17	0	0	2	10	0	0	0	0	0	0	0	0	0	1	3	8	0	0	2	3
1	1	9	22	2020-03-22	2		35	11	4967461	7	8	16	159	132	0	12	45	2	8	8	61	31	0	7	12	0	2	17	19	0	0	2	14	0	0	0	0	0	0	0	0	0	1	6	6	0	0	0	4
1	1	9	23	2020-03-23	2	National Restrictions: Pubs, hotels, clubs, restaurants and recreation facilities are closed.	51	22	4967405	10	2	17	206	159	0	14	56	5	2	8	85	33	0	5	12	0	2	21	20	0	0	4	18	0	0	0	0	0	0	0	0	0	0	7	4	0	0	2	4
1	1	9	24	2020-03-24	2	Shutdown of all non-essential activity across Victoria. There are only four reasons to be out: shopping for food and supplies, care and caregiving, exercise, and study or work	42	16	4967358	9	6	10	247	189	0	8	63	5	6	2	83	39	0	2	20	0	3	27	27	0	0	5	23	0	0	0	0	0	0	0	0	0	1	11	10	0	0	1	6
1	1	9	25	2020-03-25	3		51	16	4967305	6	5	12	290	229	0	10	71	2	5	6	95	44	0	5	18	0	4	30	31	0	0	6	27	0	0	0	0	0	0	0	0	0	2	8	9	0	0	1	6
1	1	9	26	2020-03-26	3		43	14	4967260	6	2	10	333	256	0	9	88	2	2	5	92	42	0	5	26	0	4	47	34	0	0	6	34	0	0	0	0	0	0	0	0	0	1	21	7	0	0	0	7
1	1	9	27	2020-03-27	3		34	20	4967225	6	1	7	352	288	0	5	88	1	1	2	79	31	0	1	22	1	5	48	33	0	0	6	42	0	0	0	0	0	0	0	0	1	2	12	7	0	0	1	8
1	1	9	28	2020-03-28	3		72	32	4967152	5	2	6	409	321	0	4	104	1	2	1	132	46	0	1	30	2	5	57	34	0	0	7	49	0	0	0	1	0	0	0	0	1	0	18	9	0	0	1	8
1	1	9	29	2020-03-29	3		49	28	4967103	4	1	6	441	361	0	4	112	0	1	2	95	43	0	2	24	1	5	62	37	0	0	7	54	0	0	0	2	0	0	0	0	0	2	13	11	0	0	0	7
1	1	9	30	2020-03-30	3		21	31	4967082	4	0	2	440	397	0	2	119	0	0	1	65	38	0	1	27	0	5	61	40	0	0	8	61	0	0	0	3	0	0	0	0	0	1	11	13	0	0	1	8
1	1	9	31	2020-03-31	3		42	48	4967040	4	0	1	457	437	0	1	121	0	0	0	87	36	0	0	22	0	4	63	41	0	0	7	67	0	0	0	3	0	0	0	0	0	0	14	12	0	0	0	7
1	1	9	32	2020-04-01	3		24	35	4967016	4	0	1	458	465	0	1	135	0	0	0	74	36	0	0	30	0	2	63	48	0	0	9	77	0	0	0	4	0	0	0	0	0	1	12	12	0	0	2	13
1	1	9	33	2020-04-02	3		26	38	4966990	4	0	0	446	491	0	0	136	0	0	0	64	23	0	0	23	0	2	63	44	0	0	11	75	0	0	1	8	0	0	0	0	0	1	11	6	0	0	3	5
1	1	9	34	2020-04-03	3		21	40	4966969	4	0	0	423	538	0	0	124	0	0	0	50	27	0	0	16	0	2	51	36	0	0	11	75	0	0	1	11	0	0	0	0	0	0	8	4	0	0	0	7
1	1	9	35	2020-04-04	3		11	10	4966958	4	0	0	397	555	0	0	124	0	0	0	37	9	0	0	20	0	2	44	35	0	0	9	79	0	0	2	12	0	0	0	0	0	0	11	4	0	0	1	8
1	1	9	36	2020-04-05	3		6	20	4966952	4	0	0	359	584	0	0	115	0	0	0	23	11	0	0	9	0	2	41	28	0	0	10	74	0	0	2	12	0	0	0	0	0	0	3	5	0	0	2	3
1	1	9	37	2020-04-06	3		5	20	4966947	4	0	0	326	609	0	0	104	0	0	0	20	8	0	0	9	0	1	36	27	0	0	9	68	0	0	3	13	0	0	0	0	0	0	8	5	0	0	0	1
1	1	9	38	2020-04-07	3		16	16	4966931	4	0	0	302	633	0	0	98	0	0	0	35	12	0	0	10	0	0	34	21	0	0	9	69	0	0	3	11	0	0	0	0	0	0	6	1	0	0	0	5
1	1	9	39	2020-04-08	3		11	13	4966920	4	0	0	271	666	0	0	88	0	0	0	22	10	0	0	6	0	0	28	10	0	0	8	64	0	0	4	11	0	0	0	0	0	0	3	2	0	0	0	2
1	1	9	40	2020-04-09	3		5	9	4966915	3	1	0	245	685	0	0	80	0	1	0	13	6	0	0	4	0	0	24	8	0	0	8	59	0	0	3	11	0	0	0	0	0	0	2	2	0	0	0	2
1	1	9	41	2020-04-10	3		3	8	4966912	2	1	1	212	698	1	1	75	0	1	1	9	4	1	1	3	0	0	20	11	0	0	6	53	0	0	3	12	0	0	0	1	0	0	1	3	0	0	0	1
1	1	9	42	2020-04-11	3		11	12	4966901	2	0	1	192	718	2	1	70	0	0	1	26	12	1	1	9	0	0	19	13	0	0	4	47	0	0	4	11	0	0	0	2	0	0	4	4	0	0	0	2
1	1	9	43	2020-04-12	3		4	2	4966897	2	0	1	170	737	2	1	64	0	0	0	6	5	0	0	2	0	0	12	11	0	0	4	41	0	0	4	12	0	0	0	2	0	0	1	0	0	0	0	1
1	1	9	44	2020-04-13	3		8	0	4966887	4	0	1	152	753	2	1	58	2	0	0	18	7	0	0	6	0	1	10	9	0	0	3	35	0	0	3	13	0	0	0	2	0	1	2	1	0	0	1	1
1	1	9	45	2020-04-14	3		5	4	4966881	3	2	0	131	770	3	0	47	1	2	0	10	4	1	0	2	0	0	11	5	0	0	2	27	0	0	3	15	0	0	0	3	0	0	1	1	0	0	0	2
1	1	9	46	2020-04-15	3		2	2	4966878	3	1	2	110	782	3	2	42	1	1	2	6	3	0	2	3	0	0	9	5	0	0	2	21	0	0	3	13	0	0	0	3	0	0	1	1	0	0	0	1
1	1	9	47	2020-04-16	3		1	4	4966877	2	1	2	92	792	4	2	41	0	1	1	5	6	1	1	4	0	0	9	2	0	0	2	18	0	0	3	14	0	0	0	4	0	0	2	0	0	0	0	2
1	1	9	48	2020-04-17	3		3	4	4966873	3	0	3	88	796	4	3	41	1	0	1	9	3	0	1	4	0	0	9	3	0	0	2	15	0	0	3	15	0	0	0	4	0	0	2	2	0	0	0	0
1	1	9	49	2020-04-18	3		9	5	4966864	2	1	2	78	809	5	2	31	0	1	0	16	3	1	0	4	0	0	7	2	0	0	1	12	0	0	3	13	0	0	0	5	0	0	4	0	0	0	0	1
1	1	9	50	2020-04-19	3		5	9	4966859	2	0	1	77	816	5	1	27	0	0	1	9	3	0	1	2	0	0	8	3	0	0	1	10	0	0	1	12	0	0	0	5	0	0	1	1	0	0	0	1
1	1	9	51	2020-04-20	3		0	1	4966859	2	0	1	64	826	6	1	22	0	0	0	3	6	1	0	2	0	0	8	3	0	0	0	9	0	0	1	9	0	0	0	6	0	0	2	1	0	0	0	0
1	1	9	52	2020-04-21	3		2	3	4966857	2	0	1	59	828	7	1	20	0	0	0	6	1	1	0	1	0	0	7	5	0	0	1	9	0	0	1	9	0	0	0	7	0	0	1	2	0	0	1	0
1	1	9	53	2020-04-22	3		1	0	4966856	2	0	1	52	834	7	1	18	0	0	0	6	3	0	0	4	0	0	5	7	0	0	1	8	0	0	1	4	0	0	0	7	0	0	1	2	0	0	0	1
1	1	9	54	2020-04-23	3		0	1	4966856	2	0	0	45	836	10	0	17	0	0	0	4	0	3	0	4	1	1	5	5	0	0	1	7	0	0	1	4	0	0	0	10	1	1	2	0	0	0	0	0
1	1	9	55	2020-04-24	3		1	4	4966855	2	0	0	36	841	10	0	14	0	0	0	3	1	0	0	1	1	0	6	4	0	0	1	5	0	0	1	3	0	0	0	10	0	0	1	0	0	0	0	0
1	1	9	56	2020-04-25	3		0	3	4966855	2	0	0	27	849	10	0	8	0	0	0	2	1	0	0	2	1	0	4	1	0	0	1	4	0	0	1	2	0	0	0	10	0	0	0	1	0	0	0	1
1	1	9	57	2020-04-26	3		1	2	4966854	2	0	0	20	854	10	0	7	0	0	0	2	1	0	0	0	1	0	2	1	0	0	1	3	0	0	1	0	0	0	0	10	0	0	0	0	0	0	0	0
1	1	9	58	2020-04-27	3		0	1	4966854	2	0	0	18	855	10	0	6	0	0	0	0	0	0	0	0	1	0	1	1	0	0	1	3	0	0	1	0	0	0	0	10	0	0	0	0	0	0	0	0
1	1	9	59	2020-04-28	3		0	3	4966854	2	0	0	15	856	11	0	4	0	0	0	0	0	1	0	0	1	0	1	1	0	0	1	3	0	0	0	0	0	0	0	11	0	0	0	0	0	0	0	0
1	1	9	60	2020-04-29	3		1	2	4966853	2	0	0	15	857	11	0	4	0	0	0	1	0	0	0	0	1	0	0	1	0	0	1	3	0	0	0	0	0	0	0	11	0	0	0	0	0	0	0	0
1	1	9	61	2020-04-30	3		2	5	4966851	2	0	0	14	860	11	0	4	0	0	0	4	2	0	0	0	1	0	0	1	0	0	1	2	0	0	0	0	0	0	0	11	0	0	0	0	0	0	0	0
1	1	9	62	2020-05-01	3		4	1	4966847	2	0	0	15	862	11	0	3	0	0	0	5	1	0	0	0	1	0	0	1	0	0	1	1	0	0	0	0	0	0	0	11	0	0	0	0	0	0	0	0
1	1	9	63	2020-05-02	3		1	9	4966846	2	0	0	14	863	11	0	2	0	0	0	1	0	0	0	0	0	0	0	1	0	0	1	1	0	0	0	0	0	0	0	11	0	0	0	0	0	0	0	0
1	1	9	64	2020-05-03	3		1	10	4966845	2	0	0	13	866	11	0	1	0	0	0	2	1	0	0	0	0	0	0	1	0	0	0	1	0	0	0	0	0	0	0	11	0	0	0	1	0	0	0	0
1	1	9	65	2020-05-04	3		2	19	4966843	2	0	0	15	870	11	0	1	0	0	0	3	4	0	0	0	0	0	0	1	0	0	0	1	0	0	0	0	0	0	0	11	0	0	0	0	0	0	0	0
1	1	9	66	2020-05-05	3		1	13	4966842	2	0	0	14	871	11	0	1	0	0	0	4	1	0	0	1	0	0	1	1	0	0	0	1	0	0	0	0	0	0	0	11	0	0	1	0	0	0	0	1
1	1	9	67	2020-05-06	3		8	8	4966834	2	0	0	22	871	11	0	1	0	0	0	8	0	0	0	0	0	0	1	1	0	0	0	1	0	0	0	0	0	0	0	11	0	0	0	0	0	0	0	0
1	1	9	68	2020-05-07	3		0	15	4966834	2	0	0	21	871	11	0	3	0	0	0	2	2	0	0	2	0	0	1	1	0	0	0	3	0	0	0	0	0	0	0	11	0	0	0	0	0	0	0	2
1	1	9	69	2020-05-08	3		0	13	4966834	2	0	0	20	871	11	0	3	0	0	0	1	0	0	0	1	0	0	0	1	0	0	0	4	0	0	0	0	0	0	0	11	0	0	0	0	0	0	0	1
1	1	9	70	2020-05-09	3		1	12	4966833	2	0	0	20	873	11	0	4	0	0	0	3	3	0	0	1	0	0	1	2	0	0	0	4	0	0	0	0	0	0	0	11	0	0	1	1	0	0	0	0
1	1	9	71	2020-05-10	3		3	5	4966830	1	1	0	23	875	11	0	6	0	1	0	9	4	0	0	2	0	0	4	2	0	0	0	4	0	0	0	0	0	0	0	11	0	0	3	0	0	0	0	0
1	1	9	72	2020-05-11	3	Lifting of restrictions 1: Visiting friends and family allowed with a maximum gathering of up to ten outdoors and having up to five visitors in a home. Limiting of visits to family and friends.	4	1	4966826	1	0	1	26	876	11	0	8	0	0	1	8	2	0	0	2	0	0	5	2	0	0	0	5	0	0	0	0	0	0	0	11	0	0	1	1	0	0	0	1
1	1	9	73	2020-05-12	4		0	16	4966826	1	0	0	25	878	11	0	8	0	0	0	1	2	0	0	1	0	0	5	1	0	0	0	5	0	0	0	1	0	0	0	11	0	0	0	0	0	0	0	1
1	1	9	74	2020-05-13	4		2	5	4966824	1	0	0	24	880	11	0	8	0	0	0	6	2	0	0	1	0	0	5	1	0	0	0	6	0	0	0	1	0	0	0	11	0	0	0	1	0	0	0	1
1	1	9	75	2020-05-14	4		3	6	4966821	1	0	0	25	882	11	0	9	0	0	0	5	2	0	0	1	0	0	6	1	0	0	0	5	0	0	0	1	0	0	0	11	0	0	1	0	0	0	0	0
1	1	9	76	2020-05-15	4		7	12	4966814	1	0	0	30	885	11	0	8	0	0	0	10	2	0	0	1	0	0	4	2	0	0	0	5	0	0	0	1	0	0	0	11	0	0	0	1	0	0	0	0
1	1	9	77	2020-05-16	4		7	6	4966807	1	0	0	35	889	11	0	7	0	0	0	11	3	0	0	1	0	0	3	3	0	0	0	5	0	0	0	1	0	0	0	11	0	0	1	1	0	0	0	0
1	1	9	78	2020-05-17	4		3	2	4966804	1	0	0	33	895	11	0	6	0	0	0	5	2	0	0	0	0	0	1	3	0	0	0	3	0	0	0	2	0	0	0	11	0	0	0	1	0	0	0	0
1	1	9	79	2020-05-18	4		2	4	4966802	1	0	0	33	896	11	0	6	0	0	0	3	1	0	0	1	0	0	0	4	0	0	0	3	0	0	0	2	0	0	0	11	0	0	0	1	0	0	0	0
1	1	9	80	2020-05-19	4		1	5	4966801	1	0	0	33	899	11	0	6	0	0	0	4	3	0	0	1	0	0	0	4	0	0	0	5	0	0	0	2	0	0	0	11	0	0	0	1	0	0	0	2
1	1	9	81	2020-05-20	4		0	5	4966801	1	0	0	32	902	11	0	9	0	0	0	3	5	0	0	3	0	0	0	6	0	0	1	4	0	0	0	2	0	0	0	11	0	0	0	2	0	0	1	0
1	1	9	82	2020-05-21	4		0	5	4966801	1	0	0	31	901	11	0	12	0	0	0	3	1	0	0	3	0	0	1	6	0	0	1	5	0	0	0	2	0	0	0	11	0	0	1	1	0	0	0	1
1	1	9	83	2020-05-22	4		3	7	4966798	1	0	0	32	903	11	0	13	0	0	0	8	3	0	0	3	0	0	1	7	0	0	2	5	0	0	0	0	0	0	0	11	0	0	0	2	0	0	1	0
1	1	9	84	2020-05-23	4		3	6	4966795	1	0	0	30	905	12	0	12	0	0	0	6	2	1	0	1	0	0	1	6	0	0	2	6	0	0	0	0	0	0	0	12	0	0	0	0	0	0	0	1
1	1	9	85	2020-05-24	4		0	2	4966795	1	0	0	27	907	12	0	11	0	0	0	1	0	0	0	0	0	0	1	5	0	0	2	6	0	0	0	0	0	0	0	12	0	0	1	0	0	0	0	0
1	1	9	86	2020-05-25	4	Lifting of Restrictions 2: Publicly accessible playgrounds, skateparks and outdoor communal gym equipment to operate. Proposed plan for restaurants and cafes to be able to resume dine-in service: From 1 June with up to 20 patrons per enclosed space. From 22 June with up to 50 patrons per enclosed space. With up to 100 patrons per enclosed space during the second half of July.	2	0	4966793	1	0	0	25	909	12	0	9	0	0	0	1	0	0	0	0	0	0	2	5	0	0	2	4	0	0	0	0	0	0	0	12	0	0	1	0	0	0	0	0
1	1	9	87	2020-05-26	5		3	2	4966789	2	0	0	23	910	12	0	9	1	0	0	0	1	0	0	0	0	0	2	5	0	0	2	4	0	0	0	0	0	0	0	12	0	0	0	0	0	0	0	0
1	1	9	88	2020-05-27	5		2	5	4966787	1	1	0	18	916	12	0	6	0	1	0	0	2	0	0	0	0	0	2	1	0	0	2	4	0	0	0	0	0	0	0	12	0	0	0	0	0	0	0	0
1	1	9	89	2020-05-28	5		3	7	4966780	5	1	0	15	920	12	0	4	4	0	0	1	2	0	0	0	0	0	2	1	0	0	1	4	0	0	0	0	0	0	0	12	0	0	0	1	0	0	0	0
1	1	9	90	2020-05-29	5		3	3	4966774	4	4	1	13	921	12	1	7	3	4	1	2	1	0	1	2	0	0	3	1	0	0	1	3	0	0	0	0	0	0	0	12	0	0	2	0	0	0	0	0
1	1	9	91	2020-05-30	5		2	6	4966768	5	6	2	12	924	12	2	8	4	3	1	2	3	0	1	2	0	0	4	2	0	0	1	1	0	0	0	0	0	0	0	12	0	0	1	1	0	0	0	0
1	1	9	92	2020-05-31	5		3	5	4966758	8	7	5	13	926	12	4	9	7	4	3	3	1	0	2	1	0	0	5	2	0	0	1	1	0	0	0	0	0	0	0	12	0	0	3	0	0	0	0	0
1	1	9	93	2020-06-01	5		1	3	4966752	7	10	8	8	934	12	6	8	5	6	3	1	3	0	2	1	0	0	2	1	0	0	0	1	0	0	0	0	0	0	0	12	0	0	0	0	0	0	0	1
1	1	9	94	2020-06-02	5		0	9	4966749	5	9	11	8	938	12	10	12	3	5	6	1	4	0	6	1	0	0	2	1	0	0	0	1	0	0	0	0	0	0	0	12	0	0	0	1	0	0	0	0
1	1	9	95	2020-06-03	5		7	0	4966739	5	7	11	12	941	12	10	16	3	3	5	4	6	0	4	4	0	0	6	1	0	0	0	1	0	0	0	0	0	0	0	12	0	0	4	0	0	0	0	0
1	1	9	96	2020-06-04	5		6	2	4966724	11	6	12	11	945	12	9	16	9	3	4	2	4	0	2	2	0	0	7	1	0	0	0	1	0	0	0	0	0	0	0	12	0	1	1	0	0	0	0	0
1	1	9	97	2020-06-05	5		2	1	4966712	12	10	14	13	949	12	11	20	10	9	5	7	6	0	5	5	1	0	5	3	0	0	1	3	0	0	0	0	0	0	0	12	1	0	1	2	0	0	1	2
1	1	9	98	2020-06-06	5		0	1	4966695	18	16	14	15	955	12	10	20	17	11	5	8	5	0	3	7	0	1	8	1	0	0	2	3	0	0	0	0	0	0	0	12	0	1	6	0	0	0	1	0
1	1	9	99	2020-06-07	5		3	1	4966679	14	26	15	22	959	12	12	26	13	17	7	10	6	0	7	6	1	1	13	1	0	0	3	3	0	0	0	0	0	0	0	12	1	0	8	0	0	0	1	0
1	1	9	100	2020-06-08	5		1	1	4966661	18	26	26	25	961	12	22	38	17	13	13	4	4	0	11	3	1	1	13	3	0	0	3	4	0	0	0	0	0	0	0	12	0	0	1	2	0	0	0	1
1	1	9	101	2020-06-09	5		0	0	4966644	18	27	32	24	973	12	25	41	17	17	16	4	9	0	13	4	1	1	13	2	0	0	3	4	0	0	0	0	0	0	0	12	0	0	3	1	0	0	0	0
1	1	9	102	2020-06-10	5		0	4	4966632	13	31	39	23	980	12	32	48	12	17	13	6	4	0	12	6	2	2	12	0	0	0	3	4	0	0	0	0	0	0	0	12	1	1	4	0	0	0	0	0
1	1	9	103	2020-06-11	5		2	5	4966606	25	26	42	25	992	12	35	54	24	12	17	12	8	0	16	12	2	2	11	1	0	0	4	5	0	0	0	0	0	0	0	12	1	0	7	1	0	0	1	2
1	1	9	104	2020-06-12	5		2	3	4966576	28	35	44	36	996	12	35	65	28	25	16	12	10	0	14	12	2	5	16	1	0	0	6	6	0	0	0	0	0	0	0	12	0	3	6	0	0	0	2	1
1	1	9	105	2020-06-13	5		6	2	4966521	49	49	48	44	1007	12	41	74	49	28	14	19	11	0	14	10	2	5	17	1	0	0	6	7	0	0	0	0	0	0	0	12	1	1	6	2	0	0	0	1
1	1	9	106	2020-06-14	5		3	7	4966479	39	70	62	53	1016	12	54	95	39	49	28	19	9	0	26	15	3	7	18	2	0	0	8	6	0	0	0	0	0	0	0	12	2	3	7	1	0	0	2	0
1	1	9	107	2020-06-15	5		1	11	4966434	44	74	76	56	1037	12	64	107	44	39	35	16	15	0	30	15	1	8	20	3	0	0	8	6	0	0	0	0	0	0	0	12	1	2	10	1	0	0	1	0
1	1	9	108	2020-06-16	5		3	8	4966390	41	73	92	56	1069	12	79	120	41	44	45	17	24	0	40	13	0	7	18	4	0	0	9	6	0	0	0	0	0	0	0	12	0	1	8	2	0	0	2	0
1	1	9	109	2020-06-17	5		15	5	4966319	56	76	109	80	1088	12	94	146	56	41	38	43	23	0	34	23	1	11	19	4	0	0	9	11	0	0	1	0	0	0	0	12	1	8	9	0	0	0	1	5
1	1	9	110	2020-06-18	5		7	11	4966261	51	84	125	94	1116	12	105	164	51	56	48	32	26	0	39	20	1	11	28	3	0	0	9	13	0	0	1	0	0	0	0	12	0	4	16	1	0	0	0	2
1	1	9	111	2020-06-19	5		1	12	4966177	83	95	125	114	1139	12	101	182	83	51	40	42	34	0	32	40	2	14	42	5	0	0	10	15	0	0	1	0	0	0	0	12	2	7	25	3	0	0	1	3
1	1	9	112	2020-06-20	5		2	23	4966069	106	117	152	126	1167	12	121	212	106	83	61	38	22	0	47	35	2	14	47	6	0	0	11	19	0	0	1	0	0	0	0	12	0	8	21	1	0	0	2	4
1	1	9	113	2020-06-21	5		3	14	4965981	86	170	149	145	1203	12	118	231	85	105	52	46	40	0	43	40	5	15	65	5	0	0	11	18	0	0	2	2	0	0	0	12	3	8	29	1	0	0	1	1
1	1	9	114	2020-06-22	5		4	9	4965888	90	161	198	156	1237	12	155	280	89	85	94	50	30	0	77	44	6	17	68	8	0	0	10	22	0	0	3	2	0	0	0	12	3	6	25	6	0	0	1	5
1	1	9	115	2020-06-23	5		2	16	4965780	107	156	234	178	1274	12	187	333	106	89	94	49	41	0	83	45	8	20	83	9	0	0	12	22	0	0	3	2	0	0	0	12	2	7	31	3	0	0	3	1
1	1	9	116	2020-06-24	5		1	17	4965676	104	165	260	177	1348	12	204	348	103	106	97	43	50	0	80	40	6	17	84	11	0	0	12	24	0	0	3	2	0	0	0	12	3	7	22	5	0	0	1	4
1	1	9	117	2020-06-25	5		10	23	4965549	118	185	244	215	1421	12	193	366	117	103	83	83	67	0	73	71	9	18	98	15	0	0	14	29	0	0	3	2	0	0	0	12	6	8	40	10	0	0	3	5
1	1	9	118	2020-06-26	5		8	20	4965370	172	199	258	252	1481	12	207	416	171	117	103	94	63	0	88	84	7	24	117	18	0	0	15	37	0	0	3	2	0	0	0	12	0	9	59	6	0	0	1	9
1	1	9	119	2020-06-27	5		1	40	4965154	217	256	299	241	1566	12	242	443	215	170	113	59	52	0	97	58	7	19	102	23	0	0	16	39	0	0	5	2	0	0	0	12	2	4	36	8	0	0	3	5
1	1	9	120	2020-06-28	5		0	47	4964994	162	345	322	264	1645	12	260	491	160	215	126	86	74	0	104	82	7	17	133	23	0	0	19	39	0	0	3	3	0	0	0	12	4	6	62	8	0	0	4	2
1	1	9	121	2020-06-29	5		1	67	4964837	157	318	386	282	1750	12	319	575	156	161	188	91	94	0	166	89	11	21	135	27	0	0	21	46	0	0	2	3	0	0	0	12	5	13	50	10	0	0	2	10
1	1	9	122	2020-06-30	5		0	61	4964653	185	278	476	297	1838	12	403	681	184	156	196	95	79	0	173	95	11	25	144	34	0	0	23	43	0	0	2	4	0	0	0	12	2	14	61	11	0	0	3	4
1	1	9	123	2020-07-01	5	A number of Victorian postcodes will return to Stage 3 Stay at Home restrictions. This decision was made in response to increasing evidence of significant community transmission of coronavirus (COVID-19) in specified postcodes only. This was not modelled.	6	70	4964475	173	298	492	334	1953	12	407	720	172	184	164	122	99	0	140	114	17	28	157	33	0	0	30	48	0	0	2	6	0	0	0	12	9	11	71	9	0	0	7	7
1	1	9	124	2020-07-02	5		3	70	4964267	206	309	481	376	2086	12	399	753	205	172	161	126	121	0	144	122	19	40	178	31	0	0	31	54	0	0	3	6	0	0	0	12	6	24	73	10	0	0	4	6
1	1	9	125	2020-07-03	5		7	55	4963982	280	338	486	425	2214	12	396	794	278	204	175	148	107	0	148	141	18	48	193	38	0	0	33	65	0	0	4	5	0	0	0	12	5	23	78	18	0	0	4	13
1	1	9	126	2020-07-04	5		0	99	4963626	360	434	506	472	2330	12	418	865	356	276	180	153	112	0	154	152	19	53	223	36	0	0	41	70	0	0	5	6	0	0	0	12	7	20	97	9	0	0	10	10
1	1	9	127	2020-07-05	5		2	66	4963336	292	557	579	508	2456	12	465	951	288	356	233	158	105	0	191	153	24	59	243	37	0	0	40	77	0	0	6	5	0	0	0	12	11	23	93	16	0	0	2	10
1	1	9	128	2020-07-06	5		0	98	4963034	308	551	695	511	2631	12	566	1056	302	286	292	145	120	0	255	143	20	60	248	36	0	0	44	78	0	0	5	4	0	0	0	12	7	22	93	9	0	0	6	8
1	1	9	129	2020-07-07	5		1	167	4962729	310	521	804	568	2794	14	664	1214	304	302	332	160	141	2	285	159	17	63	286	42	0	0	45	89	0	0	5	9	0	0	0	14	3	20	106	10	0	0	3	17
1	1	9	130	2020-07-08	5	Metropolitan Melbourne and Mitchell Shire will return to Stage 3 Stay at Home restrictions from Wednesday 9 July 2020. This decision was made in response to a significant increase in community transmission of coronavirus (COVID-19) in these areas.	1	121	4962410	325	520	863	587	3018	14	719	1290	318	303	304	170	180	0	264	168	17	66	295	46	0	0	46	90	0	0	6	12	0	0	0	14	8	25	109	13	0	0	7	7
1	1	9	131	2020-07-09	6		0	149	4962084	333	550	866	674	3212	14	715	1379	326	318	288	227	186	0	248	227	19	81	347	52	0	0	54	96	0	0	6	13	0	0	0	14	15	36	135	18	0	0	10	13
1	1	9	132	2020-07-10	6		0	143	4961657	433	549	899	754	3426	15	734	1478	427	327	328	260	176	1	275	260	27	88	400	52	0	0	54	111	0	0	4	13	0	0	0	15	14	43	165	16	0	0	4	18
1	1	9	133	2020-07-11	6		0	289	4961255	409	678	898	796	3682	15	721	1507	402	426	297	235	196	0	251	233	31	101	415	55	0	0	56	120	0	0	2	13	0	0	0	15	16	31	146	20	0	0	6	16
1	1	9	134	2020-07-12	6		0	256	4960906	359	733	944	857	3919	15	748	1597	349	399	344	286	186	0	291	286	39	92	462	50	0	0	63	130	0	0	3	15	0	0	0	15	16	29	186	19	0	0	14	22
1	1	9	135	2020-07-13	6		0	168	4960522	395	648	1066	893	4194	15	860	1746	384	348	433	275	186	0	375	275	40	95	467	58	0	0	66	144	0	0	4	16	0	0	0	15	16	37	163	28	0	0	9	22
1	1	9	136	2020-07-14	6		0	248	4960127	407	636	1121	945	4480	15	908	1848	395	383	395	253	236	0	337	253	43	101	496	56	0	0	72	156	0	0	4	15	0	0	0	15	13	26	168	21	0	0	7	18
1	1	9	137	2020-07-15	6		0	221	4959729	411	686	1084	1000	4805	16	878	1873	398	394	344	299	253	1	287	299	52	100	514	67	0	0	82	164	0	0	3	17	0	0	0	16	19	45	172	31	0	0	14	18
1	1	9	138	2020-07-16	6		0	295	4959345	397	699	1068	1025	5181	16	870	1892	384	398	385	280	286	0	339	280	55	109	510	70	0	0	84	174	0	0	4	18	0	0	0	16	20	47	159	21	0	0	8	25
1	1	9	139	2020-07-17	6		0	380	4958822	536	694	1081	1100	5482	16	872	1969	523	384	389	338	237	0	331	338	55	134	545	72	0	0	90	175	0	0	7	19	0	0	0	16	21	68	197	25	0	0	12	15
1	1	9	140	2020-07-18	6		0	211	4958258	579	808	1125	1137	5805	18	899	2034	564	521	407	328	235	2	342	328	60	145	556	68	0	0	98	182	0	0	9	17	0	0	0	18	18	63	199	22	0	0	12	14
1	1	9	141	2020-07-19	6		0	338	4957817	457	963	1175	1161	6137	20	931	2090	441	563	408	315	229	2	334	315	64	144	561	67	0	0	107	187	0	0	8	22	0	0	0	20	20	42	191	23	0	0	15	24
1	1	9	142	2020-07-20	6		0	264	4957370	463	867	1311	1200	6498	21	1058	2258	447	441	537	334	256	1	457	334	60	153	581	66	0	0	116	192	0	0	8	24	0	0	0	21	14	59	206	24	0	0	13	18
1	1	9	143	2020-07-21	6		0	327	4956919	466	785	1405	1232	6902	21	1136	2368	451	448	530	344	280	0	451	344	66	142	585	77	0	0	118	203	0	0	13	26	0	0	0	21	25	39	210	31	0	0	13	26
1	1	9	144	2020-07-22	6	People living in metropolitan Melbourne or Mitchell Shire must wear a face covering when leaving home.	0	438	4956480	453	794	1408	1278	7294	23	1130	2408	439	452	443	378	274	2	376	378	56	144	615	86	0	0	130	203	0	0	15	28	0	0	0	23	15	42	227	44	0	0	21	29
1	1	9	145	2020-07-23	7		0	378	4956005	490	775	1355	1335	7747	23	1093	2428	475	438	457	378	333	0	387	378	56	152	638	99	0	1	127	214	0	0	16	29	0	0	0	23	20	56	225	36	0	1	9	31
1	1	9	146	2020-07-24	7		0	289	4955394	626	805	1359	1410	8110	26	1104	2514	611	475	445	418	279	3	392	418	62	146	693	97	0	1	137	227	0	0	18	29	0	0	0	26	25	60	255	36	0	0	17	25
1	1	9	147	2020-07-25	7		0	336	4954660	749	960	1364	1451	8520	26	1099	2550	734	611	456	393	273	0	383	393	71	162	683	104	0	1	137	239	0	0	21	32	0	0	0	26	23	60	231	35	0	0	13	31
1	1	9	148	2020-07-26	7		0	410	4954082	592	1211	1387	1467	8964	27	1131	2598	578	735	484	369	301	1	421	369	71	162	693	106	0	1	138	238	0	0	25	30	0	0	0	27	24	47	240	30	0	0	12	16
1	1	9	149	2020-07-27	7		0	497	4953507	591	1134	1576	1507	9386	29	1300	2807	575	576	653	385	305	2	574	385	60	166	724	108	0	1	144	250	0	0	23	29	0	0	0	29	14	55	239	33	0	0	16	28
1	1	9	150	2020-07-28	7		0	360	4952923	599	999	1804	1538	9836	31	1479	3017	584	576	711	410	316	2	599	410	68	154	734	111	0	1	150	268	0	0	21	30	0	0	0	31	22	40	256	35	0	0	16	41
1	1	9	151	2020-07-29	7		0	274	4952290	649	1034	1786	1549	10390	32	1469	3018	633	583	548	413	378	1	473	413	71	157	746	106	0	1	150	261	0	0	23	34	0	0	0	32	23	56	272	34	0	0	12	16
1	1	9	152	2020-07-30	7		0	630	4951686	620	1066	1800	1643	10883	32	1447	3090	604	633	601	484	373	0	494	484	72	172	792	116	0	1	149	273	0	0	26	39	0	0	0	32	28	67	293	42	0	0	17	37
1	1	9	153	2020-07-31	7	People living in one of the Restricted Areas only have 4 reasons to leave home: Shopping for food and supplies, Medical care and caregiving, Exercise and recreation, Study and work. A number of businesses and facilities in areas under Stay at Home restrictions will be required to close, including beauty and personal care services, cultural and entertainment venues and community facilities. Cafes …	0	556	4950854	849	1074	1789	1762	11367	35	1423	3185	832	603	595	539	378	3	500	539	72	214	832	128	0	1	153	290	0	0	28	43	0	0	0	35	26	100	306	54	0	0	17	36
1	1	9	154	2020-08-01	8		0	369	4950258	614	1272	1832	1843	11875	36	1440	3283	596	831	633	520	371	1	526	520	81	247	849	124	0	1	160	305	0	0	27	45	0	0	0	36	30	97	291	39	0	0	22	41
1	1	9	155	2020-08-02	8		0	604	4949756	520	1210	1869	1908	12427	40	1470	3378	502	596	658	500	393	4	560	500	91	250	896	118	0	1	160	312	0	0	28	50	0	0	1	39	30	79	308	36	0	0	17	30
1	1	9	156	2020-08-03	8		0	355	4949258	516	950	2040	1973	12952	41	1616	3589	498	502	762	502	365	1	645	502	82	263	927	122	0	1	165	321	0	0	33	55	0	0	2	39	27	71	307	41	0	0	21	35
1	1	9	157	2020-08-04	8		0	406	4948825	451	875	1947	2034	13553	45	1539	3573	433	498	573	545	431	4	491	545	91	247	990	121	0	1	165	326	0	0	34	57	0	0	3	42	29	65	363	39	0	0	13	36
1	1	9	158	2020-08-05	8		0	687	4948436	406	821	1771	2028	14221	47	1394	3422	389	434	488	499	463	2	414	499	89	226	983	128	0	0	166	339	0	0	33	62	0	0	3	44	34	64	300	45	0	0	18	38
1	1	9	159	2020-08-06	8		0	440	4948039	414	712	1613	2106	14798	48	1263	3369	397	389	498	602	409	1	419	602	93	251	993	136	0	0	180	358	0	0	32	61	0	0	3	45	29	99	362	42	0	0	26	44
1	1	9	160	2020-08-07	8		0	420	4947637	419	681	1482	2095	15366	50	1162	3257	402	397	428	538	321	2	371	538	93	255	1009	129	0	0	178	343	0	0	27	58	0	0	3	47	30	92	335	43	0	0	15	23
1	1	9	161	2020-08-08	8		0	443	4947271	382	699	1357	2069	15900	52	1049	3118	366	403	385	488	312	2	327	488	95	250	981	133	0	0	176	346	0	0	25	60	0	0	3	49	30	80	294	36	0	0	17	31
1	1	9	162	2020-08-09	8		0	369	4947009	278	659	1300	1980	16449	55	1009	2989	262	366	406	460	286	3	354	460	95	237	907	128	0	0	177	343	0	0	30	61	0	0	3	52	31	71	269	41	0	0	21	27
1	1	9	163	2020-08-10	8		0	304	4946736	289	528	1236	1917	16967	57	950	2867	273	262	393	413	265	2	332	413	80	222	892	111	0	0	180	331	0	0	30	65	0	0	3	54	15	73	258	24	0	0	15	28
1	1	9	164	2020-08-11	8		0	316	4946501	251	483	1104	1817	17511	63	860	2677	235	273	318	350	297	6	271	350	76	191	834	103	0	0	188	323	0	0	32	68	0	0	3	60	14	45	223	25	0	0	22	21
1	1	9	165	2020-08-12	8		0	392	4946283	233	432	1023	1701	17993	65	789	2490	218	236	287	347	233	2	237	347	71	182	763	97	0	0	182	308	0	0	29	62	0	0	4	61	19	56	213	26	0	0	14	19
1	1	9	166	2020-08-13	8		0	250	4946093	204	413	891	1600	18457	72	690	2290	190	219	238	342	236	7	210	342	62	184	714	81	0	0	176	283	0	0	33	66	0	0	4	68	21	68	208	19	0	0	9	17
1	1	9	167	2020-08-14	8		0	355	4945873	234	348	831	1537	18835	72	638	2175	220	190	255	295	184	0	219	295	67	183	678	70	0	0	166	270	0	0	29	69	0	0	4	68	22	60	164	19	0	0	9	21
1	1	9	168	2020-08-15	8		0	296	4945675	211	363	758	1448	19199	76	594	2042	198	221	206	277	156	4	182	277	68	176	620	62	1	0	162	247	0	0	30	78	0	0	5	71	24	57	153	14	1	0	9	19
1	1	9	169	2020-08-16	8		0	253	4945464	224	364	709	1303	19587	79	564	1867	211	198	197	212	155	3	174	212	62	162	539	48	1	0	152	226	0	0	32	76	0	0	5	74	14	35	134	10	0	0	9	10
1	1	9	170	2020-08-17	8		0	263	4945305	172	356	669	1217	19927	84	514	1731	159	211	219	233	155	5	176	233	56	144	498	45	1	0	154	208	0	0	31	76	0	0	6	78	15	31	142	14	0	0	16	15
1	1	9	171	2020-08-18	8		0	209	4945155	164	320	646	1174	20185	86	490	1664	150	158	194	209	136	2	161	209	51	142	480	43	1	0	141	204	0	0	37	72	0	0	6	80	14	35	128	12	0	0	3	17
1	1	9	172	2020-08-19	8		0	181	4945005	164	279	624	1065	20504	89	491	1556	150	150	191	176	140	3	164	176	46	121	420	49	1	0	124	191	0	0	39	72	0	0	6	83	10	23	109	20	0	0	6	8
1	1	9	173	2020-08-20	8		0	221	4944859	160	273	541	1024	20783	90	415	1439	146	150	156	193	163	1	128	193	46	128	399	49	1	0	108	171	0	0	45	69	0	0	6	84	10	33	116	15	0	0	8	11
1	1	9	174	2020-08-21	8		0	143	4944712	161	247	536	936	21040	98	406	1342	147	146	172	172	109	8	149	172	41	112	376	45	1	0	93	154	0	0	43	66	0	0	7	91	8	31	96	16	0	0	6	15
1	1	9	175	2020-08-22	8		0	115	4944575	150	251	499	857	21295	103	388	1245	137	148	144	157	123	5	125	157	38	111	333	41	1	0	83	142	0	0	42	61	0	0	7	96	10	33	90	9	0	0	6	9
1	1	9	176	2020-08-23	8		0	56	4944463	124	249	466	793	21529	106	377	1170	112	138	140	139	112	3	125	139	32	104	310	35	1	0	77	131	0	0	37	61	0	0	7	99	4	23	95	7	0	0	4	6
1	1	9	177	2020-08-24	8		0	10	4944363	112	217	458	744	21725	111	365	1109	100	112	144	154	92	5	122	154	28	76	312	34	1	0	77	124	0	0	34	56	0	0	7	104	6	17	102	12	0	0	5	12
1	1	9	178	2020-08-25	8		0	133	4944268	107	184	423	694	21941	113	336	1030	95	100	133	128	110	2	110	128	26	73	299	21	0	0	76	114	0	0	30	54	0	0	7	106	11	19	82	4	0	0	6	6
1	1	9	179	2020-08-26	8		0	274	4944183	97	167	383	662	22124	114	299	961	85	95	112	136	96	1	94	136	28	65	286	21	0	0	72	102	0	0	26	59	0	0	7	107	10	21	84	9	0	0	4	8
1	1	9	180	2020-08-27	8		0	278	4944101	94	156	344	617	22302	116	263	880	82	85	96	125	86	2	79	125	24	60	262	32	0	0	67	98	0	0	21	50	0	0	7	109	6	20	67	17	0	0	7	8
1	1	9	181	2020-08-28	8		0	149	4944030	83	147	317	584	22451	118	237	821	71	82	91	115	73	2	77	115	17	61	251	30	0	0	63	95	0	0	17	46	0	0	8	110	6	22	71	6	0	0	4	6
1	1	9	182	2020-08-29	8		0	94	4943968	73	130	295	540	22602	122	222	762	62	72	89	111	63	4	76	111	17	62	233	25	0	0	63	87	0	0	15	37	0	0	8	114	3	21	70	8	0	0	6	3
1	1	9	183	2020-08-30	8		0	135	4943914	65	119	263	489	22757	123	195	684	54	62	73	88	67	1	63	88	15	57	210	18	0	0	57	81	0	0	16	34	0	0	8	115	5	14	56	7	0	0	2	4
1	1	9	184	2020-08-31	8		0	154	4943865	59	105	244	452	22881	124	181	633	49	55	69	77	53	1	63	77	16	55	180	20	0	0	51	75	0	0	21	31	0	0	8	116	5	13	46	7	0	0	4	2
1	1	9	185	2020-09-01	8		0	81	4943805	70	92	204	411	23020	128	157	568	60	49	62	70	81	4	51	70	17	57	157	18	0	0	46	59	0	0	24	29	0	0	8	120	6	13	41	5	0	0	3	2
1	1	9	186	2020-09-02	8		0	77	4943751	63	101	193	379	23111	132	151	530	54	61	52	64	42	4	45	64	14	47	148	24	0	0	45	55	0	0	21	22	0	0	8	124	0	7	41	8	0	0	2	6
1	1	9	187	2020-09-03	8		0	127	4943713	47	93	187	350	23205	135	148	498	38	54	62	69	49	3	55	69	12	38	142	24	0	0	45	48	0	0	21	20	0	0	8	127	4	8	44	6	0	0	4	3
1	1	9	188	2020-09-04	8		0	63	4943681	40	79	165	322	23308	135	128	450	32	39	53	67	46	0	43	67	10	31	121	25	0	0	47	43	0	0	22	22	0	0	8	127	3	6	38	8	0	0	8	4
1	1	9	189	2020-09-05	8		0	64	4943639	50	58	166	303	23378	136	128	431	42	32	53	65	30	1	44	65	11	34	108	18	0	0	49	39	0	0	20	24	0	0	8	128	3	13	40	0	0	0	5	4
1	1	9	190	2020-09-06	8		0	62	4943600	46	68	152	266	23462	136	118	384	39	43	33	32	31	0	29	32	8	30	88	14	0	0	46	37	0	0	18	21	0	0	8	128	0	4	21	1	0	0	3	3
1	1	9	191	2020-09-07	8		0	73	4943574	33	74	129	257	23524	139	92	349	26	39	33	57	33	3	26	57	10	22	93	12	0	0	44	35	0	0	19	20	0	0	9	130	3	9	37	3	0	0	2	3
1	1	9	192	2020-09-08	8		0	51	4943542	39	51	132	242	23583	141	92	334	32	26	49	42	25	2	37	42	8	24	96	8	0	0	38	30	0	0	17	18	0	0	9	132	4	10	25	3	0	0	0	0
1	1	9	193	2020-09-09	8		0	68	4943527	22	55	112	231	23639	144	77	308	15	32	28	39	31	3	24	39	10	22	94	9	0	0	35	29	0	0	15	17	0	0	9	135	7	4	25	1	0	0	0	2
1	1	9	194	2020-09-10	8		0	36	4943509	25	36	112	204	23700	144	81	285	18	15	34	30	21	0	28	30	6	23	80	8	0	0	28	29	0	0	16	14	0	0	9	135	0	6	17	4	0	0	1	2
1	1	9	195	2020-09-11	8		0	37	4943483	33	27	99	184	23760	144	78	262	26	18	27	32	31	0	22	32	4	24	75	6	0	0	25	24	0	0	13	11	0	0	9	135	1	8	17	5	0	0	0	1
1	1	10	1	2020-03-01	1		0	0	4967730	0	0	0	0	0	0	0	0	0	0	0	0	0	0	0	0	0	0	0	0	0	0	0	0	0	0	0	0	0	0	0	0	0	0	0	0	0	0	0	0
1	1	10	2	2020-03-02	1		2	0	4967728	0	0	0	0	2	0	0	0	0	0	0	0	2	0	0	0	0	0	0	0	0	0	0	0	0	0	0	0	0	0	0	0	0	0	0	0	0	0	0	0
1	1	10	3	2020-03-03	1		0	0	4967728	0	0	0	0	2	0	0	0	0	0	0	0	0	0	0	0	0	0	0	0	0	0	0	0	0	0	0	0	0	0	0	0	0	0	0	0	0	0	0	0
1	1	10	4	2020-03-04	1		0	0	4967728	0	0	0	0	2	0	0	0	0	0	0	0	0	0	0	0	0	0	0	0	0	0	0	0	0	0	0	0	0	0	0	0	0	0	0	0	0	0	0	0
1	1	10	5	2020-03-05	1		1	0	4967727	0	0	0	0	3	0	0	0	0	0	0	0	1	0	0	0	0	0	0	0	0	0	0	0	0	0	0	0	0	0	0	0	0	0	0	0	0	0	0	0
1	1	10	6	2020-03-06	1		0	0	4967727	0	0	0	0	3	0	0	0	0	0	0	0	0	0	0	0	0	0	0	0	0	0	0	0	0	0	0	0	0	0	0	0	0	0	0	0	0	0	0	0
1	1	10	7	2020-03-07	1		1	0	4967726	0	0	0	0	3	0	0	0	0	0	0	0	0	0	0	0	0	0	0	0	0	0	0	0	0	0	0	0	0	0	0	0	0	0	0	0	0	0	0	0
1	1	10	8	2020-03-08	1		1	0	4967725	0	0	0	0	4	0	0	0	0	0	0	0	1	0	0	0	0	0	0	0	0	0	0	0	0	0	0	0	0	0	0	0	0	0	0	0	0	0	0	0
1	1	10	9	2020-03-09	1		2	0	4967723	0	0	0	0	5	0	0	0	0	0	0	0	1	0	0	0	0	0	0	0	0	0	0	0	0	0	0	0	0	0	0	0	0	0	0	0	0	0	0	0
1	1	10	10	2020-03-10	1		3	0	4967720	0	0	0	0	7	0	0	0	0	0	0	0	2	0	0	0	0	0	0	0	0	0	0	0	0	0	0	0	0	0	0	0	0	0	0	0	0	0	0	0
1	1	10	11	2020-03-11	1		1	1	4967719	0	0	0	1	7	0	0	1	0	0	0	1	1	0	0	1	0	0	0	1	0	0	0	0	0	0	0	0	0	0	0	0	0	0	0	1	0	0	0	0
1	1	10	12	2020-03-12	1		4	1	4967715	0	0	0	1	11	0	0	1	0	0	0	0	4	0	0	0	0	0	0	1	0	0	0	0	0	0	0	0	0	0	0	0	0	0	0	0	0	0	0	0
1	1	10	13	2020-03-13	1		9	1	4967703	3	0	0	3	13	0	0	3	3	0	0	2	4	0	0	2	0	0	0	3	0	0	0	0	0	0	0	0	0	0	0	0	0	0	0	2	0	0	0	0
1	1	10	14	2020-03-14	1		12	3	4967688	3	3	0	3	18	0	0	3	3	3	0	0	5	0	0	0	0	0	0	3	0	0	0	0	0	0	0	0	0	0	0	0	0	0	0	0	0	0	0	0
1	1	10	15	2020-03-15	1		4	1	4967677	7	3	3	3	26	0	3	6	7	3	3	1	8	0	3	1	0	0	1	2	0	0	0	0	0	0	0	0	0	0	0	0	0	0	1	0	0	0	0	0
1	1	10	16	2020-03-16	1		7	0	4967665	6	6	4	10	30	0	4	11	5	6	3	7	8	0	3	4	0	0	3	5	0	0	0	2	0	0	0	0	0	0	0	0	0	0	2	3	0	0	0	2
1	1	10	17	2020-03-17	1		13	4	4967645	9	4	8	13	41	0	7	17	7	4	6	4	14	0	5	4	0	0	6	5	0	0	0	2	0	0	0	0	0	0	0	0	0	0	3	1	0	0	0	0
1	1	10	18	2020-03-18	1		29	8	4967605	15	5	8	16	52	0	7	20	11	5	4	7	13	0	3	7	0	1	6	4	0	0	0	5	0	0	0	0	0	0	0	0	1	1	1	1	0	0	0	3
1	1	10	19	2020-03-19	1	Gatherings > 500 people outdoors cancelled & Gatherings > 100 people indoors cancelled & Overseas travellers must self isolate 14 days	23	8	4967569	18	10	12	41	68	0	10	23	13	10	5	37	15	0	4	3	0	0	8	5	0	0	0	5	0	0	0	0	0	0	0	0	0	0	3	2	0	0	0	0
1	1	10	20	2020-03-20	2		24	10	4967530	20	13	16	75	83	0	15	35	15	13	10	45	19	0	10	9	0	1	16	5	0	0	0	6	0	0	0	0	0	0	0	0	0	1	9	1	0	0	0	1
1	1	10	21	2020-03-21	2		32	10	4967486	19	13	20	120	106	0	18	46	12	13	13	64	29	0	12	13	0	1	22	9	0	0	2	9	0	0	0	0	0	0	0	0	0	0	11	4	0	0	2	3
1	1	10	22	2020-03-22	2		35	11	4967445	14	11	26	161	121	0	24	62	6	11	13	64	23	0	12	12	0	1	29	13	0	0	2	12	0	0	0	0	0	0	0	0	0	0	9	5	0	0	0	3
1	1	10	23	2020-03-23	2	National Restrictions: Pubs, hotels, clubs, restaurants and recreation facilities are closed.	51	22	4967392	11	5	24	216	154	0	21	69	2	5	11	86	39	0	10	17	0	4	32	15	0	0	2	19	0	0	0	0	0	0	0	0	0	3	9	3	0	0	0	7
1	1	10	24	2020-03-24	2	Shutdown of all non-essential activity across Victoria. There are only four reasons to be out: shopping for food and supplies, care and caregiving, exercise, and study or work	42	16	4967344	15	2	19	254	199	0	16	68	6	2	5	85	46	0	4	18	1	3	33	20	0	0	3	21	0	0	0	1	0	0	0	0	1	1	11	7	0	0	1	3
1	1	10	25	2020-03-25	3		51	16	4967289	12	7	12	300	240	0	10	67	4	7	2	99	44	0	2	19	0	4	42	21	0	0	3	25	0	0	0	1	0	0	0	0	0	2	17	6	0	0	0	4
1	1	10	26	2020-03-26	3		43	14	4967243	11	4	16	341	260	0	14	95	3	4	7	100	40	0	7	35	3	4	51	23	0	0	7	34	0	0	0	2	0	0	0	0	3	0	15	9	0	0	4	10
1	1	10	27	2020-03-27	3		34	20	4967204	13	3	11	364	286	0	9	107	5	3	4	81	38	0	4	28	3	4	56	32	0	0	10	38	0	0	0	3	0	0	0	0	0	0	19	11	0	0	3	5
1	1	10	28	2020-03-28	3		72	32	4967129	12	4	9	420	324	0	8	112	3	4	3	121	43	0	3	25	3	3	60	32	0	0	11	44	0	0	1	3	0	0	0	0	1	0	15	6	0	0	2	7
1	1	10	29	2020-03-29	3		49	28	4967077	12	3	9	453	365	0	9	123	3	3	4	106	48	0	4	28	2	2	63	36	0	0	11	54	0	0	1	3	0	0	0	0	1	1	14	10	0	0	0	10
1	1	10	30	2020-03-30	3		21	31	4967053	12	3	7	454	412	0	6	119	3	3	3	62	41	0	2	23	2	2	60	38	0	0	10	59	0	0	2	5	0	0	0	0	0	1	15	9	0	0	0	7
1	1	10	31	2020-03-31	3		42	48	4967010	10	3	5	476	453	0	4	133	1	3	3	99	49	0	2	34	1	2	65	42	0	0	9	66	0	0	2	6	0	0	0	0	0	0	19	11	0	0	0	10
1	1	10	32	2020-04-01	3		24	35	4966985	10	1	6	466	476	0	5	152	1	1	3	72	30	0	3	37	0	1	66	51	0	0	9	68	0	0	2	8	0	0	0	0	0	0	19	16	0	0	0	6
1	1	10	33	2020-04-02	3		26	38	4966957	9	3	5	456	510	0	4	149	2	3	1	58	20	0	1	20	1	2	58	48	0	0	10	69	0	0	1	6	0	0	0	0	1	1	10	8	0	0	1	3
1	1	10	34	2020-04-03	3		21	40	4966934	8	3	5	432	553	2	4	141	2	3	3	50	28	2	2	18	1	2	56	40	0	0	8	68	0	0	1	9	0	0	0	2	0	0	13	6	0	0	0	4
1	1	10	35	2020-04-04	3		11	10	4966920	9	2	7	405	582	2	6	140	3	2	3	42	20	0	3	18	1	2	53	39	0	0	10	65	0	0	0	10	0	0	0	2	0	0	7	8	0	0	2	6
1	1	10	36	2020-04-05	3		6	20	4966914	6	3	6	366	610	3	5	128	0	3	2	30	11	1	2	17	1	4	45	40	0	0	8	58	0	0	1	10	0	0	0	3	0	2	11	6	0	0	0	1
1	1	10	37	2020-04-06	3		5	20	4966907	8	0	9	326	632	3	8	127	2	0	3	20	9	0	3	14	1	5	44	34	0	0	5	54	0	0	1	10	0	0	0	3	0	1	6	5	0	0	0	3
1	1	10	38	2020-04-07	3		16	16	4966890	6	3	4	288	668	4	4	104	1	3	0	35	13	1	0	12	1	2	32	28	0	0	5	57	0	0	1	8	0	0	0	4	0	0	4	4	0	0	0	7
1	1	10	39	2020-04-08	3		11	13	4966877	7	1	4	257	700	4	4	91	2	1	3	25	11	0	3	9	2	1	28	20	0	0	5	51	0	0	1	9	0	0	0	4	1	0	6	2	0	0	0	3
1	1	10	40	2020-04-09	3		5	9	4966871	5	3	3	234	723	4	3	79	1	3	1	14	5	0	1	7	1	3	23	17	0	0	5	45	0	0	1	6	0	0	0	4	0	2	2	2	0	0	0	3
1	1	10	41	2020-04-10	3		3	8	4966867	5	1	4	202	744	5	4	72	1	1	3	10	10	1	3	5	1	1	21	12	0	0	3	45	0	0	2	6	0	0	0	5	0	0	4	0	0	0	0	2
1	1	10	42	2020-04-11	3		11	12	4966855	5	1	3	180	762	5	3	64	1	1	1	22	9	0	1	4	0	2	20	12	0	0	3	42	0	0	1	5	0	0	0	5	0	1	3	1	0	0	0	2
1	1	10	43	2020-04-12	3		4	2	4966849	6	1	3	159	778	5	3	63	2	1	1	15	9	0	1	11	0	2	15	14	0	0	4	37	0	0	1	4	0	0	0	5	0	0	3	6	0	0	1	1
1	1	10	44	2020-04-13	3		8	0	4966841	4	2	1	133	795	6	1	50	0	2	1	16	6	1	1	7	0	0	11	13	0	0	1	32	0	0	3	7	0	0	0	6	0	0	3	2	0	0	0	2
1	1	10	45	2020-04-14	3		5	4	4966835	5	0	3	124	803	6	3	49	1	0	2	13	3	0	2	5	0	1	10	12	0	0	2	28	0	0	3	8	0	0	0	6	0	1	2	2	0	0	1	1
1	1	10	46	2020-04-15	3		2	2	4966833	4	1	3	107	815	6	3	48	0	1	0	11	8	0	0	8	0	1	10	10	0	0	2	27	0	0	2	8	0	0	0	6	0	0	4	2	0	0	0	2
1	1	10	47	2020-04-16	3		1	4	4966831	4	1	1	100	819	6	1	49	1	1	1	12	6	0	1	8	1	0	12	14	0	0	2	25	0	0	2	9	0	0	0	6	1	0	2	5	0	0	0	2
1	1	10	48	2020-04-17	3		3	4	4966828	2	2	2	85	829	6	2	46	0	2	1	9	4	0	1	4	1	0	9	13	0	0	2	23	0	0	2	9	0	0	0	6	0	0	1	2	0	0	0	1
1	1	10	49	2020-04-18	3		9	5	4966819	2	0	2	81	846	6	2	41	0	0	2	16	9	0	2	2	1	0	8	8	0	0	2	20	0	0	2	10	0	0	0	6	0	0	2	0	0	0	0	0
1	1	10	50	2020-04-19	3		5	9	4966814	2	0	1	74	862	6	1	32	0	0	0	9	5	0	0	1	0	0	6	4	0	0	2	17	0	0	1	7	0	0	0	6	0	0	0	0	0	0	0	1
1	1	10	51	2020-04-20	3		0	1	4966813	3	0	1	64	865	8	1	30	1	0	0	3	1	2	0	3	0	1	4	2	0	0	1	18	0	0	2	5	0	0	0	8	0	1	0	0	0	0	0	2
1	1	10	52	2020-04-21	3		2	3	4966811	2	1	0	56	871	11	0	23	0	1	0	5	2	3	0	3	1	1	5	1	0	0	1	12	0	0	1	7	0	0	0	11	1	0	2	0	0	0	0	0
1	1	10	53	2020-04-22	3		1	0	4966810	2	0	1	49	879	11	1	19	0	0	1	4	2	0	1	2	0	0	4	1	0	0	0	10	0	0	1	7	0	0	0	11	0	0	1	1	0	0	0	1
1	1	10	54	2020-04-23	3		0	1	4966810	2	0	1	44	880	12	1	20	0	0	0	4	1	1	0	4	0	0	2	2	0	0	0	11	0	0	1	7	0	0	0	12	0	0	1	1	0	0	0	2
1	1	10	55	2020-04-24	3		1	4	4966809	2	0	1	39	884	12	1	19	0	0	0	2	2	0	0	0	0	0	2	2	0	0	0	9	0	0	1	6	0	0	0	12	0	0	0	0	0	0	0	0
1	1	10	56	2020-04-25	3		0	3	4966809	2	0	0	37	884	13	0	20	0	0	0	4	1	1	0	4	0	0	4	4	0	0	0	8	0	0	1	5	0	0	0	13	0	0	2	2	0	0	0	0
1	1	10	57	2020-04-26	3		1	2	4966808	2	0	0	34	887	13	0	17	0	0	0	1	0	0	0	0	0	0	2	3	0	0	0	8	0	0	1	5	0	0	0	13	0	0	0	0	0	0	0	0
1	1	10	58	2020-04-27	3		0	1	4966808	2	0	0	30	890	13	0	14	0	0	0	0	0	0	0	0	0	0	1	2	0	0	0	8	0	0	1	3	0	0	0	13	0	0	0	0	0	0	0	0
1	1	10	59	2020-04-28	3		0	3	4966808	2	0	0	26	892	14	0	11	0	0	0	0	0	1	0	0	0	0	1	2	0	0	0	6	0	0	1	3	0	0	0	14	0	0	0	0	0	0	0	0
1	1	10	60	2020-04-29	3		1	2	4966807	2	0	0	23	894	15	0	9	0	0	0	1	0	1	0	0	0	0	0	2	0	0	0	6	0	0	0	1	0	0	0	15	0	0	0	0	0	0	0	0
1	1	10	61	2020-04-30	3		2	5	4966805	2	0	0	22	895	16	0	8	0	0	0	3	1	1	0	0	0	0	0	2	0	0	0	6	0	0	0	1	0	0	0	16	0	0	0	0	0	0	0	0
1	1	10	62	2020-05-01	3		4	1	4966801	2	0	0	19	899	16	0	7	0	0	0	7	3	0	0	1	0	0	0	0	0	0	0	6	0	0	0	2	0	0	0	16	0	0	0	0	0	0	0	1
1	1	10	63	2020-05-02	3		1	9	4966800	2	0	0	15	902	16	0	5	0	0	0	4	1	0	0	0	0	0	0	2	0	0	0	4	0	0	0	2	0	0	0	16	0	0	0	2	0	0	0	0
1	1	10	64	2020-05-03	3		1	10	4966799	2	0	0	15	904	16	0	4	0	0	0	3	1	0	0	0	0	0	0	2	0	0	0	5	0	0	0	1	0	0	0	16	0	0	0	0	0	0	0	1
1	1	10	65	2020-05-04	3		2	19	4966797	1	1	0	17	906	16	0	4	0	1	0	5	2	0	0	0	0	0	0	3	0	0	0	4	0	0	0	2	0	0	0	16	0	0	0	1	0	0	0	0
1	1	10	66	2020-05-05	3		1	13	4966795	2	0	1	17	907	16	1	4	1	0	1	1	0	0	1	0	0	0	0	3	0	0	0	2	0	0	0	3	0	0	0	16	0	0	0	0	0	0	0	0
1	1	10	67	2020-05-06	3		8	8	4966786	2	1	1	24	914	16	1	4	1	1	0	13	6	0	0	0	0	0	0	2	0	0	0	2	0	0	0	3	0	0	0	16	0	0	0	0	0	0	0	0
1	1	10	68	2020-05-07	3		0	15	4966786	1	1	1	22	917	16	1	3	0	1	1	0	2	0	1	0	0	0	0	2	0	0	0	2	0	0	0	2	0	0	0	16	0	0	0	0	0	0	0	0
1	1	10	69	2020-05-08	3		0	13	4966786	1	0	1	23	917	16	1	4	0	0	1	1	1	0	1	1	0	0	1	2	0	0	0	2	0	0	0	2	0	0	0	16	0	0	1	0	0	0	0	0
1	1	10	70	2020-05-09	3		1	12	4966785	1	0	1	24	917	16	1	5	0	0	0	2	1	0	0	1	0	0	2	2	0	0	0	2	0	0	0	1	0	0	0	16	0	0	1	0	0	0	0	0
1	1	10	71	2020-05-10	3		3	5	4966782	1	0	0	25	919	17	0	4	0	0	0	8	3	1	0	2	0	0	4	2	0	0	0	2	0	0	0	1	0	0	0	17	0	0	3	0	0	0	0	0
1	1	10	72	2020-05-11	3	Lifting of restrictions 1: Visiting friends and family allowed with a maximum gathering of up to ten outdoors and having up to five visitors in a home. Limiting of visits to family and friends.	4	1	4966778	1	0	0	27	924	17	0	3	0	0	0	7	3	0	0	1	0	0	3	1	0	0	0	2	0	0	0	1	0	0	0	17	1	0	0	0	0	0	0	0
1	1	10	73	2020-05-12	4		0	16	4966778	1	0	0	25	927	17	0	2	0	0	0	1	1	0	0	1	0	1	2	0	0	0	0	1	0	0	0	1	0	0	0	17	0	1	0	0	0	0	0	0
1	1	10	74	2020-05-13	4		2	5	4966776	1	0	0	26	928	17	0	2	0	0	0	3	1	0	0	0	0	1	2	0	0	0	0	1	0	0	0	1	0	0	0	17	0	0	0	0	0	0	0	0
1	1	10	75	2020-05-14	4		3	6	4966773	1	0	0	24	931	17	0	1	0	0	0	4	1	0	0	1	0	0	1	1	0	0	0	0	0	0	0	0	0	0	0	17	0	0	0	1	0	0	0	0
1	1	10	76	2020-05-15	4		7	12	4966766	1	0	0	29	931	18	0	2	0	0	0	9	1	1	0	1	0	0	2	1	0	0	0	1	0	0	0	0	0	0	0	18	0	0	1	0	0	0	0	1
1	1	10	77	2020-05-16	4		7	6	4966759	1	0	0	34	932	18	0	2	0	0	0	10	1	0	0	1	0	0	4	0	0	0	0	1	0	0	0	0	0	0	0	18	0	0	2	0	0	0	0	0
1	1	10	78	2020-05-17	4		3	2	4966756	1	0	0	34	935	18	0	4	0	0	0	8	4	0	0	2	0	0	6	1	0	0	0	1	0	0	0	0	0	0	0	18	0	0	3	1	0	0	0	0
1	1	10	79	2020-05-18	4		2	4	4966754	1	0	0	36	938	18	0	5	0	0	0	3	4	0	0	1	0	0	7	1	0	0	0	1	0	0	0	0	0	0	0	18	0	0	1	0	0	0	0	0
1	1	10	80	2020-05-19	4		1	5	4966753	1	0	0	31	938	18	0	8	0	0	0	7	3	0	0	4	0	0	7	2	0	0	1	4	0	0	0	0	0	0	0	18	0	0	1	1	0	0	1	3
1	1	10	81	2020-05-20	4		0	5	4966753	1	0	0	30	939	18	0	9	0	0	0	3	2	0	0	2	0	0	7	3	0	0	1	5	0	0	0	0	0	0	0	18	0	0	1	1	0	0	0	1
1	1	10	82	2020-05-21	4		0	5	4966753	1	0	0	26	941	18	0	9	0	0	0	3	0	0	0	2	0	0	3	5	0	0	1	6	0	0	0	0	0	0	0	18	0	0	0	2	0	0	0	1
1	1	10	83	2020-05-22	4		3	7	4966750	1	0	0	28	941	18	0	10	0	0	0	6	1	0	0	2	0	0	6	4	0	0	1	6	0	0	0	0	0	0	0	18	0	0	3	0	0	0	0	0
1	1	10	84	2020-05-23	4		3	6	4966747	1	0	0	28	943	18	0	11	0	0	0	6	2	0	0	1	0	0	6	4	0	0	1	6	0	0	0	0	0	0	0	18	0	0	1	0	0	0	0	0
1	1	10	85	2020-05-24	4		0	2	4966747	1	0	0	23	948	18	0	8	0	0	0	0	2	0	0	0	0	0	4	3	0	0	1	6	0	0	0	0	0	0	0	18	0	0	0	0	0	0	0	0
1	1	10	86	2020-05-25	4	Lifting of Restrictions 2: Publicly accessible playgrounds, skateparks and outdoor communal gym equipment to operate. Proposed plan for restaurants and cafes to be able to resume dine-in service: From 1 June with up to 20 patrons per enclosed space. From 22 June with up to 50 patrons per enclosed space. With up to 100 patrons per enclosed space during the second half of July.	2	0	4966745	1	0	0	21	949	18	0	7	0	0	0	1	0	0	0	1	0	0	3	2	0	0	1	7	0	0	0	0	0	0	0	18	0	0	0	0	0	0	0	1
1	1	10	87	2020-05-26	5		3	2	4966741	2	0	0	17	953	18	0	5	1	0	0	2	1	0	0	0	0	0	3	2	0	0	0	6	0	0	1	0	0	0	0	18	0	0	1	0	0	0	0	1
1	1	10	88	2020-05-27	5		2	5	4966736	4	1	0	18	953	18	0	5	3	1	0	3	0	0	0	1	0	0	5	2	0	0	0	5	0	0	1	1	0	0	0	18	0	0	3	0	0	0	0	0
1	1	10	89	2020-05-28	5		3	7	4966731	3	4	0	18	955	18	0	4	2	3	0	1	1	0	0	0	0	0	5	1	0	0	0	6	0	0	1	1	0	0	0	18	0	0	0	0	0	0	0	1
1	1	10	90	2020-05-29	5		3	3	4966724	5	3	3	14	959	18	3	6	4	2	3	0	1	0	3	0	0	0	3	0	0	0	0	6	0	0	1	1	0	0	0	18	0	0	0	0	0	0	0	0
1	1	10	91	2020-05-30	5		2	6	4966714	9	5	3	12	963	18	3	4	8	4	2	1	2	0	2	0	0	0	3	0	0	0	0	5	0	0	1	1	0	0	0	18	0	0	0	0	0	0	0	1
1	1	10	92	2020-05-31	5		3	5	4966705	7	12	3	14	965	18	3	6	6	8	1	2	3	0	1	2	0	0	5	0	0	0	0	5	0	0	1	1	0	0	0	18	0	0	2	0	0	0	0	0
1	1	10	93	2020-06-01	5		1	3	4966697	8	11	9	16	967	18	8	13	7	6	7	3	3	0	6	2	0	0	6	0	0	0	0	6	0	0	1	1	0	0	0	18	0	0	1	0	0	0	0	2
1	1	10	94	2020-06-02	5		0	9	4966693	5	11	14	14	974	18	12	17	4	7	7	3	4	0	6	2	0	0	5	1	0	0	0	6	0	0	0	0	0	0	0	18	1	0	1	1	0	0	0	0
1	1	10	95	2020-06-03	5		7	0	4966675	12	8	18	18	976	18	16	24	11	4	7	7	3	0	7	5	0	1	6	3	0	0	0	6	0	0	0	0	0	0	0	18	0	1	2	2	0	0	0	2
1	1	10	96	2020-06-04	5		6	2	4966657	13	15	16	21	984	18	12	24	12	11	4	7	8	0	2	6	0	0	8	3	0	0	0	8	0	0	0	0	0	0	0	18	0	0	5	0	0	0	0	2
1	1	10	97	2020-06-05	5		2	1	4966635	21	21	17	20	990	18	13	26	20	12	6	5	5	0	6	4	0	0	9	3	0	0	0	8	0	0	0	0	0	0	0	18	0	0	2	2	0	0	0	1
1	1	10	98	2020-06-06	5		0	1	4966601	35	30	23	28	993	18	20	40	34	20	11	12	7	0	10	11	0	2	12	3	0	0	0	11	0	0	0	0	0	0	0	18	0	2	6	1	0	0	0	3
1	1	10	99	2020-06-07	5		3	1	4966587	12	52	29	29	999	18	26	46	11	34	12	6	5	0	12	5	0	2	13	2	0	0	0	12	0	0	0	0	0	0	0	18	0	1	4	0	0	0	0	1
1	1	10	100	2020-06-08	5		1	1	4966560	27	33	46	38	1005	18	38	67	26	11	30	11	9	0	24	11	0	4	17	4	0	0	0	13	0	0	0	0	0	0	0	18	0	2	6	2	0	0	0	1
1	1	10	101	2020-06-09	5		0	0	4966536	25	35	61	35	1017	18	49	77	24	26	24	6	7	0	20	6	1	4	13	4	0	0	0	11	0	0	0	2	0	0	0	18	1	1	3	1	0	0	0	0
1	1	10	102	2020-06-10	5		0	4	4966500	37	46	61	36	1030	18	50	78	36	24	13	8	10	0	12	7	1	3	14	4	0	0	0	12	0	0	0	2	0	0	0	18	0	0	5	2	0	0	0	1
1	1	10	103	2020-06-11	5		2	5	4966471	28	52	75	49	1036	18	60	100	27	36	30	20	8	0	24	18	3	3	20	7	0	0	0	13	0	0	0	3	0	0	0	18	3	2	9	4	0	0	0	2
1	1	10	104	2020-06-12	5		2	3	4966427	43	55	70	59	1058	18	54	106	42	27	24	22	18	0	20	22	3	6	24	8	0	0	1	13	0	0	0	4	0	0	0	18	1	5	11	2	0	0	1	2
1	1	10	105	2020-06-13	5		6	2	4966372	50	63	88	66	1075	18	68	122	49	42	34	22	12	0	27	14	4	7	23	6	0	0	1	15	0	0	0	4	0	0	0	18	1	2	7	1	0	0	0	3
1	1	10	106	2020-06-14	5		3	7	4966329	40	81	93	83	1089	18	72	141	40	50	32	22	18	0	28	19	4	9	34	5	0	0	1	17	0	0	0	4	0	0	0	18	0	2	12	2	0	0	0	3
1	1	10	107	2020-06-15	5		1	11	4966266	62	73	116	92	1109	18	87	164	62	40	48	23	18	0	37	21	3	12	40	4	0	0	1	20	0	0	0	3	0	0	0	18	0	3	15	1	0	0	0	3
1	1	10	108	2020-06-16	5		3	8	4966211	52	92	126	105	1132	18	97	185	52	62	43	31	22	0	37	27	2	15	49	4	0	0	2	19	0	0	0	3	0	0	0	18	1	4	20	1	0	0	1	1
1	1	10	109	2020-06-17	5		15	5	4966145	51	100	125	118	1179	18	90	181	51	52	44	50	32	0	33	32	5	12	47	5	0	0	3	20	0	0	0	3	0	0	0	18	3	2	20	3	0	0	1	4
1	1	10	110	2020-06-18	5		7	11	4966082	56	88	146	134	1213	18	115	218	56	51	63	44	33	0	57	35	5	13	52	9	0	0	4	22	0	0	0	1	0	0	0	18	1	5	21	5	0	0	1	2
1	1	10	111	2020-06-19	5		1	12	4965997	84	97	138	145	1264	18	111	226	84	56	47	38	48	0	41	34	5	15	59	11	0	0	7	23	0	0	0	1	0	0	0	18	1	6	22	4	0	0	3	1
1	1	10	112	2020-06-20	5		2	23	4965887	108	124	146	153	1305	19	117	242	108	84	57	52	34	1	48	47	3	16	64	14	0	0	9	27	0	0	0	1	0	0	0	19	0	11	27	4	0	0	2	6
1	1	10	113	2020-06-21	5		3	14	4965794	91	169	166	152	1350	19	133	257	90	107	62	37	33	0	53	32	4	16	61	13	0	0	12	27	0	0	0	2	0	0	0	19	2	3	20	2	0	0	4	3
1	1	10	114	2020-06-22	5		4	9	4965694	97	164	215	177	1374	19	174	323	96	90	95	57	33	0	81	52	5	23	70	16	0	0	13	31	0	0	0	2	0	0	0	19	5	11	25	6	0	0	1	4
1	1	10	115	2020-06-23	5		2	16	4965593	100	164	250	168	1445	19	207	351	99	96	96	48	43	0	84	46	6	22	69	10	0	0	15	29	0	0	0	1	0	0	0	19	5	5	28	4	0	0	2	2
1	1	10	116	2020-06-24	5		1	17	4965477	116	166	263	189	1509	19	216	381	115	99	97	65	56	0	85	61	4	29	77	17	0	0	14	31	0	0	1	2	0	0	0	19	2	12	33	9	0	0	1	6
1	1	10	117	2020-06-25	5		10	23	4965341	128	188	273	235	1559	19	222	426	126	114	92	83	51	0	80	72	10	33	94	21	0	0	16	33	0	0	1	4	0	0	0	19	6	13	39	8	0	0	2	4
1	1	10	118	2020-06-26	5		8	20	4965153	183	210	283	246	1650	19	234	444	180	125	103	75	71	0	89	64	9	30	96	15	0	0	24	38	0	0	1	6	0	0	0	19	1	10	35	3	0	0	8	8
1	1	10	119	2020-06-27	5		1	40	4964925	230	269	307	279	1719	19	251	494	227	180	121	82	75	0	101	80	9	29	123	16	0	0	26	42	0	0	1	5	0	0	0	19	3	10	55	5	0	0	3	4
1	1	10	120	2020-06-28	5		0	47	4964748	180	362	327	307	1799	20	263	542	177	227	134	105	75	1	112	103	16	33	136	21	0	0	27	50	0	0	1	5	0	0	0	20	8	14	58	10	0	0	2	13
1	1	10	121	2020-06-29	5		1	67	4964534	217	350	425	306	1889	20	347	628	213	176	188	78	65	0	162	76	17	32	132	21	0	0	28	51	0	0	1	8	0	0	0	20	8	6	50	7	0	0	1	5
1	1	10	122	2020-06-30	5		0	61	4964320	218	338	507	342	1993	20	406	728	214	213	225	117	99	0	184	115	20	31	157	22	0	0	32	61	0	0	1	7	0	0	0	20	10	12	68	10	0	0	6	11
1	1	10	123	2020-07-01	5	A number of Victorian postcodes will return to Stage 3 Stay at Home restrictions. This decision was made in response to increasing evidence of significant community transmission of coronavirus (COVID-19) in specified postcodes only. This was not modelled.	6	70	4964100	218	382	526	362	2129	21	422	762	214	214	170	117	106	1	147	109	27	36	165	20	0	0	29	63	0	0	1	7	0	0	0	21	10	12	71	8	0	0	3	5
1	1	10	124	2020-07-02	5		3	70	4963887	214	378	560	391	2290	21	451	819	210	214	218	131	123	0	183	126	27	35	176	25	0	0	38	68	0	0	0	6	0	0	0	21	9	21	70	9	0	0	10	8
1	1	10	125	2020-07-03	5		7	55	4963514	371	364	609	454	2409	21	489	914	366	209	223	157	115	0	184	150	33	43	205	30	0	0	37	78	0	0	0	6	0	0	0	21	10	22	91	13	0	0	2	12
1	1	10	126	2020-07-04	5		0	99	4963092	428	525	617	507	2552	21	491	972	422	365	204	175	125	0	174	174	28	50	244	32	0	0	45	81	0	0	0	8	0	0	0	21	8	26	109	10	0	0	9	13
1	1	10	127	2020-07-05	5		2	66	4962774	322	697	651	539	2740	21	522	1036	316	422	250	171	153	0	216	169	28	49	259	33	0	0	52	91	0	0	0	8	0	0	0	21	6	18	110	9	0	0	11	15
1	1	10	128	2020-07-06	5		0	98	4962400	380	627	835	584	2894	21	679	1243	374	316	386	173	130	0	331	172	26	55	279	40	0	0	60	100	0	0	0	9	0	0	0	21	5	19	100	24	0	0	10	15
1	1	10	129	2020-07-07	5		1	167	4961991	415	601	973	648	3087	22	780	1412	408	373	399	194	182	1	333	192	28	62	309	51	0	0	65	111	0	0	1	11	0	0	0	22	9	20	116	23	0	0	8	17
1	1	10	130	2020-07-08	5	Metropolitan Melbourne and Mitchell Shire will return to Stage 3 Stay at Home restrictions from Wednesday 9 July 2020. This decision was made in response to a significant increase in community transmission of coronavirus (COVID-19) in these areas.	1	121	4961568	431	678	989	693	3357	22	788	1465	422	406	329	209	218	0	279	208	23	75	336	50	0	0	71	109	0	0	2	16	0	0	0	22	10	34	129	19	0	0	8	8
1	1	10	131	2020-07-09	6		0	149	4961207	372	725	1045	768	3596	23	841	1596	361	420	373	257	214	1	309	257	19	76	390	50	0	0	81	121	0	0	4	18	0	0	0	23	11	27	168	16	0	0	14	21
1	1	10	132	2020-07-10	6		0	143	4960698	520	682	1106	846	3858	24	880	1716	509	361	404	292	223	1	344	292	27	93	406	63	0	0	88	137	0	0	5	21	0	0	0	24	20	47	157	33	0	0	10	25
1	1	10	133	2020-07-11	6		0	289	4960126	583	776	1163	941	4121	24	945	1876	572	509	415	308	239	0	359	308	25	115	452	68	0	1	95	149	0	0	9	21	0	0	0	24	11	58	187	21	0	1	12	18
1	1	10	134	2020-07-12	6		0	256	4959718	420	952	1188	1000	4431	24	966	1960	408	571	395	285	252	0	340	284	21	120	482	79	0	1	102	160	0	0	12	19	0	0	0	24	6	36	175	33	0	0	14	21
1	1	10	135	2020-07-13	6		0	168	4959260	469	825	1321	1085	4748	25	1073	2152	458	409	536	340	266	1	459	340	27	123	547	71	0	1	108	171	0	0	14	19	0	0	0	25	15	45	223	22	0	0	14	21
1	1	10	136	2020-07-14	6		0	248	4958798	473	771	1401	1180	5082	26	1153	2330	462	458	512	375	259	1	445	375	33	116	617	83	0	1	109	184	0	0	16	19	0	0	0	26	14	39	249	35	0	0	11	27
1	1	10	137	2020-07-15	6		0	221	4958337	473	813	1356	1257	5467	27	1113	2368	461	461	419	343	305	1	364	343	36	128	660	80	0	1	116	200	0	0	16	20	0	0	0	27	17	49	213	23	0	0	18	23
1	1	10	138	2020-07-16	6		0	295	4957867	482	818	1341	1348	5847	27	1103	2449	470	461	456	388	301	0	395	388	47	165	684	70	0	1	129	215	0	0	15	22	0	0	0	27	19	69	227	22	0	0	18	33
1	1	10	139	2020-07-17	6		0	380	4957222	658	813	1346	1409	6255	27	1078	2485	645	469	474	418	295	0	385	418	58	186	683	83	0	1	139	221	0	0	14	23	0	0	0	27	27	80	222	40	0	0	21	28
1	1	10	140	2020-07-18	6		0	211	4956562	673	987	1383	1442	6656	27	1099	2539	660	645	471	386	268	0	404	386	52	195	683	89	0	1	147	233	0	0	16	25	0	0	0	27	16	73	222	33	0	0	20	22
1	1	10	141	2020-07-19	6		0	338	4956049	529	1129	1444	1466	7084	29	1137	2601	513	657	515	411	278	2	429	411	49	168	706	103	0	1	153	240	0	0	18	27	0	0	0	29	21	48	253	43	0	0	18	28
1	1	10	142	2020-07-20	6		0	264	4955527	536	1008	1577	1478	7574	30	1258	2734	522	515	636	387	332	1	539	387	42	164	711	96	0	2	156	262	0	0	17	27	0	0	0	30	18	42	247	25	0	1	15	39
1	1	10	143	2020-07-21	6		0	327	4954954	587	896	1704	1529	8029	31	1341	2869	573	522	634	420	324	1	533	420	50	157	742	105	0	1	163	263	0	1	20	25	0	0	0	31	23	48	265	44	0	0	21	19
1	1	10	144	2020-07-22	6	People living in metropolitan Melbourne or Mitchell Shire must wear a face covering when leaving home.	0	438	4954402	567	968	1688	1585	8487	33	1320	2905	552	572	500	413	342	2	419	413	55	170	771	100	0	1	176	268	0	1	15	28	0	0	0	33	19	54	264	25	0	0	18	33
1	1	10	145	2020-07-23	7		0	378	4953849	568	993	1641	1659	8987	33	1282	2941	553	552	527	461	369	0	442	461	65	176	808	98	0	1	176	288	0	1	19	27	0	0	0	33	26	67	286	28	0	0	17	37
1	1	10	146	2020-07-24	7		0	289	4953142	722	958	1621	1765	9489	33	1272	3037	707	553	588	521	377	0	500	521	65	213	837	112	0	1	179	309	0	1	22	25	0	0	0	33	24	93	287	52	0	0	20	45
1	1	10	147	2020-07-25	7		0	336	4952416	743	1124	1653	1791	9969	34	1300	3091	726	705	539	442	334	1	462	442	70	215	828	119	0	1	188	318	0	1	22	29	0	0	0	34	25	70	257	40	0	0	21	29
1	1	10	148	2020-07-26	7		0	410	4951835	599	1243	1707	1822	10490	34	1336	3158	581	725	606	460	364	0	510	460	65	211	846	128	0	1	193	316	0	1	26	35	0	0	0	34	24	60	287	44	0	0	20	25
1	1	10	149	2020-07-27	7		0	497	4951210	643	1115	1858	1837	11033	34	1462	3299	625	581	709	481	367	0	599	481	68	203	842	129	0	1	195	329	0	1	26	42	0	0	0	34	25	61	304	41	0	0	14	36
1	1	10	150	2020-07-28	7		0	360	4950593	635	1068	1939	1820	11640	35	1525	3345	617	625	672	449	386	1	561	449	67	202	837	135	0	0	190	316	0	1	30	40	0	0	0	35	24	63	280	41	0	0	18	23
1	1	10	151	2020-07-29	7		0	274	4949984	627	1082	1893	1888	12219	37	1495	3383	609	617	603	528	421	2	508	528	68	226	860	138	0	0	187	322	0	1	37	49	0	0	0	37	28	90	314	43	0	0	21	32
1	1	10	152	2020-07-30	7		0	630	4949398	605	1085	1828	1939	12838	37	1447	3386	586	608	605	499	446	0	513	499	74	217	889	145	0	0	187	332	0	0	42	49	0	0	0	37	30	71	299	48	0	0	15	36
1	1	10	153	2020-07-31	7	People living in one of the Restricted Areas only have 4 reasons to leave home: Shopping for food and supplies, Medical care and caregiving, Exercise and recreation, Study and work. A number of businesses and facilities in areas under Stay at Home restrictions will be required to close, including beauty and personal care services, cultural and entertainment venues and community facilities. Cafes …	0	556	4948627	790	1045	1838	2009	13380	41	1461	3470	771	586	626	563	406	4	526	563	81	228	947	134	0	0	195	329	0	0	41	53	0	0	1	40	37	84	336	40	0	0	24	42
1	1	10	154	2020-08-01	8		0	369	4948020	625	1229	1782	2009	14023	42	1409	3418	607	772	588	524	415	1	490	524	75	242	924	138	0	0	205	329	0	0	41	53	0	0	1	41	26	89	312	44	0	0	26	27
1	1	10	155	2020-08-02	8		0	604	4947561	477	1198	1769	2093	14587	45	1395	3488	459	607	638	582	405	3	535	582	83	246	996	125	0	0	202	342	0	0	44	54	0	0	1	44	31	81	366	40	0	0	20	44
1	1	10	156	2020-08-03	8		0	355	4947125	454	922	1932	2092	15159	46	1530	3622	436	459	735	485	375	1	616	485	87	239	989	116	0	2	207	349	0	0	43	57	0	0	1	45	24	67	297	36	0	2	21	38
1	1	10	157	2020-08-04	8		0	406	4946701	443	784	1853	2084	15816	49	1458	3542	424	435	573	526	423	3	486	526	87	230	995	115	0	2	210	345	0	0	44	51	0	0	2	47	27	74	329	46	0	0	19	31
1	1	10	158	2020-08-05	8		0	687	4946275	445	764	1652	2057	16483	54	1287	3344	426	424	444	523	422	5	373	523	87	223	986	118	0	2	204	332	0	0	49	54	0	0	2	52	24	72	330	52	0	0	16	29
1	1	10	159	2020-08-06	8		0	440	4945922	371	761	1507	2100	17013	56	1170	3270	353	427	430	544	372	2	370	544	86	248	991	121	0	2	208	340	0	0	48	55	0	0	2	54	23	100	320	39	0	0	22	40
1	1	10	160	2020-08-07	8		0	420	4945542	398	671	1398	2084	17580	57	1087	3171	380	353	443	502	348	1	378	502	88	249	959	125	0	2	213	345	0	0	46	56	0	0	2	55	29	91	279	46	0	0	23	34
1	1	10	161	2020-08-08	8		0	443	4945150	411	637	1294	2045	18135	58	1009	3054	392	379	413	489	320	1	353	489	94	246	904	119	0	2	227	341	0	0	48	59	0	0	3	55	31	91	266	37	0	0	31	33
1	1	10	162	2020-08-09	8		0	369	4944847	323	676	1211	1925	18686	62	957	2882	303	391	352	406	271	4	314	406	89	227	838	105	0	2	220	329	0	0	51	59	0	0	3	59	20	71	245	31	0	0	18	21
1	1	10	163	2020-08-10	8		0	304	4944578	289	584	1198	1820	19194	67	947	2767	269	303	395	340	269	5	334	340	94	224	761	103	0	2	212	313	0	0	48	60	0	0	3	64	21	62	203	26	0	0	11	17
1	1	10	164	2020-08-11	8		0	316	4944334	264	506	1161	1725	19670	70	916	2641	244	269	347	362	229	3	292	362	76	207	725	94	0	2	201	310	0	0	44	63	0	0	3	67	16	56	233	23	0	0	10	24
1	1	10	165	2020-08-12	8		0	392	4944091	263	449	1052	1658	20144	73	814	2472	243	244	301	342	261	3	239	342	75	190	712	82	0	2	190	289	0	0	44	72	0	0	3	70	21	56	213	27	0	0	8	17
1	1	10	166	2020-08-13	8		0	250	4943873	238	416	968	1625	20536	74	745	2370	218	243	276	367	220	1	227	367	79	200	685	80	0	1	178	273	0	1	40	85	0	0	3	71	29	75	204	29	0	0	10	20
1	1	10	167	2020-08-14	8		0	355	4943640	253	389	866	1529	20976	77	651	2180	233	218	245	287	217	3	199	287	73	173	651	78	0	0	170	250	0	1	42	88	0	0	3	74	17	54	169	23	0	0	9	15
1	1	10	168	2020-08-15	8		0	296	4943448	210	387	795	1481	21330	79	596	2077	192	235	237	302	184	2	202	302	69	176	623	71	0	0	163	247	0	1	44	84	0	0	3	76	22	49	171	22	0	0	17	21
1	1	10	169	2020-08-16	8		0	253	4943281	183	375	724	1389	21696	82	539	1928	167	194	206	246	172	3	169	246	65	165	590	65	0	0	148	228	0	1	41	82	0	0	3	79	12	49	152	15	0	0	7	11
1	1	10	170	2020-08-17	8		0	263	4943142	154	319	692	1277	22060	86	524	1801	139	168	224	227	165	4	190	227	57	155	520	66	0	0	134	220	0	1	42	76	0	0	3	83	11	49	124	15	0	0	8	20
1	1	10	171	2020-08-18	8		0	209	4943007	149	272	633	1173	22406	90	475	1648	135	140	187	198	162	4	145	198	47	142	483	65	0	0	117	200	0	1	38	75	0	0	3	87	9	30	121	22	0	0	7	9
1	1	10	172	2020-08-19	8		0	181	4942883	138	248	574	1049	22744	94	437	1486	124	135	159	174	141	4	136	174	44	129	430	52	0	0	99	181	0	1	35	74	0	0	3	91	10	32	111	8	0	0	3	10
1	1	10	173	2020-08-20	8		0	221	4942778	119	231	510	953	23041	98	383	1336	105	124	141	171	145	4	113	171	37	122	384	51	0	0	91	159	0	0	31	76	0	0	3	95	10	31	97	15	0	0	7	11
1	1	10	174	2020-08-21	8		0	143	4942651	141	195	469	898	23276	100	346	1244	127	105	141	184	101	2	118	184	38	107	363	50	0	0	79	152	0	0	33	74	0	0	3	97	12	25	120	13	0	0	2	12
1	1	10	175	2020-08-22	8		0	115	4942555	111	200	430	838	23494	102	314	1152	96	126	121	143	110	2	100	143	36	100	334	50	0	0	76	135	0	0	28	75	0	0	3	99	13	19	86	15	0	0	3	7
1	1	10	176	2020-08-23	8		0	56	4942488	81	198	382	750	23726	105	277	1027	67	97	99	129	95	3	78	129	29	86	287	39	0	0	71	137	0	0	28	69	0	0	4	101	3	28	75	8	0	0	4	11
1	1	10	177	2020-08-24	8		0	10	4942409	93	135	372	696	23916	109	276	972	79	67	130	124	96	4	110	124	26	84	272	35	0	0	57	128	0	0	27	63	0	0	4	105	3	23	76	12	0	0	1	9
1	1	10	178	2020-08-25	8		0	133	4942337	86	128	329	625	24112	113	249	874	72	79	86	99	91	4	78	99	22	77	242	32	0	0	53	116	0	0	21	60	0	0	4	109	3	19	59	8	0	0	4	6
1	1	10	179	2020-08-26	8		0	274	4942266	85	128	287	590	24259	115	213	803	71	72	72	115	71	2	60	115	22	67	226	32	0	0	49	115	0	0	19	55	0	0	4	111	5	17	67	11	0	0	4	11
1	1	10	180	2020-08-27	8		0	278	4942215	65	122	259	538	24411	120	195	733	51	71	77	96	70	5	63	96	18	56	213	29	0	0	45	103	0	0	20	50	0	0	4	116	8	14	61	7	0	0	3	3
1	1	10	181	2020-08-28	8		0	149	4942141	88	100	230	490	24558	123	175	665	74	51	73	93	63	3	64	93	18	54	201	27	0	0	40	88	0	0	16	41	0	0	4	119	8	18	52	8	0	0	3	4
1	1	10	182	2020-08-29	8		0	94	4942094	61	113	202	433	24699	128	155	588	47	74	61	75	59	5	51	75	15	52	174	23	0	0	40	78	0	0	11	38	0	0	4	124	1	19	42	7	0	0	5	1
1	1	10	183	2020-08-30	8		0	135	4942048	59	108	177	379	24829	130	132	511	46	48	53	62	57	2	43	62	13	47	148	21	0	0	36	68	0	0	9	35	0	0	4	126	1	11	40	7	0	0	1	2
1	1	10	184	2020-08-31	8		0	154	4942010	51	81	186	347	24923	132	148	495	38	46	73	68	40	2	66	68	12	36	140	26	0	0	30	59	0	0	9	31	0	0	4	128	4	8	42	6	0	0	2	6
1	1	10	185	2020-09-01	8		0	81	4941963	60	74	172	297	25028	136	138	435	47	38	45	51	37	4	41	51	13	29	115	22	0	0	29	54	0	0	8	25	0	0	4	132	2	9	30	4	0	0	1	5
1	1	10	186	2020-09-02	8		0	77	4941928	47	79	155	273	25110	138	122	395	35	48	43	54	37	2	36	54	10	28	102	19	0	0	32	50	0	0	8	22	0	0	4	134	2	9	30	3	0	0	6	4
1	1	10	187	2020-09-03	8		0	127	4941899	40	69	146	256	25180	140	114	370	29	36	46	48	37	2	36	48	10	26	93	19	0	0	29	50	0	0	10	17	0	0	4	136	4	6	27	7	0	0	1	3
1	1	10	188	2020-09-04	8		0	63	4941851	59	60	132	234	25252	142	97	331	48	29	38	49	33	2	31	49	10	25	84	17	0	0	31	41	0	0	9	17	0	0	4	138	4	8	28	5	0	0	3	1
1	1	10	189	2020-09-05	8		0	64	4941818	44	70	109	222	25325	142	86	308	33	48	38	40	45	0	34	40	5	23	84	19	0	0	29	38	0	0	7	13	0	0	4	138	0	9	21	6	0	0	1	3
1	1	10	190	2020-09-06	8		0	62	4941782	47	70	105	203	25378	145	80	283	36	33	33	40	20	3	27	40	6	24	74	19	0	0	25	36	0	0	4	12	0	0	4	141	3	8	20	4	0	0	0	5
1	1	10	191	2020-09-07	8		0	73	4941757	35	64	106	191	25429	148	85	276	25	37	43	48	25	3	39	48	7	18	74	13	0	0	26	39	0	0	5	8	0	0	4	144	5	9	24	1	0	0	4	5
1	1	10	192	2020-09-08	8		0	51	4941736	31	53	121	168	25472	149	94	262	21	25	36	24	14	1	28	24	4	16	68	7	0	0	25	34	0	0	5	9	0	0	4	145	1	3	20	0	0	0	0	0
1	1	10	193	2020-09-09	8		0	68	4941720	26	37	119	167	25512	149	93	260	16	21	37	36	23	0	30	36	4	18	69	7	0	0	22	31	0	0	5	10	0	0	4	145	0	10	25	1	0	0	0	0
1	1	10	194	2020-09-10	8		0	36	4941708	22	30	102	158	25560	150	78	236	12	16	23	25	26	1	18	25	4	19	63	7	0	0	18	30	0	0	7	10	0	0	4	146	0	6	14	3	0	0	0	2
1	1	10	195	2020-09-11	8		0	37	4941671	46	25	80	159	25599	150	56	215	37	13	18	34	23	0	13	34	4	17	70	6	0	0	17	28	0	0	7	9	0	0	4	146	0	5	22	1	0	0	2	4
1	1	11	1	2020-03-01	1		0	0	4967730	0	0	0	0	0	0	0	0	0	0	0	0	0	0	0	0	0	0	0	0	0	0	0	0	0	0	0	0	0	0	0	0	0	0	0	0	0	0	0	0
1	1	11	2	2020-03-02	1		2	0	4967728	0	0	0	0	0	0	0	0	0	0	0	0	0	0	0	0	0	0	0	0	0	0	0	0	0	0	0	0	0	0	0	0	0	0	0	0	0	0	0	0
1	1	11	3	2020-03-03	1		0	0	4967725	3	0	0	0	0	0	0	0	3	0	0	0	0	0	0	0	0	0	0	0	0	0	0	0	0	0	0	0	0	0	0	0	0	0	0	0	0	0	0	0
1	1	11	4	2020-03-04	1		0	0	4967723	3	2	0	0	0	0	0	0	2	2	0	0	0	0	0	0	0	0	0	0	0	0	0	0	0	0	0	0	0	0	0	0	0	0	0	0	0	0	0	0
1	1	11	5	2020-03-05	1		1	0	4967721	3	1	2	0	3	0	2	2	1	1	2	0	3	0	2	0	0	0	0	0	0	0	0	0	0	0	0	0	0	0	0	0	0	0	0	0	0	0	0	0
1	1	11	6	2020-03-06	1		0	0	4967720	2	2	1	1	4	0	1	2	1	2	1	1	2	0	1	1	0	0	1	0	0	0	0	0	0	0	0	0	0	0	0	0	0	0	1	0	0	0	0	0
1	1	11	7	2020-03-07	1		1	0	4967719	2	0	2	2	5	0	2	4	0	0	2	1	2	0	2	1	0	0	1	1	0	0	0	0	0	0	0	0	0	0	0	0	0	0	0	1	0	0	0	0
1	1	11	8	2020-03-08	1		1	0	4967717	2	1	2	3	4	0	2	5	1	1	0	1	0	0	0	1	0	0	2	1	0	0	0	0	0	0	0	0	0	0	0	0	0	0	1	0	0	0	0	0
1	1	11	9	2020-03-09	1		2	0	4967712	4	1	2	4	4	0	2	6	3	1	1	3	0	0	1	3	0	0	2	2	0	0	0	0	0	0	0	0	0	0	0	0	0	0	2	1	0	0	0	0
1	1	11	10	2020-03-10	1		3	0	4967709	2	2	3	2	10	0	3	5	0	2	1	0	4	0	1	0	0	0	1	1	0	0	0	0	0	0	0	0	0	0	0	0	0	0	0	0	0	0	0	0
1	1	11	11	2020-03-11	1		1	1	4967705	5	0	5	2	12	0	5	7	3	0	2	0	2	0	2	0	0	0	1	1	0	0	0	0	0	0	0	0	0	0	0	0	0	0	0	0	0	0	0	0
1	1	11	12	2020-03-12	1		4	1	4967701	4	1	3	3	15	0	3	6	0	1	0	2	4	0	0	2	0	0	2	1	0	0	0	0	0	0	0	0	0	0	0	0	0	0	1	1	0	0	0	0
1	1	11	13	2020-03-13	1		9	1	4967690	6	0	2	6	20	0	2	8	2	0	1	4	8	0	1	4	0	0	3	3	0	0	0	0	0	0	0	0	0	0	0	0	0	0	2	2	0	0	0	0
1	1	11	14	2020-03-14	1		12	3	4967677	3	4	1	9	24	0	1	8	1	4	0	4	4	0	0	2	0	1	4	2	0	0	0	2	0	0	0	0	0	0	0	0	0	1	1	0	0	0	0	2
1	1	11	15	2020-03-15	1		4	1	4967669	6	1	5	8	32	0	4	10	4	1	4	1	7	0	3	1	1	1	4	0	0	0	0	2	0	0	0	0	0	0	0	0	1	0	0	0	0	0	0	0
1	1	11	16	2020-03-16	1		7	0	4967660	3	5	4	9	40	0	3	9	2	5	1	2	8	0	1	1	1	1	3	2	0	0	0	2	0	0	0	0	0	0	0	0	0	0	0	2	0	0	0	0
1	1	11	17	2020-03-17	1		13	4	4967642	6	2	7	13	44	0	5	14	5	2	5	6	7	0	4	5	1	1	4	4	0	0	0	3	0	0	0	0	0	0	0	0	1	0	2	2	0	0	0	1
1	1	11	18	2020-03-18	1		29	8	4967605	10	4	7	16	62	0	5	16	8	4	2	5	20	0	1	4	1	1	7	4	0	0	0	3	0	0	0	0	0	0	0	0	0	0	5	0	0	0	0	0
1	1	11	19	2020-03-19	1	Gatherings > 500 people outdoors cancelled & Gatherings > 100 people indoors cancelled & Overseas travellers must self isolate 14 days	23	8	4967574	10	8	9	45	69	0	6	22	8	8	4	38	12	0	3	8	1	2	10	5	0	0	0	4	0	0	0	0	0	0	0	0	0	1	4	3	0	0	0	1
1	1	11	20	2020-03-20	2		24	10	4967541	13	6	15	73	90	0	12	28	9	6	8	39	21	0	7	5	0	2	8	9	0	0	0	7	0	0	0	0	0	0	0	0	0	0	2	4	0	0	0	3
1	1	11	21	2020-03-21	2		32	10	4967502	13	7	13	109	120	0	11	32	7	7	6	55	33	0	5	9	0	1	13	10	0	0	1	8	0	0	0	0	0	0	0	0	0	0	7	2	0	0	1	2
1	1	11	22	2020-03-22	2		35	11	4967461	12	7	15	150	138	0	13	48	6	7	7	67	31	0	7	19	1	0	20	15	0	0	1	12	0	0	0	0	0	0	0	0	1	0	9	7	0	0	0	4
1	1	11	23	2020-03-23	2	National Restrictions: Pubs, hotels, clubs, restaurants and recreation facilities are closed.	51	22	4967408	7	7	19	204	162	0	18	67	2	7	7	98	35	0	7	17	1	0	29	19	0	0	3	16	0	0	0	0	0	0	0	0	0	0	11	6	0	0	2	5
1	1	11	24	2020-03-24	2	Shutdown of all non-essential activity across Victoria. There are only four reasons to be out: shopping for food and supplies, care and caregiving, exercise, and study or work	42	16	4967364	7	2	15	236	198	0	13	66	2	2	7	78	34	0	6	14	1	1	28	18	0	0	4	22	0	0	0	0	0	0	0	0	0	1	8	4	0	0	1	6
1	1	11	25	2020-03-25	3		51	16	4967310	7	3	9	287	227	0	7	75	3	3	2	101	42	0	2	24	2	3	35	22	0	0	4	30	0	0	0	0	0	0	0	0	1	2	12	8	0	0	0	8
1	1	11	26	2020-03-26	3		43	14	4967266	5	3	9	323	265	0	6	77	1	3	3	84	40	0	2	19	1	5	44	19	0	0	5	31	0	0	0	0	0	0	0	0	0	2	18	4	0	0	1	1
1	1	11	27	2020-03-27	3		34	20	4967231	5	1	4	336	307	0	4	78	1	1	3	80	39	0	3	24	2	3	44	23	0	0	6	34	0	0	0	0	0	0	0	0	1	0	15	11	0	0	1	5
1	1	11	28	2020-03-28	3		72	32	4967159	3	2	3	403	334	0	2	96	0	2	1	125	45	0	0	26	3	4	52	29	0	0	7	40	0	0	0	0	0	0	0	0	1	1	14	8	0	0	1	6
1	1	11	29	2020-03-29	3		49	28	4967110	3	0	5	437	372	0	4	105	0	0	2	89	41	0	2	20	2	2	52	31	0	0	7	48	0	0	0	0	0	0	0	0	0	0	10	5	0	0	0	9
1	1	11	30	2020-03-30	3		21	31	4967087	5	0	4	437	408	0	3	103	2	0	0	57	31	0	0	18	0	2	46	34	0	0	8	58	0	0	0	1	0	0	0	0	0	0	10	5	0	0	1	13
1	1	11	31	2020-03-31	3		42	48	4967044	4	2	3	465	431	0	2	113	1	2	0	91	32	0	0	25	0	2	52	39	0	0	9	67	0	0	0	2	0	0	0	0	0	1	14	10	0	0	1	11
1	1	11	32	2020-04-01	3		24	35	4967019	3	2	4	456	457	0	3	130	1	2	2	71	36	0	1	38	0	1	59	41	0	0	8	73	0	0	1	4	0	0	0	0	0	0	22	11	0	0	0	11
1	1	11	33	2020-04-02	3		26	38	4966993	2	1	4	458	486	0	4	140	0	1	2	64	31	0	2	21	0	1	66	41	0	0	7	75	0	0	2	5	0	0	0	0	0	0	15	8	0	0	0	6
1	1	11	34	2020-04-03	3		21	40	4966971	3	0	4	441	528	0	4	134	1	0	1	48	29	0	1	14	0	1	61	33	0	0	7	78	0	0	2	6	0	0	0	0	0	0	7	4	0	0	0	7
1	1	11	35	2020-04-04	3		11	10	4966959	3	1	3	419	541	0	3	137	1	1	0	40	12	0	0	24	0	2	57	34	0	0	8	82	0	0	2	7	0	0	0	0	0	1	11	7	0	0	2	7
1	1	11	36	2020-04-05	3		6	20	4966952	3	1	1	378	564	0	1	135	1	1	1	35	16	0	1	20	0	3	53	32	0	0	8	82	0	0	2	10	0	0	0	0	0	1	8	6	0	0	1	8
1	1	11	37	2020-04-06	3		5	20	4966947	2	1	2	334	597	0	2	120	0	1	1	22	11	0	1	12	0	4	36	29	0	0	8	83	0	0	2	7	0	0	0	0	0	1	4	6	0	0	0	4
1	1	11	38	2020-04-07	3		16	16	4966931	2	0	3	295	630	2	3	108	0	0	1	34	9	2	1	11	0	3	24	24	0	0	8	74	0	0	2	10	0	0	0	2	0	0	4	5	0	0	0	3
1	1	11	39	2020-04-08	3		11	13	4966918	3	1	0	275	639	3	0	105	2	1	0	24	4	1	0	12	0	3	18	25	0	0	5	75	0	0	3	13	0	0	0	3	0	0	3	3	0	0	0	7
1	1	11	40	2020-04-09	3		5	9	4966913	1	2	1	244	666	3	1	96	0	2	1	12	9	0	1	6	0	1	15	20	0	0	5	66	0	0	1	16	0	0	0	3	0	0	4	2	0	0	0	0
1	1	11	41	2020-04-10	3		3	8	4966910	1	0	2	215	679	3	2	95	0	0	2	12	10	0	2	7	0	1	16	18	0	0	4	64	0	0	1	16	0	0	0	3	0	0	4	1	0	0	0	3
1	1	11	42	2020-04-11	3		11	12	4966899	1	0	1	190	699	5	1	84	0	0	0	23	7	2	0	6	0	1	18	15	0	0	4	54	0	0	1	16	0	0	0	5	0	0	5	3	0	0	0	1
1	1	11	43	2020-04-12	3		4	2	4966895	1	0	0	168	721	6	0	73	0	0	0	14	7	1	0	4	0	0	16	12	0	0	3	45	0	0	2	18	0	0	0	6	0	0	4	2	0	0	0	1
1	1	11	44	2020-04-13	3		8	0	4966887	1	0	0	147	744	7	0	64	0	0	0	18	10	1	0	5	0	0	15	7	0	0	3	37	0	0	1	20	0	0	0	7	0	0	4	1	0	0	0	0
1	1	11	45	2020-04-14	3		5	4	4966882	1	0	0	137	755	7	0	64	0	0	0	11	5	0	0	6	0	0	12	7	0	0	3	29	0	0	1	24	0	0	0	7	0	0	3	2	0	0	0	1
1	1	11	46	2020-04-15	3		2	2	4966880	1	0	0	119	766	8	0	57	0	0	0	8	5	1	0	4	0	0	11	7	0	0	3	26	0	0	1	18	0	0	0	8	0	0	1	1	0	0	0	2
1	1	11	47	2020-04-16	3		1	4	4966879	1	0	0	98	771	12	0	53	0	0	0	8	2	4	0	6	0	0	10	9	0	0	0	24	0	0	1	20	0	0	0	12	0	0	2	4	0	0	0	1
1	1	11	48	2020-04-17	3		3	4	4966876	1	0	0	87	786	12	0	41	0	0	0	6	3	0	0	1	0	0	7	8	0	0	0	16	0	0	1	16	0	0	0	12	0	0	1	0	0	0	0	0
1	1	11	49	2020-04-18	3		9	5	4966867	1	0	0	80	798	15	0	34	0	0	0	17	6	3	0	2	0	0	5	7	0	0	0	13	0	0	1	16	0	0	0	15	0	0	0	2	0	0	0	0
[truncated: 17,501 more rows]
[truncated: 13 more columns]
