# Supplementary material for: A Discrete-Event, Simulated Social Agent-Based Network Transmission (DESSABNeT) model for communicable diseases: Method and validation using SARS-CoV-2 data in three large Australian cities
Source: PLoS One. 2021 May 21;16(5):e0251737. doi: 10.1371/journal.pone.0251737 (PMC8139469; doi:10.1371/journal.pone.0251737)
Supplement: S3 Table — (XLSX) [file pone.0251737.s003.xlsx]

## Sheet: Sheet1
DN_Loop2	DN_Loop1	DN_Run	DN_Day	Ext_Date	Ext_Phase	Ext_Restrictions	Ext_Returned_Travellers	Ext_Community_Acquired_I	DN_Prevalence_Comptmt_Susceptible	DN_Prevalence_Comptmt_Exposed_1	DN_Prevalence_Comptmt_Exposed_2	DN_Prevalence_Comptmt_Infected	DN_Prevalence_Comptmt_Managed	DN_Prevalence_Comptmt_Recovered	DN_Prevalence_Comptmt_Dead	DN_Prevalence_Symptomatic_Infected	DN_Prevalence_Community_Prevalence	DN_Incident_Comptmt_Exposed_1	DN_Incident_Comptmt_Exposed_2	DN_Incident_Comptmt_Infected	DN_Incident_Comptmt_Managed	DN_Incident_Comptmt_Recovered	DN_Incident_Comptmt_Dead	DN_Incident_Symptomatic_Infected	DN_Incident_Community_Incidence	DN_Prevalence_Recovered_at_Home_0_4_Years	DN_Prevalence_Recovered_at_Home_5_19_Years	DN_Prevalence_Recovered_at_Home_20_64_Years	DN_Prevalence_Recovered_at_Home_65_Years_and_Over	DN_Prevalence_Hospitalisations_0_4_Years	DN_Prevalence_Hospitalisations_5_19_Years	DN_Prevalence_Hospitalisations_20_64_Years	DN_Prevalence_Hospitalisations_65_Years_and_Over	DN_Prevalence_ICU_Admissions_0_4_Years	DN_Prevalence_ICU_Admissions_5_19_Years	DN_Prevalence_ICU_Admissions_20_64_Years	DN_Prevalence_ICU_Admissions_65_Years_and_Over	DN_Prevalence_Deaths_0_4_Years	DN_Prevalence_Deaths_5_19_Years	DN_Prevalence_Deaths_20_64_Years	DN_Prevalence_Deaths_65_Years_and_Over	DN_Incident_Recovered_at_Home_0_4_Years	DN_Incident_Recovered_at_Home_5_19_Years	DN_Incident_Recovered_at_Home_20_64_Years	DN_Incident_Recovered_at_Home_65_Years_and_Over	DN_Incident_Hospitalisations_0_4_Years	DN_Incident_Hospitalisations_5_19_Years	DN_Incident_Hospitalisations_20_64_Years	DN_Incident_Hospitalisations_65_Years_and_Over
1	1	1	1	2020-03-01	1		2	0	5311998	0	0	0	0	1	0	0	0	0	0	0	0	1	0	0	0	0	0	0	0	0	0	0	0	0	0	0	0	0	0	0	0	0	0	0	0	0	0	0	0
1	1	1	2	2020-03-02	1		1	2	5311997	0	0	0	0	2	0	0	0	0	0	0	0	1	0	0	0	0	0	0	0	0	0	0	0	0	0	0	0	0	0	0	0	0	0	0	0	0	0	0	0
1	1	1	3	2020-03-03	1		5	1	5311991	1	0	0	0	4	0	0	0	1	0	0	0	2	0	0	0	0	0	0	0	0	0	0	0	0	0	0	0	0	0	0	0	0	0	0	0	0	0	0	0
1	1	1	4	2020-03-04	1		2	4	5311989	1	0	0	0	7	0	0	0	0	0	0	0	3	0	0	0	0	0	0	0	0	0	0	0	0	0	0	0	0	0	0	0	0	0	0	0	0	0	0	0
1	1	1	5	2020-03-05	1		2	2	5311984	4	0	0	0	7	0	0	0	3	0	0	0	0	0	0	0	0	0	0	0	0	0	0	0	0	0	0	0	0	0	0	0	0	0	0	0	0	0	0	0
1	1	1	6	2020-03-06	1		1	6	5311983	2	2	0	1	9	0	0	1	0	2	0	1	3	0	0	1	0	0	0	0	0	0	0	1	0	0	0	0	0	0	0	0	0	0	0	0	0	0	0	1
1	1	1	7	2020-03-07	1		0	2	5311980	5	0	2	3	9	0	2	5	3	0	2	2	2	0	2	2	0	0	0	0	0	0	0	3	0	0	0	0	0	0	0	0	0	0	0	0	0	0	0	2
1	1	1	8	2020-03-08	1		3	4	5311977	3	2	1	6	10	0	1	7	0	2	0	3	4	0	0	3	0	0	1	1	0	0	0	4	0	0	0	0	0	0	0	0	0	0	1	1	0	0	0	1
1	1	1	9	2020-03-09	1		5	8	5311971	4	0	3	7	12	0	2	9	1	0	2	1	3	0	1	1	0	0	1	1	0	0	0	5	0	0	0	0	0	0	0	0	0	0	0	0	0	0	0	1
1	1	1	10	2020-03-10	1		4	2	5311963	7	1	1	10	13	0	0	10	4	1	0	3	3	0	0	3	0	0	3	2	0	0	0	5	0	0	0	0	0	0	0	0	0	0	2	1	0	0	0	0
1	1	1	11	2020-03-11	1		7	9	5311954	7	2	1	11	18	0	1	10	2	2	1	2	4	0	1	0	0	0	3	2	0	0	0	6	0	0	0	0	0	0	0	0	0	0	1	0	0	0	0	1
1	1	1	12	2020-03-12	1		10	4	5311936	12	3	2	11	22	0	2	11	8	3	2	2	4	0	2	2	0	0	5	0	0	0	0	6	0	0	0	0	0	0	0	0	0	0	2	0	0	0	0	0
1	1	1	13	2020-03-13	1		13	6	5311910	17	8	4	10	35	0	4	12	13	8	3	0	12	0	3	0	0	0	4	0	0	0	0	6	0	0	0	0	0	0	0	0	0	0	0	0	0	0	0	0
1	1	1	14	2020-03-14	1		13	7	5311878	23	13	11	13	45	0	10	19	19	13	8	4	11	0	7	2	0	0	5	1	0	0	0	7	0	0	0	0	0	0	0	0	0	0	2	1	0	0	0	1
1	1	1	15	2020-03-15	1		16	22	5311841	25	19	19	21	53	0	15	30	21	19	13	10	12	0	10	8	0	0	6	5	0	0	1	9	0	0	0	0	0	0	0	0	0	0	3	4	0	0	1	2
1	1	1	16	2020-03-16	1	Public events > 500 people cancelled & Overseas travellers must self isolate 14 days	17	12	5311809	21	19	32	28	66	0	26	46	15	19	19	9	16	0	15	6	1	1	9	5	0	0	1	10	0	0	0	1	0	0	0	0	1	1	5	0	0	0	0	2
1	1	1	17	2020-03-17	2		43	21	5311744	33	10	42	75	94	0	34	57	22	10	19	66	30	0	17	9	0	1	11	5	0	0	2	12	0	0	0	1	0	0	0	0	0	0	6	1	0	0	1	2
1	1	1	18	2020-03-18	2		21	24	5311698	42	16	36	114	113	0	30	69	25	16	10	49	29	0	9	19	1	4	16	12	0	0	3	13	0	0	0	1	0	0	0	0	1	3	8	7	0	0	1	1
1	1	1	19	2020-03-19	2		43	13	5311626	48	23	36	166	136	0	28	78	29	23	16	72	29	0	13	17	2	3	23	15	0	0	3	15	0	0	0	2	0	0	0	0	1	2	9	3	0	0	0	4
1	1	1	20	2020-03-20	2		56	32	5311549	41	28	40	231	176	0	33	99	21	28	23	110	47	0	20	26	2	5	36	12	0	0	6	20	0	0	0	3	0	0	0	0	0	2	18	5	0	0	3	7
1	1	1	21	2020-03-21	2		79	43	5311437	55	19	54	312	236	0	44	119	33	19	28	135	66	0	25	21	2	6	38	15	0	0	6	27	0	0	0	3	0	0	0	0	1	2	10	4	0	0	0	8
1	1	1	22	2020-03-22	2		95	26	5311323	44	30	52	408	306	0	43	134	19	30	19	177	84	0	16	32	3	8	44	22	0	0	8	38	0	0	0	2	0	0	0	0	1	5	18	7	0	0	2	11
1	1	1	23	2020-03-23	2	National Restrictions: Pubs, hotels, clubs, restaurants and recreation facilities are closed.	143	33	5311154	49	21	61	544	402	0	51	167	26	21	30	254	110	0	28	47	1	6	56	26	0	0	11	50	0	0	0	3	0	0	0	0	1	1	27	9	0	0	3	13
1	1	1	24	2020-03-24	3		138	53	5310996	45	24	56	682	482	0	49	201	20	24	21	249	110	0	18	50	3	7	80	38	0	0	12	58	0	0	0	3	0	0	0	0	2	2	34	16	0	0	1	9
1	1	1	25	2020-03-25	3		149	57	5310828	42	22	57	825	579	0	46	224	19	22	24	262	116	0	20	52	5	8	96	52	0	0	11	69	0	0	0	2	0	0	0	0	3	4	30	21	0	0	0	11
1	1	1	26	2020-03-26	3		129	56	5310679	43	19	50	942	680	0	40	255	20	19	22	254	122	0	20	70	5	13	109	65	0	0	12	88	0	0	0	1	0	0	0	0	0	8	40	20	0	0	1	21
1	1	1	27	2020-03-27	3		144	69	5310512	46	20	48	1066	772	1	36	305	23	20	19	310	137	1	14	90	4	17	133	91	0	0	16	108	0	0	0	2	0	0	0	1	1	9	38	41	0	0	4	24
1	1	1	28	2020-03-28	3		97	46	5310385	53	23	46	1134	850	1	36	355	30	23	20	252	120	0	17	95	5	15	154	112	0	0	18	132	0	0	0	2	0	0	0	1	1	4	47	34	0	0	2	27
1	1	1	29	2020-03-29	3		78	46	5310281	51	28	54	1156	957	1	46	370	26	28	23	192	100	0	21	64	6	9	158	112	0	0	15	149	0	0	2	3	0	0	0	1	2	1	37	23	0	0	1	21
1	1	1	30	2020-03-30	3	People must not leave their residence except for essential purposes	63	27	5310196	45	28	57	1140	1047	1	49	391	22	28	28	186	96	0	25	82	3	9	159	116	0	0	14	174	0	0	2	5	0	0	0	1	0	1	39	31	0	0	1	30
1	1	1	31	2020-03-31	4		72	59	5310107	38	24	60	1150	1135	1	48	395	17	24	28	190	79	0	23	73	5	10	161	111	0	0	21	186	0	0	2	4	0	0	0	1	4	4	40	23	0	0	7	17
1	1	1	32	2020-04-01	4		52	72	5310033	42	19	60	1138	1222	1	47	408	23	19	24	156	78	0	21	72	6	12	156	107	0	0	22	197	0	0	2	11	0	0	0	1	2	5	38	19	0	0	1	21
1	1	1	33	2020-04-02	4		36	56	5309981	34	24	53	1090	1324	1	41	394	16	24	19	126	68	0	16	66	5	12	148	96	0	0	23	200	0	0	1	12	0	0	0	1	1	6	34	20	0	0	1	15
1	1	1	34	2020-04-03	4		54	52	5309910	35	16	50	1057	1414	1	42	389	17	16	24	136	61	0	21	57	8	11	143	85	0	0	22	197	0	0	2	18	0	0	0	1	4	2	31	11	0	0	2	16
1	1	1	35	2020-04-04	4		31	42	5309861	37	16	44	992	1491	1	37	379	18	16	16	110	53	0	15	63	8	11	126	86	0	0	20	195	0	0	4	24	0	0	0	1	1	4	30	20	0	0	1	13
1	1	1	36	2020-04-05	4		36	27	5309809	35	18	50	921	1558	1	39	376	16	18	16	98	45	0	12	44	6	10	123	78	0	0	18	190	0	0	5	30	0	0	0	1	0	2	24	13	0	0	0	12
1	1	1	37	2020-04-06	4		20	20	5309781	26	17	39	829	1657	1	27	338	8	17	18	72	48	0	13	40	6	11	112	62	0	0	19	169	0	0	6	37	0	0	0	1	1	3	24	8	0	0	2	8
1	1	1	38	2020-04-07	4		24	20	5309746	28	9	37	753	1738	1	23	311	11	9	17	85	41	0	11	41	7	8	97	55	0	0	18	163	0	0	6	42	0	0	0	1	3	3	24	9	0	0	0	12
1	1	1	39	2020-04-08	4		13	32	5309724	27	10	33	674	1808	2	17	294	9	10	9	66	36	1	5	41	8	7	91	51	0	0	17	144	0	0	6	44	0	0	0	2	2	3	21	10	0	0	1	10
1	1	1	40	2020-04-09	4		23	18	5309693	27	9	35	594	1870	4	22	271	9	9	10	62	23	2	9	26	9	4	74	43	0	0	14	135	0	0	6	46	0	0	0	3	4	1	11	6	0	0	1	6
1	1	1	41	2020-04-10	4		15	15	5309674	22	9	30	526	1922	6	17	254	4	9	9	47	27	2	7	29	6	6	65	38	0	0	11	124	0	0	7	51	0	0	0	5	0	2	13	7	0	0	0	8
1	1	1	42	2020-04-11	4		8	10	5309664	19	5	29	441	1998	7	20	209	2	5	9	29	18	1	8	15	1	3	44	32	0	0	8	108	0	0	8	44	0	0	0	6	0	0	8	4	0	0	0	5
1	1	1	43	2020-04-12	4		2	8	5309658	20	3	28	382	2037	10	19	191	4	3	5	24	12	3	4	16	2	4	42	25	0	0	6	97	0	0	9	39	0	0	0	9	1	1	8	7	0	0	0	4
1	1	1	44	2020-04-13	4		4	3	5309648	21	5	12	330	2085	14	9	166	6	5	3	24	19	4	2	17	3	7	38	20	0	0	5	81	0	0	8	39	0	0	0	13	1	5	7	5	0	0	0	2
1	1	1	45	2020-04-14	4		6	15	5309636	21	6	14	301	2100	17	11	161	6	6	5	24	6	3	5	15	4	7	34	20	0	0	4	79	0	0	8	39	0	0	1	15	2	2	7	2	0	0	0	4
1	1	1	46	2020-04-15	4		5	17	5309625	21	6	15	259	2136	19	12	141	6	6	6	17	9	2	5	7	3	7	29	16	0	0	4	70	0	0	5	35	0	0	1	17	0	0	6	1	0	0	0	2
1	1	1	47	2020-04-16	4		6	16	5309614	19	7	13	222	2171	19	10	121	5	7	6	15	10	0	5	8	2	5	25	12	0	0	3	60	0	0	4	32	0	0	1	17	1	0	5	1	0	0	0	1
1	1	1	48	2020-04-17	4		4	11	5309607	17	5	14	196	2199	22	11	107	3	5	7	13	9	3	6	6	2	4	26	8	0	0	2	45	0	0	5	35	0	0	1	20	1	0	6	1	0	0	0	0
1	1	1	49	2020-04-18	4		0	17	5309601	19	4	14	172	2218	22	11	97	6	4	5	4	6	0	4	3	2	4	23	7	0	0	1	37	0	0	4	35	0	0	1	20	0	1	2	1	0	0	0	0
1	1	1	50	2020-04-19	4		0	7	5309600	14	6	9	151	2240	24	8	85	1	6	4	14	9	2	4	11	1	5	24	8	0	0	1	31	0	0	3	32	0	0	1	22	0	2	6	2	0	0	1	3
1	1	1	51	2020-04-20	4		1	2	5309597	15	1	12	126	2257	25	11	81	2	1	6	8	3	1	6	7	0	5	19	5	0	0	2	28	0	0	2	27	0	0	1	23	0	1	4	0	0	0	1	1
1	1	1	52	2020-04-21	4		0	6	5309596	14	2	7	103	2275	29	7	64	1	2	1	7	7	4	1	7	0	3	14	7	0	0	3	20	0	0	1	24	0	0	2	26	0	1	2	2	0	0	1	1
1	1	1	53	2020-04-22	4		1	2	5309593	11	5	5	81	2285	34	4	54	2	5	2	8	2	5	1	7	0	1	13	8	0	0	3	16	0	0	1	24	0	0	2	31	0	0	4	2	0	0	0	1
1	1	1	54	2020-04-23	4		1	7	5309589	11	3	7	71	2296	34	3	49	3	3	5	8	2	0	2	7	0	2	10	8	0	0	4	12	0	0	1	19	0	0	2	31	0	1	4	1	0	0	1	0
1	1	1	55	2020-04-24	4		2	12	5309585	10	3	7	61	2305	36	4	43	2	3	3	4	2	2	3	2	0	1	9	8	0	0	4	10	0	0	0	16	0	0	2	33	0	1	1	0	0	0	0	0
1	1	1	56	2020-04-25	4		0	3	5309584	9	2	7	41	2327	38	5	31	1	2	3	2	6	2	3	2	0	2	4	4	0	0	3	6	0	0	0	12	0	0	2	35	0	1	1	0	0	0	0	0
1	1	1	57	2020-04-26	4		1	0	5309583	7	2	5	34	2338	40	4	25	0	2	2	4	5	2	2	1	0	2	3	2	0	0	4	7	0	0	0	6	0	0	2	37	0	0	0	0	0	0	1	1
1	1	1	58	2020-04-27	4		0	5	5309582	8	0	3	31	2342	41	3	25	1	0	2	5	1	1	2	5	0	1	4	2	0	0	4	8	0	0	0	5	0	0	2	38	0	0	2	2	0	0	0	1
1	1	1	59	2020-04-28	4		5	5	5309577	7	1	1	32	2346	41	1	23	0	1	0	13	4	0	0	6	0	1	7	1	0	0	4	7	0	0	0	4	0	0	2	38	0	1	5	0	0	0	0	0
1	1	1	60	2020-04-29	4		1	2	5309575	8	0	2	28	2351	41	2	20	1	0	1	1	1	0	1	0	0	1	5	1	0	0	3	7	0	0	0	2	0	0	2	38	0	0	0	0	0	0	0	0
1	1	1	61	2020-04-30	4		8	7	5309567	7	1	1	31	2358	42	1	15	0	1	0	12	4	1	0	2	0	1	3	0	0	0	3	7	0	0	0	2	0	0	2	39	0	1	1	0	0	0	0	0
1	1	1	62	2020-05-01	4		1	1	5309565	8	0	2	26	2364	42	2	10	1	0	1	2	0	0	1	1	0	0	3	0	0	0	2	4	0	0	0	1	0	0	2	39	0	0	1	0	0	0	0	0
1	1	1	63	2020-05-02	4		0	2	5309565	7	1	1	26	2365	42	1	11	0	1	0	5	2	0	0	3	1	0	3	1	0	0	2	6	0	0	0	1	0	0	2	39	1	0	1	1	0	0	0	2
1	1	1	64	2020-05-03	4		0	1	5309565	7	0	2	24	2368	42	2	12	0	0	1	3	3	0	1	2	1	0	3	1	0	0	1	8	0	0	0	1	0	0	2	39	0	0	1	0	0	0	0	2
1	1	1	65	2020-05-04	4		0	4	5309565	7	0	1	22	2369	42	1	12	0	0	0	4	2	0	0	4	1	1	2	3	0	0	1	8	0	0	0	0	0	0	2	39	0	1	0	2	0	0	0	1
1	1	1	66	2020-05-05	4		4	2	5309561	7	0	0	25	2372	42	0	12	0	0	0	8	3	0	0	2	1	1	3	3	0	0	1	7	0	0	0	0	0	0	2	39	0	0	2	0	0	0	0	0
1	1	1	67	2020-05-06	4		0	3	5309561	7	0	0	24	2374	42	0	11	0	0	0	0	1	0	0	0	1	1	2	3	0	0	1	7	0	0	0	0	0	0	2	39	0	0	0	0	0	0	0	0
1	1	1	68	2020-05-07	4		0	2	5309561	6	1	0	21	2376	42	0	10	0	1	0	1	0	0	0	1	1	0	2	3	0	0	1	6	0	0	0	0	0	0	2	39	0	0	1	0	0	0	0	0
1	1	1	69	2020-05-08	4		1	3	5309560	6	0	1	20	2378	42	1	10	0	0	1	2	0	0	1	0	1	0	3	1	0	0	1	6	0	0	0	0	0	0	2	39	0	0	1	0	0	0	0	0
1	1	1	70	2020-05-09	4		1	0	5309558	7	0	1	18	2381	42	1	8	1	0	0	2	1	0	0	0	1	0	2	1	0	0	0	6	0	0	0	0	0	0	2	39	0	0	0	0	0	0	0	0
1	1	1	71	2020-05-10	4		1	0	5309557	6	1	0	17	2384	42	0	5	0	1	0	3	0	0	0	1	0	0	3	1	0	0	0	5	0	0	0	0	0	0	2	39	0	0	1	0	0	0	0	1
1	1	1	72	2020-05-11	4		0	0	5309557	6	0	1	14	2386	42	1	5	0	0	1	0	1	0	1	0	0	0	3	1	0	0	0	4	0	0	0	0	0	0	2	39	0	0	0	0	0	0	0	0
1	1	1	73	2020-05-12	4		0	5	5309557	6	0	0	10	2391	42	0	2	0	0	0	0	1	0	0	0	0	0	2	0	0	0	0	2	0	0	0	0	0	0	2	39	0	0	0	0	0	0	0	0
1	1	1	74	2020-05-13	4		3	1	5309554	6	0	0	11	2393	42	0	2	0	0	0	5	2	0	0	0	0	0	2	0	0	0	0	2	0	0	0	0	0	0	2	39	0	0	0	0	0	0	0	0
1	1	1	75	2020-05-14	4		2	2	5309552	6	0	0	14	2393	42	0	4	0	0	0	6	2	0	0	2	0	1	3	0	0	0	0	1	0	0	0	1	0	0	2	39	0	1	1	0	0	0	0	0
1	1	1	76	2020-05-15	4		2	0	5309550	6	0	0	14	2396	42	0	3	0	0	0	3	1	0	0	0	0	0	2	0	0	0	0	1	0	0	0	1	0	0	2	39	0	0	0	0	0	0	0	0
1	1	1	77	2020-05-16	4		0	0	5309550	6	0	0	13	2398	42	0	2	0	0	0	0	1	0	0	0	0	0	1	0	0	0	0	1	0	0	0	1	0	0	2	39	0	0	0	0	0	0	0	0
1	1	1	78	2020-05-17	4		1	0	5309549	6	0	0	13	2399	42	0	2	0	0	0	3	1	0	0	1	0	0	1	0	0	0	0	1	0	0	0	1	0	0	2	39	0	0	1	0	0	0	0	0
1	1	1	79	2020-05-18	4		2	0	5309547	6	0	0	13	2399	42	0	2	0	0	0	2	0	0	0	0	0	0	1	0	0	0	0	1	0	0	0	1	0	0	2	39	0	0	0	0	0	0	0	0
1	1	1	80	2020-05-19	4		4	0	5309543	6	0	0	17	2401	42	0	2	0	0	0	7	2	0	0	0	0	0	1	0	0	0	1	1	0	0	0	1	0	0	2	39	0	0	0	0	0	0	1	0
1	1	2	1	2020-03-01	1		2	0	5311998	0	0	0	0	1	0	0	0	0	0	0	0	1	0	0	0	0	0	0	0	0	0	0	0	0	0	0	0	0	0	0	0	0	0	0	0	0	0	0	0
1	1	2	2	2020-03-02	1		1	2	5311997	0	0	0	0	2	0	0	0	0	0	0	0	1	0	0	0	0	0	0	0	0	0	0	0	0	0	0	0	0	0	0	0	0	0	0	0	0	0	0	0
1	1	2	3	2020-03-03	1		5	1	5311992	0	0	0	0	6	0	0	0	0	0	0	0	4	0	0	0	0	0	0	0	0	0	0	0	0	0	0	0	0	0	0	0	0	0	0	0	0	0	0	0
1	1	2	4	2020-03-04	1		2	4	5311988	2	0	0	0	6	0	0	0	2	0	0	0	0	0	0	0	0	0	0	0	0	0	0	0	0	0	0	0	0	0	0	0	0	0	0	0	0	0	0	0
1	1	2	5	2020-03-05	1		2	2	5311980	6	2	0	1	6	0	0	1	6	2	0	1	1	0	0	1	0	0	1	0	0	0	0	0	0	0	0	0	0	0	0	0	0	0	1	0	0	0	0	0
1	1	2	6	2020-03-06	1		1	6	5311976	5	4	2	1	8	0	2	3	3	4	2	0	2	0	2	0	0	0	1	0	0	0	0	0	0	0	0	0	0	0	0	0	0	0	0	0	0	0	0	0
1	1	2	7	2020-03-07	1		0	2	5311969	10	2	5	4	10	0	5	7	7	2	4	3	3	0	4	1	0	0	2	1	0	0	0	1	0	0	0	0	0	0	0	0	0	0	1	1	0	0	0	1
1	1	2	8	2020-03-08	1		3	4	5311965	5	6	7	6	10	0	6	10	1	6	2	3	2	0	1	3	0	0	2	3	0	0	0	1	0	0	0	0	0	0	0	0	0	0	1	2	0	0	0	0
1	1	2	9	2020-03-09	1		5	8	5311951	12	2	11	7	13	0	10	15	9	2	6	1	3	0	6	1	0	0	2	4	0	0	0	1	0	0	0	0	0	0	0	0	0	0	0	1	0	0	0	0
1	1	2	10	2020-03-10	1		4	2	5311939	13	7	7	7	21	0	5	10	8	7	2	1	8	0	1	1	0	0	3	3	0	0	0	1	0	0	0	0	0	0	0	0	0	0	1	0	0	0	0	0
1	1	2	11	2020-03-11	1		7	9	5311919	18	8	12	7	27	0	10	15	13	8	7	4	5	0	6	4	0	0	4	2	0	0	0	1	0	0	0	0	0	0	0	0	0	1	3	0	0	0	0	0
1	1	2	12	2020-03-12	1		10	4	5311897	19	11	14	13	36	0	11	20	12	11	8	8	11	0	7	6	0	0	8	2	0	0	0	3	0	0	0	0	0	0	0	0	0	0	6	0	0	0	0	2
1	1	2	13	2020-03-13	1		13	6	5311860	31	12	21	15	44	0	16	27	24	12	11	4	8	0	9	3	0	0	10	0	0	0	0	5	0	0	0	0	0	0	0	0	0	0	2	0	0	0	0	2
1	1	2	14	2020-03-14	1		13	7	5311806	51	21	26	17	59	0	21	34	41	21	12	6	15	0	10	5	0	0	11	0	0	0	0	6	0	0	0	0	0	0	0	0	0	0	4	1	0	0	0	1
1	1	2	15	2020-03-15	1		16	22	5311765	42	34	37	25	73	0	28	49	25	34	21	13	20	0	17	13	0	1	16	1	0	0	1	6	0	0	0	0	0	0	0	0	0	1	10	1	0	0	1	0
1	1	2	16	2020-03-16	1	Public events > 500 people cancelled & Overseas travellers must self isolate 14 days	17	12	5311713	56	21	53	34	101	0	40	67	35	21	34	12	31	0	27	9	1	3	17	4	0	0	1	8	0	0	0	0	0	0	0	0	1	2	4	3	0	0	0	2
1	1	2	17	2020-03-17	2		43	21	5311647	48	31	57	89	135	0	46	80	23	31	21	81	38	0	16	17	1	3	22	8	0	0	1	11	0	0	0	0	0	0	0	0	0	0	11	8	0	0	0	3
1	1	2	18	2020-03-18	2		21	24	5311595	57	22	65	131	155	0	55	109	31	22	31	58	36	0	30	27	1	7	29	13	0	0	2	16	0	0	0	0	0	0	0	0	0	4	15	5	0	0	1	5
1	1	2	19	2020-03-19	2		43	13	5311524	53	32	71	180	187	0	58	118	28	32	22	81	35	0	17	20	1	7	33	17	0	0	3	18	0	0	0	0	0	0	0	0	1	1	13	6	0	0	1	3
1	1	2	20	2020-03-20	2		56	32	5311427	69	25	78	244	235	0	63	138	41	25	32	117	53	0	27	33	2	8	39	24	0	0	3	24	0	0	0	0	0	0	0	0	1	4	18	10	0	0	0	6
1	1	2	21	2020-03-21	2		79	43	5311306	70	42	71	329	296	0	57	153	43	42	25	145	73	0	22	36	1	10	48	29	0	0	3	32	0	0	0	0	0	0	0	0	0	6	18	8	0	0	0	9
1	1	2	22	2020-03-22	2		95	26	5311184	51	46	86	421	363	0	67	177	27	46	42	165	76	0	35	32	2	8	58	30	0	0	5	39	0	0	0	0	0	0	0	0	1	1	21	6	0	0	2	7
1	1	2	23	2020-03-23	2	National Restrictions: Pubs, hotels, clubs, restaurants and recreation facilities are closed.	143	33	5311017	46	29	95	562	463	0	75	203	24	29	46	240	107	0	39	45	3	13	60	34	0	0	5	46	0	0	0	0	0	0	0	0	1	6	20	14	0	0	0	9
1	1	2	24	2020-03-24	3		138	53	5310846	53	26	87	700	575	0	74	235	33	26	29	255	131	0	28	57	3	15	80	37	0	0	7	58	0	0	0	0	0	0	0	0	1	7	35	11	0	0	2	13
1	1	2	25	2020-03-25	3		149	57	5310671	46	33	76	844	665	0	64	279	26	33	26	288	131	0	21	80	2	13	114	49	0	0	8	80	0	0	1	0	0	0	0	0	0	2	47	21	0	0	2	25
1	1	2	26	2020-03-26	3		129	56	5310516	46	26	74	969	778	0	63	324	26	26	33	285	148	0	30	85	2	16	144	62	0	0	10	98	0	0	1	0	0	0	0	0	1	7	55	22	0	0	2	20
1	1	2	27	2020-03-27	3		144	69	5310343	50	26	60	1095	888	0	49	353	30	26	26	306	140	0	21	90	2	21	174	75	0	0	10	114	0	0	1	1	0	0	0	0	1	10	59	23	0	0	1	20
1	1	2	28	2020-03-28	3		97	46	5310232	34	30	65	1151	994	0	58	401	14	30	26	257	136	0	25	98	3	19	186	90	0	0	15	138	0	0	1	1	0	0	0	0	2	3	51	30	0	0	6	26
1	1	2	29	2020-03-29	3		78	46	5310132	42	14	69	1195	1065	0	61	449	22	14	30	230	103	0	25	100	3	13	221	101	0	0	18	159	0	0	1	2	0	0	0	0	1	2	70	24	0	0	3	25
1	1	2	30	2020-03-30	3	People must not leave their residence except for essential purposes	63	27	5310054	34	23	55	1182	1171	0	46	446	15	23	14	190	102	0	12	84	3	10	221	113	0	0	18	170	0	0	1	4	0	0	0	0	2	4	47	32	0	0	0	18
1	1	2	31	2020-03-31	4		72	59	5309965	38	13	54	1184	1264	0	42	446	17	13	23	197	80	0	19	84	3	16	208	110	0	0	21	184	0	0	1	7	0	0	0	0	1	8	49	16	0	0	3	21
1	1	2	32	2020-04-01	4		52	72	5309906	28	17	44	1153	1369	0	30	418	7	17	13	141	66	0	9	64	4	17	197	93	0	0	23	186	0	0	1	8	0	0	0	0	2	5	37	14	0	0	3	13
1	1	2	33	2020-04-02	4		36	56	5309861	28	9	39	1094	1472	0	33	404	9	9	17	119	64	0	16	56	4	12	180	85	0	0	25	186	0	0	0	14	0	0	0	0	0	5	28	18	0	0	3	15
1	1	2	34	2020-04-03	4		54	52	5309800	25	10	34	1058	1559	0	26	391	7	10	9	151	64	0	7	58	4	10	168	97	0	0	24	180	0	0	0	18	0	0	0	0	1	2	31	30	0	0	0	10
1	1	2	35	2020-04-04	4		31	42	5309764	22	8	28	977	1652	0	21	358	5	8	10	90	36	0	8	44	5	9	133	89	0	0	23	174	0	0	0	22	0	0	0	0	2	4	21	12	0	0	0	12
1	1	2	36	2020-04-05	4		36	27	5309721	24	5	23	904	1738	0	18	330	7	5	8	97	42	0	7	39	3	11	111	82	0	0	21	174	0	0	0	23	0	0	0	0	0	4	20	13	0	0	0	12
1	1	2	37	2020-04-06	4		20	20	5309696	22	7	20	811	1819	0	14	302	5	7	5	70	38	0	2	32	2	5	109	67	0	0	17	160	0	0	4	29	0	0	0	0	0	0	24	9	0	0	2	6
1	1	2	38	2020-04-07	4		24	20	5309666	22	6	17	719	1902	0	11	267	6	6	7	61	26	0	4	28	2	4	89	56	0	0	17	138	0	0	4	33	0	0	0	0	2	1	17	6	0	0	0	6
1	1	2	39	2020-04-08	4		13	32	5309650	17	8	14	634	1960	0	10	245	3	8	6	46	26	0	5	22	2	5	82	45	0	0	14	127	0	0	6	36	0	0	0	0	0	2	11	4	0	0	1	9
1	1	2	40	2020-04-09	4		23	18	5309622	17	5	16	559	2018	1	9	228	5	5	8	63	23	1	4	29	4	4	71	37	0	0	13	109	0	0	7	40	0	0	0	1	2	2	14	10	0	0	1	2
1	1	2	41	2020-04-10	4		15	15	5309605	11	8	14	482	2075	2	10	208	2	8	5	48	24	1	5	22	1	4	60	32	0	0	13	100	0	0	7	37	0	0	0	2	0	2	10	7	0	0	1	5
1	1	2	42	2020-04-11	4		8	10	5309594	10	4	16	427	2118	4	13	189	3	4	8	30	15	2	8	12	1	4	55	27	0	0	7	90	0	0	9	39	0	0	0	4	0	2	8	2	0	0	0	6
1	1	2	43	2020-04-12	4		2	8	5309590	10	2	14	369	2159	4	13	166	2	2	4	13	10	0	4	7	0	3	48	25	0	0	7	76	0	0	7	40	0	0	0	4	0	0	6	5	0	0	0	0
1	1	2	44	2020-04-13	4		4	3	5309581	12	3	11	309	2200	6	10	141	5	3	2	16	9	2	1	9	0	2	39	20	0	0	6	66	0	0	6	33	0	0	0	6	0	1	5	2	0	0	0	2
1	1	2	45	2020-04-14	4		6	15	5309573	9	5	8	264	2236	10	8	124	2	5	3	24	8	4	3	12	0	3	32	19	0	0	6	56	0	0	5	28	0	0	0	10	0	2	8	3	0	0	1	1
1	1	2	46	2020-04-15	4		5	17	5309567	8	2	9	232	2266	10	9	109	1	2	5	18	7	0	5	8	1	5	25	14	0	0	5	48	0	0	4	27	0	0	0	10	1	3	3	2	0	0	0	2
1	1	2	47	2020-04-16	4		6	16	5309561	7	1	10	189	2291	13	10	87	0	1	2	15	4	3	2	6	1	5	21	12	0	0	4	42	0	0	0	22	0	0	0	13	0	1	4	1	0	0	0	1
1	1	2	48	2020-04-17	4		4	11	5309557	7	0	8	172	2310	14	7	75	0	0	1	10	5	1	0	3	1	5	20	8	0	0	3	34	0	0	1	23	0	0	0	14	0	0	3	0	0	0	0	1
1	1	2	49	2020-04-18	4		0	17	5309557	6	1	3	147	2326	15	2	62	0	1	0	7	5	1	0	6	1	6	19	6	0	0	1	30	0	0	2	19	0	0	0	15	0	2	5	0	0	0	0	0
1	1	2	50	2020-04-19	4		0	7	5309556	7	0	3	125	2339	17	2	58	1	0	1	4	2	2	1	3	1	6	19	5	0	0	1	24	0	0	2	16	0	0	0	17	0	0	4	0	0	0	0	0
1	1	2	51	2020-04-20	4		1	2	5309554	7	1	1	105	2357	17	0	46	1	1	0	6	3	0	0	4	2	4	16	3	0	0	1	16	0	0	2	15	0	0	0	17	1	0	2	0	0	0	0	2
1	1	2	52	2020-04-21	4		0	6	5309554	6	1	2	86	2367	19	1	39	0	1	1	2	1	2	1	2	2	2	12	3	0	0	1	14	0	0	2	12	0	0	0	19	0	0	0	1	0	0	0	1
1	1	2	53	2020-04-22	4		1	2	5309553	6	0	2	64	2379	21	1	29	0	0	1	4	2	2	0	2	1	0	9	3	0	0	0	12	0	0	3	10	0	0	0	21	0	0	1	1	0	0	0	0
1	1	2	54	2020-04-23	4		1	7	5309552	6	0	2	50	2386	21	1	25	0	0	0	3	1	0	0	2	0	0	9	2	0	0	0	12	0	0	3	6	0	0	0	21	0	0	1	0	0	0	0	1
1	1	2	55	2020-04-24	4		2	12	5309550	5	1	1	42	2394	21	0	19	0	1	0	4	1	0	0	1	0	0	7	2	0	0	0	9	0	0	3	5	0	0	0	21	0	0	1	0	0	0	0	0
1	1	2	56	2020-04-25	4		0	3	5309550	5	0	2	35	2401	21	1	17	0	0	1	1	1	0	1	1	0	0	4	3	0	0	0	6	0	0	1	5	0	0	0	21	0	0	0	1	0	0	0	0
1	1	2	57	2020-04-26	4		1	0	5309549	5	0	2	31	2403	22	1	15	0	0	0	2	1	1	0	1	0	0	4	2	0	0	0	6	0	0	1	5	0	0	1	21	0	0	0	0	0	0	0	1
1	1	2	58	2020-04-27	4		0	5	5309549	5	0	1	27	2405	22	1	14	0	0	0	0	1	0	0	0	0	0	4	2	0	0	0	5	0	0	1	3	0	0	1	21	0	0	0	0	0	0	0	0
1	1	2	59	2020-04-28	4		5	5	5309544	5	0	0	24	2412	24	0	9	0	0	0	9	2	2	0	1	0	1	2	1	0	0	0	5	0	0	0	3	0	0	1	23	0	1	1	0	0	0	0	0
1	1	2	60	2020-04-29	4		1	2	5309543	5	0	0	20	2414	24	0	9	0	0	0	2	0	0	0	1	0	1	2	0	0	0	0	5	0	0	0	2	0	0	1	23	0	0	0	0	0	0	0	1
1	1	2	61	2020-04-30	4		8	7	5309535	5	0	0	22	2422	24	0	5	0	0	0	11	4	0	0	0	0	1	1	0	0	0	0	3	0	0	0	1	0	0	1	23	0	0	0	0	0	0	0	0
1	1	2	62	2020-05-01	4		1	1	5309534	5	0	0	23	2426	24	0	5	0	0	0	1	4	0	0	0	0	1	1	0	0	0	0	3	0	0	0	0	0	0	1	23	0	0	0	0	0	0	0	0
1	1	2	63	2020-05-02	4		0	2	5309534	4	1	0	20	2426	25	0	7	0	1	0	6	2	1	0	4	0	1	2	4	0	0	0	2	0	0	0	0	0	0	1	24	0	0	2	4	0	0	0	0
1	1	2	64	2020-05-03	4		0	1	5309534	4	0	1	20	2425	25	1	9	0	0	1	2	0	0	1	1	0	1	4	4	0	0	0	2	0	0	0	0	0	0	1	24	0	0	2	0	0	0	0	0
1	1	2	65	2020-05-04	4		0	4	5309533	4	1	1	16	2428	25	1	6	1	1	0	1	0	0	0	1	0	0	4	2	0	0	0	2	0	0	0	0	0	0	1	24	0	0	1	0	0	0	0	0
1	1	2	66	2020-05-05	4		4	2	5309528	4	1	1	19	2430	25	1	7	1	1	1	7	3	0	1	1	0	0	5	2	0	0	0	2	0	0	0	0	0	0	1	24	0	0	1	0	0	0	0	0
1	1	2	67	2020-05-06	4		0	3	5309527	3	2	2	17	2432	25	2	7	1	2	1	0	0	0	1	0	0	0	3	2	0	0	0	2	0	0	0	0	0	0	1	24	0	0	0	0	0	0	0	0
1	1	2	68	2020-05-07	4		0	2	5309526	3	1	4	16	2432	25	3	8	1	1	2	1	0	0	1	1	0	0	4	1	0	0	0	2	0	0	0	0	0	0	1	24	0	0	1	0	0	0	0	0
1	1	2	69	2020-05-08	4		1	3	5309525	2	1	5	15	2436	25	4	8	0	1	1	1	2	0	1	0	0	0	2	1	0	0	0	2	0	0	0	0	0	0	1	24	0	0	0	0	0	0	0	0
1	1	2	70	2020-05-09	4		1	0	5309523	3	0	4	13	2440	25	2	6	1	0	1	5	2	0	0	3	0	0	1	0	0	0	0	3	0	0	0	0	0	0	1	24	0	0	1	0	0	0	0	2
1	1	2	71	2020-05-10	4		1	0	5309522	2	1	2	14	2443	25	1	5	0	1	0	2	3	0	0	1	0	0	1	0	0	0	1	2	0	0	0	0	0	0	1	24	0	0	0	0	0	0	1	0
1	1	2	72	2020-05-11	4		0	0	5309521	3	0	3	12	2442	25	2	7	1	0	1	1	0	0	1	1	0	0	2	0	0	0	1	2	0	0	0	0	0	0	1	24	0	0	1	0	0	0	0	0
1	1	2	73	2020-05-12	4		0	5	5309521	2	1	0	13	2444	25	0	6	0	1	0	1	3	0	0	1	0	0	3	0	0	0	1	2	0	0	0	0	0	0	1	24	0	0	1	0	0	0	0	0
1	1	2	74	2020-05-13	4		3	1	5309518	2	0	1	14	2444	25	0	7	0	0	1	4	1	0	0	1	0	1	3	0	0	0	1	2	0	0	0	0	0	0	1	24	0	1	0	0	0	0	0	0
1	1	2	75	2020-05-14	4		2	2	5309516	2	0	1	15	2445	25	0	7	0	0	0	4	1	0	0	1	0	1	2	0	0	0	1	3	0	0	0	0	0	0	1	24	0	0	0	0	0	0	0	1
1	1	2	76	2020-05-15	4		2	0	5309514	1	1	0	17	2448	25	0	7	0	1	0	3	3	0	0	0	0	1	2	0	0	0	1	3	0	0	0	0	0	0	1	24	0	0	0	0	0	0	0	0
1	1	2	77	2020-05-16	4		0	0	5309513	2	0	1	16	2449	25	1	8	1	0	1	3	1	0	1	2	0	0	1	1	0	0	2	4	0	0	0	0	0	0	1	24	0	0	0	1	0	0	1	1
1	1	2	78	2020-05-17	4		1	0	5309512	1	1	1	15	2452	25	1	7	0	1	0	3	2	0	0	1	0	0	0	0	0	0	2	5	0	0	0	0	0	0	1	24	0	0	0	0	0	0	0	1
1	1	2	79	2020-05-18	4		2	0	5309510	1	0	2	14	2455	25	2	7	0	0	1	5	2	0	1	0	0	0	1	0	0	0	1	5	0	0	0	0	0	0	1	24	0	0	1	0	0	0	0	0
1	1	2	80	2020-05-19	4		4	0	5309506	1	0	1	19	2455	25	1	8	0	0	0	7	1	0	0	2	1	0	1	1	0	0	1	4	0	0	0	1	0	0	1	24	1	0	0	1	0	0	0	0
1	1	3	1	2020-03-01	1		2	0	5311998	0	0	0	0	1	0	0	0	0	0	0	0	1	0	0	0	0	0	0	0	0	0	0	0	0	0	0	0	0	0	0	0	0	0	0	0	0	0	0	0
1	1	3	2	2020-03-02	1		1	2	5311997	0	0	0	0	3	0	0	0	0	0	0	0	2	0	0	0	0	0	0	0	0	0	0	0	0	0	0	0	0	0	0	0	0	0	0	0	0	0	0	0
1	1	3	3	2020-03-03	1		5	1	5311990	2	0	0	0	4	0	0	0	2	0	0	0	1	0	0	0	0	0	0	0	0	0	0	0	0	0	0	0	0	0	0	0	0	0	0	0	0	0	0	0
1	1	3	4	2020-03-04	1		2	4	5311983	5	2	0	1	4	0	0	1	5	2	0	1	1	0	0	1	0	0	1	0	0	0	0	0	0	0	0	0	0	0	0	0	0	0	1	0	0	0	0	0
1	1	3	5	2020-03-05	1		2	2	5311976	6	4	2	1	6	0	2	3	5	4	2	0	2	0	2	0	0	0	1	0	0	0	0	0	0	0	0	0	0	0	0	0	0	0	0	0	0	0	0	0
1	1	3	6	2020-03-06	1		1	6	5311971	7	3	5	2	9	0	4	6	4	3	4	2	4	0	3	2	0	0	2	0	0	0	0	0	0	0	0	0	0	0	0	0	0	0	2	0	0	0	0	0
1	1	3	7	2020-03-07	1		0	2	5311965	10	3	7	3	9	0	6	9	6	3	3	1	1	0	3	1	0	0	2	0	0	0	0	1	0	0	0	0	0	0	0	0	0	0	0	0	0	0	0	1
1	1	3	8	2020-03-08	1		3	4	5311958	9	5	6	9	12	0	5	12	4	5	3	6	6	0	3	4	0	0	7	1	0	0	0	1	0	0	0	0	0	0	0	0	0	0	5	1	0	0	0	0
1	1	3	9	2020-03-09	1		5	8	5311949	8	5	9	10	16	0	8	16	4	5	5	3	5	0	5	3	0	1	7	1	0	0	0	1	0	0	0	0	0	0	0	0	0	1	2	0	0	0	0	0
1	1	3	10	2020-03-10	1		4	2	5311940	10	3	11	9	23	0	11	18	5	3	5	0	6	0	5	0	0	1	6	1	0	0	0	1	0	0	0	0	0	0	0	0	0	0	0	0	0	0	0	0
1	1	3	11	2020-03-11	1		7	9	5311924	13	6	9	10	32	0	9	17	9	6	3	5	8	0	3	5	1	1	6	1	0	0	0	1	0	0	0	0	0	0	0	0	1	1	3	0	0	0	0	0
1	1	3	12	2020-03-12	1		10	4	5311909	10	8	14	13	37	0	13	22	5	8	6	6	5	0	5	4	2	1	6	3	0	0	0	1	0	0	0	0	0	0	0	0	1	0	3	2	0	0	0	0
1	1	3	13	2020-03-13	1		13	6	5311881	20	5	15	13	51	0	13	23	15	5	8	5	11	0	6	5	1	3	4	4	0	0	0	1	0	0	0	0	0	0	0	0	1	2	1	1	0	0	0	0
1	1	3	14	2020-03-14	1		13	7	5311859	14	15	14	20	60	0	11	26	9	15	5	8	13	0	3	6	1	3	8	4	0	0	0	4	0	0	0	0	0	0	0	0	0	0	5	0	0	0	0	3
1	1	3	15	2020-03-15	1		16	22	5311825	25	7	25	24	75	0	17	35	18	7	15	10	17	0	9	8	1	3	9	5	0	0	0	6	0	0	0	0	0	0	0	0	0	1	4	3	0	0	0	2
1	1	3	16	2020-03-16	1	Public events > 500 people cancelled & Overseas travellers must self isolate 14 days	17	12	5311789	26	18	20	32	90	0	16	41	19	18	7	10	19	0	7	9	1	3	11	10	0	0	0	7	0	0	0	0	0	0	0	0	0	1	3	5	0	0	0	1
1	1	3	17	2020-03-17	2		43	21	5311722	32	18	27	81	113	0	24	52	24	18	18	65	24	0	17	8	1	2	14	11	0	0	1	9	0	0	0	0	0	0	0	0	0	1	4	3	0	0	1	2
1	1	3	18	2020-03-18	2		21	24	5311684	28	21	33	108	142	0	30	61	17	21	18	41	31	0	16	11	1	2	17	13	0	0	1	10	0	0	0	0	0	0	0	0	1	1	7	4	0	0	0	1
1	1	3	19	2020-03-19	2		43	13	5311618	33	18	36	161	174	0	34	78	23	18	21	83	37	0	20	21	0	6	19	18	0	0	2	13	0	0	0	0	0	0	0	0	0	5	7	8	0	0	1	3
1	1	3	20	2020-03-20	2		56	32	5311541	34	20	43	222	209	0	38	96	21	20	18	92	47	0	14	20	0	6	28	19	0	0	4	18	0	0	0	0	0	0	0	0	0	3	11	2	0	0	2	5
1	1	3	21	2020-03-21	2		79	43	5311435	42	19	46	306	265	0	39	115	27	19	20	146	68	0	17	28	0	4	40	22	0	0	7	24	0	0	0	0	0	0	0	0	0	1	18	7	0	0	3	6
1	1	3	22	2020-03-22	2		95	26	5311314	43	25	44	403	324	0	37	139	26	25	19	174	80	0	17	42	2	3	55	26	0	0	7	33	0	0	0	1	0	0	0	0	2	0	28	6	0	0	0	10
1	1	3	23	2020-03-23	2	National Restrictions: Pubs, hotels, clubs, restaurants and recreation facilities are closed.	143	33	5311153	34	27	52	553	396	0	45	174	18	27	25	237	95	0	23	38	1	5	71	33	0	0	7	43	0	0	0	1	0	0	0	0	0	2	25	9	0	0	0	10
1	1	3	24	2020-03-24	3		138	53	5311004	28	17	56	676	516	0	44	191	11	17	27	247	128	0	20	46	1	8	73	40	0	0	12	49	0	0	0	1	0	0	0	0	0	5	23	15	0	0	5	7
1	1	3	25	2020-03-25	3		149	57	5310846	26	11	49	817	628	0	40	216	9	11	17	280	134	0	16	57	0	12	93	52	0	0	15	55	0	0	0	2	0	0	0	0	0	4	42	17	0	0	3	9
1	1	3	26	2020-03-26	3		129	56	5310708	25	10	47	925	707	0	39	260	9	10	11	264	115	0	11	75	2	12	115	58	0	0	16	76	0	0	0	2	0	0	0	0	2	3	41	20	0	0	1	21
1	1	3	27	2020-03-27	3		144	69	5310548	31	10	36	1047	815	0	27	283	16	10	10	316	134	0	7	75	2	13	136	85	0	0	15	96	0	0	0	2	0	0	0	0	1	6	46	35	0	0	1	21
1	1	3	28	2020-03-28	3		97	46	5310438	26	18	32	1121	892	0	26	335	13	18	10	249	120	0	10	91	2	15	163	105	0	0	19	115	0	0	0	2	0	0	0	0	1	5	46	36	0	0	5	22
1	1	3	29	2020-03-29	3		78	46	5310349	23	14	35	1133	987	0	27	337	11	14	18	190	82	0	16	70	2	16	158	103	0	0	22	129	0	0	0	2	0	0	0	0	2	2	39	25	0	0	3	20
1	1	3	30	2020-03-30	3	People must not leave their residence except for essential purposes	63	27	5310275	22	12	31	1131	1069	1	25	349	11	12	14	180	92	1	12	79	2	12	177	102	0	0	21	140	0	0	1	5	0	0	0	1	1	2	48	23	0	0	1	19
1	1	3	31	2020-03-31	4		72	59	5310194	19	12	34	1135	1150	1	26	350	9	12	12	173	70	0	8	60	2	11	177	95	0	0	24	151	0	0	1	5	0	0	0	1	2	1	35	17	0	0	3	18
1	1	3	32	2020-04-01	4		52	72	5310135	17	9	34	1112	1227	1	23	344	7	9	12	144	61	0	8	58	2	8	161	101	0	0	25	165	0	0	1	6	0	0	0	1	1	1	29	21	0	0	2	19
1	1	3	33	2020-04-02	4		36	56	5310093	16	7	24	1071	1317	1	16	329	6	7	9	114	65	0	8	51	2	7	144	100	0	0	27	167	0	0	1	10	0	0	0	1	0	2	28	19	0	0	3	13
1	1	3	34	2020-04-03	4		54	52	5310032	17	6	21	1033	1400	2	10	310	7	6	7	130	53	1	3	44	2	8	130	87	0	0	24	171	0	0	3	14	0	0	0	2	1	4	25	9	0	0	0	15
1	1	3	35	2020-04-04	4		31	42	5309993	18	7	22	958	1491	2	13	295	8	7	6	99	51	0	5	42	2	5	110	84	0	0	24	166	0	0	3	15	0	0	0	2	0	0	19	19	0	0	2	11
1	1	3	36	2020-04-05	4		36	27	5309950	17	8	21	885	1562	2	15	285	7	8	7	90	35	0	7	34	2	3	103	71	0	0	24	155	0	0	3	21	0	0	0	2	1	1	22	8	0	0	1	9
1	1	3	37	2020-04-06	4		20	20	5309923	16	8	23	777	1640	2	19	259	7	8	8	58	30	0	8	29	1	1	86	64	0	0	20	141	0	0	4	22	0	0	0	2	0	0	15	10	0	0	1	7
1	1	3	38	2020-04-07	4		24	20	5309895	13	7	22	699	1697	3	18	243	4	7	8	64	27	1	4	23	2	1	80	51	0	0	20	136	0	0	5	24	0	0	0	3	1	0	18	5	0	0	1	6
1	1	3	39	2020-04-08	4		13	32	5309878	13	4	20	614	1760	4	15	221	4	4	7	49	26	1	6	23	2	2	75	36	0	0	17	129	0	0	5	24	0	0	0	4	1	2	10	6	0	0	0	8
1	1	3	40	2020-04-09	4		23	18	5309849	15	4	13	531	1825	4	9	197	6	4	4	59	36	0	4	24	3	2	70	33	0	0	17	104	0	0	6	28	0	0	0	4	1	0	15	5	0	0	2	2
1	1	3	41	2020-04-10	4		15	15	5309832	11	6	12	472	1866	5	9	189	2	6	4	45	19	1	4	24	1	7	63	26	0	0	15	94	0	0	5	32	0	0	0	5	0	5	12	2	0	0	0	6
1	1	3	42	2020-04-11	4		8	10	5309822	10	3	12	420	1913	5	10	166	2	3	6	20	13	0	5	7	1	5	51	21	0	0	10	82	0	0	9	33	0	0	0	5	0	1	4	4	0	0	0	2
1	1	3	43	2020-04-12	4		2	8	5309818	10	2	12	363	1949	6	11	152	2	2	3	22	9	1	3	14	1	5	46	21	0	0	8	68	0	0	7	34	0	0	0	6	0	2	10	7	0	0	0	0
1	1	3	44	2020-04-13	4		4	3	5309813	8	3	7	320	1971	7	7	144	1	3	2	29	12	1	2	19	1	6	44	24	0	0	6	60	0	0	9	35	0	0	0	7	0	5	8	8	0	0	0	2
1	1	3	45	2020-04-14	4		6	15	5309806	8	1	7	282	1998	9	6	124	1	1	3	13	7	2	2	7	1	7	32	20	0	0	5	56	0	0	10	32	0	0	0	9	1	1	3	0	0	0	0	2
1	1	3	46	2020-04-15	4		5	17	5309798	9	2	6	236	2042	9	5	97	3	2	1	14	6	0	1	5	1	5	20	15	0	0	4	39	0	0	9	30	0	0	0	9	0	1	2	1	0	0	0	1
1	1	3	47	2020-04-16	4		6	16	5309790	8	3	5	189	2074	11	4	79	2	3	2	14	7	2	2	7	0	6	14	12	0	0	2	35	0	0	8	21	0	0	0	11	0	2	2	2	0	0	0	1
1	1	3	48	2020-04-17	4		4	11	5309781	11	2	5	163	2088	13	4	73	5	2	3	10	4	2	2	5	0	5	17	10	0	0	2	29	0	0	5	20	0	0	0	13	0	0	5	1	0	0	0	0
1	1	3	49	2020-04-18	4		0	17	5309776	10	6	5	131	2109	14	4	60	5	6	2	2	4	1	2	2	0	4	14	7	0	0	1	21	0	0	4	19	0	0	0	14	0	0	1	1	0	0	0	0
1	1	3	50	2020-04-19	4		0	7	5309776	5	5	8	107	2128	15	6	51	0	5	6	7	5	1	4	6	0	4	16	2	0	0	0	16	0	0	3	15	0	0	0	15	0	1	4	0	0	0	0	2
1	1	3	51	2020-04-20	4		1	2	5309773	6	1	11	86	2144	16	9	44	2	1	5	5	4	1	5	2	0	3	12	2	0	0	0	11	0	0	2	16	0	0	0	16	0	0	2	1	0	0	0	1
1	1	3	52	2020-04-21	4		0	6	5309772	5	2	9	70	2152	16	7	39	1	2	1	6	3	0	1	5	0	2	9	4	0	0	0	10	0	0	2	15	0	0	0	16	0	0	3	2	0	0	0	1
1	1	3	53	2020-04-22	4		1	2	5309768	7	1	8	53	2162	16	6	34	3	1	2	7	2	0	2	5	1	1	8	4	0	0	0	9	0	0	2	10	0	0	0	16	1	0	3	0	0	0	0	1
1	1	3	54	2020-04-23	4		1	7	5309766	5	3	2	45	2172	17	2	30	1	3	1	8	7	1	1	7	2	0	12	2	0	0	0	9	0	0	1	8	0	0	0	17	1	0	5	0	0	0	0	1
1	1	3	55	2020-04-24	4		2	12	5309759	9	1	5	44	2174	17	4	31	5	1	3	4	0	0	2	2	2	0	9	2	0	0	0	10	0	0	1	7	0	0	0	17	0	0	1	0	0	0	0	1
1	1	3	56	2020-04-25	4		0	3	5309758	5	5	2	39	2181	18	2	25	1	5	1	1	4	1	1	1	2	0	8	1	0	0	0	9	0	0	0	7	0	0	0	18	0	0	1	0	0	0	0	0
1	1	3	57	2020-04-26	4		1	0	5309755	5	2	7	36	2185	18	7	28	2	2	5	4	2	0	5	1	2	0	8	1	0	0	0	8	0	0	0	6	0	0	0	18	0	0	2	0	0	0	0	0
1	1	3	58	2020-04-27	4		0	5	5309754	4	2	7	30	2191	20	7	26	1	2	2	1	3	2	2	1	2	0	5	1	0	0	0	8	0	0	0	5	0	0	0	20	0	0	1	0	0	0	0	0
1	1	3	59	2020-04-28	4		5	5	5309745	7	1	7	29	2195	21	7	25	4	1	2	11	3	1	2	4	2	1	5	1	0	0	0	8	0	0	0	3	0	0	0	21	1	1	1	0	0	0	0	1
1	1	3	60	2020-04-29	4		1	2	5309743	4	4	3	27	2201	22	3	20	1	4	1	6	4	1	1	5	3	2	5	0	0	0	0	6	0	0	0	3	0	0	0	22	1	1	3	0	0	0	0	0
1	1	3	61	2020-04-30	4		8	7	5309734	4	1	4	35	2208	22	3	22	1	1	4	18	6	0	3	7	1	2	6	1	0	0	0	7	0	0	0	3	0	0	0	22	0	0	4	2	0	0	0	1
1	1	3	62	2020-05-01	4		1	1	5309732	4	1	4	30	2218	22	3	17	1	1	1	5	5	0	1	2	0	2	4	1	0	0	0	6	0	0	0	3	0	0	0	22	0	1	0	0	0	0	0	2
1	1	3	63	2020-05-02	4		0	2	5309732	3	1	4	30	2218	22	3	21	0	1	1	6	2	0	1	5	0	2	4	4	0	0	0	7	0	0	0	3	0	0	0	22	0	0	1	3	0	0	0	2
1	1	3	64	2020-05-03	4		0	1	5309731	4	0	2	26	2223	22	2	18	1	0	1	3	2	0	1	3	0	1	2	5	0	0	0	8	0	0	0	2	0	0	0	22	0	0	1	1	0	0	0	1
1	1	3	65	2020-05-04	4		0	4	5309731	2	2	1	25	2225	22	1	16	0	2	0	2	1	0	0	2	0	1	2	5	0	0	0	7	0	0	0	2	0	0	0	22	0	0	1	1	0	0	0	0
1	1	3	66	2020-05-05	4		4	2	5309727	2	0	2	27	2229	22	1	15	0	0	2	7	2	0	1	1	0	1	3	4	0	0	0	7	0	0	0	1	0	0	0	22	0	0	1	0	0	0	0	0
1	1	3	67	2020-05-06	4		0	3	5309727	2	0	0	27	2231	22	0	14	0	0	0	0	2	0	0	0	0	1	3	4	0	0	0	7	0	0	0	1	0	0	0	22	0	0	0	0	0	0	0	0
1	1	3	68	2020-05-07	4		0	2	5309727	2	0	0	25	2234	23	0	12	0	0	0	1	2	1	0	1	0	1	3	3	0	0	0	7	0	0	0	0	0	0	0	23	0	1	0	0	0	0	0	0
1	1	3	69	2020-05-08	4		1	3	5309726	2	0	0	22	2238	23	0	9	0	0	0	1	0	0	0	0	0	1	2	0	0	0	0	7	0	0	0	0	0	0	0	23	0	0	0	0	0	0	0	0
1	1	3	70	2020-05-09	4		1	0	5309725	2	0	0	21	2239	23	0	10	0	0	0	5	2	0	0	3	0	1	2	1	0	0	1	6	0	0	0	0	0	0	0	23	0	0	1	1	0	0	1	0
1	1	3	71	2020-05-10	4		1	0	5309724	2	0	0	17	2244	23	0	6	0	0	0	1	0	0	0	0	0	0	1	1	0	0	1	2	0	0	0	1	0	0	0	23	0	0	0	0	0	0	0	0
1	1	3	72	2020-05-11	4		0	0	5309724	2	0	0	15	2244	23	0	7	0	0	0	1	1	0	0	1	0	0	2	1	0	0	1	2	0	0	0	1	0	0	0	23	0	0	1	0	0	0	0	0
1	1	3	73	2020-05-12	4		0	5	5309724	2	0	0	13	2246	23	0	5	0	0	0	0	0	0	0	0	0	0	1	0	0	0	1	2	0	0	0	1	0	0	0	23	0	0	0	0	0	0	0	0
1	1	3	74	2020-05-13	4		3	1	5309721	2	0	0	11	2247	23	0	4	0	0	0	4	0	0	0	1	0	0	0	1	0	0	1	0	0	0	0	2	0	0	0	23	0	0	0	1	0	0	0	0
1	1	3	75	2020-05-14	4		2	2	5309719	2	0	0	12	2247	23	0	4	0	0	0	2	0	0	0	0	0	0	0	1	0	0	1	0	0	0	0	2	0	0	0	23	0	0	0	0	0	0	0	0
1	1	3	76	2020-05-15	4		2	0	5309717	2	0	0	13	2250	23	0	3	0	0	0	3	2	0	0	0	0	0	0	0	0	0	1	0	0	0	0	2	0	0	0	23	0	0	0	0	0	0	0	0
1	1	3	77	2020-05-16	4		0	0	5309717	2	0	0	13	2250	23	0	4	0	0	0	1	1	0	0	1	0	0	0	0	0	0	1	1	0	0	0	2	0	0	0	23	0	0	0	0	0	0	0	1
1	1	3	78	2020-05-17	4		1	0	5309716	2	0	0	13	2254	23	0	4	0	0	0	4	4	0	0	1	0	0	0	1	0	0	1	2	0	0	0	1	0	0	0	23	0	0	0	1	0	0	0	1
1	1	3	79	2020-05-18	4		2	0	5309714	2	0	0	13	2253	23	0	5	0	0	0	3	0	0	0	1	0	0	1	1	0	0	1	2	0	0	0	1	0	0	0	23	0	0	1	0	0	0	0	0
1	1	3	80	2020-05-19	4		4	0	5309710	2	0	0	17	2253	23	0	7	0	0	0	8	2	0	0	2	0	0	3	1	0	0	1	2	0	0	0	1	0	0	0	23	0	0	2	0	0	0	0	0
1	1	4	1	2020-03-01	1		2	0	5311997	1	0	0	0	0	0	0	0	1	0	0	0	0	0	0	0	0	0	0	0	0	0	0	0	0	0	0	0	0	0	0	0	0	0	0	0	0	0	0	0
1	1	4	2	2020-03-02	1		1	2	5311994	2	1	0	0	0	0	0	0	2	1	0	0	0	0	0	0	0	0	0	0	0	0	0	0	0	0	0	0	0	0	0	0	0	0	0	0	0	0	0	0
1	1	4	3	2020-03-03	1		5	1	5311985	5	1	1	0	0	0	1	1	4	1	1	0	0	0	1	0	0	0	0	0	0	0	0	0	0	0	0	0	0	0	0	0	0	0	0	0	0	0	0	0
1	1	4	4	2020-03-04	1		2	4	5311982	5	1	2	2	2	0	2	2	1	1	1	2	2	0	1	0	0	0	0	0	0	0	0	2	0	0	0	0	0	0	0	0	0	0	0	0	0	0	0	2
1	1	4	5	2020-03-05	1		2	2	5311975	8	2	1	5	6	0	0	2	5	2	1	3	5	0	0	2	1	0	1	0	0	0	0	3	0	0	0	0	0	0	0	0	1	0	1	0	0	0	0	1
1	1	4	6	2020-03-06	1		1	6	5311970	7	5	3	6	6	0	2	5	4	5	2	2	1	0	2	2	1	0	1	0	0	0	0	4	0	0	0	0	0	0	0	0	0	1	0	0	0	0	0	1
1	1	4	7	2020-03-07	1		0	2	5311964	10	3	6	8	8	0	5	9	6	3	5	2	3	0	5	1	1	0	1	1	0	0	0	5	0	0	0	0	0	0	0	0	0	0	0	1	0	0	0	1
1	1	4	8	2020-03-08	1		3	4	5311956	9	6	7	10	9	0	7	12	5	6	3	2	2	0	3	1	1	0	1	2	0	0	0	6	0	0	0	0	0	0	0	0	0	0	0	1	0	0	0	1
1	1	4	9	2020-03-09	1		5	8	5311945	13	2	12	11	11	0	11	17	6	2	6	1	3	0	5	1	1	0	1	2	0	0	0	7	0	0	0	0	0	0	0	0	0	0	0	0	0	0	0	1
1	1	4	10	2020-03-10	1		4	2	5311935	13	6	11	15	12	0	10	18	6	6	2	5	3	0	2	3	1	0	4	2	0	0	0	8	0	0	0	0	0	0	0	0	0	0	3	1	0	0	0	1
1	1	4	11	2020-03-11	1		7	9	5311923	11	7	11	19	20	0	10	21	5	7	6	4	9	0	6	3	2	1	5	2	0	0	0	9	0	0	0	0	0	0	0	0	1	1	1	0	0	0	0	1
1	1	4	12	2020-03-12	1		10	4	5311905	15	4	13	24	27	0	11	26	8	4	7	8	10	0	6	7	2	2	7	2	0	0	1	10	0	0	0	0	0	0	0	0	0	1	4	1	0	0	1	1
1	1	4	13	2020-03-13	1		13	6	5311877	23	7	11	26	38	0	9	26	15	7	4	5	11	0	4	4	1	2	7	2	0	0	1	13	0	0	0	0	0	0	0	0	0	0	2	0	0	0	0	3
1	1	4	14	2020-03-14	1		13	7	5311831	41	15	16	29	49	0	12	34	33	15	7	7	13	0	5	7	1	3	9	1	0	0	2	12	0	0	0	1	0	0	0	0	0	1	5	0	0	0	1	0
1	1	4	15	2020-03-15	1		16	22	5311789	43	24	27	36	61	0	23	49	26	24	15	12	16	0	14	9	1	2	11	3	0	0	3	15	0	0	0	1	0	0	0	0	0	0	6	2	0	0	1	3
1	1	4	16	2020-03-16	1	Public events > 500 people cancelled & Overseas travellers must self isolate 14 days	17	12	5311756	35	24	35	43	86	0	28	60	16	24	24	16	28	0	20	14	1	3	16	7	0	0	3	12	0	0	0	1	0	0	0	0	1	1	9	4	0	0	0	1
1	1	4	17	2020-03-17	2		43	21	5311692	40	16	48	99	102	0	40	83	21	16	24	72	25	0	22	16	2	4	23	8	0	0	4	14	0	0	0	1	0	0	0	0	1	1	11	2	0	0	1	2
1	1	4	18	2020-03-18	2		21	24	5311652	37	22	43	132	134	0	36	89	19	22	16	52	34	0	13	21	3	7	25	12	0	0	4	16	0	0	0	1	0	0	0	0	1	4	10	7	0	0	0	2
1	1	4	19	2020-03-19	2		43	13	5311590	38	18	47	184	168	0	37	99	19	18	22	84	39	0	18	22	3	8	27	18	0	0	6	17	0	0	0	1	0	0	0	0	1	2	11	7	0	0	2	3
1	1	4	20	2020-03-20	2		56	32	5311509	48	15	49	245	204	0	42	115	25	15	18	102	40	0	17	23	2	5	38	19	0	0	6	25	0	0	0	2	0	0	0	0	0	1	15	5	0	0	0	9
1	1	4	21	2020-03-21	2		79	43	5311413	39	26	45	315	260	0	36	114	17	26	15	138	53	0	12	29	1	6	44	18	0	0	7	27	0	0	0	1	0	0	0	0	0	2	19	7	0	0	1	3
1	1	4	22	2020-03-22	2		95	26	5311296	44	17	54	409	326	0	48	140	22	17	26	167	75	0	25	25	2	6	57	23	0	0	7	32	0	0	1	1	0	0	0	0	1	2	21	7	0	0	1	6
1	1	4	23	2020-03-23	2	National Restrictions: Pubs, hotels, clubs, restaurants and recreation facilities are closed.	143	33	5311129	46	22	50	554	422	0	43	165	24	22	17	261	117	0	14	50	8	6	73	26	0	0	6	40	0	0	2	3	0	0	0	0	6	3	31	5	0	0	2	10
1	1	4	24	2020-03-24	3		138	53	5310977	35	25	50	687	516	0	44	191	14	25	22	244	109	0	20	47	6	7	84	42	0	0	7	49	0	0	2	3	0	0	0	0	1	4	25	21	0	0	1	9
1	1	4	25	2020-03-25	3		149	57	5310807	42	14	56	813	627	0	47	215	21	14	25	269	122	0	20	51	7	6	101	49	0	0	8	59	0	0	2	2	0	0	0	0	2	3	36	13	0	0	1	13
1	1	4	26	2020-03-26	3		129	56	5310664	35	21	49	928	706	0	39	246	14	21	14	249	107	0	11	66	7	8	122	62	0	0	8	72	0	0	2	2	0	0	0	0	2	3	37	22	0	0	0	17
1	1	4	27	2020-03-27	3		144	69	5310494	49	12	50	1048	822	0	39	282	26	12	21	299	142	0	17	74	7	9	144	72	0	0	13	91	0	0	2	3	0	0	0	0	1	4	48	21	0	0	5	21
1	1	4	28	2020-03-28	3		97	46	5310378	42	26	38	1117	917	0	27	316	19	26	12	240	132	0	9	88	7	9	169	90	0	0	14	109	0	0	2	3	0	0	0	0	0	2	52	34	0	0	2	18
1	1	4	29	2020-03-29	3		78	46	5310287	36	19	52	1148	996	0	42	366	13	19	26	225	108	0	25	96	5	8	191	105	0	0	14	127	0	0	2	3	0	0	0	0	1	2	57	34	0	0	1	22
1	1	4	30	2020-03-30	3	People must not leave their residence except for essential purposes	63	27	5310208	39	13	54	1152	1071	0	47	398	16	13	19	171	87	0	18	75	1	10	204	109	0	0	15	138	0	0	2	5	0	0	0	0	1	2	45	23	0	0	1	18
1	1	4	31	2020-03-31	4		72	59	5310128	33	14	48	1142	1164	1	41	400	8	14	13	195	83	1	10	81	1	5	203	112	0	0	18	151	0	0	0	6	0	0	0	1	0	2	49	24	0	0	4	20
1	1	4	32	2020-04-01	4		52	72	5310064	35	10	38	1119	1238	2	34	395	12	10	14	149	60	1	13	68	0	10	202	102	0	0	22	158	0	0	0	8	0	0	0	2	0	5	38	19	0	0	4	15
1	1	4	33	2020-04-02	4		36	56	5310022	29	12	35	1081	1317	2	31	384	6	12	10	118	52	0	9	56	2	12	189	95	0	0	22	162	0	0	1	9	0	0	0	2	2	6	28	18	0	0	3	12
1	1	4	34	2020-04-03	4		54	52	5309960	28	9	31	1028	1430	2	27	354	8	9	12	138	62	0	11	53	3	11	151	94	0	0	22	166	0	0	1	10	0	0	0	2	1	0	32	16	0	0	1	14
1	1	4	35	2020-04-04	4		31	42	5309919	30	8	26	951	1525	2	24	333	10	8	9	102	52	0	8	49	3	10	134	77	0	0	24	165	0	0	1	14	0	0	0	2	1	3	25	8	0	0	4	16
1	1	4	36	2020-04-05	4		36	27	5309875	28	11	21	871	1592	2	20	322	9	11	8	100	41	0	8	47	3	13	120	66	0	0	26	165	0	0	1	16	0	0	0	2	0	5	21	12	0	0	2	11
1	1	4	37	2020-04-06	4		20	20	5309848	23	12	25	772	1680	2	22	286	7	12	11	59	28	0	9	26	2	11	98	55	0	0	26	150	0	0	1	16	0	0	0	2	0	3	15	8	0	0	1	6
1	1	4	38	2020-04-07	4		24	20	5309816	23	8	26	694	1741	3	23	273	8	8	12	60	29	1	11	26	2	11	84	47	0	0	24	146	0	0	1	18	0	0	0	3	0	2	9	6	0	0	0	12
1	1	4	39	2020-04-08	4		13	32	5309793	25	8	22	622	1799	3	20	252	10	8	8	45	24	0	7	23	2	10	73	41	0	0	23	135	0	0	1	22	0	0	0	3	0	1	18	8	0	0	0	2
1	1	4	40	2020-04-09	4		23	18	5309762	23	10	22	546	1858	3	19	233	8	10	8	67	25	0	7	25	1	12	66	35	0	0	19	123	0	0	4	25	0	0	0	3	0	3	17	10	0	0	2	3
1	1	4	41	2020-04-10	4		15	15	5309741	21	8	25	487	1909	3	22	217	6	8	10	40	18	0	9	16	0	6	64	30	0	0	18	108	0	0	4	28	0	0	0	3	0	1	12	3	0	0	1	4
1	1	4	42	2020-04-11	4		8	10	5309729	18	7	23	433	1946	4	19	206	4	7	8	36	16	1	7	20	0	5	62	25	0	0	13	101	0	0	6	33	0	0	0	4	0	2	13	5	0	0	0	6
1	1	4	43	2020-04-12	4		2	8	5309722	18	5	22	388	1984	4	18	187	5	5	7	20	13	0	7	15	1	6	54	20	0	0	11	87	0	0	6	37	0	0	0	4	1	3	7	3	0	0	1	2
1	1	4	44	2020-04-13	4		4	3	5309712	19	5	20	341	2019	6	16	164	6	5	5	24	14	2	5	13	2	6	49	18	0	0	10	71	0	0	6	43	0	0	0	6	1	2	8	2	0	0	1	4
1	1	4	45	2020-04-14	4		6	15	5309702	17	6	17	295	2062	7	11	136	4	6	5	22	15	1	3	12	1	5	43	14	0	0	8	55	0	0	8	43	0	0	0	7	0	1	7	3	0	0	0	3
1	1	4	46	2020-04-15	4		5	17	5309692	16	6	17	267	2080	10	12	131	5	6	6	22	7	3	5	15	0	4	45	12	0	0	8	47	0	0	6	45	0	0	0	10	1	1	8	2	0	0	0	4
1	1	4	47	2020-04-16	4		6	16	5309677	19	6	16	233	2107	11	13	123	9	6	6	17	9	1	6	11	1	5	39	10	0	0	7	43	0	0	2	43	0	0	0	11	1	2	7	1	0	0	0	0
1	1	4	48	2020-04-17	4		4	11	5309668	15	9	17	201	2141	11	15	113	5	9	6	13	13	0	5	6	1	2	36	11	0	0	5	36	0	0	3	36	0	0	0	11	0	0	4	2	0	0	0	1
1	1	4	49	2020-04-18	4		0	17	5309664	14	5	19	167	2162	12	16	111	4	5	9	14	7	1	7	14	1	3	28	9	0	0	5	34	0	0	3	34	0	0	0	12	0	1	7	4	0	0	0	2
1	1	4	50	2020-04-19	4		0	7	5309662	11	5	13	141	2189	13	11	93	2	5	5	8	8	1	4	7	1	2	26	7	0	0	5	29	0	0	3	30	0	0	0	13	0	0	8	0	0	0	0	0
1	1	4	51	2020-04-20	4		1	2	5309657	12	3	12	120	2210	13	10	84	4	3	5	10	5	0	4	8	0	2	23	9	0	0	5	23	0	0	3	23	0	0	0	13	0	1	2	5	0	0	0	1
1	1	4	52	2020-04-21	4		0	6	5309648	16	5	14	94	2230	16	12	71	9	5	3	5	3	3	3	5	0	1	19	5	0	0	4	23	0	0	2	15	0	0	0	16	0	0	2	0	0	0	2	1
1	1	4	53	2020-04-22	4		1	2	5309644	10	9	16	74	2241	19	14	64	3	9	5	5	2	3	5	4	0	1	16	4	0	0	3	17	0	0	1	16	0	0	0	19	0	0	4	0	0	0	0	0
1	1	4	54	2020-04-23	4		1	7	5309639	11	3	15	66	2256	21	14	61	4	3	9	9	7	2	9	7	0	3	16	3	0	0	3	17	0	0	0	11	0	0	1	20	0	2	4	1	0	0	0	0
1	1	4	55	2020-04-24	4		2	12	5309633	10	5	11	57	2271	22	11	51	4	5	3	10	6	1	3	8	0	5	15	3	0	0	2	13	0	0	0	8	0	0	1	21	1	2	4	1	0	0	0	0
1	1	4	56	2020-04-25	4		0	3	5309631	9	3	12	57	2275	22	10	50	2	3	5	5	3	0	3	5	0	6	16	3	0	0	2	8	0	0	0	11	0	0	1	21	0	3	2	0	0	0	0	0
1	1	4	57	2020-04-26	4		1	0	5309627	9	3	11	47	2288	22	9	41	3	3	3	7	4	0	3	5	1	6	15	1	0	0	2	4	0	0	0	9	0	0	1	21	1	2	3	0	0	0	0	0
1	1	4	58	2020-04-27	4		0	5	5309626	7	3	9	38	2299	22	6	34	1	3	3	5	4	0	2	5	0	4	14	1	0	0	2	3	0	0	0	9	0	0	1	21	0	1	3	0	0	0	0	1
1	1	4	59	2020-04-28	4		5	5	5309620	7	1	10	38	2308	22	7	33	1	1	3	12	4	0	2	4	0	4	11	0	0	0	2	3	0	0	0	7	0	0	1	21	0	1	2	0	0	0	0	0
1	1	4	60	2020-04-29	4		1	2	5309617	8	1	7	40	2312	23	4	32	2	1	1	7	6	1	1	5	0	5	12	1	0	0	2	3	0	0	0	7	0	0	1	22	0	2	2	1	0	0	0	0
1	1	4	61	2020-04-30	4		8	7	5309607	8	2	6	44	2321	23	4	31	2	2	1	17	6	0	1	4	1	5	8	1	0	0	3	3	0	0	0	7	0	0	1	22	1	0	2	0	0	0	1	0
1	1	4	62	2020-05-01	4		1	1	5309602	9	3	4	38	2334	23	3	23	4	3	2	4	6	0	2	1	1	4	5	2	0	0	2	3	0	0	1	4	0	0	1	22	0	0	1	1	0	0	0	0
1	1	4	63	2020-05-02	4		0	2	5309599	8	4	3	34	2341	24	3	20	3	4	3	4	4	1	3	3	0	2	8	2	0	0	1	3	0	0	2	1	0	0	1	23	0	0	4	0	0	0	0	0
1	1	4	64	2020-05-03	4		0	1	5309598	6	3	6	31	2344	25	4	20	1	3	4	2	2	1	2	2	0	2	7	2	0	0	1	4	0	0	2	0	0	0	1	24	0	0	1	0	0	0	0	1
1	1	4	65	2020-05-04	4		0	4	5309597	5	2	7	26	2351	25	5	16	1	2	3	0	2	0	3	0	0	0	6	1	0	0	1	3	0	0	2	0	0	0	1	24	0	0	0	0	0	0	0	0
1	1	4	66	2020-05-05	4		4	2	5309593	4	1	8	30	2350	25	6	19	0	1	2	10	0	0	2	6	1	1	4	1	0	0	2	4	0	0	2	0	0	0	1	24	1	2	1	0	0	0	1	1
1	1	4	67	2020-05-06	4		0	3	5309592	5	0	7	27	2354	25	5	16	1	0	1	0	2	0	1	0	1	0	4	1	0	0	2	3	0	0	2	0	0	0	1	24	0	0	0	0	0	0	0	0
1	1	4	68	2020-05-07	4		0	2	5309591	5	1	2	28	2359	25	1	13	1	1	0	3	5	0	0	3	1	1	5	0	0	0	2	3	0	0	2	0	0	0	1	24	0	1	2	0	0	0	0	0
1	1	4	69	2020-05-08	4		1	3	5309589	5	1	2	30	2360	25	2	17	1	1	1	6	3	0	1	4	1	1	7	0	0	0	2	4	0	0	1	0	0	0	1	24	0	0	3	0	0	0	0	1
1	1	4	70	2020-05-09	4		1	0	5309585	6	2	2	29	2365	25	2	16	3	2	1	4	3	0	1	2	1	1	6	0	0	0	1	4	0	0	1	1	0	0	1	24	0	0	1	0	0	0	0	1
1	1	4	71	2020-05-10	4		1	0	5309582	4	4	2	27	2369	25	2	15	2	4	2	4	2	0	2	3	1	1	4	0	0	0	2	4	0	0	0	1	0	0	1	24	1	1	0	0	0	0	1	0
1	1	4	72	2020-05-11	4		0	0	5309577	7	2	6	23	2369	25	5	18	5	2	4	2	0	0	3	2	0	1	4	1	0	0	2	4	0	0	0	1	0	0	1	24	0	0	1	1	0	0	0	0
1	1	4	73	2020-05-12	4		0	5	5309575	4	5	5	20	2375	25	4	15	2	5	2	0	4	0	2	0	0	0	4	0	0	0	2	4	0	0	0	1	0	0	1	24	0	0	0	0	0	0	0	0
1	1	4	74	2020-05-13	4		3	1	5309569	5	2	8	16	2380	25	6	16	3	2	5	7	4	0	3	2	0	0	4	0	0	0	2	3	0	0	0	1	0	0	1	24	0	0	2	0	0	0	0	0
1	1	4	75	2020-05-14	4		2	2	5309564	4	4	7	18	2384	25	5	16	3	4	2	7	3	0	2	3	0	0	6	0	0	0	2	3	0	0	0	0	0	0	1	24	0	0	2	0	0	0	0	1
1	1	4	76	2020-05-15	4		2	0	5309559	4	3	9	20	2388	25	7	18	3	3	4	6	4	0	4	3	0	1	6	0	0	0	1	3	0	0	0	0	0	0	1	24	0	2	1	0	0	0	0	0
1	1	4	77	2020-05-16	4		0	0	5309558	2	3	7	20	2393	25	6	17	1	3	3	2	3	0	3	2	0	2	5	0	0	0	1	3	0	0	0	0	0	0	1	24	0	1	1	0	0	0	0	0
1	1	4	78	2020-05-17	4		1	0	5309555	3	1	7	20	2397	25	6	17	2	1	3	4	4	0	2	2	0	2	4	1	0	0	1	3	0	0	0	0	0	0	1	24	0	0	1	1	0	0	0	0
1	1	4	79	2020-05-18	4		2	0	5309553	1	2	7	23	2398	25	6	19	0	2	1	7	3	0	1	4	0	2	6	1	0	0	1	3	0	0	0	0	0	0	1	24	0	0	2	1	0	0	0	1
1	1	4	80	2020-05-19	4		4	0	5309548	2	0	6	29	2401	25	5	20	1	0	2	10	3	0	2	4	1	2	7	1	0	0	1	3	0	0	0	0	0	0	1	24	1	1	2	0	0	0	0	0
1	1	5	1	2020-03-01	1		2	0	5311997	1	0	0	0	0	0	0	0	1	0	0	0	0	0	0	0	0	0	0	0	0	0	0	0	0	0	0	0	0	0	0	0	0	0	0	0	0	0	0	0
1	1	5	2	2020-03-02	1		1	2	5311996	1	0	0	0	0	0	0	0	0	0	0	0	0	0	0	0	0	0	0	0	0	0	0	0	0	0	0	0	0	0	0	0	0	0	0	0	0	0	0	0
1	1	5	3	2020-03-03	1		5	1	5311988	4	0	0	0	3	0	0	0	3	0	0	0	3	0	0	0	0	0	0	0	0	0	0	0	0	0	0	0	0	0	0	0	0	0	0	0	0	0	0	0
1	1	5	4	2020-03-04	1		2	4	5311984	6	0	0	1	5	0	0	1	2	0	0	1	3	0	0	1	0	0	0	1	0	0	0	0	0	0	0	0	0	0	0	0	0	0	0	1	0	0	0	0
1	1	5	5	2020-03-05	1		2	2	5311981	5	2	0	3	5	0	0	3	1	2	0	2	2	0	0	2	0	0	1	2	0	0	0	0	0	0	0	0	0	0	0	0	0	0	1	1	0	0	0	0
1	1	5	6	2020-03-06	1		1	6	5311978	7	0	2	6	4	0	1	6	2	0	2	3	1	0	1	2	0	0	2	3	0	0	1	0	0	0	0	0	0	0	0	0	0	0	1	1	0	0	1	0
1	1	5	7	2020-03-07	1		0	2	5311972	9	4	1	4	8	0	0	3	6	4	0	0	2	0	0	0	0	0	1	2	0	0	1	0	0	0	0	0	0	0	0	0	0	0	0	0	0	0	0	0
1	1	5	8	2020-03-08	1		3	4	5311959	11	8	5	5	10	0	3	6	10	8	4	2	2	0	3	1	0	0	2	1	0	0	1	1	0	0	0	0	0	0	0	0	0	0	1	0	0	0	0	1
1	1	5	9	2020-03-09	1		5	8	5311952	5	8	10	6	14	0	9	13	2	8	8	3	5	0	8	3	0	0	2	2	0	0	1	1	0	0	0	0	0	0	0	0	0	0	2	1	0	0	0	0
1	1	5	10	2020-03-10	1		4	2	5311939	11	3	16	9	17	0	15	21	9	3	8	4	4	0	8	3	0	1	3	2	0	0	1	2	0	0	0	0	0	0	0	0	0	1	2	0	0	0	0	1
1	1	5	11	2020-03-11	1		7	9	5311918	19	6	15	9	25	0	15	19	14	6	3	2	6	0	3	0	0	1	3	2	0	0	1	2	0	0	0	0	0	0	0	0	0	0	1	1	0	0	0	0
1	1	5	12	2020-03-12	1		10	4	5311894	19	14	14	16	32	0	13	24	14	14	6	9	8	0	5	9	0	1	9	3	0	0	1	2	0	0	0	0	0	0	0	0	1	0	7	1	0	0	0	0
1	1	5	13	2020-03-13	1		13	6	5311851	35	14	19	21	43	0	17	33	30	14	14	7	13	0	12	6	0	1	13	2	0	0	2	3	0	0	0	0	0	0	0	0	0	0	5	0	0	0	1	1
1	1	5	14	2020-03-14	1		13	7	5311803	47	23	27	32	52	0	23	45	35	23	14	13	14	0	12	8	0	1	18	4	0	0	3	6	0	0	0	0	0	0	0	0	0	0	7	2	0	0	1	3
1	1	5	15	2020-03-15	1		16	22	5311764	42	28	35	37	74	0	31	58	23	28	23	11	26	0	21	11	0	2	19	5	0	0	3	7	0	0	1	0	0	0	0	0	0	1	6	2	0	0	1	1
1	1	5	16	2020-03-16	1	Public events > 500 people cancelled & Overseas travellers must self isolate 14 days	17	12	5311720	44	25	46	41	99	0	41	72	27	25	28	10	27	0	24	9	0	2	19	6	0	0	5	8	0	0	1	0	0	0	0	0	1	0	4	2	0	0	2	1
1	1	5	17	2020-03-17	2		43	21	5311653	43	25	54	96	132	0	46	86	24	25	25	79	38	0	21	15	1	2	20	9	0	0	6	13	0	0	1	0	0	0	0	0	1	3	4	4	0	0	1	5
1	1	5	18	2020-03-18	2		21	24	5311601	51	23	62	124	164	0	53	101	31	23	25	46	35	0	22	20	2	2	20	12	0	0	6	17	0	0	1	0	0	0	0	0	1	1	10	6	0	0	0	4
1	1	5	19	2020-03-19	2		43	13	5311530	51	28	63	180	196	0	52	116	28	28	23	90	41	0	19	30	2	4	28	16	0	0	7	20	0	0	1	0	0	0	0	0	0	5	17	6	0	0	1	4
1	1	5	20	2020-03-20	2		56	32	5311439	56	30	65	250	232	0	56	144	35	30	28	116	51	0	27	40	2	8	40	18	0	0	9	25	0	0	1	0	0	0	0	0	2	5	20	7	0	0	2	6
1	1	5	21	2020-03-21	2		79	43	5311323	57	36	69	337	281	0	56	165	37	36	30	154	64	0	24	40	2	13	50	23	0	0	8	32	0	0	2	0	0	0	0	0	0	5	21	12	0	0	1	7
1	1	5	22	2020-03-22	2		95	26	5311195	49	41	76	424	363	0	61	175	33	41	36	163	80	0	32	29	1	16	47	28	0	0	8	41	0	0	1	0	0	0	0	0	0	5	14	9	0	0	0	10
1	1	5	23	2020-03-23	2	National Restrictions: Pubs, hotels, clubs, restaurants and recreation facilities are closed.	143	33	5311020	51	30	89	568	451	0	69	211	32	30	41	256	108	0	33	49	0	18	60	40	0	0	9	52	0	0	1	1	0	0	0	0	0	5	26	17	0	0	2	12
1	1	5	24	2020-03-24	3		138	53	5310867	37	29	81	704	564	0	64	227	15	29	30	250	124	0	25	45	0	16	79	48	0	0	10	59	0	0	1	1	0	0	0	0	0	7	29	13	0	0	1	9
1	1	5	25	2020-03-25	3		149	57	5310700	39	16	82	845	676	0	65	265	18	16	29	300	140	0	23	75	5	12	91	63	0	0	12	80	0	0	3	1	0	0	0	0	5	4	34	22	0	0	4	23
1	1	5	26	2020-03-26	3		129	56	5310558	34	18	58	959	792	0	44	283	13	18	16	266	142	0	12	70	6	14	118	65	0	0	12	103	0	0	4	2	0	0	0	0	1	3	50	15	0	0	1	24
1	1	5	27	2020-03-27	3		144	69	5310405	29	14	54	1073	889	0	43	329	9	14	18	317	132	0	15	102	6	12	147	86	0	0	13	118	0	0	3	2	0	0	0	0	4	5	56	40	0	0	2	18
1	1	5	28	2020-03-28	3		97	46	5310296	34	8	45	1141	986	0	35	351	13	8	14	229	116	0	10	79	6	11	163	92	0	0	16	135	0	0	3	2	0	0	0	0	1	4	42	23	0	0	3	22
1	1	5	29	2020-03-29	3		78	46	5310211	26	15	28	1183	1063	0	19	367	7	15	8	213	97	0	7	83	7	11	175	96	0	0	18	161	0	0	4	2	0	0	0	0	2	5	40	24	0	0	3	29
1	1	5	30	2020-03-30	3	People must not leave their residence except for essential purposes	63	27	5310138	25	11	29	1171	1161	1	23	384	10	11	15	191	100	1	13	71	7	9	185	108	0	0	20	171	0	0	5	6	0	0	0	1	0	2	44	30	0	0	3	23
1	1	5	31	2020-03-31	4		72	59	5310057	27	8	29	1183	1228	1	26	405	10	8	11	187	68	0	11	80	6	8	184	113	0	0	19	184	0	0	5	8	0	0	0	1	1	1	46	24	0	0	0	20
1	1	5	32	2020-04-01	4		52	72	5309999	23	10	28	1147	1325	1	25	399	6	10	8	141	73	0	8	60	4	7	166	108	0	0	21	189	0	0	3	12	0	0	0	1	0	0	31	18	0	0	3	15
1	1	5	33	2020-04-02	4		36	56	5309955	25	6	22	1091	1421	1	18	375	8	6	10	110	51	0	8	48	3	8	154	90	0	0	19	195	0	0	2	14	0	0	0	1	1	5	25	15	0	0	0	15
1	1	5	34	2020-04-03	4		54	52	5309897	22	8	13	1055	1507	1	9	357	5	8	6	136	57	0	4	48	3	9	145	81	0	0	18	201	0	0	3	16	0	0	0	1	0	2	31	12	0	0	0	18
1	1	5	35	2020-04-04	4		31	42	5309863	21	4	15	997	1569	1	12	354	3	4	8	91	36	0	7	43	4	8	141	73	0	0	17	186	0	0	3	25	0	0	0	1	1	3	28	8	0	0	1	9
1	1	5	36	2020-04-05	4		36	27	5309827	18	4	13	915	1643	1	11	321	1	4	4	76	28	0	4	27	4	8	114	64	0	0	16	181	0	0	4	24	0	0	0	1	1	0	11	9	0	0	2	7
1	1	5	37	2020-04-06	4		20	20	5309804	20	1	11	819	1713	1	6	293	3	1	4	73	30	0	1	33	3	4	98	59	0	0	15	174	0	0	5	32	0	0	0	1	1	1	18	13	0	0	0	12
1	1	5	38	2020-04-07	4		24	20	5309777	18	5	9	713	1792	2	5	256	3	5	1	56	24	1	1	21	2	3	90	43	0	0	13	152	0	0	5	33	0	0	0	2	1	0	17	4	0	0	1	3
1	1	5	39	2020-04-08	4		13	32	5309761	19	2	12	626	1857	3	9	231	3	2	5	46	23	1	5	17	3	2	81	35	0	0	12	131	0	0	5	38	0	0	0	3	1	0	10	5	0	0	1	9
1	1	5	40	2020-04-09	4		23	18	5309734	18	5	12	560	1906	4	9	215	4	5	2	55	22	1	2	18	2	1	68	32	0	0	11	123	0	0	5	41	0	0	0	4	0	0	10	6	0	0	0	8
1	1	5	41	2020-04-10	4		15	15	5309709	22	6	13	498	1957	5	10	199	10	6	5	38	19	1	5	14	2	1	54	32	0	0	9	109	0	0	4	43	0	0	0	5	0	1	7	5	0	0	0	3
1	1	5	42	2020-04-11	4		8	10	5309695	17	11	14	413	2018	8	12	165	6	11	6	22	7	3	6	8	1	3	38	27	0	0	9	82	0	0	4	42	0	0	0	8	0	2	5	5	0	0	1	1
1	1	5	43	2020-04-12	4		2	8	5309689	15	6	17	359	2055	8	14	151	4	6	11	15	13	0	8	11	3	4	32	23	0	0	6	75	0	0	2	40	0	0	0	8	2	1	3	2	0	0	0	5
1	1	5	44	2020-04-13	4		4	3	5309679	17	4	18	298	2095	11	15	130	6	4	6	21	13	3	6	14	2	5	27	23	0	0	3	60	0	0	3	39	0	0	0	11	0	2	3	7	0	0	0	3
1	1	5	45	2020-04-14	4		6	15	5309668	16	6	19	266	2111	11	16	131	5	6	4	25	10	0	4	16	2	4	29	25	0	0	2	55	0	0	3	35	0	0	0	11	0	0	10	7	0	0	0	2
1	1	5	46	2020-04-15	4		5	17	5309662	12	5	19	237	2133	15	15	119	1	5	6	16	7	4	4	9	2	4	27	25	0	0	2	46	0	0	3	32	0	0	0	15	0	0	5	4	0	0	0	0
1	1	5	47	2020-04-16	4		6	16	5309649	17	2	15	207	2157	16	12	107	7	2	5	26	6	1	5	14	2	3	29	24	0	0	2	41	0	0	3	29	0	0	0	16	1	0	11	3	0	0	1	2
1	1	5	48	2020-04-17	4		4	11	5309635	18	9	12	174	2192	16	11	90	10	9	2	12	7	0	2	6	1	2	23	18	0	0	3	37	0	0	3	21	0	0	0	16	0	0	4	1	0	0	1	0
1	1	5	49	2020-04-18	4		0	17	5309630	13	10	17	146	2216	16	16	83	5	10	9	4	5	0	9	3	1	3	17	14	0	0	3	32	0	0	2	18	0	0	0	16	0	1	2	0	0	0	0	1
1	1	5	50	2020-04-19	4		0	7	5309622	15	6	13	122	2242	17	12	72	8	6	10	12	13	1	9	12	1	5	19	8	0	0	3	25	0	0	1	17	0	0	0	17	0	3	6	2	0	0	0	1
1	1	5	51	2020-04-20	4		1	2	5309618	10	8	15	103	2257	18	14	68	3	8	6	12	4	1	6	10	1	3	22	9	0	0	3	18	0	0	1	12	0	0	0	18	0	1	7	3	0	0	0	0
1	1	5	52	2020-04-21	4		0	6	5309614	10	4	20	81	2274	19	17	61	4	4	8	7	2	1	5	5	1	3	21	7	0	0	3	9	0	0	0	12	0	0	0	19	0	1	4	1	0	0	1	0
1	1	5	53	2020-04-22	4		1	2	5309611	8	4	18	65	2288	20	16	54	2	4	4	9	4	1	4	7	0	2	19	4	0	0	3	8	0	0	0	12	0	0	0	20	0	1	5	1	0	0	0	1
1	1	5	54	2020-04-23	4		1	7	5309606	10	2	11	64	2294	21	10	53	4	2	4	10	8	1	4	9	0	5	21	5	0	0	3	8	0	0	0	11	0	0	0	21	0	3	3	2	0	0	0	1
1	1	5	55	2020-04-24	4		2	12	5309603	7	4	9	61	2304	22	7	48	1	4	2	9	3	1	1	5	0	7	15	6	0	0	4	7	0	0	0	10	0	0	0	22	0	2	1	1	0	0	1	0
1	1	5	56	2020-04-25	4		0	3	5309600	9	1	9	53	2316	22	7	43	3	1	4	2	4	0	4	2	0	8	13	4	0	0	4	5	0	0	0	7	0	0	0	22	0	1	1	0	0	0	0	0
1	1	5	57	2020-04-26	4		1	0	5309596	10	2	7	45	2325	23	6	38	3	2	1	6	3	1	1	5	1	7	12	3	0	0	4	5	0	0	0	4	0	0	0	23	1	1	2	1	0	0	0	0
1	1	5	58	2020-04-27	4		0	5	5309593	10	3	5	42	2332	23	5	35	3	3	2	5	3	0	2	5	1	7	12	2	0	0	3	5	0	0	1	2	0	0	0	23	0	1	3	1	0	0	0	0
1	1	5	59	2020-04-28	4		5	5	5309587	8	3	6	34	2347	24	5	26	1	3	3	10	5	1	2	2	1	4	10	1	0	0	2	3	0	0	1	1	0	0	0	24	0	0	2	0	0	0	0	0
1	1	5	60	2020-04-29	4		1	2	5309585	8	1	6	30	2354	24	6	24	1	1	3	4	4	0	3	3	0	2	10	1	0	0	2	3	0	0	1	1	0	0	0	24	0	0	3	0	0	0	0	0
1	1	5	61	2020-04-30	4		8	7	5309577	6	2	4	33	2362	24	4	20	0	2	1	11	5	0	1	1	0	3	7	1	0	0	1	3	0	0	2	0	0	0	0	24	0	1	0	0	0	0	0	0
1	1	5	62	2020-05-01	4		1	1	5309574	8	0	3	30	2368	24	2	16	2	0	2	5	3	0	1	4	0	0	8	1	0	0	1	2	0	0	2	1	0	0	0	24	0	0	4	0	0	0	0	0
1	1	5	63	2020-05-02	4		0	2	5309573	7	2	2	31	2369	24	1	17	1	2	0	5	3	0	0	4	0	0	9	3	0	0	1	2	0	0	2	1	0	0	0	24	0	0	3	2	0	0	0	0
1	1	5	64	2020-05-03	4		0	1	5309571	7	2	3	29	2373	24	1	16	2	2	2	5	1	0	1	3	1	0	6	3	0	0	1	4	0	0	2	1	0	0	0	24	1	0	1	0	0	0	0	3
1	1	5	65	2020-05-04	4		0	4	5309571	5	2	4	29	2373	24	3	20	0	2	2	4	2	0	2	3	1	1	7	3	0	0	1	5	0	0	2	1	0	0	0	24	0	1	1	1	0	0	0	1
1	1	5	66	2020-05-05	4		4	2	5309566	6	0	4	31	2378	24	2	18	1	0	2	7	4	0	1	1	1	0	6	3	0	0	1	6	0	0	2	1	0	0	0	24	0	0	0	0	0	0	0	1
1	1	5	67	2020-05-06	4		0	3	5309566	5	1	2	28	2383	24	0	13	0	1	0	1	1	0	0	1	1	0	4	3	0	0	0	6	0	0	2	1	0	0	0	24	0	0	1	0	0	0	0	0
1	1	5	68	2020-05-07	4		0	2	5309566	4	1	3	25	2384	24	1	13	0	1	1	1	0	0	1	1	2	0	3	2	0	0	0	5	0	0	2	2	0	0	0	24	1	0	0	0	0	0	0	0
1	1	5	69	2020-05-08	4		1	3	5309563	5	1	2	24	2389	24	1	12	2	1	1	4	3	0	1	2	1	0	4	1	0	0	0	5	0	0	1	2	0	0	0	24	0	0	2	0	0	0	0	0
1	1	5	70	2020-05-09	4		1	0	5309561	4	2	3	21	2394	24	2	9	1	2	1	4	1	0	1	0	0	0	2	1	0	0	0	6	0	0	1	2	0	0	0	24	0	0	1	0	0	0	0	1
1	1	5	71	2020-05-10	4		1	0	5309560	3	1	3	21	2398	24	3	10	0	1	2	2	3	0	2	0	0	0	2	0	0	0	0	6	0	0	1	2	0	0	0	24	0	0	0	0	0	0	0	0
1	1	5	72	2020-05-11	4		0	0	5309558	5	0	3	16	2401	24	3	9	2	0	1	1	1	0	1	1	0	0	1	0	0	0	0	5	0	0	1	2	0	0	0	24	0	0	1	0	0	0	0	0
1	1	5	73	2020-05-12	4		0	5	5309557	4	2	1	17	2402	24	1	8	1	2	0	3	1	0	0	3	0	0	3	0	0	0	0	4	0	0	1	2	0	0	0	24	0	0	3	0	0	0	0	0
1	1	5	74	2020-05-13	4		3	1	5309552	5	1	3	18	2402	24	3	10	2	1	2	3	0	0	2	0	0	0	3	0	0	0	0	4	0	0	1	2	0	0	0	24	0	0	0	0	0	0	0	0
1	1	5	75	2020-05-14	4		2	2	5309548	5	2	3	18	2406	25	3	8	2	2	1	4	2	1	1	1	0	0	3	0	0	0	0	4	0	0	0	0	0	0	0	25	0	0	1	0	0	0	0	0
1	1	5	76	2020-05-15	4		2	0	5309544	5	2	5	20	2405	26	5	11	2	2	2	4	1	1	2	2	1	0	4	0	0	0	0	4	0	0	0	0	0	0	0	26	1	0	1	0	0	0	0	0
1	1	5	77	2020-05-16	4		0	0	5309543	4	2	5	16	2411	26	5	9	1	2	2	1	2	0	2	1	0	0	4	0	0	0	0	1	0	0	0	0	0	0	0	26	0	0	1	0	0	0	0	0
1	1	5	78	2020-05-17	4		1	0	5309542	2	2	5	19	2411	26	5	12	0	2	2	4	2	0	2	3	1	0	5	0	0	0	0	2	0	0	0	0	0	0	0	26	1	0	1	0	0	0	0	1
1	1	5	79	2020-05-18	4		2	0	5309539	3	0	5	17	2416	26	5	11	1	0	2	5	3	0	2	2	1	1	3	1	0	0	0	2	0	0	0	0	0	0	0	26	0	1	1	1	0	0	0	0
1	1	5	80	2020-05-19	4		4	0	5309533	4	1	4	22	2417	26	4	14	2	1	0	11	4	0	0	4	1	2	3	3	0	0	0	3	0	0	0	0	0	0	0	26	0	1	0	2	0	0	0	1
1	1	6	1	2020-03-01	1		2	0	5311998	0	0	0	0	1	0	0	0	0	0	0	0	1	0	0	0	0	0	0	0	0	0	0	0	0	0	0	0	0	0	0	0	0	0	0	0	0	0	0	0
1	1	6	2	2020-03-02	1		1	2	5311997	0	0	0	1	1	0	0	0	0	0	0	1	0	0	0	0	0	0	1	0	0	0	0	0	0	0	0	0	0	0	0	0	0	0	1	0	0	0	0	0
1	1	6	3	2020-03-03	1		5	1	5311991	1	0	0	1	3	0	0	0	1	0	0	0	2	0	0	0	0	0	1	0	0	0	0	0	0	0	0	0	0	0	0	0	0	0	0	0	0	0	0	0
1	1	6	4	2020-03-04	1		2	4	5311989	0	1	0	1	3	0	0	0	0	1	0	0	0	0	0	0	0	0	1	0	0	0	0	0	0	0	0	0	0	0	0	0	0	0	0	0	0	0	0	0
1	1	6	5	2020-03-05	1		2	2	5311985	2	0	1	1	4	0	1	1	2	0	1	0	1	0	1	0	0	0	1	0	0	0	0	0	0	0	0	0	0	0	0	0	0	0	0	0	0	0	0	0
1	1	6	6	2020-03-06	1		1	6	5311982	2	2	1	2	6	0	1	3	2	2	0	2	3	0	0	2	0	0	1	0	0	0	0	1	0	0	0	0	0	0	0	0	0	0	1	0	0	0	0	1
1	1	6	7	2020-03-07	1		0	2	5311976	7	1	3	2	8	0	3	5	6	1	2	0	2	0	2	0	0	0	1	0	0	0	0	1	0	0	0	0	0	0	0	0	0	0	0	0	0	0	0	0
1	1	6	8	2020-03-08	1		3	4	5311970	6	4	3	8	5	0	3	10	3	4	1	6	2	0	1	5	0	1	4	1	0	0	0	2	0	0	0	0	0	0	0	0	0	1	3	1	0	0	0	1
1	1	6	9	2020-03-09	1		5	8	5311958	11	2	5	10	8	0	4	12	7	2	4	2	3	0	3	1	0	1	5	1	0	0	0	3	0	0	0	0	0	0	0	0	0	0	1	0	0	0	0	1
1	1	6	10	2020-03-10	1		4	2	5311948	11	6	5	11	11	0	5	14	6	6	2	1	3	0	2	1	0	1	5	2	0	0	0	3	0	0	0	0	0	0	0	0	0	0	0	1	0	0	0	0
1	1	6	11	2020-03-11	1		7	9	5311935	10	7	9	11	17	0	9	18	6	7	6	2	5	0	6	2	0	0	5	2	0	0	0	4	0	0	0	0	0	0	0	0	0	0	1	0	0	0	0	1
1	1	6	12	2020-03-12	1		10	4	5311919	11	5	11	14	29	0	8	18	6	5	7	4	12	0	4	2	0	0	5	2	0	0	1	6	0	0	0	0	0	0	0	0	0	0	1	0	0	0	1	2
1	1	6	13	2020-03-13	1		13	6	5311894	17	6	9	19	39	0	8	21	12	6	5	8	13	0	5	6	0	1	6	4	0	0	1	7	0	0	0	0	0	0	0	0	0	1	4	2	0	0	0	1
1	1	6	14	2020-03-14	1		13	7	5311855	33	10	13	24	45	0	9	26	26	10	6	7	10	0	3	6	1	2	7	6	0	0	1	7	0	0	0	0	0	0	0	0	1	1	2	3	0	0	0	0
1	1	6	15	2020-03-15	1		16	22	5311819	29	24	17	33	57	0	15	38	20	24	10	12	16	0	10	9	1	1	12	6	0	0	1	11	0	0	0	1	0	0	0	0	0	0	5	2	0	0	0	5
1	1	6	16	2020-03-16	1	Public events > 500 people cancelled & Overseas travellers must self isolate 14 days	17	12	5311776	40	15	33	39	77	0	29	57	26	15	24	12	23	0	20	10	0	0	12	9	0	0	1	16	0	0	0	1	0	0	0	0	0	1	3	3	0	0	0	5
1	1	6	17	2020-03-17	2		43	21	5311712	36	25	40	85	101	0	34	64	21	25	15	67	26	0	12	9	0	0	15	9	0	0	1	15	0	0	0	2	0	0	0	0	0	0	7	3	0	0	0	0
1	1	6	18	2020-03-18	2		21	24	5311671	36	20	52	122	123	0	40	85	20	20	25	55	31	0	18	21	0	2	22	9	0	0	1	21	0	0	0	3	0	0	0	0	0	2	11	3	0	0	0	7
1	1	6	19	2020-03-19	2		43	13	5311615	26	23	53	168	158	0	40	89	13	23	20	73	34	0	15	15	1	3	20	7	0	0	3	28	0	0	1	3	0	0	0	0	1	3	4	1	0	0	3	7
1	1	6	20	2020-03-20	2		56	32	5311544	28	13	48	238	197	0	35	107	15	13	23	110	51	0	17	35	1	4	35	14	0	0	4	30	0	0	1	3	0	0	0	0	0	4	21	12	0	0	1	2
1	1	6	21	2020-03-21	2		79	43	5311452	26	15	41	321	250	0	33	121	13	15	13	133	66	0	12	25	2	4	42	21	0	0	5	34	0	0	1	3	0	0	0	0	1	2	13	8	0	0	1	5
1	1	6	22	2020-03-22	2		95	26	5311345	24	14	36	417	323	0	30	133	12	14	15	166	81	0	13	31	6	3	51	24	0	0	5	39	0	0	1	3	0	0	0	0	4	2	18	7	0	0	0	6
1	1	6	23	2020-03-23	2	National Restrictions: Pubs, hotels, clubs, restaurants and recreation facilities are closed.	143	33	5311191	23	12	36	556	408	0	31	155	11	12	14	239	100	0	13	38	7	4	60	29	0	0	7	46	0	0	1	3	0	0	0	0	1	2	21	9	0	0	2	8
1	1	6	24	2020-03-24	3		138	53	5311042	23	11	33	678	499	0	29	180	11	11	12	260	110	0	11	51	6	5	76	41	0	0	10	57	0	0	0	2	0	0	0	0	1	1	34	14	0	0	3	16
1	1	6	25	2020-03-25	3		149	57	5310876	30	10	36	814	582	0	32	208	17	10	11	262	103	0	10	47	7	6	89	49	0	0	11	70	0	0	0	2	0	0	0	0	1	3	24	18	0	0	1	16
1	1	6	26	2020-03-26	3		129	56	5310732	27	18	29	911	711	0	25	221	15	18	10	257	141	0	7	55	7	6	101	56	0	0	11	80	0	0	0	3	0	0	0	0	2	2	34	19	0	0	0	15
1	1	6	27	2020-03-27	3		144	69	5310574	26	15	32	1033	794	0	27	278	14	15	18	299	129	0	17	85	5	9	131	73	0	0	9	110	0	0	0	4	0	0	0	0	0	3	48	28	0	0	0	32
1	1	6	28	2020-03-28	3		97	46	5310462	27	14	36	1106	882	0	30	316	15	14	15	229	115	0	14	64	3	8	150	96	0	0	12	122	0	0	0	4	0	0	0	0	0	3	35	32	0	0	3	16
1	1	6	29	2020-03-29	3		78	46	5310373	23	15	33	1134	963	0	27	341	11	15	14	210	103	0	13	81	3	8	167	99	0	0	14	142	0	0	1	6	0	0	0	0	0	2	45	24	0	0	3	29
1	1	6	30	2020-03-30	3	People must not leave their residence except for essential purposes	63	27	5310300	22	11	35	1137	1038	0	27	357	10	11	15	178	82	0	11	73	2	9	172	97	0	0	14	164	0	0	1	7	0	0	0	0	0	4	42	18	0	0	1	25
1	1	6	31	2020-03-31	4		72	59	5310218	22	10	28	1131	1124	0	24	362	10	10	11	180	81	0	10	77	2	6	160	99	0	0	16	180	0	0	1	10	0	0	0	0	2	2	32	26	0	0	4	20
1	1	6	32	2020-04-01	4		52	72	5310159	19	10	26	1112	1207	0	19	358	7	10	10	140	62	0	5	59	2	7	146	92	0	0	17	188	0	0	1	12	0	0	0	0	0	2	32	16	0	0	1	18
1	1	6	33	2020-04-02	4		36	56	5310119	16	7	23	1074	1282	3	17	350	4	7	10	112	51	3	9	47	3	7	129	94	0	0	19	189	0	0	1	16	0	0	0	3	1	3	20	24	0	0	4	9
1	1	6	34	2020-04-03	4		54	52	5310060	17	4	22	1048	1357	3	18	348	5	4	7	125	54	0	7	45	4	5	119	90	0	0	19	193	0	0	1	17	0	0	0	3	3	3	23	16	0	0	0	11
1	1	6	35	2020-04-04	4		31	42	5310024	16	6	17	979	1437	3	14	333	5	6	4	95	45	0	4	43	4	4	104	83	0	0	19	188	0	0	1	23	0	0	0	3	1	1	21	14	0	0	2	14
1	1	6	36	2020-04-05	4		36	27	5309984	14	6	15	904	1506	3	11	310	4	6	6	85	30	0	4	33	3	4	93	72	0	0	20	176	0	0	1	28	0	0	0	3	1	2	15	13	0	0	2	7
1	1	6	37	2020-04-06	4		20	20	5309961	13	4	13	818	1565	3	11	297	3	4	6	78	36	0	5	36	3	7	90	67	0	0	19	171	0	0	2	29	0	0	0	3	0	3	22	12	0	0	1	11
1	1	6	38	2020-04-07	4		24	20	5309935	10	5	8	721	1660	3	8	262	2	5	4	64	39	0	4	25	3	5	74	57	0	0	19	145	0	0	1	33	0	0	0	3	1	2	13	7	0	0	2	3
1	1	6	39	2020-04-08	4		13	32	5309919	10	3	8	625	1718	4	7	234	3	3	5	42	19	1	4	21	2	5	60	54	0	0	18	124	0	0	1	39	0	0	0	4	0	1	7	10	0	0	0	7
1	1	6	40	2020-04-09	4		23	18	5309897	8	2	6	548	1762	6	5	213	0	2	3	63	13	2	3	29	1	5	51	52	0	0	16	111	0	0	1	41	0	0	0	6	1	1	14	9	0	0	0	9
1	1	6	41	2020-04-10	4		15	15	5309879	11	0	6	490	1797	7	6	201	3	0	2	38	16	1	2	13	1	5	44	44	0	0	14	109	0	0	1	45	0	0	0	7	0	1	3	5	0	0	0	8
1	1	6	42	2020-04-11	4		8	10	5309869	9	4	2	427	1847	8	2	178	2	4	0	31	19	1	0	14	0	6	35	34	0	0	13	102	0	0	2	43	0	0	0	8	0	2	2	3	0	0	1	11
1	1	6	43	2020-04-12	4		2	8	5309866	7	3	5	354	1886	11	4	157	1	3	4	24	7	3	3	19	0	5	26	22	0	0	12	101	0	0	1	37	0	0	0	11	0	0	5	3	0	0	2	12
1	1	6	44	2020-04-13	4		4	3	5309859	9	1	7	305	1921	12	6	137	3	1	3	16	5	1	3	5	0	3	23	17	0	0	12	85	0	0	1	38	0	0	0	12	0	1	6	3	0	0	0	1
1	1	6	45	2020-04-14	4		6	15	5309848	10	4	7	263	1947	13	5	121	5	4	1	13	3	1	0	6	0	2	21	12	0	0	11	74	0	0	1	34	0	0	0	13	0	0	4	0	0	0	0	2
1	1	6	46	2020-04-15	4		5	17	5309842	6	5	9	230	1970	15	7	109	1	5	4	12	4	2	3	5	0	0	21	8	0	0	10	67	0	0	1	29	0	0	0	15	0	0	5	0	0	0	1	0
1	1	6	47	2020-04-16	4		6	16	5309834	7	1	9	203	1996	17	8	100	2	1	5	12	10	2	5	5	0	1	19	6	0	0	7	55	0	0	3	29	0	0	0	17	0	1	4	0	0	0	0	0
1	1	6	48	2020-04-17	4		4	11	5309829	6	2	6	183	2014	18	6	89	1	2	1	14	8	1	1	6	0	1	19	6	0	0	6	53	0	0	4	22	0	0	0	18	0	0	3	1	0	0	1	3
1	1	6	49	2020-04-18	4		0	17	5309829	5	1	7	158	2026	19	7	86	0	1	2	8	2	1	2	6	0	1	17	4	0	0	7	50	0	0	4	22	0	0	0	19	0	0	3	0	0	0	1	4
1	1	6	50	2020-04-19	4		0	7	5309828	6	0	6	133	2046	19	5	72	1	0	1	4	3	0	0	2	1	2	16	3	0	0	7	41	0	0	4	15	0	0	0	19	1	1	1	0	0	0	0	1
1	1	6	51	2020-04-20	4		1	2	5309826	6	1	4	110	2061	20	3	63	1	1	0	5	3	1	0	3	1	3	11	2	0	0	6	35	0	0	3	15	0	0	0	20	0	1	2	0	0	0	0	0
1	1	6	52	2020-04-21	4		0	6	5309826	5	1	3	96	2070	23	2	56	0	1	1	3	2	3	1	3	1	2	10	3	0	0	4	28	0	0	4	15	0	0	0	23	0	0	2	1	0	0	0	0
1	1	6	53	2020-04-22	4		1	2	5309825	4	1	3	80	2081	26	2	48	0	1	1	6	3	3	1	4	1	2	10	1	0	0	4	18	0	0	4	19	0	0	0	26	0	0	3	0	0	0	0	1
1	1	6	54	2020-04-23	4		1	7	5309823	5	0	2	67	2089	27	2	43	1	0	1	2	2	1	1	1	0	2	9	2	0	0	4	14	0	0	3	19	0	0	0	27	0	0	0	1	0	0	0	0
1	1	6	55	2020-04-24	4		2	12	5309820	5	1	2	59	2097	27	2	38	1	1	0	4	2	0	0	0	0	2	7	2	0	0	4	11	0	0	2	19	0	0	0	27	0	0	0	0	0	0	0	0
1	1	6	56	2020-04-25	4		0	3	5309819	5	1	1	54	2104	27	1	34	1	1	1	2	2	0	1	2	0	1	5	3	0	0	3	11	0	0	1	18	0	0	0	27	0	1	0	1	0	0	0	0
1	1	6	57	2020-04-26	4		1	0	5309816	5	2	2	46	2111	27	2	32	2	2	1	4	0	0	1	3	0	1	5	3	0	0	2	7	0	0	2	14	0	0	0	27	0	0	3	0	0	0	0	0
1	1	6	58	2020-04-27	4		0	5	5309815	4	2	3	41	2114	29	3	31	1	2	2	0	1	2	2	0	0	1	5	2	0	0	2	7	0	0	2	11	0	0	0	29	0	0	0	0	0	0	0	0
1	1	6	59	2020-04-28	4		5	5	5309809	4	1	3	34	2129	30	2	19	1	1	2	8	5	1	1	0	0	1	2	1	0	0	1	4	0	0	1	9	0	0	0	30	0	0	0	0	0	0	0	0
1	1	6	60	2020-04-29	4		1	2	5309808	3	1	3	29	2136	32	3	16	0	1	1	2	4	2	1	1	0	1	2	1	0	0	1	3	0	0	1	7	0	0	0	32	0	0	1	0	0	0	0	0
1	1	6	61	2020-04-30	4		8	7	5309799	4	0	4	30	2143	32	4	13	1	0	1	10	2	0	1	0	0	0	1	0	0	0	1	2	0	0	1	5	0	0	0	32	0	0	0	0	0	0	0	0
1	1	6	62	2020-05-01	4		1	1	5309797	4	1	1	31	2146	33	1	12	1	1	0	6	5	1	0	4	0	1	3	1	0	0	1	2	0	0	1	4	0	0	0	33	0	1	2	1	0	0	0	0
1	1	6	63	2020-05-02	4		0	2	5309796	4	1	1	31	2148	33	1	13	1	1	1	4	2	0	1	4	0	1	4	2	0	0	1	1	0	0	1	4	0	0	0	33	0	0	2	1	0	0	0	1
1	1	6	64	2020-05-03	4		0	1	5309796	3	1	2	28	2150	33	2	13	0	1	1	3	1	0	1	1	0	1	4	1	0	0	2	2	0	0	1	4	0	0	0	33	0	0	1	0	0	0	1	1
1	1	6	65	2020-05-04	4		0	4	5309796	2	1	3	27	2148	33	2	15	0	1	1	4	0	0	0	4	0	1	5	3	0	0	1	2	0	0	2	3	0	0	0	33	0	0	2	2	0	0	0	0
1	1	6	66	2020-05-05	4		4	2	5309792	2	0	4	25	2151	34	3	12	0	0	1	5	0	1	1	1	0	1	2	3	0	0	1	2	0	0	1	3	0	0	1	33	0	0	0	1	0	0	0	0
1	1	6	67	2020-05-06	4		0	3	5309792	2	0	2	24	2155	34	1	9	0	0	0	2	2	0	0	2	0	1	4	1	0	0	1	2	0	0	1	2	0	0	1	33	0	0	2	0	0	0	0	0
1	1	6	68	2020-05-07	4		0	2	5309792	2	0	1	20	2157	34	0	8	0	0	0	1	1	0	0	1	0	1	3	1	0	0	2	2	0	0	1	1	0	0	1	33	0	0	0	0	0	0	1	0
1	1	6	69	2020-05-08	4		1	3	5309791	2	0	1	20	2159	34	0	8	0	0	0	3	2	0	0	2	0	0	4	1	0	0	2	2	0	0	1	1	0	0	1	33	0	0	1	1	0	0	0	0
1	1	6	70	2020-05-09	4		1	0	5309790	2	0	1	18	2163	34	0	5	0	0	0	2	1	0	0	0	0	0	2	1	0	0	2	2	0	0	1	0	0	0	1	33	0	0	0	0	0	0	0	0
1	1	6	71	2020-05-10	4		1	0	5309789	2	0	0	17	2166	34	0	3	0	0	0	2	1	0	0	0	0	0	1	1	0	0	2	2	0	0	1	0	0	0	1	33	0	0	0	0	0	0	0	1
1	1	6	72	2020-05-11	4		0	0	5309789	2	0	0	14	2165	34	0	5	0	0	0	2	1	0	0	2	0	0	2	1	0	0	3	2	0	0	1	0	0	0	1	33	0	0	1	0	0	0	1	0
1	1	6	73	2020-05-12	4		0	5	5309789	1	1	0	13	2166	34	0	5	0	1	0	0	0	0	0	0	0	0	2	1	0	0	3	1	0	0	0	1	0	0	1	33	0	0	0	0	0	0	0	0
1	1	6	74	2020-05-13	4		3	1	5309786	1	0	1	12	2171	34	1	5	0	0	1	5	3	0	1	0	0	0	2	0	0	0	2	1	0	0	0	1	0	0	1	33	0	0	0	0	0	0	0	0
1	1	6	75	2020-05-14	4		2	2	5309784	1	0	0	13	2171	34	0	5	0	0	0	3	1	0	0	1	0	0	3	0	0	0	2	1	0	0	0	1	0	0	1	33	0	0	1	0	0	0	0	0
1	1	6	76	2020-05-15	4		2	0	5309782	1	0	0	13	2173	34	0	3	0	0	0	2	0	0	0	0	0	0	1	0	0	0	2	1	0	0	0	1	0	0	1	33	0	0	0	0	0	0	0	0
1	1	6	77	2020-05-16	4		0	0	5309782	1	0	0	13	2173	34	0	4	0	0	0	1	1	0	0	1	0	0	2	0	0	0	2	1	0	0	0	1	0	0	1	33	0	0	1	0	0	0	0	0
1	1	6	78	2020-05-17	4		1	0	5309781	1	0	0	14	2177	34	0	4	0	0	0	2	4	0	0	0	0	0	2	0	0	0	2	1	0	0	0	1	0	0	1	33	0	0	0	0	0	0	0	0
1	1	6	79	2020-05-18	4		2	0	5309779	1	0	0	14	2180	34	0	4	0	0	0	6	3	0	0	2	0	0	2	0	0	0	1	1	0	0	0	1	0	0	1	33	0	0	1	0	0	0	0	1
1	1	6	80	2020-05-19	4		4	0	5309775	1	0	0	18	2178	35	0	7	0	0	0	8	1	1	0	3	0	0	3	0	0	0	2	1	0	0	1	1	0	0	1	34	0	0	1	0	0	0	2	0
1	1	7	1	2020-03-01	1		2	0	5311998	0	0	0	0	0	0	0	0	0	0	0	0	0	0	0	0	0	0	0	0	0	0	0	0	0	0	0	0	0	0	0	0	0	0	0	0	0	0	0	0
1	1	7	2	2020-03-02	1		1	2	5311997	0	0	0	0	1	0	0	0	0	0	0	0	1	0	0	0	0	0	0	0	0	0	0	0	0	0	0	0	0	0	0	0	0	0	0	0	0	0	0	0
1	1	7	3	2020-03-03	1		5	1	5311992	0	0	0	0	5	0	0	0	0	0	0	0	4	0	0	0	0	0	0	0	0	0	0	0	0	0	0	0	0	0	0	0	0	0	0	0	0	0	0	0
1	1	7	4	2020-03-04	1		2	4	5311990	0	0	0	2	4	0	0	2	0	0	0	2	1	0	0	2	0	0	1	0	0	0	0	1	0	0	0	0	0	0	0	0	0	0	1	0	0	0	0	1
1	1	7	5	2020-03-05	1		2	2	5311987	1	0	0	3	5	0	0	2	1	0	0	1	1	0	0	0	0	0	1	1	0	0	0	1	0	0	0	0	0	0	0	0	0	0	0	1	0	0	0	0
1	1	7	6	2020-03-06	1		1	6	5311985	1	1	0	3	8	0	0	2	1	1	0	0	3	0	0	0	0	0	1	1	0	0	0	1	0	0	0	0	0	0	0	0	0	0	0	0	0	0	0	0
1	1	7	7	2020-03-07	1		0	2	5311983	2	1	1	6	6	0	1	5	2	1	1	4	0	0	1	3	0	0	0	1	0	0	0	5	0	0	0	0	0	0	0	0	0	0	0	0	0	0	0	4
1	1	7	8	2020-03-08	1		3	4	5311977	3	2	2	7	8	0	2	6	3	2	1	1	2	0	1	0	0	0	1	1	0	0	0	5	0	0	0	0	0	0	0	0	0	0	1	0	0	0	0	0
1	1	7	9	2020-03-09	1		5	8	5311970	3	2	4	6	12	0	4	8	2	2	2	0	3	0	2	0	0	0	1	0	0	0	0	5	0	0	0	0	0	0	0	0	0	0	0	0	0	0	0	0
1	1	7	10	2020-03-10	1		4	2	5311958	9	2	6	6	13	0	6	10	8	2	2	0	1	0	2	0	0	0	1	0	0	0	0	5	0	0	0	0	0	0	0	0	0	0	0	0	0	0	0	0
1	1	7	11	2020-03-11	1		7	9	5311942	11	7	7	7	17	0	7	12	9	7	2	1	4	0	2	1	0	0	2	0	0	0	0	5	0	0	0	0	0	0	0	0	0	0	1	0	0	0	0	0
1	1	7	12	2020-03-12	1		10	4	5311917	19	7	9	10	27	0	9	16	15	7	7	3	12	0	7	2	0	0	3	0	0	0	0	7	0	0	0	0	0	0	0	0	0	0	1	0	0	0	0	2
1	1	7	13	2020-03-13	1		13	6	5311889	21	13	11	15	36	0	10	21	15	13	7	5	13	0	6	4	0	1	3	2	0	0	0	8	0	0	0	1	0	0	0	0	0	1	0	2	0	0	0	2
1	1	7	14	2020-03-14	1		13	7	5311859	26	12	21	19	45	0	19	33	17	12	13	6	11	0	11	4	0	2	5	2	0	0	0	9	0	0	0	1	0	0	0	0	0	1	3	1	0	0	0	1
1	1	7	15	2020-03-15	1		16	22	5311830	25	14	28	26	62	0	24	44	13	14	12	9	23	0	9	8	0	3	10	3	0	0	0	8	0	0	0	2	0	0	0	0	0	2	5	1	0	0	0	1
1	1	7	16	2020-03-16	1	Public events > 500 people cancelled & Overseas travellers must self isolate 14 days	17	12	5311794	31	13	35	33	72	0	29	54	19	13	14	12	14	0	11	10	0	2	11	5	0	0	0	13	0	0	0	2	0	0	0	0	0	0	5	2	0	0	0	5
1	1	7	17	2020-03-17	2		43	21	5311733	32	17	36	88	98	0	30	66	18	17	13	76	35	0	11	14	1	2	15	7	0	0	1	17	0	0	0	2	0	0	0	0	1	0	7	2	0	0	1	4
1	1	7	18	2020-03-18	2		21	24	5311683	45	16	42	118	115	0	36	80	29	16	17	43	20	0	15	15	2	3	17	8	0	0	1	20	0	0	0	4	0	0	0	0	1	2	8	1	0	0	0	5
1	1	7	19	2020-03-19	2		43	13	5311628	30	27	38	175	148	0	33	89	12	27	16	75	39	0	14	17	2	6	25	10	0	0	2	22	0	0	0	3	0	0	0	0	0	4	9	4	0	0	1	2
1	1	7	20	2020-03-20	2		56	32	5311539	50	13	53	236	186	0	47	113	33	13	27	100	41	0	25	20	1	5	33	14	0	0	4	26	0	0	0	3	0	0	0	0	0	0	14	6	0	0	2	5
1	1	7	21	2020-03-21	2		79	43	5311436	46	28	41	320	232	0	34	119	24	28	13	146	62	0	10	28	2	3	43	25	0	0	7	32	0	0	0	4	0	0	0	0	2	0	14	13	0	0	3	7
1	1	7	22	2020-03-22	2		95	26	5311322	41	24	52	417	298	0	45	146	19	24	28	165	78	0	25	26	2	7	51	30	0	0	8	38	0	0	0	4	0	0	0	0	0	4	14	9	0	0	1	7
1	1	7	23	2020-03-23	2	National Restrictions: Pubs, hotels, clubs, restaurants and recreation facilities are closed.	143	33	5311159	41	20	56	553	399	0	46	164	20	20	24	248	111	0	19	40	3	7	64	34	0	0	8	43	0	0	0	3	0	0	0	0	2	5	26	10	0	0	0	6
1	1	7	24	2020-03-24	3		138	53	5311004	38	20	50	692	499	0	39	183	17	20	20	259	119	0	16	41	4	8	74	53	0	0	8	54	0	0	0	3	0	0	0	0	1	4	20	21	0	0	0	11
1	1	7	25	2020-03-25	3		149	57	5310839	34	20	46	825	603	0	31	197	16	20	20	267	119	0	14	51	5	9	97	57	0	0	8	59	0	0	0	3	0	0	0	0	2	3	38	15	0	0	1	8
1	1	7	26	2020-03-26	3		129	56	5310696	33	15	52	939	694	1	36	243	14	15	20	271	125	1	15	74	6	10	124	67	0	0	9	80	0	0	0	3	0	0	0	1	2	2	44	27	0	0	1	22
1	1	7	27	2020-03-27	3		144	69	5310533	39	13	52	1059	776	1	40	284	19	13	15	283	112	0	15	79	6	11	142	81	0	0	12	93	0	0	0	5	0	0	0	1	0	5	45	24	0	0	3	19
1	1	7	28	2020-03-28	3		97	46	5310420	36	19	47	1111	881	2	35	302	16	19	13	222	112	1	11	72	6	11	142	96	0	0	13	114	0	0	0	5	0	0	0	2	1	2	39	26	0	0	1	27
1	1	7	29	2020-03-29	3		78	46	5310322	39	17	43	1141	978	2	33	322	20	17	19	208	100	0	14	76	5	11	144	106	0	0	13	133	0	0	2	6	0	0	0	2	0	5	43	26	0	0	2	23
1	1	7	30	2020-03-30	3	People must not leave their residence except for essential purposes	63	27	5310250	30	18	42	1128	1070	2	32	334	9	18	17	180	97	0	13	76	4	10	146	107	0	0	12	157	0	0	3	6	0	0	0	2	1	2	36	26	0	0	1	27
1	1	7	31	2020-03-31	4		72	59	5310165	33	10	42	1152	1136	2	31	362	13	10	18	191	79	0	13	76	6	10	161	110	0	0	11	173	0	0	3	7	0	0	0	2	3	2	39	25	0	0	1	23
1	1	7	32	2020-04-01	4		52	72	5310107	27	12	29	1131	1225	2	22	370	6	12	10	170	81	0	7	77	4	12	166	100	0	0	12	191	0	0	4	9	0	0	0	2	0	4	39	25	0	0	2	25
1	1	7	33	2020-04-02	4		36	56	5310058	33	7	29	1096	1280	2	23	379	13	7	12	107	45	0	9	53	3	14	162	95	0	0	15	196	0	0	5	10	0	0	0	2	1	3	25	20	0	0	4	10
1	1	7	34	2020-04-03	4		54	52	5309993	32	13	22	1069	1361	2	15	362	12	13	7	131	55	0	6	46	3	13	145	91	0	0	17	198	0	0	6	11	0	0	0	2	1	4	23	10	0	0	3	13
1	1	7	35	2020-04-04	4		31	42	5309957	23	14	27	979	1465	3	21	323	5	14	13	81	40	1	11	28	2	10	123	73	0	0	17	195	0	0	5	12	0	0	0	3	1	3	23	8	0	0	0	10
1	1	7	36	2020-04-05	4		36	27	5309917	22	5	32	912	1530	3	26	321	4	5	14	94	42	0	13	36	3	10	111	74	0	0	18	189	0	0	5	13	0	0	0	3	1	2	18	12	0	0	1	10
1	1	7	37	2020-04-06	4		20	20	5309892	23	4	23	812	1607	4	21	300	5	4	5	66	43	1	5	31	1	7	98	67	0	0	18	184	0	0	4	19	0	0	0	4	0	2	13	13	0	0	0	10
1	1	7	38	2020-04-07	4		24	20	5309862	24	5	14	715	1691	4	12	265	6	5	4	78	34	0	4	38	0	12	80	58	0	0	15	168	0	0	4	24	0	0	0	4	0	9	14	12	0	0	1	10
1	1	7	39	2020-04-08	4		13	32	5309848	20	6	9	643	1736	4	9	259	2	6	5	54	22	0	5	31	3	9	79	58	0	0	14	147	0	0	5	30	0	0	0	4	3	0	19	10	0	0	0	4
1	1	7	40	2020-04-09	4		23	18	5309823	20	2	13	566	1797	5	13	231	2	2	6	51	17	1	6	21	1	7	73	44	0	0	13	130	0	0	5	31	0	0	0	5	0	2	11	7	0	0	1	3
1	1	7	41	2020-04-10	4		15	15	5309808	18	2	7	495	1869	5	7	200	0	2	2	36	26	0	2	14	1	8	55	32	0	0	11	113	0	0	5	36	0	0	0	5	0	1	9	3	0	0	1	2
1	1	7	42	2020-04-11	4		8	10	5309799	19	0	7	429	1918	5	6	171	1	0	2	23	13	0	1	11	1	8	45	24	0	0	10	91	0	0	6	42	0	0	0	5	0	1	6	3	0	0	1	1
1	1	7	43	2020-04-12	4		2	8	5309796	18	2	2	371	1953	6	1	154	1	2	0	29	11	1	0	24	1	10	34	26	0	0	10	76	0	0	5	44	0	0	0	6	1	5	8	9	0	0	0	4
1	1	7	44	2020-04-13	4		4	3	5309792	16	2	3	316	1983	7	2	147	0	2	2	25	9	1	2	17	1	9	28	32	0	0	9	61	0	0	6	43	0	0	0	7	0	0	7	8	0	0	1	4
1	1	7	45	2020-04-14	4		6	15	5309784	17	1	4	263	2020	7	2	124	2	1	2	16	7	0	1	6	0	3	25	23	0	0	10	49	0	0	5	43	0	0	0	7	0	0	5	0	0	0	2	0
1	1	7	46	2020-04-15	4		5	17	5309779	14	3	3	224	2053	9	2	104	0	3	1	11	2	2	1	5	0	2	18	16	0	0	8	41	0	0	5	36	0	0	0	9	0	0	5	1	0	0	0	0
1	1	7	47	2020-04-16	4		6	16	5309772	15	0	6	178	2076	11	5	93	1	0	3	15	4	2	3	8	0	1	14	10	0	0	7	31	0	0	4	36	0	0	0	11	0	0	4	1	0	0	1	2
1	1	7	48	2020-04-17	4		4	11	5309768	13	2	2	156	2100	15	2	73	0	2	0	10	8	4	0	4	0	3	11	8	0	0	7	23	0	0	3	27	0	0	0	15	0	2	1	0	0	0	0	1
1	1	7	49	2020-04-18	4		0	17	5309766	13	2	4	121	2114	21	3	57	2	2	2	4	1	6	1	2	0	2	8	6	0	0	5	21	0	0	4	23	0	0	0	21	0	0	2	1	0	0	0	1
1	1	7	50	2020-04-19	4		0	7	5309765	12	2	4	106	2123	23	3	54	1	2	2	6	4	2	2	3	0	2	9	7	0	0	5	20	0	0	4	18	0	0	0	23	0	1	2	2	0	0	0	1
1	1	7	51	2020-04-20	4		1	2	5309762	13	1	4	86	2134	26	3	49	2	1	2	8	5	3	1	6	0	1	8	7	0	0	6	17	0	0	4	16	0	0	0	26	0	0	3	2	0	0	1	0
1	1	7	52	2020-04-21	4		0	6	5309760	13	2	3	75	2141	26	2	45	2	2	1	2	2	0	1	1	0	0	10	6	0	0	5	16	0	0	4	12	0	0	0	26	0	0	2	0	0	0	0	0
1	1	7	53	2020-04-22	4		1	2	5309758	11	3	4	65	2148	28	3	41	1	3	2	6	1	2	2	4	1	2	8	5	0	0	5	13	0	0	3	11	0	0	0	28	1	2	0	1	0	0	0	0
1	1	7	54	2020-04-23	4		1	7	5309756	11	1	5	55	2156	28	3	36	1	1	3	1	2	0	2	0	1	2	8	4	0	0	4	8	0	0	4	9	0	0	0	28	0	0	0	0	0	0	0	0
1	1	7	55	2020-04-24	4		2	12	5309754	9	2	3	45	2167	30	3	28	0	2	1	3	4	2	1	0	1	1	6	4	0	0	4	7	0	0	3	6	0	0	0	30	0	0	0	0	0	0	0	0
1	1	7	56	2020-04-25	4		0	3	5309754	9	0	4	35	2177	31	3	19	0	0	2	1	1	1	1	1	1	1	5	2	0	0	2	5	0	0	2	4	0	0	0	31	0	0	1	0	0	0	0	0
1	1	7	57	2020-04-26	4		1	0	5309753	9	0	1	31	2184	32	1	13	0	0	0	3	4	1	0	2	1	1	6	1	0	0	1	3	0	0	2	4	0	0	0	32	0	1	1	0	0	0	0	0
1	1	7	58	2020-04-27	4		0	5	5309753	9	0	1	21	2191	32	1	9	0	0	0	2	1	0	0	2	1	1	3	0	0	0	0	3	0	0	1	3	0	0	0	32	0	0	2	0	0	0	0	0
1	1	7	59	2020-04-28	4		5	5	5309748	7	2	0	25	2195	32	0	9	0	2	0	11	3	0	0	3	0	2	3	0	0	0	0	3	0	0	1	2	0	0	0	32	0	1	1	0	0	0	0	1
1	1	7	60	2020-04-29	4		1	2	5309747	6	1	2	22	2197	34	2	10	0	1	2	3	2	2	2	2	0	2	3	0	0	0	0	2	0	0	1	3	0	0	0	34	0	1	1	0	0	0	0	0
1	1	7	61	2020-04-30	4		8	7	5309739	6	0	3	26	2202	34	3	11	0	0	1	13	4	0	1	1	0	2	2	1	0	0	0	2	0	0	1	2	0	0	0	34	0	0	0	1	0	0	0	0
1	1	7	62	2020-05-01	4		1	1	5309738	6	0	2	27	2206	34	2	10	0	0	0	3	3	0	0	1	0	1	3	1	0	0	0	1	0	0	1	3	0	0	0	34	0	0	1	0	0	0	0	0
1	1	7	63	2020-05-02	4		0	2	5309738	6	0	2	25	2209	34	2	9	0	0	0	2	2	0	0	1	0	1	4	1	0	0	0	1	0	0	0	3	0	0	0	34	0	0	1	1	0	0	0	0
1	1	7	64	2020-05-03	4		0	1	5309738	6	0	1	22	2212	34	1	7	0	0	0	1	2	0	0	1	0	0	4	1	0	0	0	1	0	0	0	3	0	0	0	34	0	0	1	0	0	0	0	0
1	1	7	65	2020-05-04	4		0	4	5309738	6	0	0	22	2212	34	0	7	0	0	0	2	0	0	0	2	0	0	5	1	0	0	0	1	0	0	0	3	0	0	0	34	0	0	2	0	0	0	0	0
1	1	7	66	2020-05-05	4		4	2	5309734	6	0	0	26	2213	34	0	8	0	0	0	7	2	0	0	1	0	0	6	1	0	0	0	1	0	0	0	2	0	0	0	34	0	0	1	0	0	0	0	0
1	1	7	67	2020-05-06	4		0	3	5309734	6	0	0	23	2213	35	0	8	0	0	0	2	0	1	0	2	0	0	5	1	0	0	0	2	0	0	0	2	0	0	0	35	0	0	0	1	0	0	0	1
1	1	7	68	2020-05-07	4		0	2	5309734	6	0	0	22	2214	35	0	8	0	0	0	1	1	0	0	0	0	0	5	1	0	0	0	3	0	0	0	1	0	0	0	35	0	0	0	0	0	0	0	1
1	1	7	69	2020-05-08	4		1	3	5309733	5	1	0	21	2215	36	0	6	0	1	0	1	0	1	0	0	0	0	4	1	0	0	0	3	0	0	0	1	0	0	0	36	0	0	0	0	0	0	0	0
1	1	7	70	2020-05-09	4		1	0	5309732	5	0	1	20	2218	36	1	5	0	0	1	2	1	0	1	0	0	0	3	0	0	0	0	3	0	0	0	1	0	0	0	36	0	0	0	0	0	0	0	0
1	1	7	71	2020-05-10	4		1	0	5309731	5	0	1	18	2220	36	1	4	0	0	0	2	0	0	0	1	0	0	2	1	0	0	0	2	0	0	0	0	0	0	0	36	0	0	0	1	0	0	0	0
1	1	7	72	2020-05-11	4		0	0	5309728	7	1	1	14	2223	36	1	4	3	1	0	0	2	0	0	0	0	0	1	1	0	0	0	2	0	0	0	0	0	0	0	36	0	0	0	0	0	0	0	0
1	1	7	73	2020-05-12	4		0	5	5309728	4	3	2	13	2223	36	2	5	0	3	1	1	0	0	1	1	0	0	0	2	0	0	0	2	0	0	0	0	0	0	0	36	0	0	0	1	0	0	0	0
1	1	7	74	2020-05-13	4		3	1	5309724	5	0	4	12	2226	36	4	7	1	0	3	6	2	0	3	1	0	1	0	1	0	0	0	2	0	0	0	0	0	0	0	36	0	1	0	0	0	0	0	0
1	1	7	75	2020-05-14	4		2	2	5309721	5	1	3	13	2229	36	3	6	1	1	0	3	3	0	0	0	0	1	0	1	0	0	0	2	0	0	0	0	0	0	0	36	0	0	0	0	0	0	0	0
1	1	7	76	2020-05-15	4		2	0	5309719	4	1	3	15	2230	36	3	6	0	1	1	2	1	0	1	0	0	1	0	1	0	0	0	2	0	0	0	0	0	0	0	36	0	0	0	0	0	0	0	0
1	1	7	77	2020-05-16	4		0	0	5309719	4	0	1	17	2231	36	1	7	0	0	1	3	3	0	1	3	0	2	1	2	0	0	0	2	0	0	0	0	0	0	0	36	0	1	1	1	0	0	0	0
1	1	7	78	2020-05-17	4		1	0	5309718	4	0	0	18	2232	36	0	7	0	0	0	4	2	0	0	3	0	3	2	1	0	0	0	2	0	0	0	0	0	0	0	36	0	1	2	0	0	0	0	0
1	1	7	79	2020-05-18	4		2	0	5309716	4	0	0	16	2234	36	0	7	0	0	0	6	2	0	0	3	0	2	3	0	0	0	0	2	0	0	0	1	0	0	0	36	0	0	2	0	0	0	0	1
1	1	7	80	2020-05-19	4		4	0	5309712	4	0	0	20	2237	36	0	7	0	0	0	8	3	0	0	1	0	2	2	0	0	0	0	3	0	0	0	1	0	0	0	36	0	0	0	0	0	0	0	1
1	1	8	1	2020-03-01	1		2	0	5311998	0	0	0	0	1	0	0	0	0	0	0	0	1	0	0	0	0	0	0	0	0	0	0	0	0	0	0	0	0	0	0	0	0	0	0	0	0	0	0	0
1	1	8	2	2020-03-02	1		1	2	5311997	0	0	0	0	1	0	0	0	0	0	0	0	0	0	0	0	0	0	0	0	0	0	0	0	0	0	0	0	0	0	0	0	0	0	0	0	0	0	0	0
1	1	8	3	2020-03-03	1		5	1	5311991	1	0	0	0	5	0	0	0	1	0	0	0	4	0	0	0	0	0	0	0	0	0	0	0	0	0	0	0	0	0	0	0	0	0	0	0	0	0	0	0
1	1	8	4	2020-03-04	1		2	4	5311987	3	0	0	0	6	0	0	0	2	0	0	0	1	0	0	0	0	0	0	0	0	0	0	0	0	0	0	0	0	0	0	0	0	0	0	0	0	0	0	0
1	1	8	5	2020-03-05	1		2	2	5311983	4	1	0	1	7	0	0	1	2	1	0	1	2	0	0	1	0	0	1	0	0	0	0	0	0	0	0	0	0	0	0	0	0	0	1	0	0	0	0	0
1	1	8	6	2020-03-06	1		1	6	5311978	7	1	1	2	9	0	1	2	4	1	1	1	2	0	1	0	0	0	2	0	0	0	0	0	0	0	0	0	0	0	0	0	0	0	1	0	0	0	0	0
1	1	8	7	2020-03-07	1		0	2	5311970	11	4	2	4	8	0	1	3	8	4	1	2	0	0	0	1	0	0	4	0	0	0	0	0	0	0	0	0	0	0	0	0	0	0	2	0	0	0	0	0
1	1	8	8	2020-03-08	1		3	4	5311964	11	3	6	5	9	0	5	8	3	3	4	2	2	0	4	2	0	0	4	0	0	0	0	1	0	0	0	0	0	0	0	0	0	0	1	0	0	0	0	1
1	1	8	9	2020-03-09	1		5	8	5311954	11	5	7	5	14	0	6	9	5	5	3	0	5	0	3	0	0	0	4	0	0	0	0	1	0	0	0	0	0	0	0	0	0	0	0	0	0	0	0	0
1	1	8	10	2020-03-10	1		4	2	5311945	13	3	10	4	19	0	8	10	5	3	5	0	4	0	4	0	0	0	3	0	0	0	0	1	0	0	0	0	0	0	0	0	0	0	0	0	0	0	0	0
1	1	8	11	2020-03-11	1		7	9	5311934	11	6	11	7	23	0	9	14	4	6	3	4	7	0	2	4	0	1	3	1	0	0	0	2	0	0	0	0	0	0	0	0	0	1	1	1	0	0	0	1
1	1	8	12	2020-03-12	1		10	4	5311919	13	3	14	9	32	0	11	18	5	3	6	3	11	0	5	3	0	0	5	2	0	0	0	2	0	0	0	0	0	0	0	0	0	0	2	1	0	0	0	0
1	1	8	13	2020-03-13	1		13	6	5311893	20	6	9	14	43	0	7	19	13	6	3	7	13	0	2	6	0	1	6	3	0	0	0	4	0	0	0	0	0	0	0	0	0	1	3	1	0	0	0	2
1	1	8	14	2020-03-14	1		13	7	5311864	26	10	9	16	52	0	7	20	16	10	6	6	8	0	6	4	0	1	7	3	0	0	0	5	0	0	0	0	0	0	0	0	0	0	3	2	0	0	0	1
1	1	8	15	2020-03-15	1		16	22	5311832	27	15	17	23	61	0	13	32	16	15	10	11	15	0	8	10	0	2	8	7	0	0	0	6	0	0	0	0	0	0	0	0	0	1	4	5	0	0	0	1
1	1	8	16	2020-03-16	1	Public events > 500 people cancelled & Overseas travellers must self isolate 14 days	17	12	5311792	35	15	30	29	70	0	25	48	23	15	15	6	13	0	13	4	0	2	13	8	0	0	0	6	0	0	0	0	0	0	0	0	0	0	5	1	0	0	0	0
1	1	8	17	2020-03-17	2		43	21	5311723	38	23	33	87	91	0	31	66	26	23	15	77	30	0	14	19	0	3	22	6	0	0	1	11	0	0	0	0	0	0	0	0	0	1	13	1	0	0	1	5
1	1	8	18	2020-03-18	2		21	24	5311674	43	23	43	117	115	0	39	80	28	23	23	41	26	0	20	13	0	4	26	5	0	0	3	14	0	0	0	0	0	0	0	0	0	1	9	1	0	0	2	3
1	1	8	19	2020-03-19	2		43	13	5311603	43	28	52	170	146	0	48	97	28	28	23	74	36	0	22	13	0	4	28	11	0	0	4	17	0	0	0	0	0	0	0	0	0	1	6	6	0	0	1	3
1	1	8	20	2020-03-20	2		56	32	5311514	49	27	60	236	187	0	50	121	33	27	28	114	56	0	21	34	1	4	40	16	0	0	5	24	0	0	0	0	0	0	0	0	1	3	19	8	0	0	1	7
1	1	8	21	2020-03-21	2		79	43	5311395	57	32	67	317	231	0	58	147	40	32	27	145	57	0	25	32	2	6	41	31	0	0	6	31	0	0	0	0	0	0	0	0	1	2	12	17	0	0	1	8
1	1	8	22	2020-03-22	2		95	26	5311268	53	37	71	417	291	0	56	165	33	37	32	162	67	0	25	36	1	8	52	33	0	0	8	39	0	0	0	0	0	0	0	0	0	3	23	6	0	0	2	9
1	1	8	23	2020-03-23	2	National Restrictions: Pubs, hotels, clubs, restaurants and recreation facilities are closed.	143	33	5311098	47	33	76	563	391	0	60	191	27	33	37	249	113	0	31	41	1	8	67	42	0	0	8	47	0	0	0	0	0	0	0	0	0	4	24	14	0	0	0	9
1	1	8	24	2020-03-24	3		138	53	5310932	47	28	84	689	489	0	67	224	28	28	33	240	120	0	29	49	1	9	77	47	0	0	8	64	0	0	0	2	0	0	0	0	0	2	25	14	0	0	0	19
1	1	8	25	2020-03-25	3		149	57	5310749	54	27	73	845	596	0	55	260	34	27	28	301	145	0	21	70	2	14	99	69	0	0	13	78	0	0	1	3	0	0	0	0	2	7	38	25	0	0	6	16
1	1	8	26	2020-03-26	3		129	56	5310580	65	29	64	966	693	0	53	315	40	29	27	279	137	0	24	90	4	19	132	83	0	0	15	91	0	0	1	3	0	0	0	0	3	7	57	24	0	0	3	15
1	1	8	27	2020-03-27	3		144	69	5310405	57	39	69	1083	798	0	57	357	31	39	29	305	136	0	26	87	3	18	160	91	0	0	18	108	0	0	1	4	0	0	0	0	1	4	53	26	0	0	3	19
1	1	8	28	2020-03-28	3		97	46	5310280	55	30	84	1139	894	0	71	401	28	30	39	252	118	0	32	90	4	12	173	103	0	0	22	137	0	0	1	4	0	0	0	0	1	3	47	29	0	0	5	32
1	1	8	29	2020-03-29	3		78	46	5310180	48	29	61	1175	1019	0	51	418	22	29	30	239	138	0	24	105	6	16	191	105	0	0	25	154	0	0	1	8	0	0	0	0	2	8	64	27	0	0	5	24
1	1	8	30	2020-03-30	3	People must not leave their residence except for essential purposes	63	27	5310096	46	23	71	1167	1122	0	63	429	21	23	29	170	94	0	26	68	5	12	192	109	0	0	26	161	0	0	1	8	0	0	0	0	0	2	45	22	0	0	1	11
1	1	8	31	2020-03-31	4		72	59	5310002	49	19	70	1180	1214	0	62	440	22	19	23	196	86	0	20	83	5	9	182	116	0	0	32	173	0	0	1	11	0	0	0	0	4	3	37	26	0	0	6	21
1	1	8	32	2020-04-01	4		52	72	5309931	46	22	49	1166	1329	0	41	416	19	22	19	149	86	0	16	67	9	14	165	114	0	0	35	176	0	0	1	15	0	0	0	0	6	6	29	21	0	0	5	14
1	1	8	33	2020-04-02	4		36	56	5309881	41	19	47	1124	1396	0	38	424	14	19	22	131	60	0	18	80	12	15	164	93	0	0	36	191	0	0	1	16	0	0	0	0	4	5	38	14	0	0	2	23
1	1	8	34	2020-04-03	4		54	52	5309821	31	16	46	1094	1481	2	39	416	6	16	19	144	56	2	17	53	11	16	161	78	0	0	37	194	0	0	1	20	0	0	0	2	1	4	35	10	0	0	2	17
1	1	8	35	2020-04-04	4		31	42	5309774	39	8	48	1016	1586	3	41	391	16	8	16	97	48	1	16	43	10	15	138	64	0	0	35	188	0	0	1	23	0	0	0	3	2	3	23	12	0	0	1	11
1	1	8	36	2020-04-05	4		36	27	5309724	36	17	37	930	1677	3	31	363	14	17	8	102	42	0	7	47	9	16	125	51	0	0	30	177	0	0	1	30	0	0	0	3	0	5	29	11	0	0	0	10
1	1	8	37	2020-04-06	4		20	20	5309695	31	14	40	861	1744	3	35	355	9	14	17	79	42	0	15	44	8	12	121	45	0	0	29	170	0	0	3	35	0	0	0	3	1	2	27	6	0	0	2	11
1	1	8	38	2020-04-07	4		24	20	5309660	34	8	37	762	1829	3	30	320	11	8	14	67	28	0	12	33	7	11	101	33	0	0	29	156	0	0	3	39	0	0	0	3	2	5	19	4	0	0	1	7
1	1	8	39	2020-04-08	4		13	32	5309642	28	11	30	678	1898	3	25	295	5	11	8	59	39	0	7	38	4	10	91	34	0	0	24	147	0	0	4	43	0	0	0	3	0	2	17	14	0	0	0	11
1	1	8	40	2020-04-09	4		23	18	5309615	28	5	28	618	1940	3	23	286	5	5	11	57	28	0	10	29	3	12	85	40	0	0	21	130	0	0	5	46	0	0	0	3	2	3	12	9	0	0	0	4
1	1	8	41	2020-04-10	4		15	15	5309589	33	6	21	538	2010	4	17	253	11	6	5	51	25	1	4	27	4	9	66	45	0	0	14	114	0	0	6	44	0	0	0	4	1	4	10	12	0	0	0	1
1	1	8	42	2020-04-11	4		8	10	5309575	26	13	19	467	2065	7	17	225	6	13	6	38	19	3	6	22	4	8	55	37	0	0	13	106	0	0	8	41	0	0	0	7	0	1	14	5	0	0	2	5
1	1	8	43	2020-04-12	4		2	8	5309569	24	6	21	415	2099	7	18	226	4	6	13	31	19	0	11	28	6	8	57	34	0	0	10	92	0	0	7	42	0	0	0	7	4	2	15	3	0	0	0	4
1	1	8	44	2020-04-13	4		4	3	5309558	27	4	20	338	2150	11	17	188	7	4	6	21	9	4	5	13	4	10	43	28	0	0	9	72	0	0	7	40	0	0	0	11	1	3	6	4	0	0	0	1
1	1	8	45	2020-04-14	4		6	15	5309544	27	8	15	296	2193	14	12	163	8	8	4	18	16	3	4	9	3	9	37	22	0	0	7	63	0	0	7	39	0	0	0	14	0	1	8	1	0	0	0	0
1	1	8	46	2020-04-15	4		5	17	5309532	24	10	16	254	2235	17	13	144	7	10	8	19	9	3	8	12	4	8	29	16	0	0	7	54	0	0	5	32	0	0	0	17	1	3	4	2	0	0	1	1
1	1	8	47	2020-04-16	4		6	16	5309519	23	8	18	214	2269	18	14	128	7	8	10	22	12	1	8	10	2	7	27	12	0	0	5	45	0	0	6	33	0	0	0	18	1	0	8	1	0	0	1	1
1	1	8	48	2020-04-17	4		4	11	5309510	21	7	21	175	2306	18	18	109	5	7	8	15	10	0	7	9	2	5	23	7	0	0	5	32	0	0	5	32	0	0	0	18	1	0	6	0	0	0	1	1
1	1	8	49	2020-04-18	4		0	17	5309500	26	5	18	146	2336	19	16	93	10	5	7	8	9	1	7	8	5	4	21	5	0	0	5	24	0	0	4	24	0	0	0	19	4	1	3	0	0	0	0	0
1	1	8	50	2020-04-19	4		0	7	5309492	24	10	13	127	2349	21	11	86	8	10	5	17	7	2	5	16	5	7	17	6	0	0	6	21	0	0	3	24	0	0	0	21	1	4	5	3	0	0	1	3
1	1	8	51	2020-04-20	4		1	2	5309487	17	11	18	114	2363	22	17	87	4	11	10	9	5	1	10	7	5	7	19	5	0	0	6	16	0	0	3	20	0	0	0	22	0	1	6	0	0	0	0	0
1	1	8	52	2020-04-21	4		0	6	5309485	15	4	21	98	2382	23	19	78	2	4	11	6	7	1	10	6	5	4	20	2	0	0	6	11	0	0	2	19	0	0	0	23	0	0	5	1	0	0	0	0
1	1	8	53	2020-04-22	4		1	2	5309478	18	3	18	83	2400	24	17	68	6	3	4	8	5	1	4	7	4	5	13	1	0	0	6	10	0	0	3	15	0	0	0	24	0	3	2	1	0	0	1	0
1	1	8	54	2020-04-23	4		1	7	5309474	15	6	14	68	2414	25	12	57	3	6	3	6	5	1	2	5	4	5	11	1	0	0	6	9	0	0	2	11	0	0	0	25	1	0	3	0	0	0	0	1
1	1	8	55	2020-04-24	4		2	12	5309471	13	3	11	60	2430	26	10	49	1	3	6	9	8	1	5	6	3	3	11	2	0	0	6	7	0	0	2	8	0	0	0	26	0	1	3	1	0	0	1	0
1	1	8	56	2020-04-25	4		0	3	5309466	16	2	9	59	2435	27	7	46	5	2	3	8	5	1	2	8	2	2	15	2	0	0	6	7	0	0	1	8	0	0	0	27	1	2	4	0	0	0	0	1
1	1	8	57	2020-04-26	4		1	0	5309462	13	6	6	52	2446	27	5	40	3	6	2	12	7	0	2	9	0	2	14	1	0	0	6	8	0	0	1	7	0	0	0	27	1	0	6	1	0	0	0	2
1	1	8	58	2020-04-27	4		0	5	5309459	13	3	11	44	2453	28	10	40	3	3	6	5	1	1	6	5	0	6	8	1	0	0	3	7	0	0	1	7	0	0	0	28	0	5	0	0	0	0	0	0
1	1	8	59	2020-04-28	4		5	5	5309453	12	2	8	48	2460	28	7	38	1	2	3	12	7	0	3	5	0	5	9	2	0	0	2	8	0	0	1	6	0	0	0	28	1	0	2	1	0	0	0	1
1	1	8	60	2020-04-29	4		1	2	5309452	9	3	5	42	2468	29	5	35	0	3	2	4	6	1	2	3	0	4	10	2	0	0	2	8	0	0	1	4	0	0	0	29	0	1	1	0	0	0	0	1
1	1	8	61	2020-04-30	4		8	7	5309443	10	0	7	42	2479	29	7	32	1	0	3	16	6	0	3	3	0	3	7	1	0	0	2	9	0	0	1	3	0	0	0	29	0	1	1	0	0	0	0	1
1	1	8	62	2020-05-01	4		1	1	5309442	8	2	5	41	2486	29	5	28	0	2	0	5	4	0	0	4	0	0	7	3	0	0	2	9	0	0	1	2	0	0	0	29	0	0	2	2	0	0	0	0
1	1	8	63	2020-05-02	4		0	2	5309441	8	1	5	38	2494	29	5	26	1	1	2	2	4	0	2	2	0	0	6	2	0	0	1	8	0	0	2	2	0	0	0	29	0	0	1	1	0	0	0	0
1	1	8	64	2020-05-03	4		0	1	5309441	7	1	4	33	2495	29	4	26	0	1	1	8	1	0	1	8	1	0	10	2	0	0	1	6	0	0	1	1	0	0	0	29	1	0	6	1	0	0	0	0
1	1	8	65	2020-05-04	4		0	4	5309439	8	1	4	32	2496	29	4	27	2	1	1	4	2	0	1	4	1	1	10	3	0	0	0	6	0	0	1	1	0	0	0	29	0	1	2	1	0	0	0	0
1	1	8	66	2020-05-05	4		4	2	5309434	7	2	2	33	2502	29	1	21	1	2	1	7	2	0	0	3	1	3	7	2	0	0	0	5	0	0	1	1	0	0	0	29	0	2	1	0	0	0	0	0
1	1	8	67	2020-05-06	4		0	3	5309434	6	1	2	30	2509	29	2	19	0	1	2	0	4	0	2	0	1	2	6	2	0	0	0	4	0	0	1	1	0	0	0	29	0	0	0	0	0	0	0	0
1	1	8	68	2020-05-07	4		0	2	5309434	6	0	2	25	2514	29	2	15	0	0	1	1	1	0	1	1	1	2	4	1	0	0	0	3	0	0	1	0	0	0	0	29	0	0	0	0	0	0	0	1
1	1	8	69	2020-05-08	4		1	3	5309433	6	0	0	21	2521	30	0	8	0	0	0	3	3	1	0	1	0	0	5	1	0	0	0	2	0	0	1	0	0	0	0	30	0	0	2	0	0	0	0	0
1	1	8	70	2020-05-09	4		1	0	5309432	6	0	0	19	2521	30	0	8	0	0	0	3	0	0	0	2	0	0	4	2	0	0	0	2	0	0	1	0	0	0	0	30	0	0	1	1	0	0	0	0
1	1	8	71	2020-05-10	4		1	0	5309431	6	0	0	19	2522	30	0	7	0	0	0	2	0	0	0	1	0	0	4	1	0	0	0	2	0	0	1	0	0	0	0	30	0	0	1	0	0	0	0	0
1	1	8	72	2020-05-11	4		0	0	5309431	5	1	0	15	2525	30	0	6	0	1	0	3	2	0	0	3	0	0	3	0	0	0	1	3	0	0	0	0	0	0	0	30	0	0	1	0	0	0	1	1
1	1	8	73	2020-05-12	4		0	5	5309431	5	0	1	14	2526	30	1	6	0	0	1	0	0	0	1	0	0	0	3	0	0	0	1	2	0	0	0	0	0	0	0	30	0	0	0	0	0	0	0	0
1	1	8	74	2020-05-13	4		3	1	5309428	5	0	1	10	2528	30	1	6	0	0	0	6	2	0	0	2	0	0	1	1	0	0	1	3	0	0	0	0	0	0	0	30	0	0	0	1	0	0	0	1
1	1	8	75	2020-05-14	4		2	2	5309426	4	1	1	12	2529	30	1	7	0	1	0	4	2	0	0	1	0	0	1	2	0	0	1	3	0	0	0	0	0	0	0	30	0	0	0	1	0	0	0	0
1	1	8	76	2020-05-15	4		2	0	5309423	5	0	1	15	2529	30	1	9	1	0	1	5	1	0	1	2	0	0	2	3	0	0	1	3	0	0	0	0	0	0	0	30	0	0	1	1	0	0	0	0
1	1	8	77	2020-05-16	4		0	0	5309423	4	1	1	15	2529	30	1	10	0	1	0	1	1	0	0	1	0	0	2	4	0	0	1	3	0	0	0	0	0	0	0	30	0	0	0	1	0	0	0	0
1	1	8	78	2020-05-17	4		1	0	5309422	4	0	2	12	2534	30	2	8	0	0	1	1	1	0	1	0	0	0	1	1	0	0	1	3	0	0	0	0	0	0	0	30	0	0	0	0	0	0	0	0
1	1	8	79	2020-05-18	4		2	0	5309420	4	0	1	13	2537	30	1	7	0	0	0	5	3	0	0	1	0	0	1	1	0	0	1	2	0	0	0	0	0	0	0	30	0	0	0	0	0	0	0	0
1	1	8	80	2020-05-19	4		4	0	5309416	4	0	0	15	2543	30	0	4	0	0	0	6	4	0	0	0	0	0	0	1	0	0	0	2	0	0	0	0	0	0	0	30	0	0	0	0	0	0	0	0
1	1	9	1	2020-03-01	1		2	0	5311998	0	0	0	0	1	0	0	0	0	0	0	0	1	0	0	0	0	0	0	0	0	0	0	0	0	0	0	0	0	0	0	0	0	0	0	0	0	0	0	0
1	1	9	2	2020-03-02	1		1	2	5311997	0	0	0	0	1	0	0	0	0	0	0	0	0	0	0	0	0	0	0	0	0	0	0	0	0	0	0	0	0	0	0	0	0	0	0	0	0	0	0	0
1	1	9	3	2020-03-03	1		5	1	5311989	3	0	0	0	3	0	0	0	3	0	0	0	2	0	0	0	0	0	0	0	0	0	0	0	0	0	0	0	0	0	0	0	0	0	0	0	0	0	0	0
1	1	9	4	2020-03-04	1		2	4	5311985	2	3	0	0	4	0	0	0	2	3	0	0	1	0	0	0	0	0	0	0	0	0	0	0	0	0	0	0	0	0	0	0	0	0	0	0	0	0	0	0
1	1	9	5	2020-03-05	1		2	2	5311979	6	0	3	1	4	0	3	4	4	0	3	1	1	0	3	1	0	0	0	1	0	0	0	0	0	0	0	0	0	0	0	0	0	0	0	1	0	0	0	0
1	1	9	6	2020-03-06	1		1	6	5311975	4	5	2	2	7	0	2	4	3	5	0	1	4	0	0	1	0	0	0	1	0	0	0	1	0	0	0	0	0	0	0	0	0	0	0	0	0	0	0	1
1	1	9	7	2020-03-07	1		0	2	5311970	5	4	7	7	6	0	6	11	5	4	5	5	2	0	4	3	0	0	2	4	0	0	0	1	0	0	0	0	0	0	0	0	0	0	2	3	0	0	0	0
1	1	9	8	2020-03-08	1		3	4	5311962	5	5	9	9	8	0	7	14	5	5	4	2	3	0	3	2	0	0	2	5	0	0	0	2	0	0	0	0	0	0	0	0	0	0	0	1	0	0	0	1
1	1	9	9	2020-03-09	1		5	8	5311952	7	3	11	10	13	0	10	18	5	3	5	3	5	0	5	3	0	0	3	3	0	0	0	4	0	0	0	0	0	0	0	0	0	0	1	0	0	0	0	2
1	1	9	10	2020-03-10	1		4	2	5311944	6	5	10	9	18	0	9	16	4	5	3	2	4	0	3	2	0	0	3	2	0	0	0	4	0	0	0	0	0	0	0	0	0	0	2	0	0	0	0	0
1	1	9	11	2020-03-11	1		7	9	5311928	12	3	10	12	27	0	10	18	9	3	5	4	9	0	5	2	0	0	3	3	0	0	0	6	0	0	0	0	0	0	0	0	0	0	0	2	0	0	0	2
1	1	9	12	2020-03-12	1		10	4	5311914	7	9	8	21	27	0	7	24	4	9	3	10	7	0	2	10	0	1	11	3	0	0	0	6	0	0	0	0	0	0	0	0	0	2	8	0	0	0	0	0
1	1	9	13	2020-03-13	1		13	6	5311890	15	3	13	28	31	0	10	33	11	3	9	10	7	0	7	9	0	2	14	4	0	0	1	7	0	0	0	0	0	0	0	0	0	1	6	1	0	0	1	1
1	1	9	14	2020-03-14	1		13	7	5311865	16	11	9	32	45	0	5	32	12	11	3	5	15	0	2	5	0	3	16	4	0	0	2	7	0	0	0	0	0	0	0	0	0	1	3	0	0	0	1	0
1	1	9	15	2020-03-15	1		16	22	5311831	22	12	16	36	59	0	11	42	18	12	11	10	15	0	8	8	0	3	18	4	0	0	2	9	0	0	0	0	0	0	0	0	0	0	7	1	0	0	0	2
1	1	9	16	2020-03-16	1	Public events > 500 people cancelled & Overseas travellers must self isolate 14 days	17	12	5311800	22	14	20	41	84	0	17	48	14	14	12	11	25	0	12	6	0	3	19	5	0	0	3	11	0	0	0	0	0	0	0	0	0	0	7	1	0	0	1	2
1	1	9	17	2020-03-17	2		43	21	5311740	26	13	27	89	105	0	22	57	17	13	14	71	23	0	11	12	0	3	20	6	0	0	5	12	0	0	0	0	0	0	0	0	0	1	7	2	0	0	2	2
1	1	9	18	2020-03-18	2		21	24	5311701	30	14	32	118	120	0	28	69	18	14	13	44	18	0	12	13	0	3	23	7	0	0	6	15	0	0	0	1	0	0	0	0	0	1	7	3	0	0	1	4
1	1	9	19	2020-03-19	2		43	13	5311643	27	18	35	163	160	0	30	70	15	18	14	71	39	0	11	10	0	3	23	6	0	0	7	16	0	0	0	3	0	0	0	0	0	2	8	0	0	0	1	3
1	1	9	20	2020-03-20	2		56	32	5311555	44	15	40	223	199	0	31	79	32	15	18	99	42	0	13	18	0	4	28	9	0	0	8	19	0	0	0	4	0	0	0	0	0	3	10	5	0	0	1	5
1	1	9	21	2020-03-21	2		79	43	5311446	45	29	43	306	244	0	34	96	30	29	15	135	53	0	14	22	0	5	32	21	0	0	8	23	0	0	0	4	0	0	0	0	0	2	11	13	0	0	0	4
1	1	9	22	2020-03-22	2		95	26	5311333	34	29	53	402	297	0	46	125	18	29	29	153	65	0	28	26	2	4	38	32	0	0	7	30	0	0	0	4	0	0	0	0	2	0	12	13	0	0	0	7
1	1	9	23	2020-03-23	2	National Restrictions: Pubs, hotels, clubs, restaurants and recreation facilities are closed.	143	33	5311170	37	17	61	544	379	0	47	145	20	17	29	237	99	0	18	33	3	7	50	39	0	0	10	40	0	0	0	4	0	0	0	0	1	5	19	13	0	0	3	10
1	1	9	24	2020-03-24	3		138	53	5311013	37	19	59	674	470	0	47	170	19	19	17	239	109	0	15	44	4	11	64	45	0	0	10	46	0	0	0	4	0	0	0	0	1	5	22	16	0	0	0	9
1	1	9	25	2020-03-25	3		149	57	5310852	30	19	52	824	578	0	42	204	12	19	19	274	135	0	16	57	4	13	92	59	0	0	10	56	0	0	0	4	0	0	0	0	0	4	41	17	0	0	1	11
1	1	9	26	2020-03-26	3		129	56	5310705	34	14	50	934	665	0	41	258	18	14	19	277	130	0	18	88	4	12	113	79	0	0	11	80	0	0	0	3	0	0	0	0	0	4	42	31	0	0	1	25
1	1	9	27	2020-03-27	3		144	69	5310533	42	20	42	1065	752	1	36	314	28	20	14	310	138	1	12	89	4	16	149	98	0	0	13	99	0	0	1	2	0	0	0	1	0	6	55	28	0	0	3	22
1	1	9	28	2020-03-28	3		97	46	5310410	42	26	44	1118	841	1	39	351	26	26	20	243	113	0	19	82	4	15	159	122	0	0	14	114	0	0	2	3	0	0	0	1	1	0	42	44	0	0	2	18
1	1	9	29	2020-03-29	3		78	46	5310310	38	26	48	1142	942	2	43	365	22	26	26	214	95	1	23	78	4	17	169	128	0	0	15	131	0	0	2	3	0	0	0	2	1	7	48	32	0	0	4	20
1	1	9	30	2020-03-30	3	People must not leave their residence except for essential purposes	63	27	5310226	39	20	54	1140	1045	2	46	390	21	20	26	190	106	0	22	73	3	18	178	131	0	0	16	149	0	0	2	4	0	0	0	2	0	4	42	25	0	0	2	23
1	1	9	31	2020-03-31	4		72	59	5310134	37	22	54	1140	1140	2	44	389	20	22	20	179	79	0	15	68	3	18	168	123	0	0	18	163	0	0	3	4	0	0	0	2	1	3	35	18	0	0	3	20
1	1	9	32	2020-04-01	4		52	72	5310066	32	21	54	1121	1211	2	43	398	16	21	22	150	67	0	19	78	1	16	166	120	0	0	22	171	0	0	3	6	0	0	0	2	1	3	31	28	0	0	4	15
1	1	9	33	2020-04-02	4		36	56	5310018	26	18	56	1069	1296	2	46	390	12	18	21	127	51	0	19	60	4	12	161	115	0	0	21	172	0	0	3	7	0	0	0	2	3	4	36	21	0	0	1	13
1	1	9	34	2020-04-03	4		54	52	5309945	32	13	51	1032	1397	2	42	369	19	13	18	140	59	0	17	52	6	14	134	111	0	0	20	179	0	0	3	9	0	0	0	2	3	7	21	20	0	0	0	16
1	1	9	35	2020-04-04	4		31	42	5309902	25	19	48	966	1500	2	39	346	12	19	13	87	54	0	11	42	6	12	124	85	0	0	19	177	0	0	1	12	0	0	0	2	2	3	23	7	0	0	0	12
1	1	9	36	2020-04-05	4		36	27	5309852	26	13	49	899	1582	2	43	344	14	13	19	107	53	0	17	51	7	14	106	75	0	0	21	178	0	0	1	14	0	0	0	2	1	2	25	11	0	0	3	16
1	1	9	37	2020-04-06	4		20	20	5309822	22	14	40	819	1664	3	36	316	10	14	13	72	44	1	12	37	6	14	93	71	0	0	21	166	0	0	0	19	0	0	0	3	1	4	20	13	0	0	1	6
1	1	9	38	2020-04-07	4		24	20	5309787	23	10	35	734	1746	3	33	290	11	10	14	67	35	0	13	31	7	13	78	63	0	0	19	150	0	0	0	22	0	0	0	3	1	1	20	10	0	0	1	1
1	1	9	39	2020-04-08	4		13	32	5309763	23	11	34	658	1798	3	32	284	11	11	10	67	33	0	9	41	7	12	77	57	0	0	15	141	0	0	4	26	0	0	0	3	1	3	19	10	0	0	3	11
1	1	9	40	2020-04-09	4		23	18	5309727	23	13	32	586	1855	5	30	268	13	13	11	75	29	2	10	38	5	15	69	53	0	0	16	126	0	0	4	32	0	0	0	5	2	6	18	10	0	0	2	5
1	1	9	41	2020-04-10	4		15	15	5309698	24	13	35	525	1908	5	30	254	14	13	13	43	21	0	10	17	4	11	72	43	0	0	15	113	0	0	5	32	0	0	0	5	0	0	11	4	0	0	2	5
1	1	9	42	2020-04-11	4		8	10	5309683	17	14	37	466	1962	5	32	233	7	14	13	35	16	0	12	22	3	12	56	38	0	0	15	100	0	0	5	33	0	0	0	5	1	4	7	6	0	0	0	4
1	1	9	43	2020-04-12	4		2	8	5309672	19	7	36	405	2010	6	30	216	9	7	14	21	19	1	12	17	3	13	49	26	0	0	17	90	0	0	4	36	0	0	0	6	1	4	6	0	0	0	2	6
1	1	9	44	2020-04-13	4		4	3	5309660	18	9	25	350	2055	8	18	194	8	9	7	28	18	2	4	23	3	12	53	16	0	0	16	78	0	0	5	35	0	0	0	8	0	3	16	3	0	0	0	1
1	1	9	45	2020-04-14	4		6	15	5309645	18	9	24	311	2090	8	18	176	9	9	9	25	11	0	7	18	4	15	44	13	0	0	13	66	0	0	4	36	0	0	0	8	1	5	9	1	0	0	0	2
1	1	9	46	2020-04-15	4		5	17	5309634	15	9	28	265	2138	8	20	153	6	9	9	21	12	0	6	10	0	7	36	12	0	0	14	56	0	0	3	33	0	0	0	8	0	2	5	3	0	0	1	0
1	1	9	47	2020-04-16	4		6	16	5309621	16	6	23	238	2169	9	17	142	7	6	9	27	15	1	7	14	0	12	31	10	0	0	15	49	0	0	2	30	0	0	0	9	0	5	7	1	0	0	1	3
1	1	9	48	2020-04-17	4		4	11	5309614	9	10	17	211	2199	11	13	128	3	10	6	12	11	2	4	8	0	13	27	9	0	0	12	39	0	0	3	29	0	0	0	11	0	1	5	2	0	0	0	0
1	1	9	49	2020-04-18	4		0	17	5309609	11	3	18	185	2218	13	13	123	5	3	10	13	7	2	9	13	3	12	24	8	0	0	11	35	0	0	3	26	0	0	0	13	3	1	7	0	0	0	0	2
1	1	9	50	2020-04-19	4		0	7	5309602	13	5	15	154	2243	16	10	101	7	5	3	10	6	3	3	9	3	6	22	6	0	0	10	27	0	0	4	23	0	0	0	16	0	1	5	1	0	0	2	1
1	1	9	51	2020-04-20	4		1	2	5309595	11	8	16	129	2260	20	11	91	6	8	5	10	4	4	4	8	2	6	21	5	0	0	8	21	0	0	5	19	0	0	0	20	0	2	5	1	0	0	0	0
1	1	9	52	2020-04-21	4		0	6	5309591	9	6	19	109	2277	21	16	84	4	6	8	0	5	1	8	0	1	5	17	3	0	0	8	17	0	0	4	17	0	0	0	21	0	0	0	0	0	0	0	0
1	1	9	53	2020-04-22	4		1	2	5309589	6	4	16	86	2297	25	12	65	1	4	6	5	9	4	2	3	1	3	12	3	0	0	6	15	0	0	4	17	0	0	0	25	0	1	3	0	0	0	0	0
1	1	9	54	2020-04-23	4		1	7	5309586	7	1	11	73	2313	26	9	57	2	1	4	10	9	1	4	8	1	2	12	3	0	0	6	12	0	0	4	15	0	0	0	26	0	1	5	1	0	0	0	1
1	1	9	55	2020-04-24	4		2	12	5309584	5	2	9	64	2324	26	7	50	0	2	1	9	2	0	1	6	2	2	9	2	0	0	5	11	0	0	4	13	0	0	0	26	1	1	2	0	0	0	0	2
1	1	9	56	2020-04-25	4		0	3	5309582	7	0	7	62	2330	26	5	47	2	0	2	4	4	0	2	4	2	2	10	1	0	0	6	11	0	0	1	10	0	0	0	26	0	0	3	0	0	0	1	0
1	1	9	57	2020-04-26	4		1	0	5309580	6	2	3	57	2337	28	2	40	1	2	0	9	4	2	0	7	1	4	11	1	0	0	6	8	0	0	1	8	0	0	0	28	0	2	4	1	0	0	1	0
1	1	9	58	2020-04-27	4		0	5	5309578	5	3	4	43	2350	30	2	28	2	3	2	3	1	2	1	3	0	2	9	1	0	0	4	4	0	0	2	7	0	0	0	30	0	0	3	0	0	0	0	0
1	1	9	59	2020-04-28	4		5	5	5309573	4	1	6	41	2353	30	5	30	0	1	3	7	2	0	3	1	0	1	10	1	0	0	3	4	0	0	2	7	0	0	0	30	0	0	1	0	0	0	0	0
1	1	9	60	2020-04-29	4		1	2	5309572	4	0	4	36	2360	30	3	26	0	0	1	4	5	0	0	1	0	0	9	2	0	0	3	4	0	0	2	7	0	0	0	30	0	0	1	1	0	0	0	0
1	1	9	61	2020-04-30	4		8	7	5309564	4	0	3	40	2370	30	2	22	0	0	0	16	6	0	0	3	1	0	6	2	0	0	2	4	0	0	2	6	0	0	0	30	1	0	2	0	0	0	0	0
1	1	9	62	2020-05-01	4		1	1	5309563	4	0	1	36	2381	31	1	17	0	0	0	2	7	1	0	0	0	0	5	1	0	0	2	4	0	0	2	5	0	0	0	31	0	0	0	0	0	0	0	0
1	1	9	63	2020-05-02	4		0	2	5309562	4	1	1	33	2382	31	1	16	1	1	0	4	0	0	0	4	0	2	6	1	0	0	2	3	0	0	1	3	0	0	0	31	0	2	2	0	0	0	0	0
1	1	9	64	2020-05-03	4		0	1	5309562	3	1	1	31	2382	31	1	17	0	1	1	3	1	0	1	3	0	2	5	2	0	0	2	4	0	0	1	3	0	0	0	31	0	0	1	1	0	0	0	1
1	1	9	65	2020-05-04	4		0	4	5309562	3	0	2	26	2387	31	1	15	0	0	1	1	1	0	0	1	0	1	3	2	0	0	1	5	0	0	1	2	0	0	0	31	0	0	0	0	0	0	0	1
1	1	9	66	2020-05-05	4		4	2	5309558	3	0	0	28	2392	31	0	12	0	0	0	6	3	0	0	1	0	1	3	2	0	0	1	2	0	0	1	3	0	0	0	31	0	1	0	0	0	0	0	0
1	1	9	67	2020-05-06	4		0	3	5309558	3	0	0	26	2395	31	0	11	0	0	0	0	2	0	0	0	0	1	3	2	0	0	1	2	0	0	0	1	0	0	0	31	0	0	0	0	0	0	0	0
1	1	9	68	2020-05-07	4		0	2	5309558	3	0	0	19	2397	33	0	8	0	0	0	2	0	2	0	2	0	0	4	1	0	0	0	2	0	0	0	1	0	0	1	32	0	0	2	0	0	0	0	0
1	1	9	69	2020-05-08	4		1	3	5309557	3	0	0	18	2399	33	0	7	0	0	0	4	1	0	0	1	0	0	2	1	0	0	0	4	0	0	0	1	0	0	1	32	0	0	0	0	0	0	0	2
1	1	9	70	2020-05-09	4		1	0	5309556	3	0	0	15	2403	33	0	3	0	0	0	1	0	0	0	0	0	0	0	0	0	0	0	4	0	0	0	0	0	0	1	32	0	0	0	0	0	0	0	0
1	1	9	71	2020-05-10	4		1	0	5309555	3	0	0	16	2403	33	0	3	0	0	0	1	0	0	0	0	0	0	0	0	0	0	0	4	0	0	0	0	0	0	1	32	0	0	0	0	0	0	0	0
1	1	9	72	2020-05-11	4		0	0	5309555	3	0	0	15	2403	33	0	3	0	0	0	0	0	0	0	0	0	0	0	0	0	0	0	4	0	0	0	0	0	0	1	32	0	0	0	0	0	0	0	0
1	1	9	73	2020-05-12	4		0	5	5309554	3	1	0	14	2403	33	0	3	1	1	0	0	0	0	0	0	0	0	0	0	0	0	0	4	0	0	0	0	0	0	1	32	0	0	0	0	0	0	0	0
1	1	9	74	2020-05-13	4		3	1	5309552	2	1	1	11	2405	33	1	3	0	1	1	4	2	0	1	0	0	0	0	0	0	0	0	2	0	0	0	1	0	0	1	32	0	0	0	0	0	0	0	0
1	1	9	75	2020-05-14	4		2	2	5309550	2	0	2	12	2406	33	2	4	0	0	1	4	1	0	1	0	0	0	1	0	0	0	0	2	0	0	0	1	0	0	1	32	0	0	1	0	0	0	0	0
1	1	9	76	2020-05-15	4		2	0	5309548	2	0	1	14	2408	33	1	4	0	0	0	5	3	0	0	1	0	0	2	0	0	0	0	2	0	0	0	1	0	0	1	32	0	0	1	0	0	0	0	0
1	1	9	77	2020-05-16	4		0	0	5309548	2	0	0	15	2408	33	0	4	0	0	0	2	0	0	0	1	0	0	4	0	0	0	0	2	0	0	0	1	0	0	1	32	0	0	2	0	0	0	0	0
1	1	9	78	2020-05-17	4		1	0	5309547	2	0	0	16	2410	33	0	4	0	0	0	3	2	0	0	0	0	0	4	0	0	0	0	3	0	0	0	1	0	0	1	32	0	0	0	0	0	0	0	1
1	1	9	79	2020-05-18	4		2	0	5309545	2	0	0	18	2408	33	0	6	0	0	0	4	0	0	0	2	0	0	6	0	0	0	0	3	0	0	0	1	0	0	1	32	0	0	2	0	0	0	0	0
1	1	9	80	2020-05-19	4		4	0	5309541	2	0	0	20	2413	33	0	4	0	0	0	6	3	0	0	0	0	0	4	0	0	0	0	3	0	0	0	1	0	0	1	32	0	0	0	0	0	0	0	0
1	1	10	1	2020-03-01	1		2	0	5311998	0	0	0	0	1	0	0	0	0	0	0	0	1	0	0	0	0	0	0	0	0	0	0	0	0	0	0	0	0	0	0	0	0	0	0	0	0	0	0	0
1	1	10	2	2020-03-02	1		1	2	5311993	4	0	0	0	1	0	0	0	4	0	0	0	0	0	0	0	0	0	0	0	0	0	0	0	0	0	0	0	0	0	0	0	0	0	0	0	0	0	0	0
1	1	10	3	2020-03-03	1		5	1	5311988	2	2	0	1	3	0	0	0	0	2	0	1	2	0	0	0	0	0	1	0	0	0	0	0	0	0	0	0	0	0	0	0	0	0	1	0	0	0	0	0
1	1	10	4	2020-03-04	1		2	4	5311986	2	0	2	1	6	0	2	2	0	0	2	0	3	0	2	0	0	0	1	0	0	0	0	0	0	0	0	0	0	0	0	0	0	0	0	0	0	0	0	0
1	1	10	5	2020-03-05	1		2	2	5311983	2	1	2	2	7	0	2	3	1	1	0	1	2	0	0	1	0	0	1	0	0	0	0	1	0	0	0	0	0	0	0	0	0	0	0	0	0	0	0	1
1	1	10	6	2020-03-06	1		1	6	5311981	2	1	2	3	9	0	2	4	1	1	1	1	3	0	1	1	0	0	2	0	0	0	0	1	0	0	0	0	0	0	0	0	0	0	1	0	0	0	0	0
1	1	10	7	2020-03-07	1		0	2	5311978	4	1	2	6	8	0	1	5	3	1	1	3	1	0	0	2	0	0	4	1	0	0	0	1	0	0	0	0	0	0	0	0	0	0	2	1	0	0	0	0
1	1	10	8	2020-03-08	1		3	4	5311971	4	4	1	5	13	0	1	5	4	4	1	1	4	0	1	1	0	0	2	1	0	0	1	1	0	0	0	0	0	0	0	0	0	0	0	0	0	0	1	0
1	1	10	9	2020-03-09	1		5	8	5311961	6	3	4	5	15	0	4	8	5	3	4	1	2	0	4	1	0	0	3	0	0	0	1	1	0	0	0	0	0	0	0	0	0	0	1	0	0	0	0	0
1	1	10	10	2020-03-10	1		4	2	5311952	7	4	5	5	20	0	5	9	5	4	3	2	5	0	3	2	0	0	3	0	0	0	1	1	0	0	0	0	0	0	0	0	0	0	2	0	0	0	0	0
1	1	10	11	2020-03-11	1		7	9	5311941	6	5	8	5	28	0	7	11	4	5	4	1	8	0	3	1	0	0	3	0	0	0	1	1	0	0	0	0	0	0	0	0	0	0	1	0	0	0	0	0
1	1	10	12	2020-03-12	1		10	4	5311923	10	4	9	8	38	0	8	14	8	4	5	4	12	0	5	3	0	1	5	0	0	0	1	1	0	0	0	0	0	0	0	0	0	1	3	0	0	0	0	0
1	1	10	13	2020-03-13	1		13	6	5311896	19	5	11	13	42	0	8	19	14	5	4	7	8	0	2	6	0	1	7	2	0	0	1	2	0	0	0	0	0	0	0	0	0	0	4	2	0	0	0	1
1	1	10	14	2020-03-14	1		13	7	5311870	19	13	10	14	57	0	9	20	13	13	5	3	13	0	5	2	0	2	7	2	0	0	1	2	0	0	0	0	0	0	0	0	0	1	2	0	0	0	0	0
1	1	10	15	2020-03-15	1		16	22	5311835	26	12	19	19	68	0	15	29	19	12	13	9	14	0	10	7	0	2	10	3	0	0	1	3	0	0	0	0	0	0	0	0	0	1	5	1	0	0	0	2
1	1	10	16	2020-03-16	1	Public events > 500 people cancelled & Overseas travellers must self isolate 14 days	17	12	5311794	28	22	22	25	82	0	20	37	24	22	12	13	16	0	12	10	1	2	11	4	0	0	2	5	0	0	0	0	0	0	0	0	1	0	8	1	0	0	1	2
1	1	10	17	2020-03-17	2		43	21	5311729	28	22	33	78	107	0	28	50	22	22	22	70	28	0	18	8	1	2	15	5	0	0	2	9	0	0	0	0	0	0	0	0	0	0	6	2	0	0	0	4
1	1	10	18	2020-03-18	2		21	24	5311694	25	17	45	109	125	0	42	73	14	17	22	37	25	0	22	11	1	2	18	7	0	0	3	13	0	0	0	0	0	0	0	0	0	0	5	2	0	0	1	4
1	1	10	19	2020-03-19	2		43	13	5311633	33	10	44	160	165	0	38	76	18	10	17	78	43	0	13	14	3	1	26	9	0	0	2	14	0	0	1	0	0	0	0	0	2	1	12	4	0	0	0	1
1	1	10	20	2020-03-20	2		56	32	5311555	41	14	39	225	202	0	32	89	22	14	10	117	51	0	9	30	4	1	35	15	0	0	3	23	0	0	1	0	0	0	0	0	2	1	18	8	0	0	1	9
1	1	10	21	2020-03-21	2		79	43	5311458	39	20	34	309	251	0	26	101	18	20	14	140	62	0	10	28	4	2	45	21	0	0	4	30	0	0	1	0	0	0	0	0	1	2	15	8	0	0	1	8
1	1	10	22	2020-03-22	2		95	26	5311349	37	16	39	409	306	0	32	133	14	16	20	173	73	0	19	37	2	5	59	27	0	0	4	39	0	0	1	0	0	0	0	0	0	3	23	9	0	0	0	9
1	1	10	23	2020-03-23	2	National Restrictions: Pubs, hotels, clubs, restaurants and recreation facilities are closed.	143	33	5311193	35	15	41	546	377	0	33	153	13	15	16	242	84	0	13	40	3	4	75	28	0	0	7	45	0	0	1	0	0	0	0	0	1	0	28	10	0	0	3	7
1	1	10	24	2020-03-24	3		138	53	5311048	29	13	42	674	465	0	32	167	7	13	15	227	96	0	12	31	4	5	79	41	0	0	9	51	0	0	1	1	0	0	0	0	1	2	21	15	0	0	2	8
1	1	10	25	2020-03-25	3		149	57	5310885	34	9	39	803	575	0	32	188	14	9	13	264	126	0	11	51	2	7	83	52	0	0	10	67	0	0	1	3	0	0	0	0	0	3	26	17	0	0	2	18
1	1	10	26	2020-03-26	3		129	56	5310747	29	14	33	907	684	0	24	205	9	14	9	260	125	0	6	59	2	7	95	72	0	0	12	79	0	0	1	3	0	0	0	0	1	4	34	30	0	0	2	13
1	1	10	27	2020-03-27	3		144	69	5310581	41	10	33	1033	760	0	29	265	22	10	14	298	122	0	14	84	1	5	123	91	0	0	12	106	0	0	2	3	0	0	0	0	0	0	45	29	0	0	1	30
1	1	10	28	2020-03-28	3		97	46	5310466	36	23	29	1107	840	0	26	300	18	23	10	212	105	0	10	63	1	6	144	91	0	0	13	132	0	0	2	4	0	0	0	0	0	2	36	18	0	0	1	27
1	1	10	29	2020-03-29	3		78	46	5310376	31	17	39	1132	930	0	31	333	12	17	23	221	107	0	18	84	2	3	163	97	0	0	15	157	0	0	1	6	0	0	0	0	1	0	51	27	0	0	2	32
1	1	10	30	2020-03-30	3	People must not leave their residence except for essential purposes	63	27	5310300	32	12	38	1138	989	0	31	372	13	12	17	193	86	0	15	84	1	5	175	109	0	0	17	181	0	0	1	7	0	0	0	0	0	3	43	27	0	0	2	31
1	1	10	31	2020-03-31	4		72	59	5310219	28	13	34	1148	1092	0	30	379	9	13	12	184	98	0	10	73	3	4	169	112	0	0	19	188	0	0	1	6	0	0	0	0	2	0	35	28	0	0	2	14
1	1	10	32	2020-04-01	4		52	72	5310159	26	10	36	1104	1187	1	30	360	8	10	13	142	56	1	10	60	4	2	156	93	0	0	17	196	0	0	1	8	0	0	0	1	1	2	38	14	0	0	1	13
1	1	10	33	2020-04-02	4		36	56	5310117	22	10	36	1064	1263	1	29	365	6	10	10	117	60	0	9	55	4	5	157	80	0	0	18	197	0	0	1	9	0	0	0	1	0	3	32	11	0	0	2	14
1	1	10	34	2020-04-03	4		54	52	5310053	24	8	29	1036	1347	2	24	357	10	8	10	136	63	1	8	49	4	5	144	85	0	0	16	195	0	0	2	11	0	0	0	2	2	1	23	23	0	0	0	9
1	1	10	35	2020-04-04	4		31	42	5310014	22	10	23	968	1422	2	19	344	8	10	8	97	46	0	7	46	4	4	127	86	0	0	16	195	0	0	2	11	0	0	0	2	0	1	25	17	0	0	1	11
1	1	10	36	2020-04-05	4		36	27	5309968	24	8	25	901	1496	2	23	330	10	8	10	88	35	0	10	31	4	3	117	71	0	0	16	190	0	0	2	16	0	0	0	2	1	0	19	7	0	0	0	12
1	1	10	37	2020-04-06	4		20	20	5309942	19	12	21	815	1572	2	19	303	7	12	8	65	31	0	8	34	5	3	94	60	0	0	11	181	0	0	4	22	0	0	0	2	1	2	14	10	0	0	0	11
1	1	10	38	2020-04-07	4		24	20	5309913	16	8	21	723	1656	2	19	271	5	8	12	61	33	0	11	23	6	2	75	56	0	0	11	155	0	0	4	29	0	0	0	2	1	2	10	10	0	0	1	7
1	1	10	39	2020-04-08	4		13	32	5309891	20	5	20	647	1708	2	18	257	9	5	8	43	24	0	7	25	5	3	64	52	0	0	11	141	0	0	4	33	0	0	0	2	1	1	13	7	0	0	1	3
1	1	10	40	2020-04-09	4		23	18	5309861	18	9	17	561	1788	2	14	225	7	9	5	56	32	0	4	18	3	3	55	45	0	0	9	119	0	0	3	35	0	0	0	2	0	1	9	9	0	0	0	4
1	1	10	41	2020-04-10	4		15	15	5309836	21	7	16	504	1829	3	13	221	10	7	9	56	22	1	6	33	3	4	55	38	0	0	10	106	0	0	2	40	0	0	0	3	1	2	20	7	0	0	2	4
1	1	10	42	2020-04-11	4		8	10	5309824	15	10	18	453	1866	4	15	210	4	10	7	34	14	1	7	18	6	5	51	32	0	0	10	88	0	0	2	48	0	0	0	4	3	1	12	3	0	0	1	3
1	1	10	43	2020-04-12	4		2	8	5309814	18	5	24	390	1911	4	20	185	8	5	10	23	12	0	9	16	3	4	45	30	0	0	10	68	0	0	2	48	0	0	0	4	0	3	8	4	0	0	1	2
1	1	10	44	2020-04-13	4		4	3	5309807	12	9	21	318	1958	5	17	158	3	9	5	24	11	1	3	16	2	4	37	20	0	0	10	60	0	0	1	43	0	0	0	5	0	3	8	3	0	0	0	5
1	1	10	45	2020-04-14	4		6	15	5309794	15	4	24	272	1992	7	20	141	7	4	9	20	9	2	7	11	1	5	34	18	0	0	8	47	0	0	1	38	0	0	0	7	0	1	7	3	0	0	1	0
1	1	10	46	2020-04-15	4		5	17	5309779	19	6	15	241	2025	8	14	122	10	6	4	18	14	1	4	9	2	6	31	13	0	0	8	42	0	0	1	34	0	0	0	8	1	2	5	1	0	0	0	1
1	1	10	47	2020-04-16	4		6	16	5309767	14	11	13	208	2047	10	12	107	6	11	6	17	8	2	6	9	2	6	28	12	0	0	8	37	0	0	1	31	0	0	0	10	0	2	5	2	0	0	1	1
1	1	10	48	2020-04-17	4		4	11	5309756	15	6	21	183	2072	12	19	103	7	6	11	9	10	2	10	3	2	4	25	9	0	0	7	28	0	0	2	31	0	0	0	12	0	1	2	0	0	0	0	0
1	1	10	49	2020-04-18	4		0	17	5309746	18	7	23	155	2088	15	22	93	10	7	6	7	5	3	6	5	2	2	23	9	0	0	6	24	0	0	2	29	0	0	0	15	1	1	4	0	0	0	0	1
1	1	10	50	2020-04-19	4		0	7	5309739	14	11	17	136	2108	17	17	87	7	11	7	16	9	2	7	15	1	3	23	7	0	0	5	26	0	0	2	19	0	0	0	17	0	2	7	2	0	0	0	5
1	1	10	51	2020-04-20	4		1	2	5309736	9	7	20	118	2124	20	16	81	2	7	11	14	7	3	7	12	0	3	22	7	0	0	3	24	0	0	4	17	0	0	0	20	0	2	6	2	0	0	0	3
1	1	10	52	2020-04-21	4		0	6	5309734	9	2	17	103	2142	23	13	70	2	2	7	8	7	3	6	8	0	3	19	9	0	0	3	21	0	0	4	14	0	0	0	23	0	0	4	3	0	0	0	1
1	1	10	53	2020-04-22	4		1	2	5309733	6	3	8	89	2157	23	5	62	0	3	2	13	9	0	1	12	0	4	19	9	0	0	3	20	0	0	2	12	0	0	0	23	1	1	5	2	0	0	1	2
1	1	10	54	2020-04-23	4		1	7	5309731	6	1	8	74	2171	23	4	55	1	1	3	6	3	0	2	4	1	5	14	5	0	0	3	18	0	0	2	9	0	0	0	23	1	1	1	1	0	0	0	0
1	1	10	55	2020-04-24	4		2	12	5309728	6	1	4	63	2186	25	2	45	1	1	1	9	7	2	1	6	0	7	10	3	0	0	2	17	0	0	3	6	0	0	0	25	0	2	3	0	0	0	0	1
1	1	10	56	2020-04-25	4		0	3	5309727	5	2	5	51	2195	26	3	37	1	2	1	2	0	1	1	2	0	5	9	0	0	0	1	17	0	0	3	4	0	0	0	26	0	0	2	0	0	0	0	0
1	1	10	57	2020-04-26	4		1	0	5309726	4	1	6	48	2200	26	4	35	0	1	2	4	1	0	2	3	1	7	5	0	0	0	1	15	0	0	3	3	0	0	0	26	1	2	0	0	0	0	0	0
1	1	10	58	2020-04-27	4		0	5	5309722	7	1	4	37	2211	27	4	30	4	1	1	3	4	1	1	3	1	5	6	0	0	0	1	12	0	0	1	2	0	0	0	27	0	1	2	0	0	0	0	0
1	1	10	59	2020-04-28	4		5	5	5309716	4	4	2	35	2219	27	2	25	1	4	1	10	5	0	1	3	1	4	3	1	0	0	1	10	0	0	1	4	0	0	0	27	0	1	0	1	0	0	0	1
1	1	10	60	2020-04-29	4		1	2	5309714	3	2	5	34	2221	27	4	26	1	2	4	4	0	0	3	3	1	2	3	2	0	0	1	9	0	0	1	5	0	0	0	27	0	0	1	1	0	0	0	1
1	1	10	61	2020-04-30	4		8	7	5309705	3	1	5	36	2229	27	3	22	1	1	2	10	4	0	1	0	1	2	1	2	0	0	1	9	0	0	1	4	0	0	0	27	0	0	0	0	0	0	0	1
1	1	10	62	2020-05-01	4		1	1	5309704	2	1	4	33	2236	27	1	16	0	1	1	4	3	0	0	2	1	0	2	0	0	0	1	8	0	0	1	5	0	0	0	27	0	0	2	0	0	0	0	1
1	1	10	63	2020-05-02	4		0	2	5309703	3	0	5	31	2237	27	2	17	1	0	1	5	1	0	1	3	0	0	3	0	0	0	1	10	0	0	0	6	0	0	0	27	0	0	2	0	0	0	0	3
1	1	10	64	2020-05-03	4		0	1	5309703	2	1	4	29	2241	27	1	15	0	1	0	3	1	0	0	1	0	0	5	0	0	0	0	9	0	0	0	6	0	0	0	27	0	0	2	0	0	0	0	1
1	1	10	65	2020-05-04	4		0	4	5309702	3	0	3	28	2245	27	0	13	1	0	1	1	3	0	0	1	0	0	4	0	0	0	1	8	0	0	0	5	0	0	0	27	0	0	0	0	0	0	1	0
1	1	10	66	2020-05-05	4		4	2	5309696	4	1	2	32	2247	27	0	14	2	1	0	9	3	0	0	2	0	0	5	1	0	0	2	8	0	0	0	4	0	0	0	27	0	0	1	1	0	0	1	0
1	1	10	67	2020-05-06	4		0	3	5309694	5	1	2	30	2247	28	1	15	2	1	1	1	1	1	1	1	0	0	5	2	0	0	2	8	0	0	0	3	0	0	0	28	0	0	0	1	0	0	0	0
1	1	10	68	2020-05-07	4		0	2	5309693	4	2	2	25	2252	29	1	12	1	2	1	0	2	1	1	0	0	0	3	2	0	0	2	8	0	0	0	2	0	0	0	29	0	0	0	0	0	0	0	0
1	1	10	69	2020-05-08	4		1	3	5309692	3	1	3	24	2254	29	2	13	0	1	2	4	2	0	2	2	0	0	4	2	0	0	2	8	0	0	0	1	0	0	0	29	0	0	2	0	0	0	0	0
1	1	10	70	2020-05-09	4		1	0	5309691	3	0	4	23	2257	29	3	13	0	0	1	2	1	0	1	1	0	0	3	2	0	0	2	8	0	0	0	0	0	0	0	29	0	0	1	0	0	0	0	0
1	1	10	71	2020-05-10	4		1	0	5309690	3	0	2	21	2263	29	2	10	0	0	0	2	3	0	0	0	0	0	2	2	0	0	2	6	0	0	0	0	0	0	0	29	0	0	0	0	0	0	0	0
1	1	10	72	2020-05-11	4		0	0	5309690	3	0	0	15	2269	29	0	7	0	0	0	3	2	0	0	3	0	0	2	3	0	0	2	2	0	0	0	0	0	0	0	29	0	1	1	1	0	0	0	0
1	1	10	73	2020-05-12	4		0	5	5309690	3	0	0	16	2267	29	0	9	0	0	0	3	0	0	0	3	0	0	3	4	0	0	2	2	0	0	0	0	0	0	0	29	0	0	2	1	0	0	0	0
1	1	10	74	2020-05-13	4		3	1	5309687	3	0	0	14	2271	29	0	5	0	0	0	3	0	0	0	0	0	0	3	3	0	0	0	0	0	0	0	1	0	0	0	29	0	0	0	0	0	0	0	0
1	1	10	75	2020-05-14	4		2	2	5309685	2	1	0	14	2275	29	0	4	0	1	0	3	2	0	0	0	0	0	3	1	0	0	0	0	0	0	0	1	0	0	0	29	0	0	0	0	0	0	0	0
1	1	10	76	2020-05-15	4		2	0	5309683	2	0	1	14	2277	29	1	3	0	0	1	2	0	0	1	0	0	0	1	1	0	0	0	0	0	0	0	1	0	0	0	29	0	0	0	0	0	0	0	0
1	1	10	77	2020-05-16	4		0	0	5309683	2	0	0	14	2279	29	0	2	0	0	0	0	2	0	0	0	0	0	1	1	0	0	0	0	0	0	0	1	0	0	0	29	0	0	0	0	0	0	0	0
1	1	10	78	2020-05-17	4		1	0	5309682	2	0	0	13	2281	29	0	2	0	0	0	4	2	0	0	2	0	0	0	2	0	0	0	0	0	0	0	1	0	0	0	29	0	0	0	2	0	0	0	0
1	1	10	79	2020-05-18	4		2	0	5309680	2	0	0	13	2281	29	0	4	0	0	0	5	2	0	0	2	0	0	1	3	0	0	0	0	0	0	0	1	0	0	0	29	0	0	1	1	0	0	0	0
1	1	10	80	2020-05-19	4		4	0	5309676	2	0	0	17	2284	29	0	4	0	0	0	9	3	0	0	1	0	0	2	4	0	0	0	0	0	0	0	1	0	0	0	29	0	0	2	1	0	0	0	0
1	1	11	1	2020-03-01	1		2	0	5311998	0	0	0	0	1	0	0	0	0	0	0	0	1	0	0	0	0	0	0	0	0	0	0	0	0	0	0	0	0	0	0	0	0	0	0	0	0	0	0	0
1	1	11	2	2020-03-02	1		1	2	5311997	0	0	0	0	2	0	0	0	0	0	0	0	1	0	0	0	0	0	0	0	0	0	0	0	0	0	0	0	0	0	0	0	0	0	0	0	0	0	0	0
1	1	11	3	2020-03-03	1		5	1	5311992	0	0	0	0	5	0	0	0	0	0	0	0	3	0	0	0	0	0	0	0	0	0	0	0	0	0	0	0	0	0	0	0	0	0	0	0	0	0	0	0
1	1	11	4	2020-03-04	1		2	4	5311988	2	0	0	0	6	0	0	0	2	0	0	0	1	0	0	0	0	0	0	0	0	0	0	0	0	0	0	0	0	0	0	0	0	0	0	0	0	0	0	0
1	1	11	5	2020-03-05	1		2	2	5311985	2	1	0	0	6	0	0	0	1	1	0	0	0	0	0	0	0	0	0	0	0	0	0	0	0	0	0	0	0	0	0	0	0	0	0	0	0	0	0	0
1	1	11	6	2020-03-06	1		1	6	5311981	5	0	1	1	8	0	1	2	3	0	1	1	3	0	1	1	0	0	1	0	0	0	0	0	0	0	0	0	0	0	0	0	0	0	1	0	0	0	0	0
1	1	11	7	2020-03-07	1		0	2	5311978	5	3	1	4	7	0	1	3	3	3	0	3	0	0	0	1	0	0	2	1	0	0	0	1	0	0	0	0	0	0	0	0	0	0	1	1	0	0	0	1
1	1	11	8	2020-03-08	1		3	4	5311973	3	4	4	5	10	0	3	6	2	4	3	1	4	0	2	1	0	0	2	2	0	0	0	1	0	0	0	0	0	0	0	0	0	0	0	1	0	0	0	0
1	1	11	9	2020-03-09	1		5	8	5311961	8	2	7	7	12	0	6	11	7	2	4	2	3	0	4	2	0	0	3	3	0	0	0	1	0	0	0	0	0	0	0	0	0	0	1	1	0	0	0	0
1	1	11	10	2020-03-10	1		4	2	5311955	7	3	7	6	15	0	5	9	2	3	2	0	2	0	1	0	0	0	2	3	0	0	0	1	0	0	0	0	0	0	0	0	0	0	0	0	0	0	0	0
1	1	11	11	2020-03-11	1		7	9	5311945	8	2	7	8	17	0	7	13	3	2	3	2	4	0	3	2	0	0	3	4	0	0	0	1	0	0	0	0	0	0	0	0	0	0	1	1	0	0	0	0
1	1	11	12	2020-03-12	1		10	4	5311922	17	4	6	13	24	0	6	15	13	4	2	6	10	0	2	4	0	1	6	4	0	0	0	2	0	0	0	0	0	0	0	0	0	1	3	1	0	0	0	1
1	1	11	13	2020-03-13	1		13	6	5311896	19	11	7	15	33	0	7	17	13	11	4	5	8	0	4	4	0	3	6	3	0	0	0	3	0	0	0	0	0	0	0	0	0	2	2	0	0	0	0	1
1	1	11	14	2020-03-14	1		13	7	5311858	34	10	15	17	47	0	12	23	25	10	11	3	15	0	8	2	0	3	6	4	0	0	1	3	0	0	0	0	0	0	0	0	0	0	1	1	0	0	1	0
1	1	11	15	2020-03-15	1		16	22	5311819	41	16	19	20	61	0	17	31	23	16	10	10	13	0	10	8	0	3	7	5	0	0	3	2	0	0	0	0	0	0	0	0	0	0	6	2	0	0	2	0
1	1	11	16	2020-03-16	1	Public events > 500 people cancelled & Overseas travellers must self isolate 14 days	17	12	5311784	38	21	29	28	73	0	23	43	18	21	16	12	17	0	12	10	0	2	14	5	0	0	3	4	0	0	0	0	0	0	0	0	0	0	7	3	0	0	0	2
1	1	11	17	2020-03-17	2		43	21	5311717	43	19	40	79	106	0	36	62	24	19	21	74	37	0	21	9	0	3	19	5	0	0	4	5	0	0	0	0	0	0	0	0	0	2	6	1	0	0	1	1
1	1	11	18	2020-03-18	2		21	24	5311674	42	23	46	114	135	0	41	78	22	23	19	55	36	0	16	18	0	3	29	6	0	0	5	8	0	0	0	0	0	0	0	0	0	2	14	2	0	0	1	3
1	1	11	19	2020-03-19	2		43	13	5311610	42	21	49	178	155	0	44	105	21	21	23	93	33	0	20	31	1	5	36	14	0	0	7	15	0	0	0	0	0	0	0	0	1	3	14	8	0	0	2	7
1	1	11	20	2020-03-20	2		56	32	5311530	48	18	47	235	208	0	43	108	24	18	21	94	53	0	20	16	2	5	39	13	0	0	7	18	0	0	0	0	0	0	0	0	1	1	12	2	0	0	0	3
1	1	11	21	2020-03-21	2		79	43	5311413	64	22	40	322	254	0	29	112	38	22	18	141	55	0	11	34	5	8	51	16	0	0	10	19	0	0	0	0	0	0	0	0	4	4	23	6	0	0	3	1
1	1	11	22	2020-03-22	2		95	26	5311302	43	37	47	411	333	0	39	136	16	37	22	180	90	0	21	34	4	8	58	20	0	0	10	25	0	0	0	0	0	0	0	0	0	2	22	6	0	0	1	7
1	1	11	23	2020-03-23	2	National Restrictions: Pubs, hotels, clubs, restaurants and recreation facilities are closed.	143	33	5311132	53	17	69	550	413	0	59	167	27	17	37	233	91	0	31	30	4	10	62	27	0	0	13	27	0	0	0	1	0	0	0	0	0	4	18	9	0	0	3	4
1	1	11	24	2020-03-24	3		138	53	5310972	48	27	58	680	503	0	48	182	22	27	17	246	106	0	15	57	3	9	72	43	0	0	15	41	0	0	0	1	0	0	0	0	2	5	30	20	0	0	2	15
1	1	11	25	2020-03-25	3		149	57	5310797	52	22	60	821	609	0	48	204	26	22	27	260	120	0	23	43	3	5	85	56	0	0	16	59	0	0	0	1	0	0	0	0	0	1	26	17	0	0	1	18
1	1	11	26	2020-03-26	3		129	56	5310638	56	26	58	927	711	0	43	226	30	26	22	253	122	0	17	61	2	6	98	66	0	0	16	82	0	0	0	2	0	0	0	0	0	1	36	23	0	0	0	25
1	1	11	27	2020-03-27	3		144	69	5310471	46	33	57	1045	847	0	46	273	23	33	26	319	163	0	25	84	1	7	118	76	0	0	17	112	0	0	0	2	0	0	0	0	1	3	46	26	0	0	3	32
1	1	11	28	2020-03-28	3		97	46	5310349	46	26	74	1119	927	0	56	330	26	26	33	247	120	0	25	84	0	9	141	100	0	0	18	129	0	0	2	2	0	0	0	0	0	6	48	32	0	0	5	17
1	1	11	29	2020-03-29	3		78	46	5310244	48	25	73	1163	993	0	57	382	27	25	26	213	103	0	21	92	0	8	160	124	0	0	20	145	0	0	2	2	0	0	0	0	0	1	48	37	0	0	4	21
1	1	11	30	2020-03-30	3	People must not leave their residence except for essential purposes	63	27	5310162	39	28	70	1174	1061	0	59	421	19	28	25	189	89	0	24	86	4	11	163	139	0	0	24	162	0	0	2	3	0	0	0	0	4	4	41	30	0	0	4	22
1	1	11	31	2020-03-31	4		72	59	5310076	34	19	66	1173	1151	0	55	433	14	19	28	204	85	0	25	85	3	10	161	144	0	0	27	183	0	0	3	3	0	0	0	0	0	3	42	32	0	0	4	27
1	1	11	32	2020-04-01	4		52	72	5310010	35	14	54	1157	1261	0	41	421	15	14	19	153	96	0	14	71	3	15	156	130	0	0	26	200	0	0	4	3	0	0	0	0	2	7	36	14	0	0	2	21
1	1	11	33	2020-04-02	4		36	56	5309962	32	15	44	1109	1347	0	34	412	12	15	14	125	59	0	11	63	4	15	145	116	0	0	25	210	0	0	4	4	0	0	0	0	1	4	27	23	0	0	1	15
1	1	11	34	2020-04-03	4		54	52	5309896	33	11	38	1071	1456	0	30	386	12	11	15	135	64	0	14	48	3	13	132	105	0	0	26	202	0	0	2	9	0	0	0	0	0	5	24	21	0	0	1	9
1	1	11	35	2020-04-04	4		31	42	5309856	31	12	32	994	1535	0	22	366	10	12	11	106	45	0	9	56	3	15	134	84	0	0	31	189	0	0	3	12	0	0	0	0	1	6	34	12	0	0	7	6
1	1	11	36	2020-04-05	4		36	27	5309815	25	11	29	912	1622	0	22	345	5	11	12	94	42	0	11	37	4	9	114	71	0	0	33	186	0	0	4	16	0	0	0	0	1	1	16	9	0	0	3	14
1	1	11	37	2020-04-06	4		20	20	5309786	29	5	28	824	1720	0	24	316	9	5	11	67	43	0	11	36	3	10	93	64	0	0	30	160	0	0	4	26	0	0	0	0	0	3	16	15	0	0	2	5
1	1	11	38	2020-04-07	4		24	20	5309758	24	9	22	748	1778	0	19	301	4	9	5	79	28	0	5	39	2	9	87	59	0	0	26	152	0	0	5	31	0	0	0	0	0	2	21	12	0	0	3	7
1	1	11	39	2020-04-08	4		13	32	5309737	28	4	23	665	1850	0	19	269	8	4	9	43	25	0	7	20	3	8	69	52	0	0	26	131	0	0	4	36	0	0	0	0	1	2	10	6	0	0	2	3
1	1	11	40	2020-04-09	4		23	18	5309708	26	8	14	568	1923	0	12	238	6	8	4	66	34	0	4	27	3	8	64	40	0	0	21	108	0	0	7	42	0	0	0	0	1	2	14	7	0	0	0	6
1	1	11	41	2020-04-10	4		15	15	5309690	22	7	18	507	1964	1	13	227	3	7	8	50	18	1	5	25	3	10	61	36	0	0	20	96	0	0	8	42	0	0	0	1	1	4	10	9	0	0	0	4
1	1	11	42	2020-04-11	4		8	10	5309676	25	3	18	448	2015	2	15	204	6	3	7	31	14	1	7	17	2	7	49	30	0	0	18	86	0	0	9	41	0	0	0	2	0	2	11	4	0	0	0	2
1	1	11	43	2020-04-12	4		2	8	5309670	22	7	15	396	2050	2	12	187	4	7	3	17	8	0	3	15	1	6	38	27	0	0	20	72	0	0	8	44	0	0	0	2	0	2	4	3	0	0	2	4
1	1	11	44	2020-04-13	4		4	3	5309662	22	4	15	334	2093	5	13	162	4	4	7	25	11	3	7	15	1	5	32	24	0	0	19	54	0	0	7	42	0	0	0	5	0	1	10	6	0	0	1	0
1	1	11	45	2020-04-14	4		6	15	5309652	21	5	13	291	2123	8	10	140	4	5	4	18	8	3	3	9	0	5	31	20	0	0	16	47	0	0	8	38	0	0	0	8	0	0	5	3	0	0	0	3
1	1	11	46	2020-04-15	4		5	17	5309645	18	5	12	253	2155	10	9	124	2	5	5	15	10	2	3	8	0	3	28	14	0	0	13	39	0	0	9	37	0	0	0	10	0	1	5	2	0	0	0	1
1	1	11	47	2020-04-16	4		6	16	5309634	21	2	12	221	2177	12	9	119	5	2	5	20	9	2	5	12	1	3	26	11	0	0	13	34	0	0	10	34	0	0	0	12	1	1	7	1	0	0	2	0
1	1	11	48	2020-04-17	4		4	11	5309628	18	5	12	190	2205	13	9	102	2	5	2	8	5	1	2	2	0	2	23	6	0	0	9	28	0	0	9	32	0	0	0	13	0	0	2	1	0	0	0	0
1	1	11	49	2020-04-18	4		0	17	5309627	15	4	14	161	2224	14	8	91	1	4	5	8	7	1	2	8	1	1	19	6	0	0	9	24	0	0	8	27	0	0	0	14	1	1	3	1	0	0	1	1
1	1	11	50	2020-04-19	4		0	7	5309626	14	2	15	139	2241	15	10	82	1	2	4	7	5	1	4	6	2	1	18	5	0	0	6	17	0	0	8	26	0	0	0	15	1	0	4	1	0	0	0	1
1	1	11	51	2020-04-20	4		1	2	5309623	13	3	10	116	2257	16	7	75	2	3	2	9	7	1	2	8	3	1	14	6	0	0	6	14	0	0	8	23	0	0	0	16	1	1	2	3	0	0	0	1
1	1	11	52	2020-04-21	4		0	6	5309623	11	2	9	95	2275	17	8	62	0	2	3	2	3	1	3	2	2	1	13	6	0	0	5	10	0	0	6	16	0	0	0	17	0	1	1	0	0	0	0	0
1	1	11	53	2020-04-22	4		1	2	5309622	11	0	8	70	2289	19	7	49	0	0	2	3	2	2	1	1	3	1	11	3	0	0	5	8	0	0	5	10	0	0	0	19	1	0	1	0	0	0	0	0
1	1	11	54	2020-04-23	4		1	7	5309618	13	1	3	58	2299	21	2	40	3	1	0	7	4	2	0	6	2	1	13	2	0	0	5	7	0	0	4	8	0	0	0	21	0	0	5	1	0	0	0	0
1	1	11	55	2020-04-24	4		2	12	5309615	11	3	4	51	2305	22	3	38	1	3	1	8	2	1	1	4	2	3	13	0	0	0	4	5	0	0	3	8	0	0	0	22	0	2	2	0	0	0	0	0
1	1	11	56	2020-04-25	4		0	3	5309615	10	1	5	42	2316	22	4	32	0	1	3	2	3	0	2	2	2	2	8	1	0	0	2	6	0	0	3	7	0	0	0	22	0	0	0	1	0	0	0	1
1	1	11	57	2020-04-26	4		1	0	5309614	8	2	2	35	2325	22	2	27	0	2	1	4	3	0	1	3	2	2	6	2	0	0	2	4	0	0	3	5	0	0	0	22	0	1	1	1	0	0	0	0
1	1	11	58	2020-04-27	4		0	5	5309614	8	0	3	32	2328	22	2	25	0	0	2	0	1	0	1	0	2	2	5	2	0	0	1	3	0	0	3	6	0	0	0	22	0	0	0	0	0	0	0	0
1	1	11	59	2020-04-28	4		5	5	5309608	9	0	3	29	2339	22	2	18	1	0	0	9	4	0	0	0	1	0	3	1	0	0	0	3	0	0	2	6	0	0	0	22	0	0	0	0	0	0	0	0
1	1	11	60	2020-04-29	4		1	2	5309606	10	0	1	24	2344	24	1	14	1	0	0	2	2	2	0	1	0	0	3	2	0	0	0	1	0	0	2	4	0	0	1	23	0	0	0	1	0	0	0	0
1	1	11	61	2020-04-30	4		8	7	5309598	9	1	0	29	2349	24	0	13	0	1	0	14	5	0	0	3	0	0	3	4	0	0	0	1	0	0	0	4	0	0	1	23	1	0	0	2	0	0	0	0
1	1	11	62	2020-05-01	4		1	1	5309596	10	0	1	29	2349	25	1	14	1	0	1	4	1	1	1	3	0	1	3	4	0	0	0	1	0	0	0	4	0	0	1	24	0	1	1	1	0	0	0	0
1	1	11	63	2020-05-02	4		0	2	5309595	10	1	1	26	2353	25	1	11	1	1	0	2	1	0	0	0	0	1	3	3	0	0	0	2	0	0	0	3	0	0	1	24	0	0	1	0	0	0	0	1
1	1	11	64	2020-05-03	4		0	1	5309594	9	2	2	25	2355	25	2	11	1	2	1	0	1	0	1	0	0	1	2	3	0	0	0	2	0	0	0	3	0	0	1	24	0	0	0	0	0	0	0	0
1	1	11	65	2020-05-04	4		0	4	5309594	8	1	4	22	2357	25	4	13	0	1	2	3	2	0	2	3	0	0	1	4	0	0	0	2	0	0	0	4	0	0	1	24	0	0	0	2	0	0	0	1
1	1	11	66	2020-05-05	4		4	2	5309589	9	0	3	27	2357	25	2	14	1	0	1	8	3	0	0	3	0	0	3	5	0	0	0	2	0	0	0	3	0	0	1	24	0	0	2	1	0	0	0	0
1	1	11	67	2020-05-06	4		0	3	5309589	8	1	2	24	2360	26	1	10	0	1	0	1	1	1	0	1	0	0	4	3	0	0	0	2	0	0	0	1	0	0	1	25	0	0	1	0	0	0	0	0
1	1	11	68	2020-05-07	4		0	2	5309587	10	0	2	21	2362	27	2	10	2	0	1	1	2	1	1	1	0	0	4	2	0	0	1	2	0	0	0	1	0	0	1	26	0	0	0	0	0	0	1	0
1	1	11	69	2020-05-08	4		1	3	5309583	10	3	1	20	2367	27	1	8	3	3	0	4	4	0	0	2	0	0	4	1	0	0	1	2	0	0	0	1	0	0	1	26	0	0	2	0	0	0	0	0
1	1	11	70	2020-05-09	4		1	0	5309580	9	3	4	20	2368	27	4	10	2	3	3	1	0	0	3	0	0	0	3	1	0	0	1	2	0	0	0	1	0	0	1	26	0	0	0	0	0	0	0	0
1	1	11	71	2020-05-10	4		1	0	5309578	8	2	6	18	2370	27	6	12	1	2	3	3	1	0	3	2	0	0	2	2	0	0	1	2	0	0	0	0	0	0	1	26	0	0	0	2	0	0	0	0
1	1	11	72	2020-05-11	4		0	0	5309576	9	1	4	15	2373	27	4	11	2	1	2	1	4	0	2	1	0	0	3	2	0	0	1	2	0	0	0	0	0	0	1	26	0	0	1	0	0	0	0	0
1	1	11	73	2020-05-12	4		0	5	5309574	9	2	1	16	2377	27	1	9	2	2	1	3	3	0	1	3	0	1	2	3	0	0	1	2	0	0	0	0	0	0	1	26	0	1	0	2	0	0	0	0
1	1	11	74	2020-05-13	4		3	1	5309571	7	2	2	16	2379	27	2	10	0	2	2	6	2	0	2	2	0	2	2	2	0	0	1	2	0	0	0	0	0	0	1	26	0	1	1	0	0	0	0	0
1	1	11	75	2020-05-14	4		2	2	5309568	8	0	4	18	2380	27	4	13	1	0	2	6	2	0	2	3	0	3	3	2	0	0	1	1	0	0	0	0	0	0	1	26	0	1	2	0	0	0	0	0
1	1	11	76	2020-05-15	4		2	0	5309564	9	1	3	17	2385	27	3	10	2	1	0	4	3	0	0	2	0	2	3	1	0	0	1	1	0	0	0	0	0	0	1	26	0	0	1	1	0	0	0	0
1	1	11	77	2020-05-16	4		0	0	5309564	7	2	2	15	2388	27	2	9	0	2	1	5	0	0	1	4	0	1	4	2	0	0	0	1	0	0	0	0	0	0	1	26	0	1	2	1	0	0	0	1
1	1	11	78	2020-05-17	4		1	0	5309562	8	0	3	16	2391	27	3	10	1	0	2	1	3	0	2	0	0	1	4	2	0	0	0	1	0	0	0	0	0	0	1	26	0	0	0	0	0	0	0	0
1	1	11	79	2020-05-18	4		2	0	5309560	7	1	1	16	2392	27	1	9	0	1	0	7	1	0	0	5	0	2	5	0	0	0	0	2	0	0	0	0	0	0	1	26	0	1	3	0	0	0	0	1
1	1	11	80	2020-05-19	4		4	0	5309555	8	0	2	20	2395	27	2	11	1	0	1	10	4	0	1	1	0	2	5	0	0	0	0	4	0	0	0	0	0	0	1	26	0	0	0	0	0	0	0	2
1	1	12	1	2020-03-01	1		2	0	5311998	0	0	0	0	1	0	0	0	0	0	0	0	1	0	0	0	0	0	0	0	0	0	0	0	0	0	0	0	0	0	0	0	0	0	0	0	0	0	0	0
1	1	12	2	2020-03-02	1		1	2	5311994	3	0	0	0	2	0	0	0	3	0	0	0	1	0	0	0	0	0	0	0	0	0	0	0	0	0	0	0	0	0	0	0	0	0	0	0	0	0	0	0
1	1	12	3	2020-03-03	1		5	1	5311988	4	0	0	0	4	0	0	0	1	0	0	0	2	0	0	0	0	0	0	0	0	0	0	0	0	0	0	0	0	0	0	0	0	0	0	0	0	0	0	0
1	1	12	4	2020-03-04	1		2	4	5311983	7	0	0	0	7	0	0	0	3	0	0	0	3	0	0	0	0	0	0	0	0	0	0	0	0	0	0	0	0	0	0	0	0	0	0	0	0	0	0	0
1	1	12	5	2020-03-05	1		2	2	5311979	7	2	0	3	7	0	0	2	2	2	0	3	2	0	0	2	0	0	0	2	0	0	0	1	0	0	0	0	0	0	0	0	0	0	0	2	0	0	0	1
1	1	12	6	2020-03-06	1		1	6	5311975	8	2	2	6	5	0	2	6	3	2	2	3	0	0	2	2	0	0	3	2	0	0	0	1	0	0	0	0	0	0	0	0	0	0	3	0	0	0	0	0
1	1	12	7	2020-03-07	1		0	2	5311973	8	2	4	7	5	0	4	8	2	2	2	1	0	0	2	0	0	0	4	2	0	0	0	1	0	0	0	0	0	0	0	0	0	0	1	0	0	0	0	0
1	1	12	8	2020-03-08	1		3	4	5311969	8	1	5	5	9	0	5	7	1	1	2	0	2	0	2	0	0	0	2	2	0	0	0	1	0	0	0	0	0	0	0	0	0	0	0	0	0	0	0	0
1	1	12	9	2020-03-09	1		5	8	5311963	8	1	4	7	11	0	3	7	1	1	1	3	3	0	0	3	0	1	3	2	0	0	0	1	0	0	0	0	0	0	0	0	0	1	1	1	0	0	0	0
1	1	12	10	2020-03-10	1		4	2	5311958	8	1	2	8	15	0	2	7	1	1	1	1	5	0	1	1	0	2	3	2	0	0	0	1	0	0	0	0	0	0	0	0	0	1	0	0	0	0	0	0
1	1	12	11	2020-03-11	1		7	9	5311946	12	1	2	5	24	0	2	7	5	1	1	1	6	0	1	1	0	2	1	1	0	0	0	1	0	0	0	0	0	0	0	0	0	0	1	0	0	0	0	0
1	1	12	12	2020-03-12	1		10	4	5311934	9	5	1	9	32	0	1	6	2	5	1	6	8	0	1	2	0	2	3	2	0	0	0	1	0	0	0	0	0	0	0	0	0	1	2	2	0	0	0	0
1	1	12	13	2020-03-13	1		13	6	5311907	22	1	6	10	38	0	6	11	14	1	5	3	6	0	5	2	0	1	3	2	0	0	0	3	0	0	0	0	0	0	0	0	0	0	1	0	0	0	0	2
1	1	12	14	2020-03-14	1		13	7	5311867	35	14	5	16	47	0	5	13	27	14	1	7	12	0	1	4	0	1	8	3	0	0	0	3	0	0	0	0	0	0	0	0	0	0	5	1	0	0	0	1
1	1	12	15	2020-03-15	1		16	22	5311834	28	24	16	25	54	0	15	31	17	24	14	9	15	0	13	8	0	1	11	7	0	0	0	5	0	0	0	0	0	0	0	0	0	0	3	4	0	0	0	2
1	1	12	16	2020-03-16	1	Public events > 500 people cancelled & Overseas travellers must self isolate 14 days	17	12	5311792	36	17	35	28	67	0	31	48	25	17	24	8	13	0	21	6	0	1	9	8	0	0	1	8	0	0	0	0	0	0	0	0	0	1	2	1	0	0	1	3
1	1	12	17	2020-03-17	2		43	21	5311721	42	22	40	74	95	0	37	56	28	22	17	59	29	0	17	5	0	1	10	9	0	0	2	8	0	0	0	0	0	0	0	0	0	1	3	1	0	0	1	0
1	1	12	18	2020-03-18	2		21	24	5311673	39	30	46	101	128	0	41	67	27	30	22	47	39	0	20	14	0	1	15	7	0	0	3	13	0	0	0	0	0	0	0	0	0	1	7	2	0	0	1	5
1	1	12	19	2020-03-19	2		43	13	5311600	44	25	55	162	156	0	49	96	30	25	30	85	40	0	28	23	2	4	25	13	0	0	3	14	0	0	0	0	0	0	0	0	2	3	13	7	0	0	0	1
1	1	12	20	2020-03-20	2		56	32	5311509	54	25	66	233	187	0	57	124	35	25	25	110	45	0	22	30	2	4	42	15	0	0	3	21	0	0	0	0	0	0	0	0	1	1	21	6	0	0	0	8
1	1	12	21	2020-03-21	2		79	43	5311388	64	32	65	319	245	0	51	134	42	32	25	150	63	0	18	35	2	6	49	18	0	0	4	29	0	0	0	0	0	0	0	0	0	4	22	7	0	0	1	8
1	1	12	22	2020-03-22	2		95	26	5311263	55	39	68	422	315	0	55	162	30	39	32	182	83	0	29	38	2	9	60	36	0	0	5	35	0	0	0	0	0	0	0	0	1	4	21	20	0	0	1	6
1	1	12	23	2020-03-23	2	National Restrictions: Pubs, hotels, clubs, restaurants and recreation facilities are closed.	143	33	5311097	49	29	81	555	418	0	67	189	23	29	39	242	110	0	34	41	3	12	60	44	0	0	6	39	0	0	0	0	0	0	0	0	1	4	23	13	0	0	1	4
1	1	12	24	2020-03-24	3		138	53	5310927	58	23	72	703	504	0	53	220	32	23	29	258	122	0	23	63	4	16	86	51	0	0	9	54	0	0	0	0	0	0	0	0	1	5	39	12	0	0	3	16
1	1	12	25	2020-03-25	3		149	57	5310760	46	30	69	837	613	0	53	243	18	30	23	279	125	0	21	60	5	14	100	64	0	0	9	63	0	0	0	2	0	0	0	0	1	5	35	22	0	0	1	12
1	1	12	26	2020-03-26	3		129	56	5310609	49	19	75	942	720	0	57	277	22	19	30	262	128	0	23	71	5	13	117	70	0	0	10	86	0	0	0	4	0	0	0	0	2	2	38	22	0	0	3	26
1	1	12	27	2020-03-27	3		144	69	5310442	49	23	59	1066	811	0	47	310	23	23	19	295	121	0	17	85	5	15	137	85	0	0	13	104	0	0	0	6	0	0	0	0	1	4	46	30	0	0	3	22
1	1	12	28	2020-03-28	3		97	46	5310330	40	24	53	1131	908	0	44	359	15	24	23	272	132	0	20	99	3	14	158	96	0	0	23	141	0	0	0	6	0	0	0	0	0	3	54	28	0	0	10	38
1	1	12	29	2020-03-29	3		78	46	5310231	46	15	57	1162	1019	0	46	382	21	15	24	208	116	0	19	75	4	15	169	100	0	0	23	156	0	0	0	7	0	0	0	0	2	3	51	25	0	0	1	18
1	1	12	30	2020-03-30	3	People must not leave their residence except for essential purposes	63	27	5310154	39	21	52	1158	1109	0	43	389	14	21	15	179	89	0	14	82	7	14	164	102	0	0	26	171	0	0	0	8	0	0	0	0	4	8	38	22	0	0	3	22
1	1	12	31	2020-03-31	4		72	59	5310070	37	16	55	1176	1177	0	41	399	14	16	21	182	72	0	14	65	5	11	169	106	0	0	30	188	0	0	0	10	0	0	0	0	0	2	30	26	0	0	5	23
1	1	12	32	2020-04-01	4		52	72	5310006	35	14	45	1168	1263	0	32	400	12	14	16	152	80	0	13	66	5	13	174	99	0	0	29	198	0	0	0	14	0	0	0	0	1	5	34	17	0	0	1	19
1	1	12	33	2020-04-02	4		36	56	5309954	38	13	43	1139	1326	1	29	412	16	13	14	118	55	1	10	67	5	16	176	93	0	0	28	202	0	0	0	16	0	0	0	1	1	5	40	16	0	0	0	11
1	1	12	34	2020-04-03	4		54	52	5309887	35	16	39	1085	1415	1	29	400	13	16	13	141	51	0	13	65	3	16	155	85	0	0	30	207	0	0	0	17	0	0	0	1	0	2	30	24	0	0	3	15
1	1	12	35	2020-04-04	4		31	42	5309850	28	13	38	998	1521	1	29	378	6	13	16	101	60	0	13	50	3	13	118	86	0	0	30	210	0	0	0	19	0	0	0	1	1	6	14	19	0	0	2	16
1	1	12	36	2020-04-05	4		36	27	5309810	25	7	39	931	1595	1	31	377	4	7	13	97	48	0	11	43	4	16	101	84	0	0	30	198	0	0	0	28	0	0	0	1	1	4	15	14	0	0	1	12
1	1	12	37	2020-04-06	4		20	20	5309784	27	4	33	852	1666	1	28	365	6	4	7	74	42	0	7	38	3	16	96	76	0	0	25	191	0	0	1	32	0	0	0	1	0	3	22	9	0	0	1	10
1	1	12	38	2020-04-07	4		24	20	5309755	25	7	19	754	1754	3	17	326	5	7	4	71	36	2	3	37	2	11	91	59	0	0	23	168	0	0	1	39	0	0	0	3	1	2	20	7	0	0	2	6
1	1	12	39	2020-04-08	4		13	32	5309738	22	7	16	663	1832	5	15	290	4	7	7	52	27	2	6	24	2	9	78	51	0	0	17	148	0	0	2	43	0	0	0	5	0	2	16	9	0	0	0	4
1	1	12	40	2020-04-09	4		23	18	5309714	18	5	14	576	1895	8	13	256	1	5	7	57	17	3	6	25	3	9	61	40	0	0	16	128	0	0	2	50	0	0	0	8	1	3	10	5	0	0	1	8
1	1	12	41	2020-04-10	4		15	15	5309697	15	5	14	505	1950	10	12	227	2	5	5	42	20	2	4	18	2	8	50	34	0	0	15	111	0	0	2	56	0	0	0	10	0	3	8	4	0	0	0	5
1	1	12	42	2020-04-11	4		8	10	5309685	14	5	13	456	1983	10	12	215	4	5	5	31	12	0	5	16	2	9	48	31	0	0	13	101	0	0	4	55	0	0	0	10	0	2	10	5	0	0	1	2
1	1	12	43	2020-04-12	4		2	8	5309681	13	3	14	393	2035	11	14	185	2	3	5	17	12	1	5	11	2	8	43	23	0	0	10	79	0	0	5	57	0	0	0	11	0	1	7	4	0	0	0	3
1	1	12	44	2020-04-13	4		4	3	5309677	10	3	10	335	2079	11	10	162	0	3	3	20	14	0	3	14	1	7	41	17	0	0	6	71	0	0	6	51	0	0	0	11	1	0	7	2	0	0	0	5
1	1	12	45	2020-04-14	4		6	15	5309670	11	0	8	284	2112	12	7	141	1	0	3	24	9	1	2	14	1	4	41	15	0	0	5	58	0	0	5	49	0	0	0	12	0	1	10	4	0	0	0	1
1	1	12	46	2020-04-15	4		5	17	5309663	12	1	4	258	2137	13	4	127	2	1	0	16	7	1	0	9	1	3	30	16	0	0	4	49	0	0	5	50	0	0	0	13	0	1	4	3	0	0	0	0
1	1	12	47	2020-04-16	4		6	16	5309654	12	3	4	229	2155	17	4	114	3	3	1	11	2	4	1	5	2	3	26	14	0	0	3	43	0	0	6	42	0	0	0	17	1	0	1	1	0	0	1	1
1	1	12	48	2020-04-17	4		4	11	5309651	8	4	6	186	2189	18	6	94	0	4	3	11	3	1	3	4	1	2	20	12	0	0	2	33	0	0	7	30	0	0	0	18	0	0	3	2	0	0	0	1
1	1	12	49	2020-04-18	4		0	17	5309651	8	0	8	150	2212	20	7	83	0	0	4	8	6	2	3	6	1	2	17	9	0	0	2	29	0	0	5	25	0	0	0	20	0	1	4	1	0	0	0	2
1	1	12	50	2020-04-19	4		0	7	5309649	10	0	4	124	2229	23	3	65	2	0	0	5	4	3	0	2	2	2	13	8	0	0	1	25	0	0	5	23	0	0	0	23	1	0	1	2	0	0	0	1
1	1	12	51	2020-04-20	4		1	2	5309647	9	2	3	99	2245	24	2	52	1	2	0	7	1	1	0	4	3	1	10	5	0	0	2	20	0	0	5	20	0	0	0	24	1	0	3	0	0	0	1	1
1	1	12	52	2020-04-21	4		0	6	5309645	10	1	3	79	2258	25	2	43	2	1	2	3	0	1	2	3	2	1	9	3	0	0	2	17	0	0	2	17	0	0	0	25	0	1	1	0	0	0	0	1
1	1	12	53	2020-04-22	4		1	2	5309642	10	2	3	69	2265	26	2	38	2	2	1	3	2	1	1	2	2	1	9	3	0	0	2	14	0	0	1	16	0	0	0	26	1	0	1	0	0	0	0	0
1	1	12	54	2020-04-23	4		1	7	5309639	9	3	3	56	2274	28	3	33	2	3	2	3	4	2	2	1	3	1	9	2	0	0	2	9	0	0	1	15	0	0	0	28	1	0	0	0	0	0	0	0
1	1	12	55	2020-04-24	4		2	12	5309636	7	3	6	48	2280	29	5	30	1	3	3	4	1	1	2	1	3	1	7	2	0	0	2	8	0	0	0	13	0	0	0	29	0	0	1	0	0	0	0	0
1	1	12	56	2020-04-25	4		0	3	5309635	7	1	5	41	2290	30	4	26	1	1	3	3	4	1	2	3	1	1	8	1	0	0	1	7	0	0	0	11	0	0	0	30	1	0	2	0	0	0	0	0
1	1	12	57	2020-04-26	4		1	0	5309631	9	1	4	38	2295	30	3	24	3	1	1	4	1	0	1	3	1	3	7	0	0	0	1	6	0	0	0	7	0	0	0	30	1	2	0	0	0	0	0	0
1	1	12	58	2020-04-27	4		0	5	5309631	6	3	3	28	2302	33	2	19	0	3	1	2	1	3	1	2	1	2	5	0	0	0	1	4	0	0	0	6	0	0	0	33	0	0	2	0	0	0	0	0
1	1	12	59	2020-04-28	4		5	5	5309625	7	0	5	26	2307	34	4	18	1	0	3	8	1	1	3	3	2	1	3	0	0	0	1	5	0	0	0	2	0	0	0	34	1	0	1	0	0	0	0	1
1	1	12	60	2020-04-29	4		1	2	5309621	9	1	3	20	2315	36	3	12	3	1	0	1	3	2	0	0	2	1	2	0	0	0	1	2	0	0	0	1	0	0	0	35	0	0	0	0	0	0	0	0
1	1	12	61	2020-04-30	4		8	7	5309611	8	3	3	24	2321	36	3	11	2	3	1	13	5	0	1	2	1	1	3	2	0	0	0	1	0	0	0	1	0	0	0	35	0	0	1	2	0	0	0	0
1	1	12	62	2020-05-01	4		1	1	5309609	7	2	4	26	2324	36	4	16	1	2	3	6	7	0	3	5	1	2	3	4	0	0	0	2	0	0	0	0	0	0	0	35	0	1	1	2	0	0	0	1
1	1	12	63	2020-05-02	4		0	2	5309608	7	1	5	26	2327	37	5	17	1	1	2	2	3	1	2	2	1	2	4	4	0	0	0	2	0	0	0	0	0	0	0	36	0	0	2	0	0	0	0	0
1	1	12	64	2020-05-03	4		0	1	5309605	9	1	5	19	2334	37	5	12	3	1	1	3	2	0	1	2	0	0	4	2	0	0	0	3	0	0	0	0	0	0	0	36	0	0	2	0	0	0	0	1
1	1	12	65	2020-05-04	4		0	4	5309602	9	3	4	18	2334	37	4	14	3	3	1	3	2	0	1	3	0	0	5	2	0	0	0	4	0	0	0	0	0	0	0	36	0	0	1	1	0	0	0	1
1	1	12	66	2020-05-05	4		4	2	5309597	7	3	3	24	2337	37	1	14	1	3	3	11	4	0	1	5	0	1	6	3	0	0	0	4	0	0	0	0	0	0	0	36	0	1	3	1	0	0	0	0
1	1	12	67	2020-05-06	4		0	3	5309596	7	1	5	25	2334	37	2	19	1	1	3	4	1	0	1	4	0	2	7	4	0	0	0	5	0	0	0	0	0	0	0	36	0	1	1	1	0	0	0	1
1	1	12	68	2020-05-07	4		0	2	5309594	8	1	5	21	2340	37	3	17	2	1	1	1	3	0	1	1	0	1	5	3	0	0	0	6	0	0	0	0	0	0	0	36	0	0	0	0	0	0	0	1
1	1	12	69	2020-05-08	4		1	3	5309593	6	2	4	18	2345	37	3	14	0	2	1	3	1	0	1	2	0	1	3	2	0	0	0	6	0	0	0	0	0	0	0	36	0	0	1	0	0	0	0	1
1	1	12	70	2020-05-09	4		1	0	5309590	7	1	3	18	2349	37	2	15	2	1	2	6	4	0	1	4	0	1	4	1	0	0	0	7	0	0	0	0	0	0	0	36	0	0	3	0	0	0	0	1
1	1	12	71	2020-05-10	4		1	0	5309588	5	3	3	18	2351	37	3	15	1	3	1	2	1	0	1	1	0	1	4	1	0	0	0	6	0	0	0	0	0	0	0	36	0	1	0	0	0	0	0	0
1	1	12	72	2020-05-11	4		0	0	5309585	7	1	6	16	2353	37	5	15	3	1	3	0	0	0	2	0	0	1	2	1	0	0	0	6	0	0	0	0	0	0	0	36	0	0	0	0	0	0	0	0
1	1	12	73	2020-05-12	4		0	5	5309585	3	4	4	15	2357	37	4	13	0	4	1	2	3	0	1	1	0	0	3	0	0	0	0	6	0	0	0	1	0	0	0	36	0	0	1	0	0	0	0	1
1	1	12	74	2020-05-13	4		3	1	5309581	4	0	4	16	2362	37	3	12	1	0	4	6	3	0	3	2	0	0	3	1	0	0	0	5	0	0	0	1	0	0	0	36	0	0	1	1	0	0	0	0
1	1	12	75	2020-05-14	4		2	2	5309578	4	1	3	19	2363	37	2	12	1	1	0	4	2	0	0	2	0	0	3	2	0	0	0	5	0	0	0	1	0	0	0	36	0	1	0	1	0	0	0	0
1	1	12	76	2020-05-15	4		2	0	5309575	4	1	4	21	2364	37	3	13	1	1	1	3	1	0	1	0	0	0	3	2	0	0	0	5	0	0	0	1	0	0	0	36	0	0	0	0	0	0	0	0
1	1	12	77	2020-05-16	4		0	0	5309575	3	1	3	21	2366	37	2	13	0	1	1	4	2	0	0	3	0	0	3	3	0	0	0	6	0	0	0	1	0	0	0	36	0	0	2	1	0	0	0	1
1	1	12	78	2020-05-17	4		1	0	5309574	3	0	2	21	2369	37	0	10	0	0	1	4	2	0	0	2	0	1	1	4	0	0	0	5	0	0	0	2	0	0	0	36	0	1	0	2	0	0	0	0
1	1	12	79	2020-05-18	4		2	0	5309572	3	0	2	18	2371	37	0	9	0	0	0	4	1	0	0	2	0	0	3	3	0	0	0	4	0	0	0	2	0	0	0	36	0	0	2	0	0	0	0	0
1	1	12	80	2020-05-19	4		4	0	5309568	3	0	2	21	2374	37	0	8	0	0	0	7	2	0	0	1	0	0	4	2	0	0	0	3	0	0	0	1	0	0	0	36	0	0	1	0	0	0	0	0
1	1	13	1	2020-03-01	1		2	0	5311997	1	0	0	0	1	0	0	0	1	0	0	0	1	0	0	0	0	0	0	0	0	0	0	0	0	0	0	0	0	0	0	0	0	0	0	0	0	0	0	0
1	1	13	2	2020-03-02	1		1	2	5311995	2	0	0	0	2	0	0	0	1	0	0	0	1	0	0	0	0	0	0	0	0	0	0	0	0	0	0	0	0	0	0	0	0	0	0	0	0	0	0	0
1	1	13	3	2020-03-03	1		5	1	5311990	0	2	0	1	4	0	0	1	0	2	0	1	3	0	0	1	0	0	0	0	0	0	0	1	0	0	0	0	0	0	0	0	0	0	0	0	0	0	0	1
1	1	13	4	2020-03-04	1		2	4	5311987	1	0	2	1	4	0	1	2	1	0	2	0	0	0	1	0	0	0	0	0	0	0	0	1	0	0	0	0	0	0	0	0	0	0	0	0	0	0	0	0
1	1	13	5	2020-03-05	1		2	2	5311985	1	0	1	1	6	0	0	1	0	0	0	0	2	0	0	0	0	0	0	0	0	0	0	1	0	0	0	0	0	0	0	0	0	0	0	0	0	0	0	0
1	1	13	6	2020-03-06	1		1	6	5311982	3	0	1	2	6	0	0	2	2	0	0	1	1	0	0	1	0	0	0	1	0	0	0	1	0	0	0	0	0	0	0	0	0	0	0	1	0	0	0	0
1	1	13	7	2020-03-07	1		0	2	5311979	4	2	1	5	7	0	0	2	3	2	0	3	1	0	0	0	0	0	2	2	0	0	0	1	0	0	0	0	0	0	0	0	0	0	2	1	0	0	0	0
1	1	13	8	2020-03-08	1		3	4	5311974	3	3	3	7	7	0	2	6	2	3	2	3	2	0	2	3	0	0	3	3	0	0	0	1	0	0	0	0	0	0	0	0	0	0	1	2	0	0	0	0
1	1	13	9	2020-03-09	1		5	8	5311969	0	3	4	6	13	0	3	6	0	3	3	0	5	0	2	0	0	0	2	3	0	0	0	1	0	0	0	0	0	0	0	0	0	0	0	0	0	0	0	0
1	1	13	10	2020-03-10	1		4	2	5311965	0	0	3	7	17	0	3	7	0	0	3	2	5	0	3	2	0	0	3	3	0	0	0	1	0	0	0	0	0	0	0	0	0	0	2	0	0	0	0	0
1	1	13	11	2020-03-11	1		7	9	5311958	0	0	3	10	22	0	3	10	0	0	0	3	8	0	0	3	0	0	6	3	0	0	0	1	0	0	0	0	0	0	0	0	0	0	3	0	0	0	0	0
1	1	13	12	2020-03-12	1		10	4	5311941	7	0	3	11	24	0	3	11	7	0	0	2	3	0	0	2	0	0	7	2	0	0	0	2	0	0	0	0	0	0	0	0	0	0	1	0	0	0	0	1
1	1	13	13	2020-03-13	1		13	6	5311916	13	6	3	14	28	0	3	11	12	6	0	6	3	0	0	2	0	0	6	2	0	0	0	6	0	0	0	0	0	0	0	0	0	0	1	1	0	0	0	4
1	1	13	14	2020-03-14	1		13	7	5311890	16	10	7	16	39	0	6	16	13	10	6	3	12	0	5	3	0	0	7	2	0	0	0	7	0	0	0	0	0	0	0	0	0	0	2	0	0	0	0	1
1	1	13	15	2020-03-15	1		16	22	5311851	28	11	15	22	50	0	13	28	23	11	10	10	13	0	8	7	0	1	7	5	0	0	0	9	0	0	0	0	0	0	0	0	0	1	3	4	0	0	0	2
1	1	13	16	2020-03-16	1	Public events > 500 people cancelled & Overseas travellers must self isolate 14 days	17	12	5311814	27	21	20	31	69	0	19	37	20	21	11	12	21	0	10	6	0	1	12	7	0	0	0	11	0	0	0	0	0	0	0	0	0	1	7	2	0	0	0	2
1	1	13	17	2020-03-17	2		43	21	5311754	27	17	33	81	90	0	30	53	17	17	21	68	25	0	19	8	0	1	18	5	0	0	1	13	0	0	0	0	0	0	0	0	0	0	7	0	0	0	1	2
1	1	13	18	2020-03-18	2		21	24	5311718	25	17	37	108	125	0	31	58	15	17	17	41	37	0	13	7	0	2	23	5	0	0	1	13	0	0	0	0	0	0	0	0	0	1	6	1	0	0	0	1
1	1	13	19	2020-03-19	2		43	13	5311657	28	15	39	161	156	0	31	70	18	15	17	76	39	0	15	17	1	2	31	7	0	0	1	14	0	0	0	0	0	0	0	0	1	0	13	2	0	0	0	1
1	1	13	20	2020-03-20	2		56	32	5311574	38	17	42	234	180	0	33	98	27	17	15	114	48	0	14	30	2	4	44	13	0	0	1	21	0	0	0	0	0	0	0	0	1	2	16	7	0	0	0	7
1	1	13	21	2020-03-21	2		79	43	5311462	46	25	43	317	237	0	35	116	33	25	17	148	69	0	15	29	2	5	53	18	0	0	3	26	0	0	0	0	0	0	0	0	0	3	18	7	0	0	2	6
1	1	13	22	2020-03-22	2		95	26	5311343	39	31	50	410	292	0	40	135	24	31	25	162	61	0	21	30	3	7	60	18	0	0	3	33	0	0	0	1	0	0	0	0	1	4	23	2	0	0	0	8
1	1	13	23	2020-03-23	2	National Restrictions: Pubs, hotels, clubs, restaurants and recreation facilities are closed.	143	33	5311171	45	23	67	534	392	0	52	147	29	23	31	229	93	0	25	24	2	6	58	25	0	0	3	38	0	0	0	1	0	0	0	0	0	2	18	10	0	0	1	5
1	1	13	24	2020-03-24	3		138	53	5311017	33	28	72	661	492	0	57	162	16	28	23	237	104	0	22	30	1	4	65	32	0	0	6	47	0	0	0	2	0	0	0	0	2	1	19	10	0	0	3	12
1	1	13	25	2020-03-25	3		149	57	5310849	36	16	65	801	608	0	52	196	19	16	28	284	141	0	26	66	4	3	89	50	0	0	8	54	0	0	0	2	0	0	0	0	4	1	43	24	0	0	2	10
1	1	13	26	2020-03-26	3		129	56	5310706	28	22	48	928	701	0	39	233	14	22	16	264	132	0	13	76	5	4	128	61	0	0	11	63	0	0	0	2	0	0	0	0	3	3	54	20	0	0	3	11
1	1	13	27	2020-03-27	3		144	69	5310545	33	12	51	1052	789	0	40	275	17	12	22	278	120	0	18	80	7	4	141	74	0	0	16	77	0	0	0	3	0	0	0	0	2	2	41	24	0	0	5	16
1	1	13	28	2020-03-28	3		97	46	5310430	33	18	46	1109	876	0	35	308	18	18	12	247	112	0	10	89	7	3	149	93	0	0	19	97	0	0	0	4	0	0	0	0	2	2	44	35	0	0	3	23
1	1	13	29	2020-03-29	3		78	46	5310333	34	18	47	1147	954	0	37	348	19	18	18	215	107	0	16	89	5	3	168	108	0	0	21	119	0	0	0	4	0	0	0	0	2	2	49	31	0	0	2	26
1	1	13	30	2020-03-30	3	People must not leave their residence except for essential purposes	63	27	5310254	31	19	42	1142	1047	0	36	372	16	19	18	198	101	0	16	85	4	5	166	119	0	0	26	143	0	0	0	5	0	0	0	0	2	3	43	29	0	0	6	28
1	1	13	31	2020-03-31	4		72	59	5310176	21	17	37	1147	1140	0	34	378	7	17	19	180	80	0	18	68	5	7	158	119	0	0	26	159	0	0	2	4	0	0	0	0	2	3	36	22	0	0	2	22
1	1	13	32	2020-04-01	4		52	72	5310115	23	7	34	1129	1239	0	30	381	9	7	17	146	89	0	16	58	5	7	143	120	0	0	26	179	0	0	3	6	0	0	0	0	0	2	20	24	0	0	1	26
1	1	13	33	2020-04-02	4		36	56	5310069	24	9	24	1082	1308	0	20	366	10	9	7	116	50	0	6	57	3	11	134	114	0	0	27	185	0	0	3	7	0	0	0	0	1	5	28	20	0	0	1	12
1	1	13	34	2020-04-03	4		54	52	5310007	19	13	23	1044	1373	0	19	371	8	13	9	160	59	0	8	69	4	11	136	107	0	0	26	196	0	0	4	8	0	0	0	0	1	2	31	21	0	0	4	21
1	1	13	35	2020-04-04	4		31	42	5309967	20	8	32	991	1442	0	27	369	9	8	13	95	41	0	12	41	5	11	124	101	0	0	25	190	0	0	5	14	0	0	0	0	2	3	25	13	0	0	2	7
1	1	13	36	2020-04-05	4		36	27	5309927	15	9	25	913	1525	0	20	341	4	9	8	100	42	0	6	43	3	15	106	84	0	0	24	190	0	0	5	16	0	0	0	0	0	8	21	9	0	0	1	11
1	1	13	37	2020-04-06	4		20	20	5309899	18	5	24	816	1599	0	19	316	8	5	9	62	23	0	6	29	4	13	97	66	0	0	22	184	0	0	4	14	0	0	0	0	2	2	19	6	0	0	0	8
1	1	13	38	2020-04-07	4		24	20	5309873	12	8	15	720	1686	0	9	278	2	8	5	62	33	0	2	23	2	8	85	50	0	0	20	171	0	0	4	18	0	0	0	0	0	1	16	4	0	0	1	7
1	1	13	39	2020-04-08	4		13	32	5309855	13	4	16	645	1748	0	11	256	5	4	8	45	22	0	8	21	2	7	76	42	0	0	17	158	0	0	5	21	0	0	0	0	1	2	11	3	0	0	0	10
1	1	13	40	2020-04-09	4		23	18	5309829	14	3	17	562	1818	0	12	223	4	3	4	57	24	0	3	22	2	3	60	36	0	0	17	133	0	0	3	32	0	0	0	0	0	0	10	10	0	0	3	4
1	1	13	41	2020-04-10	4		15	15	5309813	11	4	12	490	1873	1	10	206	1	4	3	45	21	1	3	16	2	1	56	27	0	0	17	118	0	0	4	33	0	0	1	0	0	0	12	4	0	0	1	5
1	1	13	42	2020-04-11	4		8	10	5309803	12	1	10	443	1911	2	6	190	2	1	4	32	18	1	2	18	3	3	52	24	0	0	14	102	0	0	4	38	0	0	1	1	2	2	10	3	0	0	0	3
1	1	13	43	2020-04-12	4		2	8	5309800	8	5	6	387	1948	3	4	169	1	5	1	15	12	1	1	10	2	3	50	19	0	0	14	80	0	0	4	45	0	0	1	2	0	1	7	2	0	0	0	2
1	1	13	44	2020-04-13	4		4	3	5309793	10	1	10	338	1975	3	8	154	3	1	5	21	4	0	4	14	2	0	50	16	0	0	13	63	0	0	6	46	0	0	1	2	0	0	12	0	0	0	1	4
1	1	13	45	2020-04-14	4		6	15	5309787	8	2	8	288	2017	4	7	132	0	2	1	12	10	1	1	4	1	0	34	12	0	0	11	53	0	0	7	46	0	0	1	3	0	0	2	1	0	0	0	1
1	1	13	46	2020-04-15	4		5	17	5309781	8	1	6	260	2038	5	4	119	1	1	2	15	6	1	1	9	1	0	32	7	0	0	11	50	0	0	7	40	0	0	1	4	0	0	7	1	0	0	0	1
1	1	13	47	2020-04-16	4		6	16	5309775	7	1	5	216	2066	8	3	100	0	1	1	15	10	3	1	4	0	0	27	6	0	0	8	44	0	0	7	36	0	0	1	7	0	0	3	0	0	0	0	2
1	1	13	48	2020-04-17	4		4	11	5309770	8	0	3	187	2091	10	3	91	1	0	1	11	8	2	1	4	2	0	22	7	0	0	5	34	0	0	5	37	0	0	1	9	2	0	1	1	0	0	0	1
1	1	13	49	2020-04-18	4		0	17	5309769	7	2	2	152	2112	10	2	76	1	2	0	7	1	0	0	5	2	1	16	6	0	0	4	27	0	0	6	30	0	0	1	9	0	1	4	2	0	0	0	0
1	1	13	50	2020-04-19	4		0	7	5309767	8	1	3	130	2123	13	2	66	2	1	2	6	0	3	1	5	1	1	17	4	0	0	2	27	0	0	5	22	0	0	2	11	0	0	4	0	0	0	0	2
1	1	13	51	2020-04-20	4		1	2	5309763	6	5	1	102	2139	18	1	51	3	5	1	4	3	5	1	3	1	1	15	3	0	0	1	24	0	0	4	16	0	0	2	16	0	0	1	0	0	0	0	2
1	1	13	52	2020-04-21	4		0	6	5309761	4	4	5	85	2152	18	5	46	2	4	5	2	2	0	5	1	0	1	13	1	0	0	1	19	0	0	4	15	0	0	2	16	0	0	1	0	0	0	0	1
1	1	13	53	2020-04-22	4		1	2	5309759	3	2	5	67	2167	19	5	35	1	2	4	2	4	1	4	1	0	1	8	1	0	0	1	16	0	0	3	13	0	0	2	17	0	0	1	0	0	0	0	0
1	1	13	54	2020-04-23	4		1	7	5309757	3	1	3	53	2178	19	3	28	1	1	2	3	5	0	2	2	0	1	8	1	0	0	0	13	0	0	2	12	0	0	2	17	0	0	2	0	0	0	0	0
1	1	13	55	2020-04-24	4		2	12	5309755	2	1	4	45	2184	19	3	22	0	1	1	6	0	0	0	3	0	0	6	1	0	0	0	10	0	0	2	13	0	0	2	17	0	0	3	0	0	0	0	1
1	1	13	56	2020-04-25	4		0	3	5309754	3	0	4	38	2192	19	3	20	1	0	1	1	2	0	1	1	0	1	2	0	0	0	0	7	0	0	1	14	0	0	2	17	0	1	0	0	0	0	0	0
1	1	13	57	2020-04-26	4		1	0	5309753	2	1	3	40	2193	20	2	20	0	1	0	6	3	1	0	3	0	1	4	0	0	0	0	8	0	0	1	11	0	0	2	18	0	1	2	0	0	0	0	1
1	1	13	58	2020-04-27	4		0	5	5309752	3	0	3	33	2196	23	2	19	1	0	1	4	1	3	1	4	0	2	4	0	0	0	0	6	0	0	1	10	0	0	2	21	0	2	2	0	0	0	0	0
1	1	13	59	2020-04-28	4		5	5	5309746	3	1	0	34	2202	23	0	15	1	1	0	8	4	0	0	2	0	2	2	0	0	0	0	6	0	0	1	10	0	0	2	21	0	1	0	0	0	0	0	1
1	1	13	60	2020-04-29	4		1	2	5309745	2	1	1	28	2205	23	1	14	0	1	1	2	1	0	1	1	0	2	2	0	0	0	0	6	0	0	0	7	0	0	2	21	0	0	0	0	0	0	0	1
1	1	13	61	2020-04-30	4		8	7	5309736	3	0	2	32	2209	24	2	14	1	0	1	10	3	1	1	0	0	2	2	0	0	0	0	6	0	0	0	6	0	0	2	22	0	0	0	0	0	0	0	0
1	1	13	62	2020-05-01	4		1	1	5309735	2	1	2	28	2214	25	2	11	0	1	0	3	2	1	0	1	0	1	2	1	0	0	0	4	0	0	0	5	0	0	2	23	0	0	1	1	0	0	0	0
1	1	13	63	2020-05-02	4		0	2	5309735	1	1	2	27	2216	25	2	12	0	1	1	2	2	0	1	2	0	0	4	1	0	0	0	4	0	0	0	3	0	0	2	23	0	0	2	0	0	0	0	0
1	1	13	64	2020-05-03	4		0	1	5309735	1	0	2	24	2219	27	2	12	0	0	1	5	4	2	1	3	0	0	5	3	0	0	0	5	0	0	0	2	0	0	2	25	0	0	2	2	0	0	0	1
1	1	13	65	2020-05-04	4		0	4	5309733	3	0	1	21	2223	27	1	9	2	0	0	2	2	0	0	2	0	1	5	2	0	0	0	4	0	0	0	1	0	0	2	25	0	1	1	0	0	0	0	0
1	1	13	66	2020-05-05	4		4	2	5309729	1	2	0	22	2227	27	0	9	0	2	0	9	2	0	0	3	0	1	5	3	0	0	0	3	0	0	0	0	0	0	2	25	0	0	2	1	0	0	0	0
1	1	13	67	2020-05-06	4		0	3	5309728	2	0	2	21	2227	27	2	12	1	0	2	3	1	0	2	3	0	0	7	2	0	0	0	4	0	0	0	0	0	0	2	25	0	0	2	0	0	0	0	1
1	1	13	68	2020-05-07	4		0	2	5309728	1	1	1	18	2231	27	1	8	0	1	0	0	1	0	0	0	0	0	4	2	0	0	0	4	0	0	0	0	0	0	2	25	0	0	0	0	0	0	0	0
1	1	13	69	2020-05-08	4		1	3	5309726	2	0	2	18	2231	27	2	10	1	0	1	3	1	0	1	2	0	0	4	3	0	0	0	4	0	0	0	0	0	0	2	25	0	0	1	1	0	0	0	0
1	1	13	70	2020-05-09	4		1	0	5309725	1	1	1	19	2231	27	1	11	0	1	0	3	1	0	0	2	0	0	4	3	0	0	0	5	0	0	0	0	0	0	2	25	0	0	1	0	0	0	0	1
1	1	13	71	2020-05-10	4		1	0	5309721	4	0	2	17	2235	27	2	9	3	0	1	2	1	0	1	0	0	0	2	2	0	0	0	5	0	0	0	0	0	0	2	25	0	0	0	0	0	0	0	0
1	1	13	72	2020-05-11	4		0	0	5309719	3	3	1	13	2239	27	1	7	2	3	0	1	2	0	0	1	0	0	2	1	0	0	0	4	0	0	0	0	0	0	2	25	0	0	0	1	0	0	0	0
1	1	13	73	2020-05-12	4		0	5	5309719	1	2	3	13	2240	27	3	9	0	2	3	1	1	0	3	1	0	0	2	1	0	0	0	3	0	0	0	1	0	0	2	25	0	0	1	0	0	0	0	0
1	1	13	74	2020-05-13	4		3	1	5309717	1	0	4	13	2241	27	2	7	0	0	2	5	1	0	0	1	0	0	2	1	0	0	0	2	0	0	0	2	0	0	2	25	0	1	1	0	0	0	0	0
1	1	13	75	2020-05-14	4		2	2	5309715	1	0	3	15	2242	27	1	6	0	0	0	2	1	0	0	0	0	0	2	1	0	0	0	1	0	0	0	3	0	0	2	25	0	0	0	0	0	0	0	0
1	1	13	76	2020-05-15	4		2	0	5309713	1	0	3	19	2242	27	1	8	0	0	0	7	2	0	0	2	0	1	3	1	0	0	0	2	0	0	0	3	0	0	2	25	0	1	1	0	0	0	0	1
1	1	13	77	2020-05-16	4		0	0	5309712	1	1	2	17	2247	27	0	6	1	1	0	1	4	0	0	1	0	0	3	1	0	0	0	2	0	0	0	3	0	0	2	25	0	0	0	1	0	0	0	0
1	1	13	78	2020-05-17	4		1	0	5309711	0	1	3	16	2249	27	0	5	0	1	1	2	1	0	0	1	0	0	1	2	0	0	0	2	0	0	0	3	0	0	2	25	0	0	0	1	0	0	0	0
1	1	13	79	2020-05-18	4		2	0	5309709	0	0	2	15	2252	27	1	6	0	0	1	4	3	0	1	1	0	0	1	3	0	0	0	2	0	0	0	2	0	0	2	25	0	0	0	1	0	0	0	0
1	1	13	80	2020-05-19	4		4	0	5309705	0	0	1	17	2257	27	1	5	0	0	0	7	3	0	0	0	0	0	2	2	0	0	0	2	0	0	0	1	0	0	2	25	0	0	1	0	0	0	0	0
1	1	14	1	2020-03-01	1		2	0	5311998	0	0	0	0	1	0	0	0	0	0	0	0	1	0	0	0	0	0	0	0	0	0	0	0	0	0	0	0	0	0	0	0	0	0	0	0	0	0	0	0
1	1	14	2	2020-03-02	1		1	2	5311997	0	0	0	0	1	0	0	0	0	0	0	0	0	0	0	0	0	0	0	0	0	0	0	0	0	0	0	0	0	0	0	0	0	0	0	0	0	0	0	0
1	1	14	3	2020-03-03	1		5	1	5311986	6	0	0	0	4	0	0	0	6	0	0	0	3	0	0	0	0	0	0	0	0	0	0	0	0	0	0	0	0	0	0	0	0	0	0	0	0	0	0	0
1	1	14	4	2020-03-04	1		2	4	5311981	6	3	0	0	5	0	0	0	3	3	0	0	1	0	0	0	0	0	0	0	0	0	0	0	0	0	0	0	0	0	0	0	0	0	0	0	0	0	0	0
1	1	14	5	2020-03-05	1		2	2	5311976	7	2	3	0	8	0	3	3	3	2	3	0	3	0	3	0	0	0	0	0	0	0	0	0	0	0	0	0	0	0	0	0	0	0	0	0	0	0	0	0
1	1	14	6	2020-03-06	1		1	6	5311966	15	1	4	3	8	0	3	4	9	1	2	3	1	0	1	1	0	0	1	0	0	0	0	2	0	0	0	0	0	0	0	0	0	0	1	0	0	0	0	2
1	1	14	7	2020-03-07	1		0	2	5311962	12	7	4	3	10	0	3	4	4	7	1	0	2	0	1	0	0	0	1	0	0	0	0	2	0	0	0	0	0	0	0	0	0	0	0	0	0	0	0	0
1	1	14	8	2020-03-08	1		3	4	5311952	18	1	8	8	9	0	7	12	7	1	7	5	1	0	6	4	0	0	3	2	0	0	1	2	0	0	0	0	0	0	0	0	0	0	2	2	0	0	1	0
1	1	14	9	2020-03-09	1		5	8	5311943	16	6	7	12	11	0	7	15	4	6	1	4	5	0	1	3	0	0	5	3	0	0	1	3	0	0	0	0	0	0	0	0	0	0	2	1	0	0	0	1
1	1	14	10	2020-03-10	1		4	2	5311928	24	3	12	11	16	0	12	19	11	3	6	1	3	0	6	1	0	0	4	2	0	0	1	4	0	0	0	0	0	0	0	0	0	0	0	0	0	0	0	1
1	1	14	11	2020-03-11	1		7	9	5311909	24	12	11	15	19	0	11	22	12	12	3	4	7	0	3	4	0	1	5	4	0	0	1	4	0	0	0	0	0	0	0	0	0	1	1	2	0	0	0	0
1	1	14	12	2020-03-12	1		10	4	5311889	27	7	20	15	29	0	18	30	10	7	12	4	10	0	10	4	1	0	5	4	0	0	1	4	0	0	0	0	0	0	0	0	1	0	3	0	0	0	0	0
1	1	14	13	2020-03-13	1		13	6	5311854	41	8	20	21	42	0	17	34	22	8	7	8	16	0	6	7	2	0	9	5	0	0	1	4	0	0	0	0	0	0	0	0	1	0	5	2	0	0	0	0
1	1	14	14	2020-03-14	1		13	7	5311819	45	18	23	26	51	0	21	42	22	18	8	11	12	0	8	10	2	0	14	5	0	0	1	4	0	0	0	0	0	0	0	0	0	0	10	1	0	0	0	0
1	1	14	15	2020-03-15	1		16	22	5311781	44	23	32	30	74	0	24	46	22	23	18	11	20	0	12	8	1	0	16	4	0	0	1	8	0	0	0	0	0	0	0	0	1	0	5	1	0	0	0	4
1	1	14	16	2020-03-16	1	Public events > 500 people cancelled & Overseas travellers must self isolate 14 days	17	12	5311739	45	24	43	36	92	0	37	64	25	24	23	10	21	0	21	8	1	2	17	7	0	0	1	8	0	0	0	0	0	0	0	0	0	2	4	4	0	0	0	0
1	1	14	17	2020-03-17	2		43	21	5311670	46	25	50	87	117	0	46	82	26	25	24	70	30	0	24	16	0	2	25	6	0	0	1	10	0	0	0	0	0	0	0	0	0	0	12	1	0	0	0	3
1	1	14	18	2020-03-18	2		21	24	5311621	50	24	58	121	148	0	52	99	28	24	25	52	40	0	22	16	0	3	32	7	0	0	2	15	0	0	0	1	0	0	0	0	0	2	10	2	0	0	1	6
1	1	14	19	2020-03-19	2		43	13	5311553	45	30	57	174	190	0	49	109	25	30	24	82	49	0	20	23	2	5	35	10	0	0	3	17	0	0	0	2	0	0	0	0	2	5	11	3	0	0	1	3
1	1	14	20	2020-03-20	2		56	32	5311445	72	25	64	242	230	0	56	136	52	25	30	112	55	0	24	29	2	6	44	14	0	0	5	25	0	0	0	2	0	0	0	0	0	2	15	6	0	0	2	8
1	1	14	21	2020-03-21	2		79	43	5311314	77	47	62	331	279	0	55	162	52	47	25	153	69	0	24	43	2	7	59	22	0	0	6	31	0	0	0	2	0	0	0	0	0	5	26	10	0	0	1	7
1	1	14	22	2020-03-22	2		95	26	5311168	79	49	87	426	352	0	76	200	51	49	47	166	83	0	41	35	2	9	66	27	0	0	6	35	0	0	0	2	0	0	0	0	1	3	21	10	0	0	0	4
1	1	14	23	2020-03-23	2	National Restrictions: Pubs, hotels, clubs, restaurants and recreation facilities are closed.	143	33	5310982	73	49	101	558	464	0	84	215	43	49	49	251	112	0	40	42	3	8	70	32	0	0	6	42	0	0	0	3	0	0	0	0	3	6	26	8	0	0	1	9
1	1	14	24	2020-03-24	3		138	53	5310804	72	41	106	690	574	0	90	247	40	41	49	262	124	0	43	59	3	9	91	42	0	0	7	56	0	0	0	1	0	0	0	0	1	2	41	20	0	0	1	15
1	1	14	25	2020-03-25	3		149	57	5310607	79	41	108	838	702	0	85	275	48	41	41	292	154	0	33	64	2	13	107	53	0	0	10	68	0	0	0	2	0	0	0	0	0	7	35	17	0	0	3	15
1	1	14	26	2020-03-26	3		129	56	5310439	68	50	109	963	803	0	94	337	39	50	41	279	136	0	39	89	6	16	122	74	0	0	13	89	0	0	0	3	0	0	0	0	4	7	44	29	0	0	3	24
1	1	14	27	2020-03-27	3		144	69	5310253	72	38	115	1078	923	0	97	377	42	38	50	301	141	0	46	99	8	17	138	83	0	0	14	109	0	0	0	3	0	0	0	0	5	6	51	27	0	0	3	23
1	1	14	28	2020-03-28	3		97	46	5310112	77	39	97	1161	1017	0	79	409	44	39	38	247	128	0	31	101	9	21	166	88	0	0	19	128	0	0	1	4	0	0	0	0	2	6	53	27	0	0	7	23
1	1	14	29	2020-03-29	3		78	46	5310000	69	42	95	1217	1113	0	76	451	34	42	39	226	127	0	32	100	7	18	187	102	0	0	25	153	0	0	1	4	0	0	0	0	1	5	55	26	0	0	6	27
1	1	14	30	2020-03-30	3	People must not leave their residence except for essential purposes	63	27	5309903	70	34	105	1214	1195	0	81	480	35	34	42	218	91	0	32	102	8	23	195	109	0	0	29	171	0	0	1	7	0	0	0	0	4	7	65	29	0	0	4	26
1	1	14	31	2020-03-31	4		72	59	5309811	52	38	91	1233	1294	0	72	506	20	38	34	225	106	0	31	105	9	23	210	111	0	0	33	186	0	0	1	11	0	0	0	0	4	7	60	24	0	0	5	24
1	1	14	32	2020-04-01	4		52	72	5309733	54	24	101	1207	1392	0	83	512	26	24	38	171	75	0	33	80	7	20	196	117	0	0	33	198	0	0	1	14	0	0	0	0	2	5	47	23	0	0	0	21
1	1	14	33	2020-04-02	4		36	56	5309677	44	30	79	1173	1489	0	67	511	20	30	24	144	81	0	21	87	8	21	193	108	0	0	37	213	0	0	1	14	0	0	0	0	2	10	43	16	0	0	4	21
1	1	14	34	2020-04-03	4		54	52	5309605	40	22	73	1147	1597	0	60	496	18	22	30	155	77	0	27	65	8	20	187	102	0	0	39	213	0	0	1	18	0	0	0	0	0	7	33	22	0	0	4	12
1	1	14	35	2020-04-04	4		31	42	5309559	38	17	63	1081	1693	0	49	463	15	17	22	111	51	0	17	62	9	19	164	101	0	0	40	201	0	0	2	23	0	0	0	0	4	9	29	18	0	0	4	8
1	1	14	36	2020-04-05	4		36	27	5309517	29	15	50	981	1822	1	37	409	6	15	17	96	63	1	11	41	8	18	140	82	0	0	41	184	0	0	3	29	0	0	0	1	2	4	22	11	0	0	3	6
1	1	14	37	2020-04-06	4		20	20	5309481	39	6	47	891	1911	1	38	386	16	6	15	74	35	0	14	44	5	16	122	71	0	0	42	171	0	0	3	32	0	0	0	1	0	6	27	6	0	0	1	9
1	1	14	38	2020-04-07	4		24	20	5309449	31	16	29	784	1994	3	24	357	8	16	6	80	41	2	6	47	7	16	115	54	0	0	38	158	0	0	5	34	0	0	0	3	4	1	27	9	0	0	2	8
1	1	14	39	2020-04-08	4		13	32	5309424	33	10	31	698	2071	3	23	336	12	10	16	61	31	0	13	43	4	10	105	43	0	0	33	153	0	0	8	34	0	0	0	3	0	7	23	5	0	0	2	8
1	1	14	40	2020-04-09	4		23	18	5309393	26	15	30	626	2137	4	21	308	8	15	10	68	31	1	8	28	3	10	93	47	0	0	28	131	0	0	9	39	0	0	0	4	0	1	18	9	0	0	0	6
1	1	14	41	2020-04-10	4		15	15	5309366	30	8	34	542	2210	7	27	272	12	8	15	41	15	3	14	17	2	6	78	36	0	0	22	114	0	0	12	41	0	0	0	7	1	1	12	4	0	0	1	5
1	1	14	42	2020-04-11	4		8	10	5309349	27	12	27	471	2269	7	22	245	9	12	8	37	22	0	6	26	1	4	74	33	0	0	20	96	0	0	9	38	0	0	0	7	1	0	14	8	0	0	0	5
1	1	14	43	2020-04-12	4		2	8	5309334	31	9	25	412	2320	10	21	223	13	9	12	26	18	3	10	19	1	2	60	33	0	0	19	88	0	0	10	35	0	0	0	10	0	1	10	9	0	0	1	3
1	1	14	44	2020-04-13	4		4	3	5309324	23	14	24	350	2364	12	18	193	6	14	9	29	15	2	7	19	1	5	56	31	0	0	16	65	0	0	9	42	0	0	0	12	0	4	13	6	0	0	1	0
1	1	14	45	2020-04-14	4		6	15	5309304	30	7	30	302	2406	13	22	178	14	7	14	30	11	1	12	18	1	6	50	22	0	0	15	58	0	0	8	39	0	0	0	13	1	3	13	1	0	0	0	2
1	1	14	46	2020-04-15	4		5	17	5309292	22	15	24	273	2441	15	18	158	7	15	7	23	15	2	6	14	0	7	41	22	0	0	13	50	0	0	7	40	0	0	0	15	0	2	6	5	0	0	0	2
1	1	14	47	2020-04-16	4		6	16	5309277	24	7	32	225	2481	18	25	145	9	7	15	16	12	3	12	6	1	7	29	18	0	0	11	45	0	0	5	33	0	0	0	17	1	2	4	0	0	0	0	1
1	1	14	48	2020-04-17	4		4	11	5309268	17	12	22	194	2517	23	17	122	5	12	7	18	19	5	6	11	1	3	27	15	0	0	8	39	0	0	5	33	0	0	0	22	0	2	5	3	0	0	0	1
1	1	14	49	2020-04-18	4		0	17	5309260	20	5	24	169	2537	26	18	114	8	5	12	12	10	3	9	10	1	4	28	11	0	0	7	34	0	0	5	30	0	0	0	25	0	2	7	0	0	0	1	2
1	1	14	50	2020-04-19	4		0	7	5309253	21	6	21	149	2556	29	16	105	7	6	5	11	8	3	5	10	1	4	25	11	0	0	6	27	0	0	5	30	0	0	0	28	1	2	4	3	0	0	0	1
1	1	14	51	2020-04-20	4		1	2	5309248	18	7	19	125	2582	32	17	92	4	7	6	13	6	3	6	11	0	4	23	7	0	0	5	23	0	0	6	23	0	0	0	31	0	4	5	1	0	0	1	1
1	1	14	52	2020-04-21	4		0	6	5309246	15	5	20	111	2598	33	19	88	2	5	7	10	5	1	7	10	1	3	19	7	0	0	4	21	0	0	6	20	0	0	0	32	1	1	5	1	0	0	0	2
1	1	14	53	2020-04-22	4		1	2	5309240	18	2	11	89	2623	34	11	72	5	2	5	17	13	1	5	15	1	4	19	5	0	0	4	18	0	0	6	13	0	0	0	33	0	3	10	0	0	0	1	1
1	1	14	54	2020-04-23	4		1	7	5309239	13	5	10	81	2632	35	10	65	0	5	2	5	3	1	2	3	1	4	13	5	0	0	4	17	0	0	7	13	0	0	0	34	0	0	2	1	0	0	1	0
1	1	14	55	2020-04-24	4		2	12	5309233	17	0	10	75	2645	35	9	57	4	0	5	6	5	0	4	4	1	5	11	3	0	0	5	16	0	0	7	8	0	0	0	34	0	1	2	0	0	0	1	0
1	1	14	56	2020-04-25	4		0	3	5309231	15	4	6	63	2658	37	6	44	2	4	0	4	3	2	0	4	1	4	8	3	0	0	5	12	0	0	5	9	0	0	0	36	0	0	3	0	0	0	0	1
1	1	14	57	2020-04-26	4		1	0	5309228	14	3	8	58	2665	37	8	43	2	3	4	6	2	0	4	5	1	3	9	2	0	0	5	10	0	0	3	9	0	0	0	36	0	0	3	0	0	0	1	1
1	1	14	58	2020-04-27	4		0	5	5309223	17	2	7	48	2676	37	7	39	5	2	3	4	5	0	3	4	0	2	11	1	0	0	5	8	0	0	2	7	0	0	0	36	0	1	3	0	0	0	0	0
1	1	14	59	2020-04-28	4		5	5	5309216	14	5	6	46	2685	38	6	34	2	5	2	11	5	1	2	4	0	2	10	1	0	0	5	7	0	0	2	6	0	0	0	37	0	0	4	0	0	0	0	0
1	1	14	60	2020-04-29	4		1	2	5309213	14	2	9	42	2689	38	9	37	2	2	5	6	2	0	5	5	0	1	11	1	0	0	6	5	0	0	1	4	0	0	0	37	0	0	3	1	0	0	1	0
1	1	14	61	2020-04-30	4		8	7	5309204	11	4	9	44	2695	39	9	36	1	4	2	12	4	1	2	2	0	1	10	1	0	0	6	6	0	0	1	3	0	0	0	38	0	0	1	0	0	0	0	1
1	1	14	62	2020-05-01	4		1	1	5309202	11	1	7	39	2707	40	6	28	1	1	4	7	7	1	3	4	1	1	7	1	0	0	4	7	0	0	1	3	0	0	0	39	1	0	2	0	0	0	0	2
1	1	14	63	2020-05-02	4		0	2	5309201	11	1	5	35	2714	40	4	24	1	1	1	6	5	0	1	6	0	0	9	2	0	0	4	6	0	0	0	2	0	0	0	39	0	0	4	2	0	0	0	0
1	1	14	64	2020-05-03	4		0	1	5309201	9	2	4	32	2720	40	3	20	0	2	1	4	3	0	1	2	0	0	7	3	0	0	4	6	0	0	0	2	0	0	0	39	0	0	2	1	0	0	0	1
1	1	14	65	2020-05-04	4		0	4	5309200	10	0	4	31	2721	40	3	22	1	0	2	5	1	0	1	4	0	1	8	3	0	0	4	7	0	0	0	1	0	0	0	39	0	1	2	0	0	0	0	2
1	1	14	66	2020-05-05	4		4	2	5309192	13	1	1	29	2731	40	1	15	4	1	0	8	5	0	0	2	0	1	5	2	0	0	1	7	0	0	2	1	0	0	0	39	0	0	1	1	0	0	0	0
1	1	14	67	2020-05-06	4		0	3	5309191	10	4	2	27	2733	40	2	15	1	4	1	4	1	0	1	4	0	1	5	2	0	0	2	5	0	0	2	1	0	0	0	39	0	0	3	0	0	0	1	0
1	1	14	68	2020-05-07	4		0	2	5309186	14	1	5	25	2737	40	5	17	5	1	4	1	2	0	4	1	0	1	4	2	0	0	2	5	0	0	2	0	0	0	0	39	0	1	0	0	0	0	0	0
1	1	14	69	2020-05-08	4		1	3	5309185	10	4	2	23	2745	40	2	12	0	4	1	3	6	0	1	1	0	1	3	1	0	0	1	6	0	0	2	0	0	0	0	39	0	0	0	0	0	0	0	1
1	1	14	70	2020-05-09	4		1	0	5309180	14	0	6	26	2744	40	6	18	4	0	4	4	1	0	4	2	1	2	3	1	0	0	1	6	0	0	2	0	0	0	0	39	1	1	0	0	0	0	0	0
1	1	14	71	2020-05-10	4		1	0	5309179	10	4	3	25	2749	40	3	15	0	4	0	3	4	0	0	1	0	2	4	1	0	0	1	4	0	0	2	1	0	0	0	39	0	0	1	0	0	0	0	0
1	1	14	72	2020-05-11	4		0	0	5309175	13	1	7	22	2750	40	6	18	4	1	4	4	0	0	3	4	1	2	2	1	0	0	1	4	0	0	2	1	0	0	0	39	1	2	1	0	0	0	0	0
1	1	14	73	2020-05-12	4		0	5	5309172	12	4	4	20	2756	40	3	14	3	4	1	2	2	0	1	2	0	1	4	0	0	0	1	4	0	0	1	1	0	0	0	39	0	0	2	0	0	0	0	0
1	1	14	74	2020-05-13	4		3	1	5309166	11	4	5	21	2761	40	4	15	3	4	4	7	4	0	3	2	0	2	3	0	0	0	1	4	0	0	1	1	0	0	0	39	1	1	0	0	0	0	0	0
1	1	14	75	2020-05-14	4		2	2	5309160	10	5	8	20	2765	40	7	16	4	5	4	5	1	0	4	2	0	1	3	1	0	0	1	3	0	0	0	1	0	0	0	39	0	0	1	1	0	0	0	0
1	1	14	76	2020-05-15	4		2	0	5309156	9	3	12	22	2766	40	11	20	2	3	5	4	1	0	5	2	1	1	3	1	0	0	1	3	0	0	0	0	0	0	0	39	1	0	1	0	0	0	0	0
1	1	14	77	2020-05-16	4		0	0	5309150	13	2	12	20	2773	40	10	18	6	2	3	4	4	0	2	3	0	2	2	1	0	0	1	3	0	0	0	0	0	0	0	39	0	2	1	0	0	0	0	1
1	1	14	78	2020-05-17	4		1	0	5309145	11	6	11	21	2775	40	9	18	4	6	2	5	3	0	2	3	1	2	1	2	0	0	1	4	0	0	0	0	0	0	0	39	1	0	1	1	0	0	0	1
1	1	14	79	2020-05-18	4		2	0	5309139	11	4	15	21	2777	40	14	24	4	4	6	6	2	0	6	3	1	1	3	2	0	0	0	5	0	0	0	0	0	0	0	39	0	0	2	0	0	0	0	1
1	1	14	80	2020-05-19	4		4	0	5309130	12	4	11	28	2785	40	8	21	5	4	4	11	7	0	2	4	2	1	5	3	0	0	0	3	0	0	0	1	0	0	0	39	1	0	2	1	0	0	0	0
1	1	15	1	2020-03-01	1		2	0	5311998	0	0	0	0	0	0	0	0	0	0	0	0	0	0	0	0	0	0	0	0	0	0	0	0	0	0	0	0	0	0	0	0	0	0	0	0	0	0	0	0
1	1	15	2	2020-03-02	1		1	2	5311997	0	0	0	1	0	0	0	0	0	0	0	1	0	0	0	0	0	0	1	0	0	0	0	0	0	0	0	0	0	0	0	0	0	0	1	0	0	0	0	0
1	1	15	3	2020-03-03	1		5	1	5311991	1	0	0	1	4	0	0	0	1	0	0	0	4	0	0	0	0	0	1	0	0	0	0	0	0	0	0	0	0	0	0	0	0	0	0	0	0	0	0	0
1	1	15	4	2020-03-04	1		2	4	5311986	4	0	0	2	3	0	0	1	3	0	0	1	0	0	0	1	0	0	1	0	0	0	0	1	0	0	0	0	0	0	0	0	0	0	0	0	0	0	0	1
1	1	15	5	2020-03-05	1		2	2	5311982	3	3	0	2	5	0	0	1	2	3	0	0	2	0	0	0	0	0	1	0	0	0	0	1	0	0	0	0	0	0	0	0	0	0	0	0	0	0	0	0
1	1	15	6	2020-03-06	1		1	6	5311977	6	1	3	3	6	0	2	4	4	1	3	1	2	0	2	1	0	0	2	0	0	0	0	1	0	0	0	0	0	0	0	0	0	0	1	0	0	0	0	0
1	1	15	7	2020-03-07	1		0	2	5311977	2	4	3	6	7	0	2	7	0	4	1	3	4	0	1	3	0	0	2	3	0	0	0	1	0	0	0	0	0	0	0	0	0	0	0	3	0	0	0	0
1	1	15	8	2020-03-08	1		3	4	5311974	2	0	6	7	9	0	4	11	0	0	4	2	3	0	2	2	0	0	2	3	0	0	0	2	0	0	0	0	0	0	0	0	0	0	1	0	0	0	0	1
1	1	15	9	2020-03-09	1		5	8	5311968	2	1	3	8	12	0	2	10	1	1	0	1	4	0	0	1	0	0	2	4	0	0	0	2	0	0	0	0	0	0	0	0	0	0	0	1	0	0	0	0
1	1	15	10	2020-03-10	1		4	2	5311961	4	1	2	8	14	0	1	9	3	1	1	1	2	0	1	1	0	0	3	3	0	0	0	2	0	0	0	0	0	0	0	0	0	0	1	0	0	0	0	0
1	1	15	11	2020-03-11	1		7	9	5311952	4	2	2	8	20	0	1	7	2	2	1	4	4	0	1	2	0	0	4	2	0	0	0	2	0	0	0	0	0	0	0	0	0	0	4	0	0	0	0	0
1	1	15	12	2020-03-12	1		10	4	5311936	8	2	3	11	29	0	3	11	6	2	2	4	11	0	2	3	0	0	6	2	0	0	0	3	0	0	0	0	0	0	0	0	0	0	2	1	0	0	0	1
1	1	15	13	2020-03-13	1		13	6	5311915	11	5	3	15	32	0	3	14	8	5	2	8	5	0	2	7	0	0	9	2	0	0	0	4	0	0	0	0	0	0	0	0	0	0	6	1	0	0	0	1
1	1	15	14	2020-03-14	1		13	7	5311888	18	7	5	21	40	0	3	18	14	7	5	8	12	0	3	6	0	0	13	4	0	0	0	4	0	0	0	0	0	0	0	0	0	0	5	2	0	0	0	1
1	1	15	15	2020-03-15	1		16	22	5311859	18	13	10	26	52	0	9	27	13	13	7	6	15	0	7	4	1	0	14	6	0	0	0	5	0	0	0	0	0	0	0	0	1	0	2	2	0	0	0	1
1	1	15	16	2020-03-16	1	Public events > 500 people cancelled & Overseas travellers must self isolate 14 days	17	12	5311817	32	11	19	31	62	0	16	35	25	11	13	12	11	0	11	8	0	0	11	10	0	0	1	8	0	0	0	1	0	0	0	0	0	1	2	4	0	0	1	4
1	1	15	17	2020-03-17	2		43	21	5311754	29	23	22	79	94	0	16	38	20	23	11	68	35	0	8	8	0	0	11	12	0	0	2	10	0	0	0	1	0	0	0	0	0	1	2	4	0	0	1	2
1	1	15	18	2020-03-18	2		21	24	5311717	28	17	36	111	119	0	31	61	16	17	23	52	28	0	22	15	0	3	12	12	0	0	3	16	0	0	0	1	0	0	0	0	0	4	7	2	0	0	1	6
1	1	15	19	2020-03-19	2		43	13	5311657	31	14	38	161	145	0	31	67	17	14	17	62	27	0	14	9	1	3	18	11	0	0	3	18	0	0	0	1	0	0	0	0	1	0	8	1	0	0	0	3
1	1	15	20	2020-03-20	2		56	32	5311576	36	20	40	224	172	0	29	82	25	20	14	107	43	0	8	25	2	2	25	19	0	0	4	24	0	0	0	1	0	0	0	0	2	0	11	10	0	0	1	6
1	1	15	21	2020-03-21	2		79	43	5311468	43	22	41	301	226	0	32	95	29	22	20	137	54	0	16	22	2	3	29	24	0	0	4	31	0	0	0	1	0	0	0	0	0	3	16	7	0	0	0	7
1	1	15	22	2020-03-22	2		95	26	5311351	36	29	49	397	286	0	38	125	22	29	22	176	81	0	18	36	2	4	46	23	0	0	6	40	0	0	0	2	0	0	0	0	0	2	22	7	0	0	2	10
1	1	15	23	2020-03-23	2	National Restrictions: Pubs, hotels, clubs, restaurants and recreation facilities are closed.	143	33	5311184	42	18	60	538	366	0	48	149	24	18	29	225	90	0	25	28	1	6	54	30	0	0	7	51	0	0	0	2	0	0	0	0	0	3	18	9	0	0	1	11
1	1	15	24	2020-03-24	3		138	53	5311028	38	22	54	674	456	0	46	177	18	22	18	255	113	0	17	49	2	4	74	42	0	0	12	62	0	0	0	3	0	0	0	0	1	0	32	16	0	0	5	14
1	1	15	25	2020-03-25	3		149	57	5310865	36	16	52	814	550	0	48	220	14	16	22	266	122	0	22	55	3	4	90	62	0	0	16	70	0	0	0	5	0	0	0	0	1	2	27	26	0	0	5	11
1	1	15	26	2020-03-26	3		129	56	5310724	32	16	42	934	662	0	35	250	12	16	16	268	138	0	12	71	4	5	110	73	0	0	21	83	0	0	0	6	0	0	0	0	3	2	43	19	0	0	5	16
1	1	15	27	2020-03-27	3		144	69	5310566	34	12	41	1057	750	0	36	291	14	12	16	287	125	0	14	72	4	5	136	84	0	0	27	96	0	0	1	6	0	0	0	0	1	3	42	24	0	0	7	15
1	1	15	28	2020-03-28	3		97	46	5310455	34	14	42	1117	823	0	35	320	14	14	12	234	94	0	9	74	3	5	152	107	0	0	30	114	0	0	1	6	0	0	0	0	0	2	49	34	0	0	3	21
1	1	15	29	2020-03-29	3		78	46	5310359	34	18	34	1158	896	0	32	364	18	18	14	221	103	0	12	96	3	7	166	118	0	0	35	139	0	0	1	6	0	0	0	0	0	3	46	33	0	0	5	29
1	1	15	30	2020-03-30	3	People must not leave their residence except for essential purposes	63	27	5310281	31	18	41	1137	1001	0	35	366	15	18	18	165	87	0	14	65	3	6	167	112	0	0	35	147	0	0	1	9	0	0	0	0	1	0	43	20	0	0	2	18
1	1	15	31	2020-03-31	4		72	59	5310196	29	15	42	1151	1059	0	36	402	13	15	18	200	77	0	16	91	3	13	176	125	0	0	34	159	0	0	1	7	0	0	0	0	1	7	45	36	0	0	2	15
1	1	15	32	2020-04-01	4		52	72	5310132	27	14	42	1147	1133	1	35	419	12	14	15	146	74	1	12	62	3	12	180	131	0	0	35	165	0	0	1	9	0	0	0	1	1	3	35	20	0	0	2	15
1	1	15	33	2020-04-02	4		36	56	5310087	24	12	36	1088	1231	1	27	395	9	12	14	117	59	0	11	50	3	11	169	119	0	0	31	173	0	0	1	13	0	0	0	1	2	3	24	22	0	0	1	18
1	1	15	34	2020-04-03	4		54	52	5310028	20	9	32	1036	1344	1	24	372	5	9	12	135	66	0	10	51	3	14	149	103	0	0	29	172	0	0	3	15	0	0	0	1	0	5	26	16	0	0	2	12
1	1	15	35	2020-04-04	4		31	42	5309990	22	5	26	960	1429	1	19	358	7	5	9	113	47	0	8	54	2	13	141	93	0	0	29	172	0	0	3	15	0	0	0	1	1	5	26	18	0	0	2	13
1	1	15	36	2020-04-05	4		36	27	5309945	23	8	20	888	1516	1	15	325	9	8	5	80	39	0	4	32	1	9	123	77	0	0	30	161	0	0	2	19	0	0	0	1	0	2	13	10	0	0	2	7
1	1	15	37	2020-04-06	4		20	20	5309920	18	10	24	785	1595	3	19	297	5	10	8	66	32	2	7	32	0	7	96	76	0	0	30	147	0	0	3	22	0	0	0	3	0	0	16	11	0	0	4	7
1	1	15	38	2020-04-07	4		24	20	5309891	18	5	24	703	1670	4	20	274	5	5	10	65	33	1	9	30	1	7	79	63	0	0	28	130	0	0	5	32	0	0	0	4	3	2	13	10	0	0	1	5
1	1	15	39	2020-04-08	4		13	32	5309874	16	6	19	618	1726	4	17	257	4	6	5	51	24	0	5	28	0	4	76	58	0	0	27	118	0	0	7	34	0	0	0	4	0	1	15	12	0	0	2	4
1	1	15	40	2020-04-09	4		23	18	5309844	19	4	14	533	1805	4	14	221	7	4	6	58	30	0	6	21	0	5	62	49	0	0	19	102	0	0	8	35	0	0	0	4	1	3	8	8	0	0	0	3
1	1	15	41	2020-04-10	4		15	15	5309825	15	8	10	483	1846	5	10	209	4	8	4	43	18	1	4	23	0	5	59	43	0	0	14	93	0	0	7	39	0	0	0	5	0	1	13	7	0	0	0	4
1	1	15	42	2020-04-11	4		8	10	5309813	14	5	11	424	1890	6	8	194	4	5	8	34	17	1	5	20	0	6	49	37	0	0	14	86	0	0	7	39	0	0	0	6	0	4	6	8	0	0	1	4
1	1	15	43	2020-04-12	4		2	8	5309811	10	4	13	378	1920	6	10	182	0	4	5	21	6	0	5	18	0	7	41	34	0	0	13	73	0	0	7	41	0	0	0	6	0	3	11	2	0	0	0	3
1	1	15	44	2020-04-13	4		4	3	5309800	17	0	10	326	1961	7	9	159	7	0	4	19	12	1	4	10	0	6	31	30	0	0	13	63	0	0	6	42	0	0	0	7	0	0	5	5	0	0	0	4
1	1	15	45	2020-04-14	4		6	15	5309790	15	6	8	280	1999	10	7	138	4	6	0	21	12	3	0	8	1	5	26	24	0	0	11	59	0	0	2	36	0	0	0	10	1	2	1	2	0	0	0	3
1	1	15	46	2020-04-15	4		5	17	5309783	13	4	9	238	2037	13	8	110	2	4	6	16	8	3	5	8	1	2	21	18	0	0	10	47	0	0	2	32	0	0	0	13	2	0	4	1	0	0	0	2
1	1	15	47	2020-04-16	4		6	16	5309772	15	3	10	205	2058	15	8	101	5	3	4	17	6	2	3	8	2	1	21	12	0	0	9	43	0	0	2	27	0	0	0	15	1	0	6	1	0	0	0	1
1	1	15	48	2020-04-17	4		4	11	5309767	12	4	10	173	2075	18	8	94	1	4	3	13	3	3	3	8	2	0	21	8	0	0	6	39	0	0	2	26	0	0	0	18	0	0	6	0	0	0	1	1
1	1	15	49	2020-04-18	4		0	17	5309763	15	1	13	149	2092	19	11	86	4	1	4	3	3	1	4	2	2	0	19	3	0	0	6	33	0	0	2	27	0	0	0	19	0	0	1	0	0	0	1	1
1	1	15	50	2020-04-19	4		0	7	5309762	10	6	8	128	2109	19	6	73	1	6	1	7	5	0	1	6	1	1	16	3	0	0	5	29	0	0	2	25	0	0	0	19	0	1	3	1	0	0	0	2
1	1	15	51	2020-04-20	4		1	2	5309760	10	1	11	112	2123	19	9	68	1	1	6	7	4	0	5	4	1	1	16	3	0	0	4	25	0	0	2	22	0	0	0	19	0	0	4	0	0	0	0	2
1	1	15	52	2020-04-21	4		0	6	5309759	10	1	8	104	2129	20	6	63	1	1	1	7	3	1	1	7	2	2	16	3	0	0	3	21	0	0	2	20	0	0	0	20	1	1	5	0	0	0	0	0
1	1	15	53	2020-04-22	4		1	2	5309758	9	1	4	84	2140	22	4	54	0	1	1	5	3	2	1	4	1	1	18	3	0	0	3	18	0	0	2	16	0	0	0	22	0	0	3	1	0	0	0	0
1	1	15	54	2020-04-23	4		1	7	5309756	9	1	4	73	2149	24	4	50	1	1	1	3	3	2	1	2	1	1	16	2	0	0	2	17	0	0	2	15	0	0	0	24	0	0	1	0	0	0	0	1
1	1	15	55	2020-04-24	4		2	12	5309754	7	2	3	59	2165	24	3	38	0	2	1	6	1	0	1	3	1	1	13	1	0	0	1	11	0	0	1	14	0	0	0	24	0	0	2	1	0	0	0	0
1	1	15	56	2020-04-25	4		0	3	5309754	7	0	3	54	2172	24	3	35	0	0	2	4	3	0	2	3	1	2	10	3	0	0	1	9	0	0	1	13	0	0	0	24	0	1	1	2	0	0	0	0
1	1	15	57	2020-04-26	4		1	0	5309753	6	1	0	44	2186	24	0	23	0	1	0	2	4	0	0	0	0	0	7	3	0	0	1	7	0	0	1	11	0	0	0	24	0	0	0	0	0	0	0	0
1	1	15	58	2020-04-27	4		0	5	5309753	5	1	1	33	2191	24	1	20	0	1	1	3	0	0	1	3	0	1	6	1	0	0	1	6	0	0	1	9	0	0	0	24	1	1	1	0	0	0	0	0
1	1	15	59	2020-04-28	4		5	5	5309748	4	1	2	29	2202	24	2	17	0	1	1	9	4	0	1	0	0	1	3	1	0	0	0	3	0	0	1	9	0	0	0	24	0	0	0	0	0	0	0	0
1	1	15	60	2020-04-29	4		1	2	5309746	4	1	3	28	2201	24	3	19	1	1	1	3	0	0	1	2	0	1	3	2	0	0	0	3	0	0	1	9	0	0	0	24	0	1	0	1	0	0	0	0
1	1	15	61	2020-04-30	4		8	7	5309737	4	1	3	29	2211	24	3	14	1	1	1	10	4	0	1	0	0	0	2	1	0	0	0	1	0	0	1	7	0	0	0	24	0	0	0	0	0	0	0	0
1	1	15	62	2020-05-01	4		1	1	5309735	4	1	3	26	2220	24	3	11	1	1	1	3	5	0	1	1	0	0	1	0	0	0	0	1	0	0	1	4	0	0	0	24	0	0	1	0	0	0	0	0
1	1	15	63	2020-05-02	4		0	2	5309734	4	1	2	26	2221	25	2	10	1	1	1	1	2	1	1	1	0	1	1	0	0	0	0	1	0	0	1	3	0	0	0	25	0	1	0	0	0	0	0	0
1	1	15	64	2020-05-03	4		0	1	5309730	6	2	3	22	2224	27	3	9	4	2	1	2	2	2	1	2	0	1	2	0	0	0	0	1	0	0	0	2	0	0	0	27	0	0	2	0	0	0	0	0
1	1	15	65	2020-05-04	4		0	4	5309730	2	4	3	23	2223	27	3	14	0	4	2	5	3	0	2	5	0	1	5	1	0	0	0	2	0	0	0	2	0	0	0	27	0	0	3	1	0	0	0	1
1	1	15	66	2020-05-05	4		4	2	5309724	4	0	7	27	2223	27	5	18	2	0	4	9	2	0	2	3	0	1	5	2	0	0	0	3	0	0	0	2	0	0	0	27	0	0	1	1	0	0	0	1
1	1	15	67	2020-05-06	4		0	3	5309722	4	2	5	26	2226	27	4	16	2	2	0	0	2	0	0	0	0	1	5	1	0	0	0	3	0	0	0	1	0	0	0	27	0	0	0	0	0	0	0	0
1	1	15	68	2020-05-07	4		0	2	5309717	7	2	5	21	2231	28	5	14	5	2	2	2	3	1	2	2	0	1	4	1	0	0	0	2	0	0	0	1	0	0	0	28	0	0	1	1	0	0	0	0
1	1	15	69	2020-05-08	4		1	3	5309715	3	5	3	22	2235	28	2	11	1	5	2	4	2	0	1	3	1	0	3	1	0	0	1	2	0	0	0	1	0	0	0	28	1	0	1	0	0	0	1	0
1	1	15	70	2020-05-09	4		1	0	5309714	1	2	6	20	2238	28	5	13	0	2	5	4	2	0	4	3	1	0	2	0	0	0	1	3	0	0	0	0	0	0	0	28	1	0	1	0	0	0	0	1
1	1	15	71	2020-05-10	4		1	0	5309712	2	0	6	22	2239	29	5	14	1	0	2	4	2	1	2	2	2	0	4	0	0	0	1	3	0	0	0	0	0	0	0	29	1	0	2	0	0	0	0	0
1	1	15	72	2020-05-11	4		0	0	5309712	1	1	4	19	2240	29	3	13	0	1	0	1	1	0	0	1	2	0	5	0	0	0	1	3	0	0	0	0	0	0	0	29	0	0	1	0	0	0	0	0
1	1	15	73	2020-05-12	4		0	5	5309711	2	0	3	20	2242	29	2	13	1	0	1	2	2	0	1	2	3	0	5	0	0	0	1	3	0	0	0	0	0	0	0	29	1	0	1	0	0	0	0	0
1	1	15	74	2020-05-13	4		3	1	5309708	1	1	2	19	2244	29	1	12	0	1	0	8	2	0	0	3	2	1	6	1	0	0	1	2	0	0	0	0	0	0	0	29	0	1	2	1	0	0	0	0
1	1	15	75	2020-05-14	4		2	2	5309706	1	0	3	21	2244	29	2	14	0	0	1	6	1	0	1	3	2	0	8	1	0	0	1	2	0	0	0	0	0	0	0	29	0	0	3	0	0	0	0	0
1	1	15	76	2020-05-15	4		2	0	5309704	1	0	0	22	2250	29	0	11	0	0	0	4	4	0	0	1	1	0	8	1	0	0	1	2	0	0	0	0	0	0	0	29	0	0	1	0	0	0	0	0
1	1	15	77	2020-05-16	4		0	0	5309704	1	0	0	20	2253	29	0	10	0	0	0	1	2	0	0	1	0	0	7	2	0	0	1	2	0	0	0	0	0	0	0	29	0	0	0	1	0	0	0	0
1	1	15	78	2020-05-17	4		1	0	5309703	1	0	0	18	2256	29	0	8	0	0	0	3	1	0	0	1	0	0	5	3	0	0	1	1	0	0	0	0	0	0	0	29	0	0	0	1	0	0	0	0
1	1	15	79	2020-05-18	4		2	0	5309701	1	0	0	15	2258	29	0	6	0	0	0	4	0	0	0	2	0	0	3	3	0	0	1	1	0	0	0	0	0	0	0	29	0	0	2	0	0	0	0	0
1	1	15	80	2020-05-19	4		4	0	5309697	1	0	0	16	2262	29	0	5	0	0	0	5	1	0	0	0	0	0	2	1	0	0	1	1	0	0	0	0	0	0	0	29	0	0	0	0	0	0	0	0
1	1	16	1	2020-03-01	1		2	0	5311998	0	0	0	0	1	0	0	0	0	0	0	0	1	0	0	0	0	0	0	0	0	0	0	0	0	0	0	0	0	0	0	0	0	0	0	0	0	0	0	0
1	1	16	2	2020-03-02	1		1	2	5311997	0	0	0	0	1	0	0	0	0	0	0	0	0	0	0	0	0	0	0	0	0	0	0	0	0	0	0	0	0	0	0	0	0	0	0	0	0	0	0	0
1	1	16	3	2020-03-03	1		5	1	5311992	0	0	0	0	3	0	0	0	0	0	0	0	2	0	0	0	0	0	0	0	0	0	0	0	0	0	0	0	0	0	0	0	0	0	0	0	0	0	0	0
1	1	16	4	2020-03-04	1		2	4	5311982	8	0	0	1	3	0	0	0	8	0	0	1	0	0	0	0	0	0	1	0	0	0	0	0	0	0	0	0	0	0	0	0	0	0	1	0	0	0	0	0
1	1	16	5	2020-03-05	1		2	2	5311973	8	7	0	3	5	0	0	2	7	7	0	2	4	0	0	2	0	0	1	0	0	0	0	2	0	0	0	0	0	0	0	0	0	0	0	0	0	0	0	2
1	1	16	6	2020-03-06	1		1	6	5311966	8	6	7	6	4	0	7	11	6	6	7	3	1	0	7	2	0	0	2	1	0	0	0	3	0	0	0	0	0	0	0	0	0	0	1	1	0	0	0	1
1	1	16	7	2020-03-07	1		0	2	5311962	8	4	10	7	9	0	9	13	4	4	6	1	5	0	5	0	0	0	2	2	0	0	0	3	0	0	0	0	0	0	0	0	0	0	0	1	0	0	0	0
1	1	16	8	2020-03-08	1		3	4	5311950	12	5	10	9	11	0	10	16	9	5	4	3	3	0	4	3	0	0	3	2	0	0	1	3	0	0	0	0	0	0	0	0	0	0	2	0	0	0	1	0
1	1	16	9	2020-03-09	1		5	8	5311938	12	7	10	12	16	0	8	17	7	7	5	4	8	0	3	4	0	0	4	2	0	0	2	4	0	0	0	0	0	0	0	0	0	0	2	0	0	0	1	1
1	1	16	10	2020-03-10	1		4	2	5311925	14	7	13	20	15	0	11	27	9	7	7	8	5	0	7	7	1	0	10	3	0	0	2	4	0	0	0	0	0	0	0	0	1	0	6	1	0	0	0	0
1	1	16	11	2020-03-11	1		7	9	5311912	11	9	16	19	24	0	13	28	6	9	7	4	8	0	6	4	0	0	10	2	0	0	3	4	0	0	0	0	0	0	0	0	0	1	2	0	0	0	1	0
1	1	16	12	2020-03-12	1		10	4	5311887	20	6	15	22	38	0	10	27	15	6	9	6	14	0	6	5	0	1	13	1	0	0	3	4	0	0	0	0	0	0	0	0	0	1	5	0	0	0	0	0
1	1	16	13	2020-03-13	1		13	6	5311855	26	13	13	26	50	0	10	32	19	13	6	7	16	0	5	7	0	1	16	1	0	0	4	4	0	0	0	0	0	0	0	0	0	0	6	0	0	0	1	0
1	1	16	14	2020-03-14	1		13	7	5311811	41	16	21	23	65	0	20	39	31	16	13	6	10	0	13	5	0	2	12	0	0	0	4	5	0	0	0	0	0	0	0	0	0	1	3	0	0	0	0	2
1	1	16	15	2020-03-15	1		16	22	5311771	39	26	25	31	85	0	22	49	24	26	16	12	25	0	13	10	0	1	19	2	0	0	4	5	0	0	0	0	0	0	0	0	0	0	9	2	0	0	0	1
1	1	16	16	2020-03-16	1	Public events > 500 people cancelled & Overseas travellers must self isolate 14 days	17	12	5311722	52	19	40	38	101	0	38	70	32	19	26	15	20	0	24	13	0	2	21	7	0	0	3	4	0	0	1	0	0	0	0	0	0	1	9	5	0	0	0	0
1	1	16	17	2020-03-17	2		43	21	5311653	50	28	42	85	132	0	40	73	26	28	19	68	29	0	18	11	0	1	23	7	0	0	5	5	0	0	1	0	0	0	0	0	0	1	9	1	0	0	2	1
1	1	16	18	2020-03-18	2		21	24	5311606	54	22	52	117	165	0	48	88	26	22	28	52	37	0	25	16	1	1	27	8	0	0	8	8	0	0	1	0	0	0	0	0	1	1	10	3	0	0	3	3
1	1	16	19	2020-03-19	2		43	13	5311537	54	26	58	174	194	0	52	105	26	26	22	90	38	0	20	23	0	2	37	13	0	0	8	14	0	0	2	0	0	0	0	0	0	3	15	7	0	0	1	7
1	1	16	20	2020-03-20	2		56	32	5311434	75	26	62	240	239	0	55	129	47	26	26	114	61	0	23	34	3	4	42	19	0	0	8	20	0	0	2	0	0	0	0	0	3	2	17	7	0	0	1	6
1	1	16	21	2020-03-21	2		79	43	5311301	81	48	66	329	288	0	57	151	54	48	26	153	64	0	23	41	5	3	54	20	0	0	10	31	0	0	2	0	0	0	0	0	3	2	24	6	0	0	2	11
1	1	16	22	2020-03-22	2		95	26	5311174	64	49	85	434	354	0	69	188	32	49	48	175	81	0	38	41	4	7	67	26	0	0	13	35	0	0	2	0	0	0	0	0	1	5	23	8	0	0	3	5
1	1	16	23	2020-03-23	2	National Restrictions: Pubs, hotels, clubs, restaurants and recreation facilities are closed.	143	33	5310985	76	34	92	574	469	0	77	213	46	34	49	242	124	0	42	35	5	7	71	34	0	0	15	44	0	0	1	0	0	0	0	0	1	0	19	14	0	0	2	9
1	1	16	24	2020-03-24	3		138	53	5310821	61	41	94	698	597	0	80	234	26	41	34	250	134	0	30	44	4	7	73	44	0	0	18	54	0	0	1	0	0	0	0	0	0	2	25	16	0	0	3	10
1	1	16	25	2020-03-25	3		149	57	5310639	67	27	92	858	700	0	79	288	33	27	41	299	144	0	35	79	9	10	97	53	0	0	23	72	0	0	1	0	0	0	0	0	5	3	43	18	0	0	5	20
1	1	16	26	2020-03-26	3		129	56	5310480	62	35	71	968	828	0	54	303	30	35	27	279	152	0	22	85	9	14	116	71	0	0	25	85	0	0	1	1	0	0	0	0	4	7	45	30	0	0	3	16
1	1	16	27	2020-03-27	3		144	69	5310307	60	31	80	1098	917	0	66	365	29	31	35	312	132	0	34	91	8	12	149	96	0	0	25	100	0	0	1	1	0	0	0	0	2	5	56	34	0	0	2	16
1	1	16	28	2020-03-28	3		97	46	5310178	64	29	79	1152	1023	0	66	397	33	29	31	247	126	0	29	95	8	13	149	109	0	0	28	127	0	0	0	1	0	0	0	0	2	4	47	27	0	0	3	31
1	1	16	29	2020-03-29	3		78	46	5310070	61	33	73	1185	1143	0	62	398	30	33	29	218	114	0	26	83	8	12	175	108	0	0	25	137	0	0	1	1	0	0	0	0	3	3	66	26	0	0	1	14
1	1	16	30	2020-03-30	3	People must not leave their residence except for essential purposes	63	27	5309983	56	29	74	1192	1225	0	60	426	24	29	33	204	94	0	27	100	6	12	194	109	0	0	25	161	0	0	2	2	0	0	0	0	0	6	56	27	0	0	3	29
1	1	16	31	2020-03-31	4		72	59	5309895	47	25	75	1198	1311	0	62	445	16	25	29	209	80	0	24	92	5	12	190	121	0	0	25	172	0	0	2	5	0	0	0	0	1	5	49	27	0	0	2	24
1	1	16	32	2020-04-01	4		52	72	5309823	52	15	69	1176	1405	0	54	442	20	15	25	152	74	0	19	70	5	14	185	112	0	0	24	183	0	0	3	7	0	0	0	0	1	3	38	23	0	0	1	18
1	1	16	33	2020-04-02	4		36	56	5309771	44	24	51	1134	1500	0	35	425	16	24	15	120	74	0	11	67	5	16	172	114	0	0	24	185	0	0	3	10	0	0	0	0	2	6	35	21	0	0	1	11
1	1	16	34	2020-04-03	4		54	52	5309702	41	18	58	1098	1602	0	42	415	15	18	24	145	75	0	20	60	4	11	169	101	0	0	24	188	0	0	3	13	0	0	0	0	1	2	36	13	0	0	5	13
1	1	16	35	2020-04-04	4		31	42	5309662	33	17	46	1030	1697	0	33	391	9	17	18	116	60	0	14	62	2	16	148	95	0	0	23	188	0	0	2	17	0	0	0	0	0	7	30	14	0	0	1	17
1	1	16	36	2020-04-05	4		36	27	5309615	33	11	47	924	1804	1	30	356	11	11	17	97	45	1	11	39	2	13	115	74	0	0	23	178	0	0	4	23	0	0	0	1	1	3	14	13	0	0	2	8
1	1	16	37	2020-04-06	4		20	20	5309582	33	13	33	839	1882	1	21	338	13	13	11	81	43	0	9	45	3	15	109	69	0	0	23	165	0	0	3	25	0	0	0	1	1	8	27	13	0	0	1	5
1	1	16	38	2020-04-07	4		24	20	5309551	27	13	37	736	1957	1	26	316	7	13	13	74	28	0	11	39	3	13	90	63	0	0	24	144	0	0	4	31	0	0	0	1	1	4	19	13	0	0	2	6
1	1	16	39	2020-04-08	4		13	32	5309531	26	8	31	646	2043	2	21	273	7	8	13	46	36	1	11	25	1	10	83	49	0	0	22	129	0	0	5	29	0	0	0	2	0	4	16	4	0	0	1	2
1	1	16	40	2020-04-09	4		23	18	5309503	23	8	29	563	2112	2	18	239	5	8	8	54	22	0	5	18	2	9	74	33	0	0	20	116	0	0	4	30	0	0	0	2	1	2	11	2	0	0	0	5
1	1	16	41	2020-04-10	4		15	15	5309481	25	5	24	507	2166	3	19	227	7	5	8	41	28	1	8	21	2	7	67	28	0	0	16	104	0	0	5	35	0	0	0	3	0	1	10	4	0	0	0	7
1	1	16	42	2020-04-11	4		8	10	5309466	25	7	13	447	2218	4	11	202	7	7	5	40	22	1	5	26	2	11	68	18	0	0	15	88	0	0	5	34	0	0	0	4	1	5	17	4	0	0	0	2
1	1	16	43	2020-04-12	4		2	8	5309459	22	8	14	390	2257	5	12	188	5	8	7	28	14	1	7	25	4	9	60	20	0	0	13	76	0	0	5	30	0	0	0	5	2	4	11	5	0	0	1	3
1	1	16	44	2020-04-13	4		4	3	5309449	22	6	14	323	2303	6	11	168	6	6	8	26	11	1	6	18	3	7	55	20	0	0	10	58	0	0	4	30	0	0	0	6	0	1	11	6	0	0	0	2
1	1	16	45	2020-04-14	4		6	15	5309438	21	6	13	280	2349	6	11	141	5	6	6	19	15	0	5	10	2	9	43	16	0	0	9	48	0	0	3	24	0	0	0	6	0	2	5	3	0	0	0	1
1	1	16	46	2020-04-15	4		5	17	5309430	19	5	15	241	2386	9	14	124	3	5	6	21	10	3	6	12	1	7	36	13	0	0	6	43	0	0	3	21	0	0	0	9	0	0	8	2	0	0	0	4
1	1	16	47	2020-04-16	4		6	16	5309418	22	3	16	194	2420	10	14	105	6	3	5	16	5	1	4	8	0	4	24	9	0	0	5	35	0	0	4	21	0	0	0	10	0	1	6	0	0	0	0	1
1	1	16	48	2020-04-17	4		4	11	5309406	22	8	12	164	2446	10	9	85	8	8	3	14	4	0	2	10	0	0	21	6	0	0	6	27	0	0	3	23	0	0	0	10	0	1	6	1	0	0	2	0
1	1	16	49	2020-04-18	4		0	17	5309402	17	9	14	130	2465	10	11	79	4	9	8	11	7	0	7	11	1	0	24	5	0	0	5	18	0	0	3	19	0	0	0	10	1	0	10	0	0	0	0	0
1	1	16	50	2020-04-19	4		0	7	5309397	19	3	20	109	2479	12	17	76	5	3	9	8	4	2	8	6	1	1	18	7	0	0	5	14	0	0	3	17	0	0	0	12	0	1	2	4	0	0	0	1
1	1	16	51	2020-04-20	4		1	2	5309388	21	6	13	100	2493	12	10	66	8	6	3	8	10	0	3	5	1	1	15	9	0	0	5	15	0	0	3	16	0	0	0	12	0	0	2	4	0	0	0	1
1	1	16	52	2020-04-21	4		0	6	5309381	20	8	14	90	2501	12	10	63	7	8	6	8	1	0	5	8	1	3	17	9	0	0	5	11	0	0	2	12	0	0	0	12	0	2	5	1	0	0	0	0
1	1	16	53	2020-04-22	4		1	2	5309373	20	7	16	73	2515	14	11	57	7	7	8	4	8	2	5	3	1	3	17	7	0	0	3	8	0	0	2	12	0	0	0	14	0	1	2	0	0	0	0	0
1	1	16	54	2020-04-23	4		1	7	5309370	15	7	14	59	2532	15	13	52	2	7	7	9	8	1	7	8	1	3	11	6	0	0	3	7	0	0	2	11	0	0	0	15	0	1	5	0	0	0	0	2
1	1	16	55	2020-04-24	4		2	12	5309364	17	2	16	49	2546	16	14	44	4	2	7	9	4	1	6	5	0	3	11	5	0	0	4	5	0	0	1	6	0	0	0	16	0	2	2	1	0	0	1	0
1	1	16	56	2020-04-25	4		0	3	5309358	18	5	11	45	2554	18	10	38	6	5	2	5	5	2	2	5	0	4	11	3	0	0	4	6	0	0	0	5	0	0	0	18	0	1	2	0	0	0	1	1
1	1	16	57	2020-04-26	4		1	0	5309349	21	5	12	45	2556	19	11	40	8	5	5	8	1	1	5	6	0	4	13	4	0	0	4	6	0	0	0	4	0	0	0	19	0	0	6	1	0	0	0	0
1	1	16	58	2020-04-27	4		0	5	5309348	14	8	12	36	2568	20	9	31	1	8	5	4	5	1	3	4	1	3	10	4	0	0	3	5	0	0	0	3	0	0	0	20	1	0	3	0	0	0	0	0
1	1	16	59	2020-04-28	4		5	5	5309343	13	1	16	38	2575	20	12	36	0	1	8	13	3	0	7	7	0	4	11	3	0	0	4	4	0	0	0	2	0	0	0	20	0	2	4	0	0	0	1	0
1	1	16	60	2020-04-29	4		1	2	5309338	16	1	12	36	2580	20	9	36	4	1	1	10	4	0	1	9	0	4	13	3	0	0	4	4	0	0	0	1	0	0	0	20	0	1	7	1	0	0	0	0
1	1	16	61	2020-04-30	4		8	7	5309326	16	4	6	40	2594	20	6	29	4	4	1	13	8	0	1	3	0	3	9	3	0	0	4	4	0	0	0	2	0	0	0	20	0	0	2	0	0	0	0	1
1	1	16	62	2020-05-01	4		1	1	5309324	13	4	6	40	2597	20	4	30	1	4	4	8	3	0	2	6	0	3	11	5	0	0	4	4	0	0	0	1	0	0	0	20	0	0	4	3	0	0	0	0
1	1	16	63	2020-05-02	4		0	2	5309320	16	1	6	42	2602	20	5	34	4	1	4	6	8	0	4	5	0	3	14	6	0	0	4	4	0	0	0	1	0	0	0	20	0	1	4	1	0	0	0	0
1	1	16	64	2020-05-03	4		0	1	5309320	12	4	6	38	2607	20	5	31	0	4	1	4	1	0	1	4	0	2	12	6	0	0	3	3	0	0	1	1	0	0	0	20	0	0	4	0	0	0	0	0
1	1	16	65	2020-05-04	4		0	4	5309319	13	0	8	31	2615	20	7	28	1	0	4	4	2	0	3	2	0	3	9	4	0	0	1	4	0	0	2	1	0	0	0	20	0	1	1	1	0	0	0	1
1	1	16	66	2020-05-05	4		4	2	5309315	12	1	5	31	2622	20	5	24	0	1	0	10	5	0	0	3	0	3	7	3	0	0	1	4	0	0	3	2	0	0	0	20	0	0	2	0	0	0	1	1
1	1	16	67	2020-05-06	4		0	3	5309314	13	0	3	27	2629	20	3	18	1	0	1	2	1	0	1	2	0	1	7	1	0	0	1	4	0	0	3	2	0	0	0	20	0	1	1	0	0	0	0	0
1	1	16	68	2020-05-07	4		0	2	5309313	13	1	2	28	2628	20	2	19	1	1	0	4	1	0	0	4	0	4	7	0	0	0	1	4	0	0	3	2	0	0	0	20	0	3	1	0	0	0	0	0
1	1	16	69	2020-05-08	4		1	3	5309311	12	2	2	27	2631	20	2	18	1	2	1	4	1	0	1	2	0	3	7	1	0	0	1	5	0	0	2	1	0	0	0	20	0	0	1	1	0	0	0	1
1	1	16	70	2020-05-09	4		1	0	5309309	11	2	3	26	2633	21	3	17	1	2	2	2	0	1	2	1	0	3	7	1	0	0	1	4	0	0	2	1	0	0	0	21	0	0	1	0	0	0	0	0
1	1	16	71	2020-05-10	4		1	0	5309307	11	1	4	24	2637	21	3	14	1	1	2	2	1	0	1	0	0	2	5	1	0	0	1	5	0	0	2	0	0	0	0	21	0	0	0	0	0	0	0	1
1	1	16	72	2020-05-11	4		0	0	5309307	10	1	3	21	2641	22	2	12	0	1	1	1	3	1	1	1	0	3	4	1	0	0	1	5	0	0	1	0	0	0	0	22	0	1	0	0	0	0	0	0
1	1	16	73	2020-05-12	4		0	5	5309306	10	1	3	17	2646	22	3	11	1	1	1	2	2	0	1	2	0	2	3	1	0	0	1	5	0	0	0	0	0	0	0	22	0	0	2	0	0	0	0	0
1	1	16	74	2020-05-13	4		3	1	5309302	9	2	2	19	2649	22	2	12	1	2	1	8	2	0	1	3	0	2	5	1	0	0	1	4	0	0	0	0	0	0	0	22	0	1	2	0	0	0	0	0
1	1	16	75	2020-05-14	4		2	2	5309300	8	1	3	16	2655	22	3	9	0	1	2	3	1	0	2	1	1	2	2	1	0	0	0	2	0	0	0	0	0	0	0	22	1	0	0	0	0	0	0	0
1	1	16	76	2020-05-15	4		2	0	5309297	8	1	2	18	2659	22	2	8	1	1	1	2	4	0	1	0	1	2	2	1	0	0	0	2	0	0	0	0	0	0	0	22	0	0	0	0	0	0	0	0
1	1	16	77	2020-05-16	4		0	0	5309297	7	1	2	16	2661	22	2	8	0	1	1	2	2	0	1	2	0	2	3	1	0	0	0	2	0	0	0	0	0	0	0	22	0	0	1	1	0	0	0	0
1	1	16	78	2020-05-17	4		1	0	5309296	6	1	3	14	2664	22	3	8	0	1	1	4	1	0	1	3	0	0	2	1	0	0	0	3	0	0	0	0	0	0	0	22	1	0	1	0	0	0	0	1
1	1	16	79	2020-05-18	4		2	0	5309291	9	0	3	15	2663	22	3	10	3	0	1	5	0	0	1	2	0	0	3	2	0	0	0	4	0	0	0	0	0	0	0	22	0	0	1	1	0	0	0	1
1	1	16	80	2020-05-19	4		4	0	5309287	6	3	2	18	2667	22	2	8	0	3	0	7	3	0	0	1	0	0	5	1	0	0	0	2	0	0	0	1	0	0	0	22	0	0	2	0	0	0	0	0
1	1	17	1	2020-03-01	1		2	0	5311998	0	0	0	0	2	0	0	0	0	0	0	0	2	0	0	0	0	0	0	0	0	0	0	0	0	0	0	0	0	0	0	0	0	0	0	0	0	0	0	0
1	1	17	2	2020-03-02	1		1	2	5311997	0	0	0	0	3	0	0	0	0	0	0	0	1	0	0	0	0	0	0	0	0	0	0	0	0	0	0	0	0	0	0	0	0	0	0	0	0	0	0	0
1	1	17	3	2020-03-03	1		5	1	5311992	0	0	0	0	5	0	0	0	0	0	0	0	2	0	0	0	0	0	0	0	0	0	0	0	0	0	0	0	0	0	0	0	0	0	0	0	0	0	0	0
1	1	17	4	2020-03-04	1		2	4	5311989	1	0	0	0	6	0	0	0	1	0	0	0	1	0	0	0	0	0	0	0	0	0	0	0	0	0	0	0	0	0	0	0	0	0	0	0	0	0	0	0
1	1	17	5	2020-03-05	1		2	2	5311987	1	0	0	0	10	0	0	0	0	0	0	0	4	0	0	0	0	0	0	0	0	0	0	0	0	0	0	0	0	0	0	0	0	0	0	0	0	0	0	0
1	1	17	6	2020-03-06	1		1	6	5311985	2	0	0	1	10	0	0	1	1	0	0	1	1	0	0	1	0	0	1	0	0	0	0	0	0	0	0	0	0	0	0	0	0	0	1	0	0	0	0	0
1	1	17	7	2020-03-07	1		0	2	5311984	2	1	0	1	11	0	0	1	1	1	0	0	1	0	0	0	0	0	1	0	0	0	0	0	0	0	0	0	0	0	0	0	0	0	0	0	0	0	0	0
1	1	17	8	2020-03-08	1		3	4	5311980	2	1	1	3	9	0	0	3	1	1	1	2	0	0	0	2	0	0	2	1	0	0	0	0	0	0	0	0	0	0	0	0	0	0	1	1	0	0	0	0
1	1	17	9	2020-03-09	1		5	8	5311971	4	2	2	3	12	0	1	3	4	2	1	1	2	0	1	0	0	0	1	2	0	0	0	0	0	0	0	0	0	0	0	0	0	0	0	1	0	0	0	0
1	1	17	10	2020-03-10	1		4	2	5311962	5	4	4	5	15	0	3	6	5	4	2	3	4	0	2	2	0	0	1	3	0	0	0	1	0	0	0	0	0	0	0	0	0	0	1	1	0	0	0	1
1	1	17	11	2020-03-11	1		7	9	5311951	5	4	7	7	21	0	6	10	4	4	4	2	7	0	4	1	0	0	2	3	0	0	0	2	0	0	0	0	0	0	0	0	0	0	1	0	0	0	0	1
1	1	17	12	2020-03-12	1		10	4	5311933	9	4	6	10	25	0	6	13	8	4	4	4	6	0	4	4	0	0	5	3	0	0	0	2	0	0	0	0	0	0	0	0	0	0	4	0	0	0	0	0
1	1	17	13	2020-03-13	1		13	6	5311906	17	6	9	12	35	0	9	17	14	6	4	2	11	0	4	1	0	0	6	3	0	0	0	3	0	0	0	0	0	0	0	0	0	0	1	0	0	0	0	1
1	1	17	14	2020-03-14	1		13	7	5311873	26	11	8	14	50	0	7	15	20	11	6	7	15	0	5	5	0	1	5	4	0	0	0	4	0	0	0	0	0	0	0	0	0	1	3	2	0	0	0	1
1	1	17	15	2020-03-15	1		16	22	5311839	23	21	14	18	62	0	14	24	18	21	11	7	13	0	11	5	0	0	7	5	0	0	0	6	0	0	0	0	0	0	0	0	0	0	4	1	0	0	0	2
1	1	17	16	2020-03-16	1	Public events > 500 people cancelled & Overseas travellers must self isolate 14 days	17	12	5311799	31	15	29	24	71	0	26	42	23	15	21	9	14	0	18	8	0	1	8	6	0	0	1	8	0	0	0	0	0	0	0	0	0	2	2	2	0	0	1	2
1	1	17	17	2020-03-17	2		43	21	5311740	29	18	32	72	107	0	27	47	16	18	15	69	40	0	12	9	0	2	9	8	0	0	1	9	0	0	0	0	0	0	0	0	0	1	4	4	0	0	0	1
1	1	17	18	2020-03-18	2		21	24	5311705	27	16	37	111	125	0	30	67	14	16	18	54	28	0	15	25	0	3	19	6	0	0	1	18	0	0	0	0	0	0	0	0	0	2	15	1	0	0	0	9
1	1	17	19	2020-03-19	2		43	13	5311651	24	14	42	167	153	0	35	88	11	14	16	89	40	0	15	21	0	6	27	10	0	0	2	19	0	0	0	0	0	0	0	0	0	5	9	5	0	0	1	3
1	1	17	20	2020-03-20	2		56	32	5311581	30	8	35	230	200	0	29	93	14	8	14	106	54	0	12	27	0	4	33	16	0	0	2	23	0	0	0	0	0	0	0	0	0	1	19	7	0	0	0	4
1	1	17	21	2020-03-21	2		79	43	5311491	31	10	33	313	232	0	29	108	11	10	8	139	44	0	8	27	0	2	38	20	0	0	2	38	0	0	0	0	0	0	0	0	0	0	12	7	0	0	0	15
1	1	17	22	2020-03-22	2		95	26	5311387	27	13	30	409	308	0	26	117	9	13	10	164	84	0	8	23	1	3	44	23	0	0	2	46	0	0	0	0	0	0	0	0	1	2	13	7	0	0	0	8
1	1	17	23	2020-03-23	2	National Restrictions: Pubs, hotels, clubs, restaurants and recreation facilities are closed.	143	33	5311235	25	11	27	557	381	0	22	135	9	11	13	232	87	0	10	30	1	2	62	27	0	0	2	57	0	0	0	0	0	0	0	0	0	1	24	6	0	0	0	11
1	1	17	24	2020-03-24	3		138	53	5311091	22	9	28	685	449	0	22	155	6	9	11	228	86	0	9	37	1	4	72	39	0	0	4	62	0	0	0	1	0	0	0	0	0	2	24	15	0	0	2	7
1	1	17	25	2020-03-25	3		149	57	5310932	26	6	23	821	551	0	19	180	10	6	9	270	123	0	9	54	0	4	91	48	0	0	5	80	0	0	0	1	0	0	0	0	0	2	35	17	0	0	1	19
1	1	17	26	2020-03-26	3		129	56	5310792	25	12	21	923	646	0	18	210	11	12	6	259	120	0	5	65	0	5	105	60	0	0	7	96	0	0	1	3	0	0	0	0	0	2	36	25	0	0	3	20
1	1	17	27	2020-03-27	3		144	69	5310640	21	12	24	1035	753	0	20	244	8	12	12	288	132	0	10	67	0	3	126	73	0	0	10	117	0	0	1	3	0	0	0	0	0	1	43	22	0	0	4	25
1	1	17	28	2020-03-28	3		97	46	5310537	21	6	25	1095	822	0	17	288	6	6	12	234	107	0	7	82	0	2	144	88	0	0	12	145	0	0	1	3	0	0	0	0	0	1	39	30	0	0	2	32
1	1	17	29	2020-03-29	3		78	46	5310455	18	7	20	1137	883	0	14	328	4	7	6	210	96	0	5	86	0	1	162	105	0	0	16	163	0	0	1	6	0	0	0	0	1	0	45	35	0	0	4	22
1	1	17	30	2020-03-30	3	People must not leave their residence except for essential purposes	63	27	5310387	21	2	19	1132	955	0	14	351	5	2	7	179	86	0	6	77	1	0	168	109	0	0	18	184	0	0	1	9	0	0	0	0	1	0	40	25	0	0	2	29
1	1	17	31	2020-03-31	4		72	59	5310312	19	5	11	1146	1012	0	8	362	3	5	2	171	64	0	2	67	1	0	167	110	0	0	21	203	0	0	1	10	0	0	0	0	0	0	31	23	0	0	3	24
1	1	17	32	2020-04-01	4		52	72	5310253	22	4	11	1095	1101	0	9	349	7	4	5	131	56	0	5	53	0	1	149	94	0	0	24	211	0	0	1	11	0	0	0	0	0	1	21	20	0	0	3	18
1	1	17	33	2020-04-02	4		36	56	5310213	18	8	10	1028	1196	0	9	326	4	8	4	111	53	0	4	46	0	0	135	95	0	0	27	196	0	0	0	15	0	0	0	0	0	1	32	23	0	0	4	4
1	1	17	34	2020-04-03	4		54	52	5310154	18	5	16	995	1274	0	15	313	5	5	8	110	47	0	8	33	0	1	114	89	0	0	29	196	0	0	0	18	0	0	0	0	0	1	14	15	0	0	2	11
1	1	17	35	2020-04-04	4		31	42	5310120	15	6	10	921	1355	0	8	302	3	6	5	97	46	0	3	45	0	2	109	74	0	0	27	191	0	0	0	21	0	0	0	0	0	1	25	15	0	0	2	10
1	1	17	36	2020-04-05	4		36	27	5310081	14	4	9	855	1424	0	7	292	3	4	6	89	43	0	5	32	0	1	101	74	0	0	25	180	0	0	0	23	0	0	0	0	0	0	15	14	0	0	1	7
1	1	17	37	2020-04-06	4		20	20	5310057	14	4	9	765	1493	0	7	270	4	4	4	78	27	0	4	36	0	1	86	72	0	0	26	164	0	0	1	25	0	0	0	0	1	0	15	19	0	0	4	10
1	1	17	38	2020-04-07	4		24	20	5310031	10	6	12	677	1564	0	8	247	2	6	4	58	28	0	2	24	0	1	68	65	0	0	23	148	0	0	1	29	0	0	0	0	0	0	14	8	0	0	0	6
1	1	17	39	2020-04-08	4		13	32	5310016	11	1	12	593	1626	1	10	227	2	1	6	48	30	1	5	26	0	1	63	51	0	0	20	136	0	0	2	32	0	0	0	1	0	0	14	4	0	0	0	10
1	1	17	40	2020-04-09	4		23	18	5309990	10	4	12	514	1684	2	10	203	3	4	1	55	21	1	1	17	0	1	63	39	0	0	18	112	0	0	3	35	0	0	0	2	0	1	12	4	0	0	1	3
1	1	17	41	2020-04-10	4		15	15	5309971	10	4	12	443	1735	3	11	176	4	4	4	37	10	1	4	17	2	1	50	28	0	0	18	94	0	0	4	35	0	0	0	3	2	0	4	6	0	0	2	5
1	1	17	42	2020-04-11	4		8	10	5309960	10	3	9	391	1775	4	8	158	3	3	4	26	15	1	4	13	1	1	51	21	0	0	17	80	0	0	4	37	0	0	0	4	0	0	10	3	0	0	0	4
1	1	17	43	2020-04-12	4		2	8	5309956	9	3	9	347	1805	5	8	147	2	3	3	20	10	1	3	13	1	2	43	19	0	0	15	74	0	0	3	41	0	0	0	5	0	1	9	5	0	0	0	3
1	1	17	44	2020-04-13	4		4	3	5309951	8	2	5	307	1836	6	5	135	1	2	3	22	12	1	3	12	1	2	34	20	0	0	12	70	0	0	4	40	0	0	0	6	0	1	5	4	0	0	1	4
1	1	17	45	2020-04-14	4		6	15	5309942	9	2	5	263	1875	6	5	116	3	2	2	17	8	0	2	6	1	2	26	12	0	0	8	61	0	0	5	38	0	0	0	6	0	1	4	0	0	0	0	3
1	1	17	46	2020-04-15	4		5	17	5309934	9	3	5	240	1896	7	5	110	3	3	2	19	10	1	2	8	1	3	26	11	0	0	7	49	0	0	5	38	0	0	0	7	0	1	5	2	0	0	0	1
1	1	17	47	2020-04-16	4		6	16	5309927	7	3	5	211	1920	10	5	94	1	3	3	12	4	3	3	4	0	1	23	9	0	0	5	42	0	0	4	32	0	0	0	10	0	0	2	0	0	0	0	2
1	1	17	48	2020-04-17	4		4	11	5309921	8	1	7	186	1933	14	6	84	2	1	3	11	3	4	2	5	0	2	14	11	0	0	4	38	0	0	5	28	0	0	0	14	0	1	2	3	0	0	0	0
1	1	17	49	2020-04-18	4		0	17	5309921	6	2	2	147	1953	21	2	68	0	2	1	7	5	7	1	6	0	2	17	7	0	0	3	33	0	0	4	22	0	0	0	21	0	0	5	1	0	0	0	1
1	1	17	50	2020-04-19	4		0	7	5309921	6	0	2	127	1968	22	1	60	0	0	2	4	6	1	1	4	0	3	15	6	0	0	3	29	0	0	2	19	0	0	0	22	0	1	2	1	0	0	0	0
1	1	17	51	2020-04-20	4		1	2	5309920	6	0	0	106	1982	26	0	47	0	0	0	5	3	4	0	3	0	1	9	6	0	0	2	28	0	0	2	18	0	0	0	26	0	0	1	1	0	0	0	1
1	1	17	52	2020-04-21	4		0	6	5309920	5	1	0	90	1988	26	0	45	0	1	0	4	0	0	0	4	0	2	10	7	0	0	1	22	0	0	2	15	0	0	0	26	0	1	2	1	0	0	0	0
1	1	17	53	2020-04-22	4		1	2	5309919	5	0	1	72	1996	27	1	41	0	0	1	5	1	1	1	3	0	1	8	5	0	0	1	20	0	0	2	15	0	0	0	27	0	0	3	0	0	0	0	0
1	1	17	54	2020-04-23	4		1	7	5309918	5	0	0	54	2013	27	0	29	0	0	0	1	1	0	0	0	0	0	7	4	0	0	1	12	0	0	1	10	0	0	0	27	0	0	0	0	0	0	0	0
1	1	17	55	2020-04-24	4		2	12	5309916	5	0	0	40	2029	28	0	18	0	0	0	3	2	1	0	0	0	0	3	2	0	0	0	7	0	0	0	9	0	0	0	28	0	0	0	0	0	0	0	0
1	1	17	56	2020-04-25	4		0	3	5309916	5	0	0	34	2034	28	0	14	0	0	0	1	0	0	0	1	0	0	2	0	0	0	0	6	0	0	0	8	0	0	0	28	0	0	0	0	0	0	0	1
1	1	17	57	2020-04-26	4		1	0	5309915	3	2	0	31	2036	28	0	13	0	2	0	2	1	0	0	0	0	0	1	0	0	0	0	6	0	0	0	7	0	0	0	28	0	0	0	0	0	0	0	0
1	1	17	58	2020-04-27	4		0	5	5309915	3	0	2	26	2038	29	2	13	0	0	2	0	1	1	2	0	0	0	0	0	0	0	0	6	0	0	0	6	0	0	0	29	0	0	0	0	0	0	0	0
1	1	17	59	2020-04-28	4		5	5	5309910	3	0	2	24	2040	30	2	12	0	0	0	7	1	1	0	1	0	0	0	0	0	0	0	4	0	0	0	7	0	0	0	30	0	0	1	0	0	0	0	0
1	1	17	60	2020-04-29	4		1	2	5309909	3	0	1	23	2043	30	1	12	0	0	0	3	3	0	0	2	0	0	1	1	0	0	0	3	0	0	0	5	0	0	0	30	0	0	1	1	0	0	0	0
1	1	17	61	2020-04-30	4		8	7	5309901	3	0	1	26	2049	32	1	9	0	0	0	13	5	2	0	1	0	0	2	1	0	0	0	2	0	0	0	3	0	0	0	32	0	0	1	0	0	0	0	0
1	1	17	62	2020-05-01	4		1	1	5309900	3	0	0	27	2050	33	0	9	0	0	0	2	1	1	0	1	0	0	3	1	0	0	0	1	0	0	0	4	0	0	0	33	0	0	1	0	0	0	0	0
1	1	17	63	2020-05-02	4		0	2	5309900	3	0	0	26	2054	33	0	9	0	0	0	1	4	0	0	1	0	0	3	1	0	0	0	1	0	0	0	4	0	0	0	33	0	0	1	0	0	0	0	0
1	1	17	64	2020-05-03	4		0	1	5309900	3	0	0	24	2051	33	0	13	0	0	0	5	1	0	0	5	0	0	6	2	0	0	0	1	0	0	0	4	0	0	0	33	0	0	3	2	0	0	0	0
1	1	17	65	2020-05-04	4		0	4	5309900	3	0	0	23	2049	33	0	15	0	0	0	3	0	0	0	3	0	0	9	2	0	0	0	1	0	0	0	3	0	0	0	33	0	0	3	0	0	0	0	0
1	1	17	66	2020-05-05	4		4	2	5309896	3	0	0	22	2055	33	0	11	0	0	0	6	2	0	0	0	0	0	8	0	0	0	0	1	0	0	0	2	0	0	0	33	0	0	0	0	0	0	0	0
1	1	17	67	2020-05-06	4		0	3	5309896	3	0	0	16	2061	33	0	5	0	0	0	0	0	0	0	0	0	0	3	0	0	0	0	1	0	0	0	1	0	0	0	33	0	0	0	0	0	0	0	0
1	1	17	68	2020-05-07	4		0	2	5309896	2	1	0	13	2063	33	0	3	0	1	0	0	0	0	0	0	0	0	1	0	0	0	0	1	0	0	0	1	0	0	0	33	0	0	0	0	0	0	0	0
1	1	17	69	2020-05-08	4		1	3	5309895	2	0	1	12	2067	33	1	2	0	0	1	2	2	0	1	0	0	0	0	0	0	0	0	1	0	0	0	0	0	0	0	33	0	0	0	0	0	0	0	0
1	1	17	70	2020-05-09	4		1	0	5309893	3	0	1	11	2067	33	1	2	1	0	0	3	0	0	0	1	0	0	2	0	0	0	0	0	0	0	0	0	0	0	0	33	0	0	2	0	0	0	0	0
1	1	17	71	2020-05-10	4		1	0	5309891	3	1	1	12	2067	33	1	2	1	1	0	1	0	0	0	0	0	0	2	0	0	0	0	0	0	0	0	0	0	0	0	33	0	0	0	0	0	0	0	0
1	1	17	72	2020-05-11	4		0	0	5309889	4	1	2	11	2067	33	2	3	2	1	1	0	0	0	1	0	0	0	2	0	0	0	0	0	0	0	0	0	0	0	0	33	0	0	0	0	0	0	0	0
1	1	17	73	2020-05-12	4		0	5	5309888	3	2	3	11	2067	33	3	4	1	2	1	0	0	0	1	0	0	0	2	0	0	0	0	0	0	0	0	0	0	0	0	33	0	0	0	0	0	0	0	0
1	1	17	74	2020-05-13	4		3	1	5309885	2	1	3	10	2070	33	3	4	0	1	2	6	3	0	2	1	0	0	3	0	0	0	0	0	0	0	0	0	0	0	0	33	0	0	2	0	0	0	0	0
1	1	17	75	2020-05-14	4		2	2	5309882	3	0	2	12	2074	33	2	3	1	0	1	4	4	0	1	0	0	0	3	0	0	0	1	0	0	0	0	0	0	0	0	33	0	0	0	0	0	0	1	0
1	1	17	76	2020-05-15	4		2	0	5309880	2	1	1	15	2076	33	1	3	0	1	0	4	2	0	0	1	0	0	4	0	0	0	1	0	0	0	0	0	0	0	0	33	0	0	1	0	0	0	0	0
1	1	17	77	2020-05-16	4		0	0	5309880	2	0	1	15	2077	33	1	6	0	0	1	3	3	0	1	3	1	0	3	1	0	0	1	1	0	0	0	0	0	0	0	33	1	0	0	1	0	0	0	1
1	1	17	78	2020-05-17	4		1	0	5309879	2	0	0	17	2078	33	0	6	0	0	0	4	2	0	0	2	1	0	3	2	0	0	1	1	0	0	0	0	0	0	0	33	0	0	1	1	0	0	0	0
1	1	17	79	2020-05-18	4		2	0	5309877	2	0	0	17	2078	33	0	7	0	0	0	5	1	0	0	2	0	0	4	2	0	0	1	2	0	0	0	0	0	0	0	33	0	0	1	0	0	0	0	1
1	1	17	80	2020-05-19	4		4	0	5309873	2	0	0	17	2083	33	0	4	0	0	0	5	1	0	0	0	0	0	1	1	0	0	1	2	0	0	0	0	0	0	0	33	0	0	0	0	0	0	0	0
1	1	18	1	2020-03-01	1		2	0	5311998	0	0	0	0	2	0	0	0	0	0	0	0	2	0	0	0	0	0	0	0	0	0	0	0	0	0	0	0	0	0	0	0	0	0	0	0	0	0	0	0
1	1	18	2	2020-03-02	1		1	2	5311996	1	0	0	0	2	0	0	0	1	0	0	0	0	0	0	0	0	0	0	0	0	0	0	0	0	0	0	0	0	0	0	0	0	0	0	0	0	0	0	0
1	1	18	3	2020-03-03	1		5	1	5311988	4	0	0	0	4	0	0	0	3	0	0	0	2	0	0	0	0	0	0	0	0	0	0	0	0	0	0	0	0	0	0	0	0	0	0	0	0	0	0	0
1	1	18	4	2020-03-04	1		2	4	5311985	3	2	0	0	7	0	0	0	1	2	0	0	3	0	0	0	0	0	0	0	0	0	0	0	0	0	0	0	0	0	0	0	0	0	0	0	0	0	0	0
1	1	18	5	2020-03-05	1		2	2	5311975	10	1	2	1	7	0	2	3	8	1	2	1	1	0	2	1	0	0	1	0	0	0	0	0	0	0	0	0	0	0	0	0	0	0	1	0	0	0	0	0
1	1	18	6	2020-03-06	1		1	6	5311969	11	4	3	2	8	0	2	3	5	4	1	1	1	0	0	0	0	0	1	1	0	0	0	0	0	0	0	0	0	0	0	0	0	0	0	1	0	0	0	0
1	1	18	7	2020-03-07	1		0	2	5311962	14	4	7	1	9	0	6	6	7	4	4	0	0	0	4	0	0	0	0	1	0	0	0	0	0	0	0	0	0	0	0	0	0	0	0	0	0	0	0	0
1	1	18	8	2020-03-08	1		3	4	5311955	12	6	9	5	10	0	7	11	4	6	4	4	5	0	3	4	0	0	2	2	0	0	1	0	0	0	0	0	0	0	0	0	0	0	2	1	0	0	1	0
1	1	18	9	2020-03-09	1		5	8	5311940	18	4	9	7	17	0	6	11	10	4	6	2	8	0	4	1	0	0	3	3	0	0	1	0	0	0	0	0	0	0	0	0	0	0	1	1	0	0	0	0
1	1	18	10	2020-03-10	1		4	2	5311930	14	10	10	9	21	0	8	15	6	10	4	2	6	0	4	2	0	0	5	3	0	0	1	0	0	0	0	0	0	0	0	0	0	0	2	0	0	0	0	0
1	1	18	11	2020-03-11	1		7	9	5311918	14	5	15	11	30	0	10	18	5	5	10	6	9	0	7	5	0	1	4	5	0	0	1	0	0	0	0	0	0	0	0	0	0	1	3	2	0	0	0	0
1	1	18	12	2020-03-12	1		10	4	5311890	26	6	14	11	40	0	12	20	18	6	5	5	9	0	5	4	0	0	7	3	0	0	1	0	0	0	0	0	0	0	0	0	0	1	4	0	0	0	0	0
1	1	18	13	2020-03-13	1		13	6	5311850	34	19	15	14	52	0	13	24	27	19	6	6	15	0	6	6	0	1	6	3	0	0	1	3	0	0	0	0	0	0	0	0	0	1	2	0	0	0	0	3
1	1	18	14	2020-03-14	1		13	7	5311799	50	22	27	24	56	0	23	43	38	22	19	14	11	0	16	13	0	1	9	7	0	0	1	6	0	0	0	0	0	0	0	0	0	0	7	4	0	0	0	3
1	1	18	15	2020-03-15	1		16	22	5311757	44	32	42	29	73	0	39	61	26	32	22	10	18	0	22	6	0	0	13	8	0	0	1	7	0	0	0	0	0	0	0	0	0	0	7	2	0	0	0	1
1	1	18	16	2020-03-16	1	Public events > 500 people cancelled & Overseas travellers must self isolate 14 days	17	12	5311702	58	24	56	39	90	0	50	81	38	24	32	15	23	0	28	14	0	2	16	10	0	0	1	10	0	0	0	0	0	0	0	0	0	2	7	3	0	0	0	3
1	1	18	17	2020-03-17	2		43	21	5311627	54	36	56	98	128	0	50	89	32	36	24	80	40	0	20	14	0	3	28	10	0	0	1	13	0	0	0	0	0	0	0	0	0	1	17	1	0	0	0	3
1	1	18	18	2020-03-18	2		21	24	5311569	60	31	75	134	153	0	71	124	37	31	36	54	31	0	35	21	2	5	34	10	0	0	2	17	0	0	0	0	0	0	0	0	2	2	10	4	0	0	1	4
1	1	18	19	2020-03-19	2		43	13	5311490	61	35	74	190	201	0	68	130	36	35	31	96	49	0	25	27	4	7	34	16	0	0	2	25	0	0	0	0	0	0	0	0	2	3	13	9	0	0	1	8
1	1	18	20	2020-03-20	2		56	32	5311384	76	35	73	270	236	0	61	152	50	35	35	112	51	0	28	40	3	10	56	19	0	0	3	28	0	0	0	0	0	0	0	0	0	4	31	5	0	0	1	3
1	1	18	21	2020-03-21	2		79	43	5311255	81	45	80	354	307	0	65	172	50	45	35	156	75	0	28	37	2	9	61	24	0	0	3	39	0	0	0	0	0	0	0	0	1	2	18	9	0	0	0	12
1	1	18	22	2020-03-22	2		95	26	5311125	73	43	81	452	394	0	61	189	35	43	45	176	98	0	35	43	2	10	75	27	0	0	4	45	0	0	0	0	0	0	0	0	0	5	28	8	0	0	1	6
1	1	18	23	2020-03-23	2	National Restrictions: Pubs, hotels, clubs, restaurants and recreation facilities are closed.	143	33	5310953	67	35	92	590	491	0	71	220	29	35	43	242	107	0	38	46	2	12	85	33	0	0	4	50	0	0	0	1	0	0	0	0	1	5	27	11	0	0	0	8
1	1	18	24	2020-03-24	3		138	53	5310786	68	28	91	723	597	0	73	250	29	28	35	262	120	0	31	61	3	12	104	41	0	0	6	58	0	0	0	1	0	0	0	0	1	4	44	15	0	0	2	12
1	1	18	25	2020-03-25	3		149	57	5310605	73	27	80	865	720	0	63	277	32	27	28	312	149	0	24	75	1	12	128	59	0	0	8	75	0	0	0	2	0	0	0	0	0	6	50	22	0	0	2	20
1	1	18	26	2020-03-26	3		129	56	5310445	69	36	76	973	822	0	60	306	32	36	27	256	122	0	24	75	5	12	136	70	0	0	9	93	0	0	0	4	0	0	0	0	4	3	37	26	0	0	1	20
1	1	18	27	2020-03-27	3		144	69	5310267	73	30	81	1101	926	0	64	364	34	30	36	315	146	0	29	102	12	10	150	90	0	0	12	115	0	0	0	5	0	0	0	0	7	5	49	27	0	0	3	26
1	1	18	28	2020-03-28	3		97	46	5310141	67	35	72	1165	1039	0	58	402	29	35	30	253	138	0	25	95	11	14	180	97	0	0	12	132	0	0	0	5	0	0	0	0	2	7	61	28	0	0	1	19
1	1	18	29	2020-03-29	3		78	46	5310045	54	31	71	1196	1159	0	58	424	18	31	35	228	131	0	29	94	8	18	197	101	0	0	14	147	0	0	0	8	0	0	0	0	0	8	55	29	0	0	2	23
1	1	18	30	2020-03-30	3	People must not leave their residence except for essential purposes	63	27	5309971	49	16	68	1187	1256	0	54	433	11	16	31	187	91	0	25	82	7	16	192	114	0	0	16	158	0	0	0	10	0	0	0	0	0	4	48	25	0	0	3	21
1	1	18	31	2020-03-31	4		72	59	5309882	53	13	57	1207	1331	0	44	444	17	13	16	195	82	0	14	84	9	22	190	122	0	0	19	172	0	0	1	12	0	0	0	0	3	13	35	28	0	0	4	21
1	1	18	32	2020-04-01	4		52	72	5309821	43	19	42	1175	1427	0	30	424	9	19	13	159	67	0	11	75	7	17	179	114	0	0	24	185	0	0	1	11	0	0	0	0	2	5	42	14	0	0	6	20
1	1	18	33	2020-04-02	4		36	56	5309774	41	13	43	1134	1511	1	29	419	11	13	19	127	58	1	16	70	6	19	165	102	0	0	25	197	0	0	1	13	0	0	0	1	2	8	38	12	0	0	1	19
1	1	18	34	2020-04-03	4		54	52	5309710	38	13	37	1074	1619	1	31	393	10	13	13	131	63	0	12	53	4	15	157	80	0	0	26	195	0	0	2	16	0	0	0	1	0	3	31	14	0	0	2	14
1	1	18	35	2020-04-04	4		31	42	5309674	32	11	32	1007	1705	2	26	368	5	11	13	94	50	1	10	43	3	8	148	70	0	0	25	196	0	0	3	18	0	0	0	2	0	1	23	14	0	0	1	13
1	1	18	36	2020-04-05	4		36	27	5309628	36	6	34	929	1781	2	27	351	10	6	11	97	39	0	8	42	2	5	132	61	0	0	26	197	0	0	3	17	0	0	0	2	0	3	25	8	0	0	2	14
1	1	18	37	2020-04-06	4		20	20	5309604	29	11	23	845	1852	4	13	320	4	11	6	78	34	2	2	44	3	6	117	59	0	0	24	177	0	0	5	27	0	0	0	4	1	3	24	12	0	0	1	9
1	1	18	38	2020-04-07	4		24	20	5309576	29	4	21	735	1944	4	15	291	4	4	11	73	38	0	11	32	1	5	100	54	0	0	21	161	0	0	5	30	0	0	0	4	1	0	18	14	0	0	0	9
1	1	18	39	2020-04-08	4		13	32	5309561	24	7	19	651	2009	4	14	268	2	7	4	53	23	0	4	23	1	4	90	43	0	0	19	151	0	0	5	33	0	0	0	4	0	1	18	6	0	0	1	8
1	1	18	40	2020-04-09	4		23	18	5309529	30	3	18	572	2060	5	15	254	9	3	7	55	18	1	7	26	1	5	74	35	0	0	19	137	0	0	5	41	0	0	0	5	0	4	11	4	0	0	0	9
1	1	18	41	2020-04-10	4		15	15	5309513	23	8	15	511	2115	5	13	230	1	8	3	38	23	0	3	16	1	5	56	35	0	0	17	126	0	0	6	42	0	0	0	5	1	1	6	5	0	0	1	3
1	1	18	42	2020-04-11	4		8	10	5309503	21	4	16	446	2162	5	14	219	2	4	8	33	19	0	7	19	1	5	52	30	0	0	15	112	0	0	7	43	0	0	0	5	0	2	9	6	0	0	1	6
1	1	18	43	2020-04-12	4		2	8	5309497	22	3	15	394	2201	5	12	199	4	3	4	18	12	0	3	14	4	4	44	24	0	0	13	97	0	0	9	42	0	0	0	5	3	1	7	1	0	0	1	2
1	1	18	44	2020-04-13	4		4	3	5309490	21	4	13	341	2228	9	11	187	3	4	3	30	8	4	3	26	4	3	47	26	0	0	12	82	0	0	8	37	0	0	0	9	1	1	12	6	0	0	1	5
1	1	18	45	2020-04-14	4		6	15	5309475	25	5	10	289	2271	11	9	161	9	5	4	20	11	2	4	12	2	3	39	20	0	0	8	72	0	0	9	35	0	0	0	11	0	0	10	1	0	0	0	2
1	1	18	46	2020-04-15	4		5	17	5309465	21	9	10	240	2318	13	10	133	5	9	5	12	6	2	5	4	3	3	30	11	0	0	6	62	0	0	8	24	0	0	0	13	1	1	4	0	0	0	0	1
1	1	18	47	2020-04-16	4		6	16	5309457	18	5	14	211	2344	15	13	124	2	5	9	17	10	2	8	9	2	2	28	9	0	0	5	52	0	0	7	25	0	0	0	15	0	1	5	3	0	0	0	0
1	1	18	48	2020-04-17	4		4	11	5309446	22	3	11	174	2373	21	9	101	7	3	5	15	5	6	4	9	2	3	25	11	0	0	4	37	0	0	6	23	0	0	0	20	0	1	5	5	0	0	0	0
1	1	18	49	2020-04-18	4		0	17	5309441	19	8	11	152	2390	21	10	94	5	8	3	10	7	0	3	9	3	2	24	11	0	0	4	33	0	0	6	19	0	0	0	20	1	0	3	2	0	0	1	3
1	1	18	50	2020-04-19	4		0	7	5309440	15	5	14	127	2410	22	13	86	1	5	8	7	8	1	8	6	2	2	16	10	0	0	5	29	0	0	5	20	0	0	0	21	0	1	1	2	0	0	1	1
1	1	18	51	2020-04-20	4		1	2	5309438	14	2	11	103	2436	23	9	70	1	2	5	9	10	1	4	7	1	1	15	6	0	0	5	27	0	0	5	14	0	0	0	22	0	0	3	0	0	0	0	4
1	1	18	52	2020-04-21	4		0	6	5309438	13	1	11	87	2444	24	9	66	0	1	2	10	1	1	2	10	0	2	15	6	0	0	5	23	0	0	3	14	0	0	0	23	0	2	6	1	0	0	0	1
1	1	18	53	2020-04-22	4		1	2	5309431	19	0	9	74	2455	24	9	62	6	0	1	6	3	0	1	5	0	1	12	6	0	0	3	21	0	0	3	13	0	0	0	23	0	0	3	0	0	0	0	2
1	1	18	54	2020-04-23	4		1	7	5309425	18	6	5	59	2468	25	5	49	5	6	0	6	0	1	0	5	0	1	11	6	0	0	3	18	0	0	1	10	0	0	0	24	0	1	3	1	0	0	0	0
1	1	18	55	2020-04-24	4		2	12	5309420	16	5	7	57	2477	25	5	47	3	5	6	12	4	0	4	8	0	1	12	6	0	0	2	15	0	0	1	11	0	0	0	24	0	0	6	1	0	0	0	1
1	1	18	56	2020-04-25	4		0	3	5309416	17	3	9	49	2488	26	5	41	4	3	5	1	5	1	2	1	0	2	9	4	0	0	2	15	0	0	0	7	0	0	0	25	0	1	0	0	0	0	0	0
1	1	18	57	2020-04-26	4		1	0	5309413	14	5	9	43	2495	28	5	36	2	5	3	2	3	2	2	1	0	1	7	4	0	0	2	14	0	0	0	7	0	0	0	27	0	0	0	0	0	0	0	1
1	1	18	58	2020-04-27	4		0	5	5309411	13	3	12	36	2502	28	8	37	2	3	5	3	1	0	4	3	0	1	8	1	0	0	2	13	0	0	0	5	0	0	0	27	0	0	3	0	0	0	0	0
1	1	18	59	2020-04-28	4		5	5	5309404	13	2	11	38	2512	28	9	35	2	2	3	10	7	0	3	2	0	1	8	1	0	0	2	10	0	0	0	5	0	0	0	27	1	0	1	0	0	0	0	0
1	1	18	60	2020-04-29	4		1	2	5309400	14	2	8	34	2523	28	7	32	3	2	2	5	8	0	2	3	0	1	8	2	0	0	2	7	0	0	0	4	0	0	0	27	0	1	1	1	0	0	0	0
1	1	18	61	2020-04-30	4		8	7	5309391	11	4	4	41	2531	29	4	28	1	4	2	14	7	1	2	4	1	1	8	4	0	0	1	5	0	0	0	3	0	0	0	28	1	1	0	2	0	0	0	0
1	1	18	62	2020-05-01	4		1	1	5309390	9	2	6	38	2539	30	5	25	0	2	4	4	5	1	3	2	1	2	4	4	0	0	1	3	0	0	0	5	0	0	0	29	0	1	1	0	0	0	0	0
1	1	18	63	2020-05-02	4		0	2	5309388	11	0	5	36	2544	30	3	21	2	0	2	3	3	0	1	3	1	3	3	3	0	0	0	3	0	0	0	5	0	0	0	29	0	1	1	1	0	0	0	0
1	1	18	64	2020-05-03	4		0	1	5309387	9	3	4	34	2546	30	2	21	1	3	0	7	3	0	0	7	1	2	6	2	0	0	0	3	0	0	0	5	0	0	0	29	0	3	4	0	0	0	0	0
1	1	18	65	2020-05-04	4		0	4	5309386	9	1	6	29	2550	30	4	21	1	1	3	4	2	0	2	3	1	2	7	1	0	0	0	2	0	0	0	5	0	0	0	29	0	0	3	0	0	0	0	1
1	1	18	66	2020-05-05	4		4	2	5309381	9	1	4	34	2555	30	3	21	1	1	1	10	4	0	1	3	1	2	8	1	0	0	0	2	0	0	0	5	0	0	0	29	1	0	2	0	0	0	0	0
1	1	18	67	2020-05-06	4		0	3	5309381	8	1	3	29	2560	30	2	17	0	1	1	2	2	0	1	2	1	0	6	1	0	0	0	3	0	0	0	5	0	0	0	29	0	0	0	1	0	0	0	1
1	1	18	68	2020-05-07	4		0	2	5309381	8	0	3	27	2561	30	2	17	0	0	1	1	1	0	1	1	0	0	7	1	0	0	0	3	0	0	0	5	0	0	0	29	0	0	1	0	0	0	0	0
1	1	18	69	2020-05-08	4		1	3	5309380	8	0	3	27	2562	30	2	17	0	0	0	4	1	0	0	3	0	1	6	0	0	0	0	4	0	0	0	4	0	0	0	29	0	1	1	0	0	0	0	1
1	1	18	70	2020-05-09	4		1	0	5309378	9	0	2	24	2567	31	1	12	1	0	0	2	1	1	0	1	1	1	4	0	0	0	0	3	0	0	0	3	0	0	0	30	1	0	0	0	0	0	0	0
1	1	18	71	2020-05-10	4		1	0	5309376	9	1	0	25	2568	31	0	12	1	1	0	4	2	0	0	3	2	1	4	1	0	0	0	3	0	0	0	1	0	0	0	30	1	0	1	1	0	0	0	0
1	1	18	72	2020-05-11	4		0	0	5309376	8	1	1	17	2572	32	1	8	0	1	1	0	0	1	1	0	1	0	3	1	0	0	0	3	0	0	0	0	0	0	0	31	0	0	0	0	0	0	0	0
1	1	18	73	2020-05-12	4		0	5	5309373	10	1	2	13	2576	32	2	6	3	1	1	0	1	0	1	0	1	0	2	0	0	0	0	2	0	0	0	0	0	0	0	31	0	0	0	0	0	0	0	0
1	1	18	74	2020-05-13	4		3	1	5309368	9	3	3	12	2577	32	3	7	2	3	1	4	0	0	1	1	1	0	1	0	0	0	0	2	0	0	0	0	0	0	0	31	0	0	1	0	0	0	0	0
1	1	18	75	2020-05-14	4		2	2	5309366	7	2	5	13	2578	32	5	9	0	2	3	2	1	0	3	0	1	0	1	0	0	0	0	2	0	0	0	0	0	0	0	31	0	0	0	0	0	0	0	0
1	1	18	76	2020-05-15	4		2	0	5309363	8	0	6	14	2583	32	5	8	1	0	2	5	4	0	1	0	0	0	2	0	0	0	0	3	0	0	0	0	0	0	0	31	0	0	1	0	0	0	0	1
1	1	18	77	2020-05-16	4		0	0	5309363	7	1	4	16	2583	32	3	9	0	1	0	3	2	0	0	3	0	0	4	0	0	0	0	4	0	0	0	0	0	0	0	31	0	0	2	0	0	0	0	1
1	1	18	78	2020-05-17	4		1	0	5309361	8	0	2	19	2586	32	1	10	1	0	1	7	5	0	1	5	0	0	7	0	0	0	1	3	0	0	0	0	0	0	0	31	0	0	4	0	0	0	1	0
1	1	18	79	2020-05-18	4		2	0	5309359	7	1	2	16	2588	32	1	9	0	1	0	5	1	0	0	2	0	0	7	0	0	0	1	2	0	0	0	0	0	0	0	31	0	0	2	0	0	0	0	0
1	1	18	80	2020-05-19	4		4	0	5309355	7	0	1	19	2593	32	1	9	0	0	1	8	5	0	1	1	0	0	7	0	0	0	1	2	0	0	0	0	0	0	0	31	0	0	1	0	0	0	0	0
1	1	19	1	2020-03-01	1		2	0	5311997	1	0	0	0	1	0	0	0	1	0	0	0	1	0	0	0	0	0	0	0	0	0	0	0	0	0	0	0	0	0	0	0	0	0	0	0	0	0	0	0
1	1	19	2	2020-03-02	1		1	2	5311996	0	1	0	0	3	0	0	0	0	1	0	0	2	0	0	0	0	0	0	0	0	0	0	0	0	0	0	0	0	0	0	0	0	0	0	0	0	0	0	0
1	1	19	3	2020-03-03	1		5	1	5311988	3	0	1	1	3	0	1	2	3	0	1	1	1	0	1	1	0	0	1	0	0	0	0	0	0	0	0	0	0	0	0	0	0	0	1	0	0	0	0	0
1	1	19	4	2020-03-04	1		2	4	5311985	4	0	1	1	4	0	1	2	1	0	0	0	1	0	0	0	0	0	1	0	0	0	0	0	0	0	0	0	0	0	0	0	0	0	0	0	0	0	0	0
1	1	19	5	2020-03-05	1		2	2	5311981	6	0	1	0	8	0	1	1	2	0	0	0	3	0	0	0	0	0	0	0	0	0	0	0	0	0	0	0	0	0	0	0	0	0	0	0	0	0	0	0
1	1	19	6	2020-03-06	1		1	6	5311980	5	1	0	2	11	0	0	2	0	1	0	2	4	0	0	2	0	0	0	2	0	0	0	0	0	0	0	0	0	0	0	0	0	0	0	2	0	0	0	0
1	1	19	7	2020-03-07	1		0	2	5311979	6	0	1	3	10	0	1	4	1	0	1	1	0	0	1	1	0	0	1	2	0	0	0	0	0	0	0	0	0	0	0	0	0	0	1	0	0	0	0	0
1	1	19	8	2020-03-08	1		3	4	5311972	9	1	1	6	8	0	1	7	4	1	0	3	1	0	0	3	0	0	2	4	0	0	0	0	0	0	0	0	0	0	0	0	0	0	1	2	0	0	0	0
1	1	19	9	2020-03-09	1		5	8	5311964	10	2	1	6	12	0	1	7	3	2	1	0	4	0	1	0	0	0	2	4	0	0	0	0	0	0	0	0	0	0	0	0	0	0	0	0	0	0	0	0
1	1	19	10	2020-03-10	1		4	2	5311959	8	3	3	5	15	0	2	7	1	3	2	2	2	0	1	2	0	0	3	2	0	0	0	0	0	0	0	0	0	0	0	0	0	0	1	1	0	0	0	0
1	1	19	11	2020-03-11	1		7	9	5311948	11	1	6	7	16	0	5	11	4	1	3	3	2	0	3	2	0	0	3	3	0	0	0	1	0	0	0	0	0	0	0	0	0	0	1	1	0	0	0	1
1	1	19	12	2020-03-12	1		10	4	5311928	15	6	5	7	27	0	5	10	10	6	1	1	10	0	1	0	0	0	2	3	0	0	0	2	0	0	0	0	0	0	0	0	0	0	0	0	0	0	0	1
1	1	19	13	2020-03-13	1		13	6	5311901	20	9	8	9	39	0	8	13	14	9	6	4	12	0	6	2	0	0	2	4	0	0	0	3	0	0	0	0	0	0	0	0	0	0	1	2	0	0	0	1
1	1	19	14	2020-03-14	1		13	7	5311869	29	10	14	16	43	0	11	22	19	10	9	9	9	0	6	8	0	2	6	3	0	0	0	5	0	0	0	0	0	0	0	0	0	2	5	0	0	0	0	2
1	1	19	15	2020-03-15	1		16	22	5311835	30	17	20	21	57	0	16	30	18	17	10	7	15	0	9	5	0	2	10	3	0	0	1	5	0	0	0	0	0	0	0	0	0	0	4	2	0	0	1	0
1	1	19	16	2020-03-16	1	Public events > 500 people cancelled & Overseas travellers must self isolate 14 days	17	12	5311802	28	18	28	25	75	0	21	38	16	18	17	7	20	0	12	6	0	2	11	5	0	0	1	6	0	0	0	0	0	0	0	0	0	0	3	3	0	0	0	1
1	1	19	17	2020-03-17	2		43	21	5311733	41	13	38	79	91	0	29	57	26	13	18	67	25	0	15	13	1	1	15	9	0	0	1	9	0	0	0	0	0	0	0	0	1	0	5	4	0	0	0	3
1	1	19	18	2020-03-18	2		21	24	5311702	27	24	33	109	126	0	28	65	10	24	13	49	42	0	13	17	0	1	20	11	0	0	1	13	0	0	0	0	0	0	0	0	0	1	10	3	0	0	0	4
1	1	19	19	2020-03-19	2		43	13	5311644	33	9	45	156	166	0	37	81	15	9	24	77	44	0	20	14	0	1	22	10	0	0	1	20	0	0	0	0	0	0	0	0	0	0	9	1	0	0	0	7
1	1	19	20	2020-03-20	2		56	32	5311566	40	15	35	222	201	0	29	95	22	15	9	114	54	0	8	32	0	2	32	13	0	0	1	32	0	0	0	0	0	0	0	0	0	2	16	7	0	0	0	12
1	1	19	21	2020-03-21	2		79	43	5311454	53	20	36	308	233	0	29	114	33	20	15	128	45	0	12	29	0	1	43	18	0	0	2	36	0	0	0	1	0	0	0	0	0	0	20	6	0	0	1	6
1	1	19	22	2020-03-22	2		95	26	5311342	38	32	42	400	288	0	36	131	17	32	20	160	60	0	19	32	1	2	49	25	0	0	2	37	0	0	0	1	0	0	0	0	1	1	21	13	0	0	0	2
1	1	19	23	2020-03-23	2	National Restrictions: Pubs, hotels, clubs, restaurants and recreation facilities are closed.	143	33	5311179	40	18	54	542	368	0	47	171	20	18	32	233	104	0	27	43	1	4	57	36	0	0	4	49	0	0	0	2	0	0	0	0	0	2	18	16	0	0	2	13
1	1	19	24	2020-03-24	3		138	53	5311026	34	21	49	669	487	0	42	186	15	21	18	249	134	0	17	42	1	4	65	46	0	0	7	62	0	0	0	2	0	0	0	0	0	1	22	17	0	0	3	14
1	1	19	25	2020-03-25	3		149	57	5310862	35	15	52	802	595	0	45	221	16	15	21	279	131	0	20	54	2	4	82	55	0	1	11	74	0	0	0	3	0	0	0	0	1	1	31	17	0	1	4	15
1	1	19	26	2020-03-26	3		129	56	5310720	32	16	48	914	681	0	42	260	13	16	15	263	118	0	13	71	1	5	106	71	0	1	15	90	0	0	0	4	0	0	0	0	0	3	42	26	0	0	4	19
1	1	19	27	2020-03-27	3		144	69	5310551	41	16	44	1043	742	0	38	311	25	16	16	306	109	0	12	91	3	9	133	88	0	1	16	119	0	0	0	5	0	0	0	0	2	7	47	30	0	0	1	32
1	1	19	28	2020-03-28	3		97	46	5310429	43	23	39	1113	835	0	35	347	25	23	16	253	119	0	14	88	2	10	150	102	0	1	25	139	0	0	0	5	0	0	0	0	0	6	44	29	0	0	10	24
1	1	19	29	2020-03-29	3		78	46	5310323	45	26	49	1149	910	0	44	384	28	26	23	200	91	0	21	79	3	11	159	104	0	1	31	156	0	0	0	8	0	0	0	0	1	4	37	24	0	0	6	23
1	1	19	30	2020-03-30	3	People must not leave their residence except for essential purposes	63	27	5310240	36	29	55	1136	1029	0	47	393	20	29	26	185	106	0	22	73	2	10	174	103	0	1	33	159	0	0	1	8	0	0	0	0	1	1	54	28	0	0	3	11
1	1	19	31	2020-03-31	4		72	59	5310152	34	18	59	1149	1098	0	52	421	16	18	29	185	73	0	27	74	2	10	177	114	0	1	36	168	0	0	1	9	0	0	0	0	1	3	39	30	0	0	3	15
1	1	19	32	2020-04-01	4		52	72	5310091	27	16	54	1129	1178	0	48	429	9	16	18	142	72	0	16	67	2	10	171	114	0	1	39	176	0	0	1	11	0	0	0	0	0	2	34	23	0	0	4	15
1	1	19	33	2020-04-02	4		36	56	5310045	26	11	46	1075	1277	0	40	415	10	11	16	121	69	0	14	63	2	11	159	100	0	1	40	184	0	0	1	13	0	0	0	0	0	4	32	14	0	0	2	19
1	1	19	34	2020-04-03	4		54	52	5309979	28	10	39	1060	1360	0	31	399	12	10	11	134	53	0	9	54	3	14	149	92	0	1	38	186	0	0	2	15	0	0	0	0	2	6	29	13	0	0	0	15
1	1	19	35	2020-04-04	4		31	42	5309938	25	13	35	990	1446	0	28	369	10	13	10	90	35	0	9	46	3	18	128	80	0	1	33	178	0	0	3	16	0	0	0	0	2	5	26	10	0	0	2	9
1	1	19	36	2020-04-05	4		36	27	5309895	22	10	33	917	1527	2	28	355	7	10	13	107	46	2	12	55	3	18	115	71	0	1	32	172	0	0	4	21	0	0	0	2	0	5	26	17	0	0	2	12
1	1	19	37	2020-04-06	4		20	20	5309868	21	8	29	819	1616	2	24	334	7	8	10	76	49	0	8	38	2	16	98	70	0	1	27	165	0	0	6	24	0	0	0	2	0	3	19	11	0	0	0	14
1	1	19	38	2020-04-07	4		24	20	5309836	21	8	24	713	1700	2	22	307	8	8	8	75	37	0	8	37	2	11	91	57	0	1	23	154	0	0	6	26	0	0	0	2	1	1	25	8	0	0	0	9
1	1	19	39	2020-04-08	4		13	32	5309815	22	8	21	626	1766	2	18	276	9	8	8	53	20	0	6	30	1	9	84	46	0	0	20	141	0	0	8	28	0	0	0	2	0	1	14	7	0	0	2	11
1	1	19	40	2020-04-09	4		23	18	5309783	22	9	18	568	1819	2	14	258	9	9	8	62	24	0	6	28	4	8	77	50	0	0	16	124	0	0	9	28	0	0	0	2	3	0	12	8	0	0	1	6
1	1	19	41	2020-04-10	4		15	15	5309759	21	10	23	484	1881	2	19	228	9	10	9	40	15	0	8	19	3	8	56	40	0	0	12	115	0	0	10	29	0	0	0	2	0	1	10	4	0	0	0	8
1	1	19	42	2020-04-11	4		8	10	5309745	18	9	22	428	1928	3	19	212	6	9	10	36	27	1	9	21	4	4	58	34	0	0	12	106	0	0	9	30	0	0	0	3	1	0	10	6	0	0	3	5
1	1	19	43	2020-04-12	4		2	8	5309738	17	6	23	361	1978	4	18	190	5	6	9	22	12	1	7	18	4	4	46	27	0	0	11	89	0	0	8	34	0	0	0	4	1	1	8	8	0	0	0	1
1	1	19	44	2020-04-13	4		4	3	5309730	15	6	16	318	2012	4	12	173	4	6	6	23	12	0	5	13	5	3	44	24	0	0	11	79	0	0	8	35	0	0	0	4	1	1	9	5	0	0	0	2
1	1	19	45	2020-04-14	4		6	15	5309720	15	4	18	274	2053	4	14	157	4	4	6	25	10	0	6	15	6	1	36	20	0	0	8	74	0	0	6	29	0	0	0	4	1	0	7	3	0	0	0	5
1	1	19	46	2020-04-15	4		5	17	5309713	13	4	15	244	2080	5	12	141	2	4	4	18	9	1	4	12	6	1	33	13	0	0	8	67	0	0	5	29	0	0	0	5	1	0	10	1	0	0	0	0
1	1	19	47	2020-04-16	4		6	16	5309704	14	2	13	209	2116	6	9	122	3	2	4	19	10	1	2	10	5	2	26	10	0	0	8	58	0	0	4	24	0	0	0	6	1	2	4	2	0	0	0	1
1	1	19	48	2020-04-17	4		4	11	5309698	11	5	9	190	2137	8	7	110	2	5	2	15	7	2	2	9	4	4	18	11	0	0	9	50	0	0	3	25	0	0	0	8	0	2	2	2	0	0	3	1
1	1	19	49	2020-04-18	4		0	17	5309696	11	2	10	155	2164	9	9	98	2	2	5	8	5	1	5	8	4	3	11	10	0	0	9	37	0	0	1	26	0	0	0	9	0	1	3	2	0	0	0	2
1	1	19	50	2020-04-19	4		0	7	5309696	8	3	8	128	2184	11	8	84	0	3	2	8	4	2	2	7	4	3	12	8	0	0	6	28	0	0	1	22	0	0	0	11	0	1	5	2	0	0	0	0
1	1	19	51	2020-04-20	4		1	2	5309693	10	0	6	101	2207	14	6	64	2	0	3	5	5	3	3	3	3	2	11	6	0	0	4	19	0	0	1	21	0	0	0	14	1	0	1	1	0	0	0	0
1	1	19	52	2020-04-21	4		0	6	5309693	8	2	3	89	2216	15	3	57	0	2	0	4	2	1	0	3	3	3	10	5	0	0	4	16	0	0	1	18	0	0	0	15	1	1	1	1	0	0	0	0
1	1	19	53	2020-04-22	4		1	2	5309692	8	0	4	73	2224	17	3	51	0	0	2	5	2	2	1	4	2	1	12	3	0	0	4	11	0	0	1	20	0	0	0	17	0	0	3	1	0	0	0	0
1	1	19	54	2020-04-23	4		1	7	5309691	7	1	2	59	2238	17	1	41	0	1	0	4	3	0	0	2	2	1	9	3	0	0	3	7	0	0	1	16	0	0	0	17	0	0	1	1	0	0	0	0
1	1	19	55	2020-04-24	4		2	12	5309689	7	0	3	49	2248	18	2	34	0	0	1	4	2	1	1	1	1	0	6	3	0	0	3	7	0	0	0	14	0	0	0	18	1	0	0	0	0	0	0	0
1	1	19	56	2020-04-25	4		0	3	5309688	8	0	3	41	2255	18	2	28	1	0	0	1	0	0	0	1	0	0	5	3	0	0	2	5	0	0	0	11	0	0	0	18	0	0	0	0	0	0	0	1
1	1	19	57	2020-04-26	4		1	0	5309686	8	1	3	35	2259	19	2	23	1	1	0	4	0	1	0	3	0	0	6	2	0	0	1	4	0	0	0	7	0	0	0	19	0	0	3	0	0	0	0	0
1	1	19	58	2020-04-27	4		0	5	5309686	7	1	3	28	2262	21	1	18	0	1	1	1	1	2	0	1	0	0	4	3	0	0	1	4	0	0	0	6	0	0	0	21	0	0	0	1	0	0	0	0
1	1	19	59	2020-04-28	4		5	5	5309680	7	1	2	28	2270	21	0	14	1	1	1	7	4	0	0	0	0	0	3	2	0	0	1	2	0	0	0	6	0	0	0	21	0	0	0	0	0	0	0	0
1	1	19	60	2020-04-29	4		1	2	5309679	6	1	2	24	2274	21	1	14	0	1	1	3	3	0	1	2	0	1	1	2	0	0	1	2	0	0	0	4	0	0	0	21	0	1	0	1	0	0	0	0
1	1	19	61	2020-04-30	4		8	7	5309670	7	0	3	29	2282	23	2	14	1	0	1	16	9	2	1	1	0	1	1	3	0	0	0	1	0	0	1	5	0	0	0	23	0	0	0	1	0	0	0	0
1	1	19	62	2020-05-01	4		1	1	5309669	6	1	2	28	2285	23	1	13	0	1	0	3	3	0	0	2	0	1	3	3	0	0	0	1	0	0	1	3	0	0	0	23	0	0	2	0	0	0	0	0
1	1	19	63	2020-05-02	4		0	2	5309669	6	0	1	25	2290	23	1	10	0	0	1	1	2	0	1	0	0	1	3	2	0	0	0	1	0	0	1	2	0	0	0	23	0	0	1	0	0	0	0	0
1	1	19	64	2020-05-03	4		0	1	5309668	7	0	1	25	2290	23	1	11	1	0	0	1	1	0	0	1	0	1	4	2	0	0	0	1	0	0	1	1	0	0	0	23	0	0	1	0	0	0	0	0
1	1	19	65	2020-05-04	4		0	4	5309668	6	1	0	21	2293	24	0	7	0	1	0	1	1	1	0	1	0	0	2	2	0	0	0	2	0	0	1	1	0	0	0	24	0	0	0	0	0	0	0	1
1	1	19	66	2020-05-05	4		4	2	5309664	6	0	1	25	2292	24	1	10	0	0	1	9	1	0	1	4	2	0	4	1	0	0	0	2	0	0	1	0	0	0	0	24	2	0	2	0	0	0	0	0
1	1	19	67	2020-05-06	4		0	3	5309664	6	0	0	23	2295	24	0	8	0	0	0	0	2	0	0	0	2	0	4	0	0	0	0	2	0	0	1	0	0	0	0	24	0	0	0	0	0	0	0	0
1	1	19	68	2020-05-07	4		0	2	5309664	6	0	0	19	2298	24	0	5	0	0	0	0	0	0	0	0	1	0	2	0	0	0	0	2	0	0	1	0	0	0	0	24	0	0	0	0	0	0	0	0
1	1	19	69	2020-05-08	4		1	3	5309663	6	0	0	18	2301	24	0	3	0	0	0	1	1	0	0	0	0	0	1	0	0	0	0	2	0	0	1	0	0	0	0	24	0	0	0	0	0	0	0	0
1	1	19	70	2020-05-09	4		1	0	5309662	6	0	0	17	2303	24	0	3	0	0	0	5	1	0	0	2	0	0	1	1	0	0	0	2	0	0	0	0	0	0	0	24	0	0	1	1	0	0	0	1
1	1	19	71	2020-05-10	4		1	0	5309661	6	0	0	18	2302	24	0	4	0	0	0	2	0	0	0	1	0	0	1	2	0	0	0	2	0	0	0	0	0	0	0	24	0	0	0	1	0	0	0	0
1	1	19	72	2020-05-11	4		0	0	5309661	6	0	0	16	2303	24	0	4	0	0	0	0	1	0	0	0	0	0	1	2	0	0	0	2	0	0	0	0	0	0	0	24	0	0	0	0	0	0	0	0
1	1	19	73	2020-05-12	4		0	5	5309661	6	0	0	15	2303	24	0	4	0	0	0	1	0	0	0	1	0	0	2	1	0	0	0	2	0	0	0	0	0	0	0	24	0	0	1	0	0	0	0	0
1	1	19	74	2020-05-13	4		3	1	5309658	6	0	0	11	2303	24	0	5	0	0	0	4	1	0	0	1	0	0	2	2	0	0	0	2	0	0	0	0	0	0	0	24	0	0	0	1	0	0	0	0
1	1	19	75	2020-05-14	4		2	2	5309656	6	0	0	11	2306	24	0	3	0	0	0	4	1	0	0	0	0	0	1	2	0	0	0	2	0	0	0	0	0	0	0	24	0	0	0	0	0	0	0	1
1	1	19	76	2020-05-15	4		2	0	5309654	6	0	0	13	2308	24	0	3	0	0	0	4	2	0	0	0	0	0	1	2	0	0	0	2	0	0	0	0	0	0	0	24	0	0	0	0	0	0	0	0
1	1	19	77	2020-05-16	4		0	0	5309654	6	0	0	12	2310	24	0	3	0	0	0	1	2	0	0	1	0	0	0	3	0	0	0	2	0	0	0	0	0	0	0	24	0	0	0	1	0	0	0	0
1	1	19	78	2020-05-17	4		1	0	5309653	6	0	0	12	2310	24	0	3	0	0	0	3	0	0	0	1	0	0	2	2	0	0	0	2	0	0	0	0	0	0	0	24	0	0	2	0	0	0	0	0
1	1	19	79	2020-05-18	4		2	0	5309651	6	0	0	12	2311	24	0	3	0	0	0	2	0	0	0	0	0	0	2	1	0	0	0	1	0	0	0	1	0	0	0	24	0	0	0	0	0	0	0	0
1	1	19	80	2020-05-19	4		4	0	5309647	5	1	0	16	2311	24	0	3	0	1	0	4	0	0	0	0	0	0	2	1	0	0	0	1	0	0	0	1	0	0	0	24	0	0	0	0	0	0	0	0
1	1	20	1	2020-03-01	1		2	0	5311998	0	0	0	0	0	0	0	0	0	0	0	0	0	0	0	0	0	0	0	0	0	0	0	0	0	0	0	0	0	0	0	0	0	0	0	0	0	0	0	0
1	1	20	2	2020-03-02	1		1	2	5311997	0	0	0	0	0	0	0	0	0	0	0	0	0	0	0	0	0	0	0	0	0	0	0	0	0	0	0	0	0	0	0	0	0	0	0	0	0	0	0	0
1	1	20	3	2020-03-03	1		5	1	5311991	1	0	0	0	2	0	0	0	1	0	0	0	2	0	0	0	0	0	0	0	0	0	0	0	0	0	0	0	0	0	0	0	0	0	0	0	0	0	0	0
1	1	20	4	2020-03-04	1		2	4	5311989	0	1	0	0	3	0	0	0	0	1	0	0	1	0	0	0	0	0	0	0	0	0	0	0	0	0	0	0	0	0	0	0	0	0	0	0	0	0	0	0
1	1	20	5	2020-03-05	1		2	2	5311984	3	0	1	4	2	0	1	5	3	0	1	4	3	0	1	4	0	0	2	1	0	0	0	1	0	0	0	0	0	0	0	0	0	0	2	1	0	0	0	1
1	1	20	6	2020-03-06	1		1	6	5311978	5	3	1	5	5	0	1	5	5	3	0	1	3	0	0	0	0	0	2	2	0	0	0	1	0	0	0	0	0	0	0	0	0	0	0	1	0	0	0	0
1	1	20	7	2020-03-07	1		0	2	5311977	2	4	3	6	6	0	3	8	1	4	3	1	2	0	3	1	0	0	3	2	0	0	0	1	0	0	0	0	0	0	0	0	0	0	1	0	0	0	0	0
1	1	20	8	2020-03-08	1		3	4	5311971	5	0	7	9	5	0	7	15	3	0	4	5	2	0	4	5	0	1	1	6	0	0	0	1	0	0	0	0	0	0	0	0	0	1	0	4	0	0	0	0
1	1	20	9	2020-03-09	1		5	8	5311961	7	3	4	10	10	0	4	13	5	3	0	1	5	0	0	1	0	2	1	6	0	0	0	1	0	0	0	0	0	0	0	0	0	1	0	0	0	0	0	0
1	1	20	10	2020-03-10	1		4	2	5311954	6	4	5	10	13	0	5	14	3	4	3	2	2	0	3	2	1	1	2	5	0	0	0	1	0	0	0	0	0	0	0	0	1	0	1	0	0	0	0	0
1	1	20	11	2020-03-11	1		7	9	5311943	7	3	7	11	21	0	6	16	4	3	4	4	8	0	3	4	1	1	3	4	0	0	1	1	0	0	0	0	0	0	0	0	0	0	2	1	0	0	1	0
1	1	20	12	2020-03-12	1		10	4	5311929	7	4	7	13	27	0	5	17	4	4	3	4	8	0	2	4	1	0	2	6	0	0	2	2	0	0	0	0	0	0	0	0	0	0	0	2	0	0	1	1
1	1	20	13	2020-03-13	1		13	6	5311906	14	3	10	15	33	0	8	22	10	3	4	8	7	0	4	7	0	0	6	4	0	0	2	3	0	0	0	0	0	0	0	0	0	1	5	1	0	0	0	1
1	1	20	14	2020-03-14	1		13	7	5311881	16	10	8	19	49	0	6	24	12	10	3	5	20	0	3	5	0	0	7	5	0	0	3	3	0	0	0	1	0	0	0	0	0	0	2	1	0	0	1	1
1	1	20	15	2020-03-15	1		16	22	5311855	15	11	13	25	61	0	10	32	10	11	10	8	15	0	9	6	0	0	10	5	0	0	5	4	0	0	0	1	0	0	0	0	0	0	4	1	0	0	2	1
1	1	20	16	2020-03-16	1	Public events > 500 people cancelled & Overseas travellers must self isolate 14 days	17	12	5311821	22	10	14	31	79	0	11	39	17	10	11	12	24	0	9	12	0	1	12	3	0	0	5	9	0	0	0	1	0	0	0	0	0	2	5	0	0	0	0	5
1	1	20	17	2020-03-17	2		43	21	5311767	18	15	18	83	99	0	16	51	11	15	10	72	26	0	9	12	0	4	16	3	0	0	5	11	0	0	0	1	0	0	0	0	0	3	8	1	0	0	0	2
1	1	20	18	2020-03-18	2		21	24	5311732	20	12	24	110	123	0	23	62	14	12	15	42	27	0	15	13	0	3	18	5	0	0	5	14	0	0	0	1	0	0	0	0	0	1	7	4	0	0	0	3
1	1	20	19	2020-03-19	2		43	13	5311678	18	13	29	154	154	0	24	65	11	13	12	74	31	0	8	11	1	2	19	9	0	0	6	14	0	0	0	1	0	0	0	0	1	1	6	6	0	0	1	0
1	1	20	20	2020-03-20	2		56	32	5311609	22	9	23	218	196	0	18	71	13	9	13	104	49	0	11	20	1	3	25	15	0	0	7	19	0	0	0	1	0	0	0	0	0	2	13	6	0	0	1	5
1	1	20	21	2020-03-21	2		79	43	5311517	22	13	25	296	245	0	17	78	13	13	9	141	57	0	5	21	0	1	31	20	0	0	7	27	0	0	0	0	0	0	0	0	0	2	14	5	0	0	0	8
1	1	20	22	2020-03-22	2		95	26	5311416	17	11	28	390	293	1	20	96	6	11	13	162	62	1	10	25	0	1	38	29	0	0	8	33	0	0	0	0	0	0	0	1	0	0	13	12	0	0	1	7
1	1	20	23	2020-03-23	2	National Restrictions: Pubs, hotels, clubs, restaurants and recreation facilities are closed.	143	33	5311269	15	6	29	527	387	1	19	103	4	6	11	229	99	0	6	21	0	2	45	30	0	0	8	38	0	0	0	1	0	0	0	1	0	1	16	5	0	0	0	7
1	1	20	24	2020-03-24	3		138	53	5311121	21	4	27	657	467	1	18	119	10	4	6	232	92	0	5	33	1	3	53	39	0	0	9	44	0	0	0	2	0	0	0	1	1	1	17	14	0	0	2	9
1	1	20	25	2020-03-25	3		149	57	5310968	14	12	22	792	559	1	11	145	5	12	4	291	119	0	2	53	3	3	81	49	0	0	10	61	0	0	0	2	0	0	0	1	2	0	42	18	0	0	2	17
1	1	20	26	2020-03-26	3		129	56	5310836	12	5	23	900	640	1	15	183	3	5	12	248	109	0	11	57	0	5	94	69	0	0	9	80	0	0	0	3	0	0	0	1	0	3	26	27	0	0	2	21
1	1	20	27	2020-03-27	3		144	69	5310689	13	2	17	1012	763	1	12	199	3	2	5	283	136	0	3	51	0	5	108	82	0	0	7	90	0	0	0	6	0	0	0	1	0	2	32	26	0	0	0	15
1	1	20	28	2020-03-28	3		97	46	5310591	11	3	12	1080	841	1	8	231	1	3	2	222	105	0	1	66	0	8	116	97	0	0	9	111	0	0	0	6	0	0	0	1	0	3	28	31	0	0	2	23
1	1	20	29	2020-03-29	3		78	46	5310511	12	1	11	1121	897	1	7	267	2	1	3	195	85	0	2	72	1	6	138	103	0	0	11	133	0	0	0	7	0	0	0	1	1	0	48	18	0	0	2	25
1	1	20	30	2020-03-30	3	People must not leave their residence except for essential purposes	63	27	5310449	10	2	7	1124	966	1	4	276	0	2	1	149	75	0	1	51	2	3	140	108	0	0	14	146	0	0	0	9	0	0	0	1	1	0	23	24	0	0	3	18
1	1	20	31	2020-03-31	4		72	59	5310376	11	0	9	1136	1044	1	5	289	1	0	2	172	75	0	1	52	2	3	140	107	0	0	20	162	0	0	1	8	0	0	0	1	0	0	27	24	0	0	7	18
1	1	20	32	2020-04-01	4		52	72	5310324	10	1	4	1106	1106	1	1	294	0	1	0	134	51	0	0	64	3	4	136	96	0	0	22	171	0	0	1	6	0	0	0	1	1	1	29	19	0	0	2	16
1	1	20	33	2020-04-02	4		36	56	5310287	9	2	3	1058	1161	2	2	300	1	2	1	118	45	1	1	53	2	2	132	104	0	0	22	175	0	0	1	6	0	0	0	2	0	1	31	22	0	0	0	15
1	1	20	34	2020-04-03	4		54	52	5310233	6	3	4	1019	1240	3	3	291	0	3	2	115	53	1	2	34	1	1	123	92	0	0	23	175	0	0	1	8	0	0	0	3	0	0	15	13	0	0	1	11
1	1	20	35	2020-04-04	4		31	42	5310202	6	0	5	951	1315	3	4	278	0	0	3	84	42	0	2	34	1	1	100	90	0	0	23	165	0	0	2	15	0	0	0	3	0	0	15	19	0	0	2	5
1	1	20	36	2020-04-05	4		36	27	5310164	8	0	2	866	1380	4	1	265	2	0	0	93	37	1	0	38	1	1	94	82	0	0	23	160	0	0	2	16	0	0	0	4	0	0	21	14	0	0	2	10
1	1	20	37	2020-04-06	4		20	20	5310142	8	2	1	781	1442	4	0	249	2	2	0	58	31	0	0	26	1	0	87	67	0	0	23	147	0	0	2	24	0	0	0	4	0	0	14	7	0	0	1	6
1	1	20	38	2020-04-07	4		24	20	5310117	7	2	3	687	1499	6	2	230	1	2	2	53	19	2	2	17	1	0	78	56	0	0	19	134	0	0	2	28	0	0	0	6	0	0	9	10	0	0	0	3
1	1	20	39	2020-04-08	4		13	32	5310104	5	2	2	602	1564	6	1	207	0	2	2	36	23	0	1	16	0	0	65	49	0	0	17	113	0	0	1	35	0	0	0	6	0	0	10	8	0	0	0	2
1	1	20	40	2020-04-09	4		23	18	5310079	7	0	3	510	1617	6	2	187	2	0	2	45	15	0	2	13	0	0	53	40	0	0	17	102	0	0	1	35	0	0	0	6	0	0	8	5	0	0	1	4
1	1	20	41	2020-04-10	4		15	15	5310064	5	2	2	442	1660	7	1	169	0	2	0	46	20	1	0	22	0	0	46	35	0	0	13	91	0	0	1	40	0	0	0	7	0	0	8	9	0	0	0	7
1	1	20	42	2020-04-11	4		8	10	5310056	5	0	3	403	1686	7	3	165	0	0	2	30	15	0	2	15	0	0	42	35	0	0	12	78	0	0	1	49	0	0	0	7	0	0	7	4	0	0	2	5
1	1	20	43	2020-04-12	4		2	8	5310054	4	1	2	350	1724	8	2	151	0	1	0	20	13	1	0	15	0	0	36	28	0	0	12	68	0	0	2	48	0	0	0	8	0	0	4	8	0	0	1	4
1	1	20	44	2020-04-13	4		4	3	5310050	4	0	2	296	1753	9	1	137	0	0	1	18	5	1	0	10	1	0	32	23	0	0	8	59	0	0	4	44	0	0	0	9	1	0	5	4	0	0	0	3
1	1	20	45	2020-04-14	4		6	15	5310044	4	0	1	259	1778	11	1	125	0	0	0	20	5	2	0	9	0	0	25	18	0	0	6	53	0	0	5	44	0	0	0	11	0	0	5	2	0	0	0	4
1	1	20	46	2020-04-15	4		5	17	5310039	4	0	0	223	1805	13	0	103	0	0	0	6	2	2	0	1	0	0	24	12	0	0	5	42	0	0	6	33	0	0	0	13	0	0	1	0	0	0	0	0
1	1	20	47	2020-04-16	4		6	16	5310033	4	0	0	190	1823	17	0	94	0	0	0	12	6	4	0	3	0	1	17	9	0	0	5	38	0	0	6	33	0	0	0	17	0	1	1	1	0	0	0	0
1	1	20	48	2020-04-17	4		4	11	5310029	4	0	0	164	1841	18	0	77	0	0	0	11	1	1	0	2	0	1	15	7	0	0	4	35	0	0	5	30	0	0	0	18	0	0	4	1	0	0	0	2
1	1	20	49	2020-04-18	4		0	17	5310029	4	0	0	133	1862	20	0	61	0	0	0	3	3	2	0	2	0	0	14	2	0	0	4	30	0	0	5	21	0	0	0	20	0	0	0	0	0	0	0	3
1	1	20	50	2020-04-19	4		0	7	5310029	4	0	0	105	1876	23	0	51	0	0	0	5	2	3	0	4	0	0	11	6	0	0	3	27	0	0	3	16	0	0	0	23	0	0	1	4	0	0	0	0
1	1	20	51	2020-04-20	4		1	2	5310028	4	0	0	85	1888	23	0	41	0	0	0	4	1	0	0	3	0	0	10	6	0	0	1	19	0	0	3	14	0	0	0	23	0	0	2	1	0	0	0	0
1	1	20	52	2020-04-21	4		0	6	5310028	4	0	0	69	1898	24	0	34	0	0	0	3	1	1	0	3	0	0	7	6	0	0	3	14	0	0	2	11	0	0	0	24	0	0	0	1	0	0	2	0
1	1	20	53	2020-04-22	4		1	2	5310027	4	0	0	55	1906	27	0	26	0	0	0	1	0	3	0	0	0	0	6	4	0	0	3	12	0	0	0	8	0	0	1	26	0	0	0	0	0	0	0	0
1	1	20	54	2020-04-23	4		1	7	5310026	4	0	0	40	1916	28	0	18	0	0	0	2	2	1	0	0	0	0	4	3	0	0	2	11	0	0	0	5	0	0	1	27	0	0	0	0	0	0	0	0
1	1	20	55	2020-04-24	4		2	12	5310024	4	0	0	34	1920	28	0	16	0	0	0	5	1	0	0	1	0	0	3	3	0	0	2	10	0	0	0	4	0	0	1	27	0	0	0	1	0	0	0	1
1	1	20	56	2020-04-25	4		0	3	5310024	4	0	0	25	1928	28	0	12	0	0	0	0	0	0	0	0	0	0	1	2	0	0	2	5	0	0	0	3	0	0	1	27	0	0	0	0	0	0	0	0
1	1	20	57	2020-04-26	4		1	0	5310023	4	0	0	21	1930	30	0	8	0	0	0	1	0	2	0	0	0	0	0	1	0	0	2	4	0	0	0	4	0	0	1	29	0	0	0	0	0	0	0	0
1	1	20	58	2020-04-27	4		0	5	5310023	4	0	0	15	1933	30	0	6	0	0	0	0	0	0	0	0	0	0	0	1	0	0	2	3	0	0	0	1	0	0	1	29	0	0	0	0	0	0	0	0
1	1	20	59	2020-04-28	4		5	5	5310018	3	1	0	18	1937	31	0	4	0	1	0	10	3	1	0	0	0	0	1	2	0	0	2	2	0	0	0	1	0	0	1	30	0	0	1	1	0	0	0	0
1	1	20	60	2020-04-29	4		1	2	5310017	3	0	1	16	1939	31	1	5	0	0	1	2	2	0	1	0	0	0	1	2	0	0	2	2	0	0	0	1	0	0	1	30	0	0	0	0	0	0	0	0
1	1	20	61	2020-04-30	4		8	7	5310009	3	0	1	24	1942	31	1	5	0	0	0	11	3	0	0	0	0	0	1	2	0	0	2	2	0	0	0	1	0	0	1	30	0	0	0	0	0	0	0	0
1	1	20	62	2020-05-01	4		1	1	5310008	2	1	1	24	1943	31	1	5	0	1	0	2	1	0	0	1	0	0	2	2	0	0	1	2	0	0	0	1	0	0	1	30	0	0	1	0	0	0	0	0
1	1	20	63	2020-05-02	4		0	2	5310008	1	1	2	23	1946	31	2	6	0	1	1	1	2	0	1	0	0	0	3	1	0	0	1	2	0	0	0	1	0	0	1	30	0	0	1	0	0	0	0	0
1	1	20	64	2020-05-03	4		0	1	5310006	3	0	2	21	1949	31	2	7	2	0	1	3	2	0	1	3	0	1	2	1	0	0	0	2	0	0	0	2	0	0	1	30	0	1	0	1	0	0	0	1
1	1	20	65	2020-05-04	4		0	4	5310005	2	2	0	21	1951	31	0	5	1	2	0	0	2	0	0	0	0	1	2	1	0	0	0	2	0	0	0	2	0	0	1	30	0	0	0	0	0	0	0	0
1	1	20	66	2020-05-05	4		4	2	5309999	3	1	2	26	1949	31	2	12	2	1	2	12	2	0	2	5	0	1	4	3	0	0	0	3	0	0	0	2	0	0	1	30	0	0	3	2	0	0	0	1
1	1	20	67	2020-05-06	4		0	3	5309999	1	2	3	23	1951	31	3	11	0	2	1	0	0	0	1	0	0	1	4	2	0	0	0	2	0	0	0	2	0	0	1	30	0	0	0	0	0	0	0	0
1	1	20	68	2020-05-07	4		0	2	5309998	2	0	5	21	1952	31	5	12	1	0	2	0	0	0	2	0	0	1	3	2	0	0	0	2	0	0	0	2	0	0	1	30	0	0	0	0	0	0	0	0
1	1	20	69	2020-05-08	4		1	3	5309997	1	1	4	20	1956	31	4	9	0	1	0	2	2	0	0	0	0	1	3	1	0	0	0	2	0	0	0	2	0	0	1	30	0	0	1	0	0	0	0	0
1	1	20	70	2020-05-09	4		1	0	5309996	1	0	1	22	1961	31	0	7	0	0	1	5	5	0	0	3	0	2	3	1	0	0	0	2	0	0	0	2	0	0	1	30	0	1	1	1	0	0	0	0
1	1	20	71	2020-05-10	4		1	0	5309995	1	0	0	22	1963	31	0	7	0	0	0	3	2	0	0	1	0	1	4	1	0	0	0	2	0	0	0	1	0	0	1	30	0	0	1	0	0	0	0	0
1	1	20	72	2020-05-11	4		0	0	5309995	1	0	0	19	1962	32	0	8	0	0	0	1	0	1	0	1	0	2	4	1	0	0	0	2	0	0	0	1	0	0	1	31	0	1	0	0	0	0	0	0
1	1	20	73	2020-05-12	4		0	5	5309995	1	0	0	16	1963	32	0	8	0	0	0	2	0	0	0	2	0	2	4	1	0	0	0	2	0	0	0	0	0	0	1	31	0	0	1	0	0	0	0	1
1	1	20	74	2020-05-13	4		3	1	5309992	0	1	0	15	1965	32	0	7	0	1	0	4	1	0	0	0	0	2	3	1	0	0	0	2	0	0	0	0	0	0	1	31	0	0	0	0	0	0	0	0
1	1	20	75	2020-05-14	4		2	2	5309990	0	0	1	11	1972	32	1	3	0	0	1	2	1	0	1	0	0	0	0	0	0	0	0	2	0	0	0	0	0	0	1	31	0	0	0	0	0	0	0	0
1	1	20	76	2020-05-15	4		2	0	5309988	0	0	0	13	1973	32	0	2	0	0	0	2	1	0	0	0	0	0	0	0	0	0	0	2	0	0	0	0	0	0	1	31	0	0	0	0	0	0	0	0
1	1	20	77	2020-05-16	4		0	0	5309988	0	0	0	13	1973	32	0	2	0	0	0	0	0	0	0	0	0	0	0	0	0	0	0	1	0	0	0	1	0	0	1	31	0	0	0	0	0	0	0	0
1	1	20	78	2020-05-17	4		1	0	5309987	0	0	0	14	1974	32	0	4	0	0	0	4	3	0	0	2	0	0	1	0	0	0	0	2	0	0	0	1	0	0	1	31	0	0	1	0	0	0	0	1
1	1	20	79	2020-05-18	4		2	0	5309985	0	0	0	14	1975	32	0	5	0	0	0	4	2	0	0	1	0	0	1	1	0	0	0	3	0	0	0	1	0	0	1	31	0	0	0	1	0	0	0	1
1	1	20	80	2020-05-19	4		4	0	5309981	0	0	0	18	1975	32	0	6	0	0	0	6	1	0	0	2	0	0	3	1	0	0	0	2	0	0	0	1	0	0	1	31	0	0	2	0	0	0	0	0
1	1	21	1	2020-03-01	1		2	0	5311998	0	0	0	0	0	0	0	0	0	0	0	0	0	0	0	0	0	0	0	0	0	0	0	0	0	0	0	0	0	0	0	0	0	0	0	0	0	0	0	0
1	1	21	2	2020-03-02	1		1	2	5311994	3	0	0	0	1	0	0	0	3	0	0	0	1	0	0	0	0	0	0	0	0	0	0	0	0	0	0	0	0	0	0	0	0	0	0	0	0	0	0	0
1	1	21	3	2020-03-03	1		5	1	5311985	4	3	0	0	3	0	0	0	4	3	0	0	2	0	0	0	0	0	0	0	0	0	0	0	0	0	0	0	0	0	0	0	0	0	0	0	0	0	0	0
1	1	21	4	2020-03-04	1		2	4	5311980	5	2	3	1	4	0	2	2	3	2	3	1	1	0	2	0	0	0	1	0	0	0	0	0	0	0	0	0	0	0	0	0	0	0	1	0	0	0	0	0
1	1	21	5	2020-03-05	1		2	2	5311976	6	1	3	1	11	0	3	3	2	1	2	0	7	0	2	0	0	0	1	0	0	0	0	0	0	0	0	0	0	0	0	0	0	0	0	0	0	0	0	0
1	1	21	6	2020-03-06	1		1	6	5311972	9	0	3	4	12	0	3	5	3	0	1	3	2	0	1	2	0	0	3	0	0	0	0	1	0	0	0	0	0	0	0	0	0	0	2	0	0	0	0	1
1	1	21	7	2020-03-07	1		0	2	5311966	12	3	2	6	11	0	2	6	6	3	0	3	1	0	0	3	0	0	4	0	0	0	0	2	0	0	0	0	0	0	0	0	0	0	1	1	0	0	0	1
1	1	21	8	2020-03-08	1		3	4	5311963	6	6	4	7	13	0	3	8	0	6	3	1	3	0	2	1	0	0	5	0	0	0	0	2	0	0	0	0	0	0	0	0	0	0	1	0	0	0	0	0
1	1	21	9	2020-03-09	1		5	8	5311954	10	0	9	4	20	0	8	11	4	0	6	0	4	0	6	0	0	0	2	0	0	0	0	2	0	0	0	0	0	0	0	0	0	0	0	0	0	0	0	0
1	1	21	10	2020-03-10	1		4	2	5311948	9	3	5	5	23	0	4	8	2	3	0	2	4	0	0	2	0	0	2	1	0	0	0	2	0	0	0	0	0	0	0	0	0	0	1	1	0	0	0	0
1	1	21	11	2020-03-11	1		7	9	5311933	14	3	7	10	25	0	6	14	8	3	3	5	6	0	2	4	0	0	6	1	0	0	0	3	0	0	0	0	0	0	0	0	0	0	4	0	0	0	0	1
1	1	21	12	2020-03-12	1		10	4	5311916	13	8	8	13	28	0	6	17	7	8	3	3	4	0	2	3	0	2	7	1	0	0	0	3	0	0	0	0	0	0	0	0	0	2	1	0	0	0	0	0
1	1	21	13	2020-03-13	1		13	6	5311880	29	7	13	17	41	0	11	24	23	7	8	9	13	0	8	6	0	2	6	4	0	0	1	4	0	0	0	0	0	0	0	0	0	0	4	3	0	0	1	1
1	1	21	14	2020-03-14	1		13	7	5311848	28	20	14	22	50	0	12	29	19	20	7	8	12	0	6	7	0	2	8	7	0	0	1	4	0	0	0	0	0	0	0	0	0	0	4	3	0	0	0	1
1	1	21	15	2020-03-15	1		16	22	5311807	38	15	27	28	62	0	24	46	25	15	20	6	17	0	19	5	0	2	11	8	0	0	2	5	0	0	0	0	0	0	0	0	0	0	3	1	0	0	1	1
1	1	21	16	2020-03-16	1	Public events > 500 people cancelled & Overseas travellers must self isolate 14 days	17	12	5311764	43	21	28	30	88	0	25	47	26	21	15	11	25	0	15	9	0	0	13	7	0	0	3	7	0	0	0	0	0	0	0	0	1	0	4	3	0	0	1	2
1	1	21	17	2020-03-17	2		43	21	5311701	40	23	37	81	119	0	31	58	20	23	21	74	33	0	17	11	0	0	17	10	0	0	4	7	0	0	0	0	0	0	0	0	0	1	8	3	0	0	1	1
1	1	21	18	2020-03-18	2		21	24	5311656	46	18	43	109	153	0	36	68	24	18	23	49	36	0	20	13	0	1	21	8	0	0	6	10	0	0	0	0	0	0	0	0	0	1	8	3	0	0	2	3
1	1	21	19	2020-03-19	2		43	13	5311593	45	21	45	165	190	0	36	85	20	21	18	91	45	0	14	26	2	2	28	10	0	0	7	13	0	0	0	0	0	0	0	0	2	2	16	4	0	0	1	3
1	1	21	20	2020-03-20	2		56	32	5311508	55	19	57	235	211	0	46	113	29	19	21	104	34	0	19	26	2	4	39	15	0	0	7	18	0	0	0	0	0	0	0	0	0	4	17	5	0	0	0	6
1	1	21	21	2020-03-21	2		79	43	5311394	61	30	61	312	258	0	48	126	36	30	19	142	57	0	15	27	2	5	46	17	0	0	6	25	0	0	0	0	0	0	0	0	1	2	16	5	0	0	0	7
1	1	21	22	2020-03-22	2		95	26	5311260	70	30	65	414	313	0	50	145	39	30	30	157	60	0	25	32	1	8	56	21	0	0	8	28	0	0	0	0	0	0	0	0	0	6	19	7	0	0	2	3
1	1	21	23	2020-03-23	2	National Restrictions: Pubs, hotels, clubs, restaurants and recreation facilities are closed.	143	33	5311082	63	42	67	553	421	0	51	166	35	42	30	246	118	0	26	40	1	6	62	35	0	0	10	37	0	0	0	0	0	0	0	0	0	1	21	17	0	0	2	10
1	1	21	24	2020-03-24	3		138	53	5310920	56	31	78	691	514	0	59	202	24	31	42	245	114	0	35	51	2	9	70	48	0	0	12	53	0	0	1	1	0	0	0	0	1	3	27	17	0	0	4	17
1	1	21	25	2020-03-25	3		149	57	5310738	65	24	79	836	614	0	62	242	33	24	31	277	130	0	26	62	6	7	88	64	0	0	13	65	0	0	1	3	0	0	0	0	4	2	32	24	0	0	1	14
1	1	21	26	2020-03-26	3		129	56	5310585	56	33	74	947	734	0	60	278	24	33	24	281	143	0	20	77	4	8	108	73	0	0	13	85	0	0	1	4	0	0	0	0	1	6	46	20	0	0	1	21
1	1	21	27	2020-03-27	3		144	69	5310395	79	23	77	1073	839	0	64	339	46	23	33	321	155	0	28	90	5	12	132	104	0	0	14	103	0	0	1	7	0	0	0	0	1	5	46	44	0	0	1	21
1	1	21	28	2020-03-28	3		97	46	5310269	60	48	66	1143	927	0	54	380	29	48	23	258	123	0	21	101	8	11	159	117	0	0	17	130	0	0	0	7	0	0	0	0	5	4	55	30	0	0	4	29
1	1	21	29	2020-03-29	3		78	46	5310159	63	29	87	1178	1005	0	69	431	32	29	48	217	102	0	39	98	6	9	185	120	0	0	18	152	0	0	1	8	0	0	0	0	1	1	59	26	0	0	2	27
1	1	21	30	2020-03-30	3	People must not leave their residence except for essential purposes	63	27	5310063	65	31	84	1169	1116	0	71	432	33	31	29	182	95	0	26	75	7	12	182	112	0	0	19	166	0	0	1	9	0	0	0	0	2	8	35	23	0	0	2	21
1	1	21	31	2020-03-31	4		72	59	5309980	44	32	83	1176	1223	0	67	431	11	32	31	204	95	0	25	73	4	11	185	110	0	0	22	180	0	0	2	14	0	0	0	0	0	5	49	21	0	0	4	19
1	1	21	32	2020-04-01	4		52	72	5309908	54	10	94	1153	1313	0	76	441	20	10	32	148	69	0	29	59	2	12	188	96	0	0	27	186	0	0	2	15	0	0	0	0	1	3	39	13	0	0	5	16
1	1	21	33	2020-04-02	4		36	56	5309852	53	22	62	1122	1409	0	46	417	21	22	10	139	77	0	8	75	3	16	175	102	0	0	27	189	0	0	2	18	0	0	0	0	3	8	36	26	0	0	2	13
1	1	21	34	2020-04-03	4		54	52	5309786	44	21	59	1069	1516	0	45	398	12	21	22	143	58	0	19	58	1	19	151	95	0	0	27	189	0	0	2	21	0	0	0	0	1	4	31	17	0	0	1	16
1	1	21	35	2020-04-04	4		31	42	5309736	49	14	50	1023	1610	0	40	385	19	14	21	101	60	0	19	52	2	21	143	85	0	0	24	184	0	0	2	24	0	0	0	0	1	6	30	14	0	0	1	9
1	1	21	36	2020-04-05	4		36	27	5309693	37	19	38	940	1704	1	30	345	7	19	14	95	43	1	12	43	4	19	123	78	0	0	22	169	0	0	2	27	0	0	0	1	3	3	22	13	0	0	1	6
1	1	21	37	2020-04-06	4		20	20	5309665	38	7	43	862	1783	4	36	335	8	7	19	81	47	3	17	43	4	16	112	71	0	0	21	163	0	0	2	30	0	0	0	4	1	2	22	11	0	0	1	12
1	1	21	38	2020-04-07	4		24	20	5309629	37	13	32	782	1867	4	27	306	12	13	7	62	39	0	6	29	4	14	101	59	0	0	21	146	0	0	2	34	0	0	0	4	0	3	17	6	0	0	1	5
1	1	21	39	2020-04-08	4		13	32	5309603	38	12	31	683	1932	4	24	286	13	12	13	60	29	0	11	40	0	11	99	49	0	0	19	129	0	0	4	36	0	0	0	4	0	2	27	7	0	0	1	5
1	1	21	40	2020-04-09	4		23	18	5309575	30	13	26	585	2003	7	19	258	5	13	12	66	25	3	9	34	1	9	86	44	0	0	20	104	0	0	3	40	0	0	0	7	1	2	18	9	0	0	2	5
1	1	21	41	2020-04-10	4		15	15	5309554	31	5	30	520	2069	8	24	234	6	5	13	44	27	1	13	20	1	5	73	33	0	0	16	94	0	0	5	44	0	0	0	8	0	1	15	3	0	0	0	4
1	1	21	42	2020-04-11	4		8	10	5309540	28	9	20	469	2121	10	14	211	6	9	5	38	24	2	4	24	3	6	63	30	0	0	16	83	0	0	6	43	0	0	0	10	2	2	14	7	0	0	1	2
1	1	21	43	2020-04-12	4		2	8	5309534	26	6	19	397	2173	12	16	183	4	6	9	23	14	2	9	20	2	8	51	24	0	0	14	71	0	0	6	41	0	0	0	12	0	3	12	4	0	0	0	2
1	1	21	44	2020-04-13	4		4	3	5309527	25	4	13	334	2212	13	13	170	3	4	6	29	16	1	6	22	3	8	46	18	0	0	11	64	0	0	9	35	0	0	0	13	2	2	10	2	0	0	0	6
1	1	21	45	2020-04-14	4		6	15	5309519	22	5	13	296	2232	15	11	161	2	5	4	25	9	2	2	15	2	7	47	20	0	0	9	52	0	0	10	37	0	0	0	15	0	0	11	5	0	0	0	1
1	1	21	46	2020-04-15	4		5	17	5309512	19	5	13	256	2264	16	8	141	2	5	5	19	6	1	2	13	1	6	37	20	0	0	9	43	0	0	9	35	0	0	0	16	0	4	6	2	0	0	1	0
1	1	21	47	2020-04-16	4		6	16	5309502	18	5	12	203	2314	16	7	110	4	5	5	19	10	0	4	9	2	3	32	12	0	0	5	36	0	0	8	24	0	0	0	16	1	1	4	1	0	0	0	3
1	1	21	48	2020-04-17	4		4	11	5309497	15	4	16	172	2336	19	10	95	1	4	5	15	4	3	4	8	1	3	24	10	0	0	7	31	0	0	5	23	0	0	0	19	0	1	2	1	0	0	2	3
1	1	21	49	2020-04-18	4		0	17	5309494	17	1	12	138	2367	20	8	80	3	1	4	8	12	1	2	8	0	2	18	10	0	0	5	27	0	0	5	17	0	0	0	20	0	1	4	2	0	0	0	1
1	1	21	50	2020-04-19	4		0	7	5309494	14	3	8	110	2389	21	5	64	0	3	1	7	6	1	1	7	1	4	11	7	0	0	5	22	0	0	5	14	0	0	0	21	1	3	3	0	0	0	0	0
1	1	21	51	2020-04-20	4		1	2	5309491	16	0	8	95	2401	21	6	57	2	0	3	3	3	0	3	2	0	3	11	4	0	0	5	17	0	0	5	15	0	0	0	21	0	0	2	0	0	0	0	0
1	1	21	52	2020-04-21	4		0	6	5309488	16	3	5	82	2411	22	3	49	3	3	0	6	3	1	0	6	0	4	11	4	0	0	4	15	0	0	4	12	0	0	0	22	0	1	4	0	0	0	0	1
1	1	21	53	2020-04-22	4		1	2	5309485	14	4	7	64	2424	22	5	42	2	4	3	4	2	0	3	3	0	3	10	3	0	0	3	13	0	0	3	7	0	0	0	22	0	0	1	2	0	0	0	0
1	1	21	54	2020-04-23	4		1	7	5309480	15	3	7	51	2434	23	4	37	4	3	4	6	3	1	3	4	0	1	9	5	0	0	2	12	0	0	1	6	0	0	0	23	0	0	1	3	0	0	0	0
1	1	21	55	2020-04-24	4		2	12	5309474	14	5	7	45	2442	24	5	34	4	5	3	3	3	1	3	1	0	1	8	3	0	0	2	10	0	0	1	6	0	0	0	24	0	0	1	0	0	0	0	0
1	1	21	56	2020-04-25	4		0	3	5309473	11	4	9	36	2455	24	7	28	1	4	5	2	4	0	3	2	0	2	3	2	0	0	2	8	0	0	1	4	0	0	0	24	0	2	0	0	0	0	0	0
1	1	21	57	2020-04-26	4		1	0	5309470	12	1	9	32	2461	24	8	27	2	1	4	5	3	0	3	4	0	4	5	2	0	0	2	5	0	0	1	1	0	0	0	24	0	2	2	0	0	0	0	0
1	1	21	58	2020-04-27	4		0	5	5309470	10	2	7	27	2467	24	6	22	0	2	1	3	3	0	1	3	1	1	5	2	0	0	1	4	0	0	1	2	0	0	0	24	1	0	1	0	0	0	0	1
1	1	21	59	2020-04-28	4		5	5	5309465	9	1	6	31	2471	24	4	21	0	1	2	11	4	0	1	4	0	2	6	3	0	0	1	5	0	0	1	1	0	0	0	24	0	1	2	1	0	0	0	1
1	1	21	60	2020-04-29	4		1	2	5309464	9	0	4	28	2478	24	2	19	0	0	1	6	6	0	1	4	0	3	4	3	0	0	2	5	0	0	0	1	0	0	0	24	0	2	0	0	0	0	1	1
1	1	21	61	2020-04-30	4		8	7	5309456	9	0	2	33	2489	24	1	18	0	0	0	17	11	0	0	2	0	3	4	2	0	0	3	5	0	0	0	1	0	0	0	24	0	0	1	0	0	0	1	0
1	1	21	62	2020-05-01	4		1	1	5309455	9	0	1	29	2495	24	0	13	0	0	0	2	2	0	0	1	0	1	3	2	0	0	2	4	0	0	0	2	0	0	0	24	0	0	0	1	0	0	0	0
1	1	21	63	2020-05-02	4		0	2	5309455	9	0	1	31	2492	24	0	17	0	0	0	4	1	0	0	4	0	2	5	3	0	0	2	4	0	0	0	2	0	0	0	24	0	1	2	1	0	0	0	0
1	1	21	64	2020-05-03	4		0	1	5309455	9	0	0	30	2493	24	0	17	0	0	0	2	1	0	0	2	0	2	6	2	0	0	2	4	0	0	0	2	0	0	0	24	0	0	1	0	0	0	0	1
1	1	21	65	2020-05-04	4		0	4	5309455	8	1	0	25	2497	24	0	13	0	1	0	1	0	0	0	1	0	1	3	1	0	0	3	4	0	0	0	2	0	0	0	24	0	0	0	0	0	0	1	0
1	1	21	66	2020-05-05	4		4	2	5309450	8	1	1	26	2501	24	1	11	1	1	1	6	1	0	1	0	0	0	2	2	0	0	3	4	0	0	0	1	0	0	0	24	0	0	0	1	0	0	0	0
1	1	21	67	2020-05-06	4		0	3	5309450	6	2	2	23	2503	24	2	11	0	2	1	0	0	0	1	0	0	0	0	2	0	0	3	4	0	0	0	1	0	0	0	24	0	0	0	0	0	0	0	0
1	1	21	68	2020-05-07	4		0	2	5309449	6	1	4	20	2506	24	4	10	1	1	2	0	0	0	2	0	0	0	0	1	0	0	3	3	0	0	0	0	0	0	0	24	0	0	0	0	0	0	0	0
1	1	21	69	2020-05-08	4		1	3	5309448	5	1	4	19	2509	24	4	8	0	1	1	3	1	0	1	0	0	0	1	1	0	0	2	3	0	0	0	0	0	0	0	24	0	0	1	0	0	0	0	1
1	1	21	70	2020-05-09	4		1	0	5309445	6	1	2	24	2509	24	2	10	2	1	1	6	2	0	1	4	0	0	4	1	0	0	3	2	0	0	0	1	0	0	0	24	0	0	3	0	0	0	1	0
1	1	21	71	2020-05-10	4		1	0	5309442	6	2	3	23	2511	24	3	10	2	2	1	3	1	0	1	1	0	0	4	2	0	0	2	2	0	0	0	1	0	0	0	24	0	0	1	1	0	0	0	0
1	1	21	72	2020-05-11	4		0	0	5309439	7	2	3	22	2513	24	3	10	3	2	2	1	1	0	2	1	0	0	4	2	0	0	2	2	0	0	0	1	0	0	0	24	0	0	1	0	0	0	0	0
1	1	21	73	2020-05-12	4		0	5	5309438	5	3	4	21	2514	24	4	12	1	3	2	1	1	0	2	1	0	0	5	1	0	0	2	2	0	0	0	1	0	0	0	24	0	0	1	0	0	0	0	0
1	1	21	74	2020-05-13	4		3	1	5309434	5	1	7	17	2515	24	7	15	1	1	3	3	1	0	3	0	0	0	5	1	0	0	1	2	0	0	1	1	0	0	0	24	0	0	0	0	0	0	0	0
1	1	21	75	2020-05-14	4		2	2	5309432	4	1	5	21	2517	24	4	14	0	1	1	4	3	0	0	2	0	0	6	2	0	0	1	2	0	0	1	1	0	0	0	24	0	0	1	1	0	0	0	0
1	1	21	76	2020-05-15	4		2	0	5309430	4	0	3	21	2524	24	2	11	0	0	1	5	5	0	1	1	0	0	5	2	0	0	1	2	0	0	1	1	0	0	0	24	0	0	1	1	0	0	0	0
1	1	21	77	2020-05-16	4		0	0	5309430	4	0	2	19	2527	24	1	11	0	0	0	4	3	0	0	4	1	0	4	3	0	0	2	1	0	0	1	0	0	0	0	24	1	0	1	1	0	0	1	0
1	1	21	78	2020-05-17	4		1	0	5309428	5	0	2	18	2530	24	1	11	1	0	0	4	2	0	0	2	0	0	4	2	0	0	2	2	0	0	1	0	0	0	0	24	0	0	1	0	0	0	0	1
1	1	21	79	2020-05-18	4		2	0	5309426	4	1	1	20	2529	24	0	12	0	1	0	5	1	0	0	3	0	2	4	2	0	0	2	1	0	0	1	1	0	0	0	24	0	2	1	0	0	0	0	0
1	1	21	80	2020-05-19	4		4	0	5309422	4	0	2	23	2529	24	0	13	0	0	1	7	1	0	0	3	0	2	6	2	0	0	2	1	0	0	0	1	0	0	0	24	0	0	3	0	0	0	0	0
1	1	22	1	2020-03-01	1		2	0	5311998	0	0	0	0	1	0	0	0	0	0	0	0	1	0	0	0	0	0	0	0	0	0	0	0	0	0	0	0	0	0	0	0	0	0	0	0	0	0	0	0
1	1	22	2	2020-03-02	1		1	2	5311996	1	0	0	0	2	0	0	0	1	0	0	0	1	0	0	0	0	0	0	0	0	0	0	0	0	0	0	0	0	0	0	0	0	0	0	0	0	0	0	0
1	1	22	3	2020-03-03	1		5	1	5311986	5	1	0	0	4	0	0	0	5	1	0	0	2	0	0	0	0	0	0	0	0	0	0	0	0	0	0	0	0	0	0	0	0	0	0	0	0	0	0	0
1	1	22	4	2020-03-04	1		2	4	5311982	5	2	1	0	5	0	1	1	2	2	1	0	1	0	1	0	0	0	0	0	0	0	0	0	0	0	0	0	0	0	0	0	0	0	0	0	0	0	0	0
1	1	22	5	2020-03-05	1		2	2	5311978	7	0	2	1	9	0	2	2	2	0	2	1	4	0	2	0	0	0	1	0	0	0	0	0	0	0	0	0	0	0	0	0	0	0	1	0	0	0	0	0
1	1	22	6	2020-03-06	1		1	6	5311970	12	2	1	3	11	0	1	1	7	2	0	2	2	0	0	0	0	0	1	1	0	0	1	0	0	0	0	0	0	0	0	0	0	0	0	1	0	0	1	0
1	1	22	7	2020-03-07	1		0	2	5311967	12	3	2	6	9	0	2	5	3	3	2	3	0	0	2	3	0	1	1	2	0	0	1	1	0	0	0	0	0	0	0	0	0	1	0	1	0	0	0	1
1	1	22	8	2020-03-08	1		3	4	5311959	13	4	4	6	12	0	3	6	5	4	3	0	3	0	2	0	0	1	1	2	0	0	1	1	0	0	0	0	0	0	0	0	0	0	0	0	0	0	0	0
1	1	22	9	2020-03-09	1		5	8	5311949	13	5	6	7	18	0	4	8	5	5	4	1	7	0	3	1	0	1	1	3	0	0	1	1	0	0	0	0	0	0	0	0	0	0	0	1	0	0	0	0
1	1	22	10	2020-03-10	1		4	2	5311939	14	5	8	6	25	0	6	10	6	5	5	0	6	0	4	0	0	1	0	3	0	0	1	1	0	0	0	0	0	0	0	0	0	0	0	0	0	0	0	0
1	1	22	11	2020-03-11	1		7	9	5311928	12	6	9	7	35	0	8	13	4	6	5	3	11	0	5	3	0	1	1	3	0	0	1	1	0	0	0	0	0	0	0	0	0	0	2	1	0	0	0	0
1	1	22	12	2020-03-12	1		10	4	5311914	12	4	14	10	37	0	13	21	4	4	6	6	5	0	6	6	0	1	5	2	0	0	1	1	0	0	0	0	0	0	0	0	0	1	5	0	0	0	0	0
1	1	22	13	2020-03-13	1		13	6	5311889	19	5	11	13	48	0	8	20	12	5	4	8	13	0	2	8	0	1	5	2	0	0	3	2	0	0	0	0	0	0	0	0	0	1	3	1	0	0	2	1
1	1	22	14	2020-03-14	1		13	7	5311857	27	11	10	15	59	0	9	22	19	11	5	5	10	0	5	4	0	0	6	2	0	0	3	4	0	0	0	0	0	0	0	0	0	0	3	0	0	0	0	2
1	1	22	15	2020-03-15	1		16	22	5311827	25	16	16	21	75	0	14	30	14	16	11	13	17	0	10	10	0	2	7	3	0	0	3	6	0	0	0	0	0	0	0	0	0	2	6	3	0	0	0	2
1	1	22	16	2020-03-16	1	Public events > 500 people cancelled & Overseas travellers must self isolate 14 days	17	12	5311789	37	9	24	27	87	0	19	40	21	9	16	8	15	0	13	7	0	1	12	4	0	0	3	7	0	0	0	0	0	0	0	0	0	0	6	1	0	0	0	1
1	1	22	17	2020-03-17	2		43	21	5311728	34	21	24	71	119	0	18	40	18	21	9	66	32	0	7	8	0	0	14	2	0	0	3	8	0	0	0	1	0	0	0	0	0	0	5	1	0	0	0	2
1	1	22	18	2020-03-18	2		21	24	5311685	38	18	35	108	136	0	25	60	22	18	21	48	25	0	16	14	0	2	21	4	0	0	3	13	0	0	0	1	0	0	0	0	0	2	7	3	0	0	0	5
1	1	22	19	2020-03-19	2		43	13	5311619	41	20	39	169	165	0	29	78	23	20	18	90	41	0	16	21	0	2	30	10	0	0	5	17	0	0	0	1	0	0	0	0	0	1	15	6	0	0	2	4
1	1	22	20	2020-03-20	2		56	32	5311533	51	20	47	230	202	0	35	93	30	20	20	93	42	0	16	15	1	2	31	11	0	0	7	25	0	0	0	1	0	0	0	0	1	0	7	1	0	0	3	8
1	1	22	21	2020-03-21	2		79	43	5311425	49	31	50	312	256	0	42	118	29	31	20	147	68	0	20	26	1	1	42	23	0	0	8	27	0	0	0	1	0	0	0	0	0	0	18	13	0	0	1	2
1	1	22	22	2020-03-22	2		95	26	5311310	42	27	58	409	317	0	44	138	20	27	31	166	74	0	23	32	1	3	52	31	0	0	8	30	0	0	0	2	0	0	0	0	1	4	17	12	0	0	1	4
1	1	22	23	2020-03-23	2	National Restrictions: Pubs, hotels, clubs, restaurants and recreation facilities are closed.	143	33	5311140	45	24	58	545	423	0	44	151	27	24	27	240	113	0	21	34	1	1	58	36	0	0	12	39	0	0	0	3	0	0	0	0	0	0	20	10	0	0	4	11
1	1	22	24	2020-03-24	3		138	53	5310989	32	26	57	686	506	0	40	178	13	26	24	242	109	0	15	50	4	4	74	43	0	0	13	47	0	0	0	2	0	0	0	0	4	4	24	16	0	0	1	8
1	1	22	25	2020-03-25	3		149	57	5310824	37	11	59	816	632	1	45	201	16	11	26	282	137	1	22	51	2	5	87	53	0	0	13	59	0	0	1	3	0	0	0	1	0	3	35	20	0	0	1	13
1	1	22	26	2020-03-26	3		129	56	5310681	35	16	46	927	735	1	34	229	14	16	11	270	133	0	10	72	1	6	102	66	0	0	15	85	0	0	1	3	0	0	0	1	1	3	36	22	0	0	2	28
1	1	22	27	2020-03-27	3		144	69	5310518	39	15	43	1049	824	1	31	272	19	15	16	301	128	0	14	80	2	8	128	79	0	0	16	105	0	0	1	4	0	0	0	1	1	4	49	23	0	0	2	23
1	1	22	28	2020-03-28	3		97	46	5310405	34	21	36	1117	913	1	31	310	16	21	15	235	116	0	15	79	1	7	152	89	0	0	19	127	0	0	1	3	0	0	0	1	1	3	49	24	0	0	4	24
1	1	22	29	2020-03-29	3		78	46	5310315	32	14	40	1148	1000	1	34	327	12	14	21	201	96	0	18	73	1	8	166	91	0	0	22	141	0	0	2	5	0	0	0	1	0	1	49	21	0	0	5	24
1	1	22	30	2020-03-30	3	People must not leave their residence except for essential purposes	63	27	5310243	29	12	36	1142	1082	1	33	344	9	12	14	180	88	0	12	75	3	7	173	95	0	0	23	155	0	0	2	5	0	0	0	1	2	2	43	28	0	0	1	19
1	1	22	31	2020-03-31	4		72	59	5310161	30	9	29	1151	1160	1	25	357	10	9	12	198	79	0	9	80	4	3	177	103	0	0	23	173	0	0	2	6	0	0	0	1	2	1	46	29	0	0	2	21
1	1	22	32	2020-04-01	4		52	72	5310101	27	11	27	1119	1246	1	24	350	8	11	9	142	61	0	9	58	2	5	172	92	0	0	25	179	0	0	1	8	0	0	0	1	0	3	37	16	0	0	2	14
1	1	22	33	2020-04-02	4		36	56	5310059	24	9	26	1079	1325	2	25	351	6	9	11	123	57	1	11	59	2	5	165	83	0	0	24	190	0	0	1	8	0	0	0	2	1	2	30	18	0	0	2	16
1	1	22	34	2020-04-03	4		54	52	5309996	27	6	25	1034	1417	2	22	329	9	6	9	123	51	0	7	37	2	8	140	78	0	0	23	187	0	0	1	13	0	0	0	2	1	5	18	10	0	0	0	13
1	1	22	35	2020-04-04	4		31	42	5309963	21	8	16	967	1491	2	15	313	2	8	6	96	43	0	6	49	3	9	116	71	0	0	20	195	0	0	2	16	0	0	0	2	1	4	18	15	0	0	1	17
1	1	22	36	2020-04-05	4		36	27	5309927	17	4	18	906	1560	2	14	311	0	4	8	82	44	0	5	31	3	10	107	66	0	0	22	181	0	0	2	21	0	0	0	2	0	4	13	9	0	0	3	5
1	1	22	37	2020-04-06	4		20	20	5309903	20	1	19	813	1631	2	16	282	4	1	4	64	27	0	4	29	2	8	89	58	0	0	20	170	0	0	3	24	0	0	0	2	1	3	14	7	0	0	2	8
1	1	22	38	2020-04-07	4		24	20	5309874	21	4	13	713	1696	2	10	249	5	4	1	65	19	0	1	28	3	7	72	53	0	0	20	148	0	0	2	32	0	0	0	2	1	0	12	12	0	0	3	6
1	1	22	39	2020-04-08	4		13	32	5309860	17	5	11	618	1759	2	8	233	1	5	4	53	22	0	3	27	2	6	55	46	0	0	19	137	0	0	3	36	0	0	0	2	1	2	9	12	0	0	2	9
1	1	22	40	2020-04-09	4		23	18	5309835	17	2	9	538	1815	4	6	212	2	2	5	56	23	2	3	21	1	6	49	43	0	0	16	120	0	0	4	40	0	0	0	4	0	2	12	9	0	0	0	5
1	1	22	41	2020-04-10	4		15	15	5309817	18	2	10	486	1856	6	7	198	3	2	2	36	18	2	2	11	1	5	43	41	0	0	18	109	0	0	4	40	0	0	0	6	0	0	4	5	0	0	2	4
1	1	22	42	2020-04-11	4		8	10	5309808	13	6	9	430	1902	6	6	176	1	6	2	24	13	0	1	10	1	5	40	33	0	0	17	90	0	0	4	36	0	0	0	6	0	1	6	3	0	0	0	2
1	1	22	43	2020-04-12	4		2	8	5309805	13	1	9	373	1945	9	8	157	1	1	6	20	16	3	6	12	1	6	35	29	0	0	14	83	0	0	4	32	0	0	0	9	0	3	7	5	0	0	0	2
1	1	22	44	2020-04-13	4		4	3	5309798	14	2	8	322	1969	13	7	146	3	2	1	21	9	4	1	13	0	8	31	28	0	0	13	74	0	0	3	33	0	0	0	13	0	2	5	3	0	0	0	5
1	1	22	45	2020-04-14	4		6	15	5309790	13	3	7	276	2004	13	6	125	2	3	2	18	7	0	2	9	0	6	25	21	0	0	11	65	0	0	3	31	0	0	0	13	0	0	4	2	0	0	1	3
1	1	22	46	2020-04-15	4		5	17	5309783	13	2	8	231	2039	15	7	104	2	2	3	17	8	2	2	7	0	6	21	18	0	0	7	49	0	0	4	28	0	0	0	15	0	1	3	3	0	0	0	1
1	1	22	47	2020-04-16	4		6	16	5309772	15	3	4	190	2067	18	4	83	5	3	2	15	4	3	2	6	1	4	19	15	0	0	5	40	0	0	4	25	0	0	0	18	1	1	4	1	0	0	0	2
1	1	22	48	2020-04-17	4		4	11	5309766	11	6	5	169	2084	19	3	75	2	6	3	11	3	1	1	6	1	2	17	11	0	0	5	36	0	0	3	23	0	0	0	19	0	1	3	1	0	0	0	1
1	1	22	49	2020-04-18	4		0	17	5309762	13	2	9	145	2093	22	7	74	4	2	6	6	2	3	5	6	3	2	12	13	0	0	4	31	0	0	3	24	0	0	0	22	2	0	2	2	0	0	0	0
1	1	22	50	2020-04-19	4		0	7	5309761	10	4	7	124	2110	22	6	68	1	4	2	5	6	0	2	4	3	2	12	10	0	0	2	22	0	0	4	27	0	0	0	22	0	0	2	2	0	0	0	1
1	1	22	51	2020-04-20	4		1	2	5309759	9	2	9	102	2129	23	7	61	1	2	4	4	5	1	3	3	2	1	8	7	0	0	2	18	0	0	3	25	0	0	0	23	1	0	1	0	0	0	0	1
1	1	22	52	2020-04-21	4		0	6	5309758	9	1	6	86	2142	24	5	56	1	1	2	4	5	1	2	4	3	1	8	5	0	0	1	15	0	0	3	20	0	0	0	24	1	0	1	2	0	0	0	0
1	1	22	53	2020-04-22	4		1	2	5309757	8	1	5	78	2144	27	5	55	0	1	1	6	2	3	1	5	2	1	10	4	0	0	2	15	0	0	3	17	0	0	0	27	0	1	3	0	0	0	1	0
1	1	22	54	2020-04-23	4		1	7	5309755	9	0	4	59	2158	29	4	41	1	0	1	4	1	2	1	2	2	1	8	2	0	0	3	10	0	0	3	12	0	0	0	29	0	1	1	0	0	0	1	0
1	1	22	55	2020-04-24	4		2	12	5309753	7	2	2	50	2166	31	2	33	0	2	0	4	3	2	0	2	0	1	8	1	0	0	3	8	0	0	3	10	0	0	0	31	0	0	2	0	0	0	0	0
1	1	22	56	2020-04-25	4		0	3	5309752	7	1	3	40	2174	33	3	29	1	1	2	3	2	2	2	3	0	1	7	0	0	0	3	7	0	0	2	9	0	0	0	33	0	0	2	0	0	0	0	1
1	1	22	57	2020-04-26	4		1	0	5309750	6	2	2	37	2178	33	1	25	1	2	1	3	2	0	0	2	0	1	7	0	0	0	2	6	0	0	3	7	0	0	0	33	0	0	2	0	0	0	0	0
1	1	22	58	2020-04-27	4		0	5	5309750	5	1	2	30	2186	34	2	22	0	1	2	1	3	1	2	1	0	1	7	0	0	0	2	5	0	0	2	4	0	0	0	34	0	0	1	0	0	0	0	0
1	1	22	59	2020-04-28	4		5	5	5309744	5	1	3	24	2190	35	3	20	1	1	1	10	1	1	1	4	0	1	5	1	0	0	3	4	0	0	1	2	0	0	0	35	0	0	1	1	0	0	1	1
1	1	22	60	2020-04-29	4		1	2	5309741	6	1	3	22	2195	36	3	17	2	1	1	3	2	1	1	1	0	0	4	2	0	0	3	3	0	0	1	2	0	0	0	36	0	0	0	1	0	0	0	0
1	1	22	61	2020-04-30	4		8	7	5309733	4	2	3	29	2198	36	3	18	0	2	1	14	3	0	1	3	0	0	6	1	0	0	3	3	0	0	1	2	0	0	0	36	0	0	3	0	0	0	0	0
1	1	22	62	2020-05-01	4		1	1	5309732	4	0	3	27	2210	36	3	17	0	0	2	3	10	0	2	1	0	0	4	1	0	0	3	3	0	0	1	2	0	0	0	36	0	0	1	0	0	0	0	0
1	1	22	63	2020-05-02	4		0	2	5309732	4	0	2	23	2211	36	2	16	0	0	0	4	1	0	0	4	0	0	5	1	0	0	2	4	0	0	0	2	0	0	0	36	0	0	2	1	0	0	0	1
1	1	22	64	2020-05-03	4		0	1	5309732	4	0	1	23	2212	36	1	15	0	0	0	2	1	0	0	2	0	0	6	1	0	0	3	3	0	0	0	1	0	0	0	36	0	0	1	0	0	0	1	0
1	1	22	65	2020-05-04	4		0	4	5309732	4	0	1	21	2212	36	1	15	0	0	0	2	0	0	0	2	0	0	6	0	0	0	2	4	0	0	1	1	0	0	0	36	0	0	1	0	0	0	0	1
1	1	22	66	2020-05-05	4		4	2	5309728	4	0	0	24	2215	36	0	14	0	0	0	7	2	0	0	2	1	0	6	0	0	0	2	3	0	0	1	1	0	0	0	36	1	0	1	0	0	0	0	0
1	1	22	67	2020-05-06	4		0	3	5309728	4	0	0	21	2220	36	0	11	0	0	0	0	2	0	0	0	1	0	3	0	0	0	2	3	0	0	1	1	0	0	0	36	0	0	0	0	0	0	0	0
1	1	22	68	2020-05-07	4		0	2	5309728	4	0	0	21	2221	36	0	11	0	0	0	2	1	0	0	2	1	1	2	0	0	0	2	3	0	0	1	1	0	0	0	36	1	1	0	0	0	0	0	0
1	1	22	69	2020-05-08	4		1	3	5309727	4	0	0	20	2222	36	0	10	0	0	0	2	0	0	0	1	1	0	3	0	0	0	2	3	0	0	1	0	0	0	0	36	0	0	1	0	0	0	0	0
1	1	22	70	2020-05-09	4		1	0	5309726	4	0	0	19	2223	36	0	9	0	0	0	2	0	0	0	1	1	0	2	1	0	0	1	3	0	0	1	0	0	0	0	36	0	0	0	1	0	0	0	0
1	1	22	71	2020-05-10	4		1	0	5309725	4	0	0	19	2225	36	0	9	0	0	0	2	2	0	0	1	1	0	2	2	0	0	1	2	0	0	1	0	0	0	0	36	0	0	0	1	0	0	0	0
1	1	22	72	2020-05-11	4		0	0	5309725	4	0	0	14	2228	36	0	6	0	0	0	1	0	0	0	1	1	0	2	1	0	0	1	1	0	0	0	0	0	0	0	36	0	0	1	0	0	0	0	0
1	1	22	73	2020-05-12	4		0	5	5309725	4	0	0	10	2231	36	0	3	0	0	0	0	0	0	0	0	0	0	1	0	0	0	0	1	0	0	1	0	0	0	0	36	0	0	0	0	0	0	0	0
1	1	22	74	2020-05-13	4		3	1	5309722	4	0	0	10	2233	36	0	3	0	0	0	6	2	0	0	0	0	0	1	1	0	0	0	1	0	0	1	0	0	0	0	36	0	0	0	1	0	0	0	0
1	1	22	75	2020-05-14	4		2	2	5309720	4	0	0	10	2235	36	0	2	0	0	0	2	1	0	0	0	0	0	0	1	0	0	0	1	0	0	1	0	0	0	0	36	0	0	0	0	0	0	0	0
1	1	22	76	2020-05-15	4		2	0	5309718	4	0	0	12	2233	36	0	4	0	0	0	4	0	0	0	2	0	0	1	2	0	0	0	0	0	0	1	1	0	0	0	36	0	0	1	1	0	0	0	0
1	1	22	77	2020-05-16	4		0	0	5309718	4	0	0	12	2233	36	0	4	0	0	0	0	0	0	0	0	0	0	1	2	0	0	0	0	0	0	1	1	0	0	0	36	0	0	0	0	0	0	0	0
1	1	22	78	2020-05-17	4		1	0	5309717	4	0	0	11	2236	36	0	3	0	0	0	2	2	0	0	1	0	0	0	1	0	0	0	1	0	0	1	1	0	0	0	36	0	0	0	0	0	0	0	1
1	1	22	79	2020-05-18	4		2	0	5309715	4	0	0	12	2235	36	0	4	0	0	0	3	0	0	0	1	0	0	0	1	0	0	0	2	0	0	1	1	0	0	0	36	0	0	0	0	0	0	0	1
1	1	22	80	2020-05-19	4		4	0	5309711	4	0	0	14	2240	36	0	3	0	0	0	6	3	0	0	0	0	0	0	1	0	0	0	2	0	0	0	1	0	0	0	36	0	0	0	1	0	0	0	0
1	1	23	1	2020-03-01	1		2	0	5311998	0	0	0	0	0	0	0	0	0	0	0	0	0	0	0	0	0	0	0	0	0	0	0	0	0	0	0	0	0	0	0	0	0	0	0	0	0	0	0	0
1	1	23	2	2020-03-02	1		1	2	5311995	2	0	0	0	0	0	0	0	2	0	0	0	0	0	0	0	0	0	0	0	0	0	0	0	0	0	0	0	0	0	0	0	0	0	0	0	0	0	0	0
1	1	23	3	2020-03-03	1		5	1	5311989	3	0	0	0	2	0	0	0	1	0	0	0	2	0	0	0	0	0	0	0	0	0	0	0	0	0	0	0	0	0	0	0	0	0	0	0	0	0	0	0
1	1	23	4	2020-03-04	1		2	4	5311986	4	0	0	2	4	0	0	2	1	0	0	2	4	0	0	2	0	0	1	1	0	0	0	0	0	0	0	0	0	0	0	0	0	0	1	1	0	0	0	0
1	1	23	5	2020-03-05	1		2	2	5311984	3	1	0	3	5	0	0	3	0	1	0	1	2	0	0	1	0	0	1	2	0	0	0	0	0	0	0	0	0	0	0	0	0	0	0	1	0	0	0	0
1	1	23	6	2020-03-06	1		1	6	5311982	3	1	1	6	4	0	1	6	1	1	1	3	1	0	1	2	0	0	3	3	0	0	0	0	0	0	0	0	0	0	0	0	0	0	2	1	0	0	0	0
1	1	23	7	2020-03-07	1		0	2	5311982	3	0	2	6	6	0	2	7	0	0	1	1	2	0	1	1	0	0	3	2	0	0	0	1	0	0	0	0	0	0	0	0	0	0	0	0	0	0	0	1
1	1	23	8	2020-03-08	1		3	4	5311978	4	0	2	4	9	0	2	5	1	0	0	1	1	0	0	1	0	0	2	1	0	0	0	1	0	0	0	0	0	0	0	0	0	0	1	0	0	0	0	0
1	1	23	9	2020-03-09	1		5	8	5311970	5	2	1	5	13	0	1	5	3	2	0	2	4	0	0	2	0	0	4	0	0	0	0	1	0	0	0	0	0	0	0	0	0	0	2	0	0	0	0	0
1	1	23	10	2020-03-10	1		4	2	5311961	9	1	2	8	12	0	2	9	5	1	2	3	2	0	2	3	0	0	5	2	0	0	0	1	0	0	0	0	0	0	0	0	0	0	1	2	0	0	0	0
1	1	23	11	2020-03-11	1		7	9	5311950	8	5	2	8	20	0	2	9	4	5	1	0	8	0	1	0	0	0	5	2	0	0	0	1	0	0	0	0	0	0	0	0	0	0	0	0	0	0	0	0
1	1	23	12	2020-03-12	1		10	4	5311933	11	4	7	7	25	0	5	11	7	4	5	3	4	0	3	3	0	1	3	2	0	0	0	1	0	0	0	0	0	0	0	0	0	1	0	2	0	0	0	0
1	1	23	13	2020-03-13	1		13	6	5311908	18	5	5	13	35	0	4	15	12	5	4	6	14	0	3	5	0	1	6	4	0	0	0	1	0	0	0	0	0	0	0	0	0	0	3	2	0	0	0	0
1	1	23	14	2020-03-14	1		13	7	5311875	25	13	9	14	43	0	8	18	20	13	5	3	7	0	4	1	0	1	7	3	0	0	0	2	0	0	0	0	0	0	0	0	0	0	2	0	0	0	0	1
1	1	23	15	2020-03-15	1		16	22	5311839	28	17	18	16	56	0	16	29	20	17	13	5	13	0	12	5	0	0	9	4	0	0	0	2	0	0	0	0	0	0	0	0	0	0	3	2	0	0	0	0
1	1	23	16	2020-03-16	1	Public events > 500 people cancelled & Overseas travellers must self isolate 14 days	17	12	5311798	35	17	27	20	72	0	22	38	24	17	17	6	19	0	14	5	0	1	7	6	0	0	0	5	0	0	0	0	0	0	0	0	0	1	0	2	0	0	0	3
1	1	23	17	2020-03-17	2		43	21	5311734	35	21	37	72	99	0	30	51	21	21	17	70	32	0	14	9	0	0	10	11	0	0	0	7	0	0	0	0	0	0	0	0	0	0	5	5	0	0	0	3
1	1	23	18	2020-03-18	2		21	24	5311694	36	18	49	101	123	0	38	65	19	18	21	48	27	0	17	15	0	2	12	10	0	0	0	13	0	0	0	0	0	0	0	0	0	3	6	2	0	0	0	6
1	1	23	19	2020-03-19	2		43	13	5311622	46	19	52	159	148	0	42	85	29	19	18	81	35	0	16	23	0	1	19	17	0	0	1	17	0	0	0	0	0	0	0	0	0	2	10	8	0	0	1	4
1	1	23	20	2020-03-20	2		56	32	5311537	49	26	54	223	196	0	43	100	29	26	19	109	57	0	16	24	1	3	30	18	0	0	1	22	0	0	0	0	0	0	0	0	2	2	18	3	0	0	0	5
1	1	23	21	2020-03-21	2		79	43	5311428	50	29	52	315	244	0	43	126	30	29	26	143	62	0	22	32	2	5	47	23	0	0	2	25	0	0	0	0	0	0	0	0	1	4	20	8	0	0	1	3
1	1	23	22	2020-03-22	2		95	26	5311308	49	26	64	410	302	0	49	148	25	26	29	165	72	0	21	28	1	5	55	31	0	0	2	32	0	0	0	0	0	0	0	0	0	2	14	10	0	0	0	8
1	1	23	23	2020-03-23	2	National Restrictions: Pubs, hotels, clubs, restaurants and recreation facilities are closed.	143	33	5311134	56	25	57	549	401	0	45	164	32	25	26	252	113	0	21	38	1	5	71	30	0	0	7	39	0	0	0	0	0	0	0	0	1	2	27	5	0	0	5	7
1	1	23	24	2020-03-24	3		138	53	5310972	48	32	58	687	491	0	43	191	24	32	25	243	111	0	21	49	1	6	88	42	0	0	8	48	0	0	0	0	0	0	0	0	0	3	33	16	0	0	1	9
1	1	23	25	2020-03-25	3		149	57	5310805	38	28	62	824	613	0	51	226	18	28	32	265	143	0	28	51	2	9	99	47	0	0	9	63	0	0	0	0	0	0	0	0	1	3	28	14	0	0	1	15
1	1	23	26	2020-03-26	3		129	56	5310653	43	18	63	940	714	0	51	270	23	18	28	266	132	0	25	80	3	8	118	56	0	0	11	90	0	0	0	0	0	0	0	0	2	5	42	17	0	0	2	30
1	1	23	27	2020-03-27	3		144	69	5310486	43	23	51	1063	803	0	44	314	23	23	18	295	128	0	16	87	4	12	134	79	0	0	13	109	0	0	0	2	0	0	0	0	1	6	46	29	0	0	2	24
1	1	23	28	2020-03-28	3		97	46	5310359	47	26	55	1135	904	0	47	360	30	26	23	261	137	0	20	91	6	8	155	99	0	0	16	135	0	0	0	3	0	0	0	0	2	3	53	29	0	0	3	28
1	1	23	29	2020-03-29	3		78	46	5310260	37	31	54	1173	968	0	46	401	21	31	26	218	94	0	23	88	7	11	169	113	0	0	16	160	0	0	0	7	0	0	0	0	2	4	42	32	0	0	1	33
1	1	23	30	2020-03-30	3	People must not leave their residence except for essential purposes	63	27	5310183	29	22	61	1161	1072	0	51	415	14	22	31	198	96	0	26	88	6	7	174	105	0	0	18	183	0	0	1	10	0	0	0	0	1	4	49	26	0	0	3	28
1	1	23	31	2020-03-31	4		72	59	5310092	32	16	61	1164	1148	0	50	425	19	16	22	193	73	0	17	84	6	11	173	99	0	0	26	195	0	0	1	10	0	0	0	0	3	5	50	19	0	0	8	13
1	1	23	32	2020-04-01	4		52	72	5310028	26	19	56	1143	1258	0	46	405	13	19	16	140	81	0	15	54	6	9	166	92	0	0	27	199	0	0	1	11	0	0	0	0	3	2	31	17	0	0	2	13
1	1	23	33	2020-04-02	4		36	56	5309981	24	13	49	1097	1347	0	41	392	11	13	19	108	61	0	17	51	4	10	150	86	0	0	25	206	0	0	2	14	0	0	0	0	0	3	32	10	0	0	0	17
1	1	23	34	2020-04-03	4		54	52	5309913	30	8	38	1071	1433	0	26	376	14	8	13	155	62	0	9	63	3	14	160	75	0	0	23	205	0	0	2	16	0	0	0	0	0	6	47	13	0	0	1	14
1	1	23	35	2020-04-04	4		31	42	5309876	21	15	33	1006	1507	0	22	362	6	15	8	100	44	0	5	49	2	15	145	75	0	0	24	198	0	0	2	18	0	0	0	0	1	4	26	15	0	0	3	8
1	1	23	36	2020-04-05	4		36	27	5309833	22	6	33	917	1593	0	24	351	7	6	15	102	43	0	12	44	2	13	129	66	0	0	25	187	0	0	2	23	0	0	0	0	2	3	23	10	0	0	3	12
1	1	23	37	2020-04-06	4		20	20	5309806	21	8	26	832	1672	1	20	321	7	8	6	70	35	1	5	33	2	12	112	60	0	0	25	179	0	0	2	25	0	0	0	1	1	2	23	9	0	0	2	7
1	1	23	38	2020-04-07	4		24	20	5309771	24	8	20	732	1765	3	14	276	11	8	8	62	37	2	5	23	3	10	98	50	0	0	24	154	0	0	0	29	0	0	0	3	1	2	16	6	0	0	1	1
1	1	23	39	2020-04-08	4		13	32	5309749	22	11	18	656	1818	3	14	262	9	11	8	56	22	0	8	30	2	9	96	45	0	0	23	135	0	0	1	35	0	0	0	3	1	1	19	8	0	0	1	7
1	1	23	40	2020-04-09	4		23	18	5309718	18	12	23	582	1886	3	19	240	8	12	11	56	22	0	10	18	1	8	76	37	0	0	21	118	0	0	2	44	0	0	0	3	1	1	11	5	0	0	1	3
1	1	23	41	2020-04-10	4		15	15	5309695	18	8	24	506	1952	3	21	223	8	8	12	44	31	0	11	21	1	8	69	32	0	0	17	96	0	0	2	49	0	0	0	3	1	1	13	7	0	0	0	0
1	1	23	42	2020-04-11	4		8	10	5309677	19	9	23	442	2004	5	20	204	10	9	8	30	17	2	7	19	1	9	52	30	0	0	15	82	0	0	2	49	0	0	0	5	0	3	8	6	0	0	1	2
1	1	23	43	2020-04-12	4		2	8	5309672	13	9	23	385	2046	8	20	188	3	9	9	19	12	3	8	15	1	10	44	28	0	0	14	65	0	0	2	51	0	0	0	8	0	1	8	5	0	0	1	1
1	1	23	44	2020-04-13	4		4	3	5309666	12	3	27	333	2081	8	22	169	2	3	9	29	7	0	7	21	0	10	41	26	0	0	12	52	0	0	2	46	0	0	0	8	0	2	11	7	0	0	0	4
1	1	23	45	2020-04-14	4		6	15	5309655	15	2	20	282	2117	13	17	148	5	2	3	25	10	5	3	16	0	5	32	22	0	0	12	45	0	0	0	53	0	0	0	13	0	0	9	3	0	0	0	6
1	1	23	46	2020-04-15	4		5	17	5309647	13	5	14	252	2152	13	12	125	3	5	2	15	11	0	2	8	1	6	28	14	0	0	11	39	0	0	0	44	0	0	0	13	1	2	2	0	0	0	0	4
1	1	23	47	2020-04-16	4		6	16	5309640	11	3	10	210	2189	17	10	101	1	3	5	14	11	4	5	7	3	4	22	11	0	0	10	30	0	0	0	38	0	0	0	17	2	0	4	1	0	0	0	0
1	1	23	48	2020-04-17	4		4	11	5309635	10	2	8	182	2207	19	7	92	1	2	3	17	6	2	2	12	3	3	19	11	0	0	8	28	0	0	0	34	0	0	0	19	1	1	3	3	0	0	1	3
1	1	23	49	2020-04-18	4		0	17	5309632	11	2	5	157	2224	20	4	85	3	2	2	10	5	1	2	7	3	5	20	9	0	0	6	26	0	0	2	28	0	0	0	20	0	2	4	1	0	0	2	1
1	1	23	50	2020-04-19	4		0	7	5309630	10	3	4	132	2246	20	3	72	2	3	2	8	6	0	2	6	3	2	20	5	0	0	6	26	0	0	2	20	0	0	0	20	1	0	3	2	0	0	0	2
1	1	23	51	2020-04-20	4		1	2	5309627	10	2	6	109	2258	22	5	63	2	2	3	7	0	2	3	6	2	2	14	4	0	0	6	24	0	0	2	16	0	0	0	22	0	0	4	1	0	0	0	1
1	1	23	52	2020-04-21	4		0	6	5309626	9	2	7	86	2273	24	6	52	1	2	2	6	3	2	2	5	1	1	12	5	0	0	4	23	0	0	3	9	0	0	0	24	0	0	2	2	0	0	0	2
1	1	23	53	2020-04-22	4		1	2	5309624	9	1	5	68	2284	24	4	45	1	1	2	3	4	0	1	2	1	0	9	6	0	0	3	21	0	0	3	7	0	0	0	24	0	0	0	1	0	0	0	0
1	1	23	54	2020-04-23	4		1	7	5309623	8	1	4	52	2295	25	2	35	0	1	1	3	1	1	0	2	1	1	3	6	0	0	3	18	0	0	3	5	0	0	0	25	0	1	1	0	0	0	0	0
1	1	23	55	2020-04-24	4		2	12	5309621	8	0	1	52	2300	26	1	33	0	0	1	6	5	1	1	3	1	1	3	6	0	0	3	17	0	0	3	5	0	0	0	26	1	0	1	0	0	0	0	1
1	1	23	56	2020-04-25	4		0	3	5309621	8	0	0	47	2304	27	0	31	0	0	0	2	2	1	0	2	1	1	2	7	0	0	3	16	0	0	2	4	0	0	0	27	0	0	0	2	0	0	0	0
1	1	23	57	2020-04-26	4		1	0	5309620	7	1	0	40	2310	28	0	27	0	1	0	2	1	1	0	1	1	1	1	6	0	0	2	11	0	0	1	8	0	0	0	28	0	0	0	0	0	0	0	1
1	1	23	58	2020-04-27	4		0	5	5309620	7	0	1	29	2320	28	1	21	0	0	1	1	1	0	1	1	0	0	0	5	0	0	1	6	0	0	2	9	0	0	0	28	0	0	0	1	0	0	0	0
1	1	23	59	2020-04-28	4		5	5	5309616	7	0	1	32	2321	28	1	20	0	0	0	6	1	0	0	0	0	0	0	4	0	0	1	6	0	0	2	9	0	0	0	28	0	0	0	0	0	0	0	0
1	1	23	60	2020-04-29	4		1	2	5309615	7	0	0	26	2329	28	0	16	0	0	0	5	4	0	0	3	0	0	1	0	0	0	1	5	0	0	2	9	0	0	0	28	0	0	2	0	0	0	0	1
1	1	23	61	2020-04-30	4		8	7	5309607	7	0	0	34	2331	28	0	17	0	0	0	12	3	0	0	2	0	1	2	0	0	0	1	5	0	0	1	9	0	0	0	28	0	1	1	0	0	0	0	0
1	1	23	62	2020-05-01	4		1	1	5309606	7	0	0	33	2336	28	0	16	0	0	0	4	4	0	0	1	0	1	3	1	0	0	1	4	0	0	1	7	0	0	0	28	0	0	1	1	0	0	0	0
1	1	23	63	2020-05-02	4		0	2	5309606	7	0	0	27	2341	29	0	12	0	0	0	1	1	1	0	1	0	0	2	2	0	0	0	3	0	0	1	5	0	0	0	29	0	0	0	1	0	0	0	0
1	1	23	64	2020-05-03	4		0	1	5309606	7	0	0	24	2341	30	0	12	0	0	0	4	1	1	0	3	0	0	3	4	0	0	0	2	0	0	1	5	0	0	0	30	0	0	2	2	0	0	0	0
1	1	23	65	2020-05-04	4		0	4	5309606	7	0	0	22	2342	30	0	12	0	0	0	2	0	0	0	1	0	0	4	4	0	0	0	3	0	0	1	2	0	0	0	30	0	0	1	0	0	0	0	1
1	1	23	66	2020-05-05	4		4	2	5309602	7	0	0	21	2347	31	0	8	0	0	0	7	2	1	0	1	0	0	5	2	0	0	0	2	0	0	0	2	0	0	0	31	0	0	1	0	0	0	0	0
1	1	23	67	2020-05-06	4		0	3	5309602	7	0	0	18	2350	31	0	5	0	0	0	0	0	0	0	0	0	0	2	2	0	0	0	2	0	0	0	2	0	0	0	31	0	0	0	0	0	0	0	0
1	1	23	68	2020-05-07	4		0	2	5309602	7	0	0	15	2353	31	0	3	0	0	0	1	1	0	0	0	0	0	2	1	0	0	0	2	0	0	0	1	0	0	0	31	0	0	1	0	0	0	0	0
1	1	23	69	2020-05-08	4		1	3	5309601	7	0	0	15	2353	32	0	2	0	0	0	1	0	1	0	0	0	0	2	1	0	0	0	1	0	0	0	2	0	0	0	32	0	0	0	0	0	0	0	0
1	1	23	70	2020-05-09	4		1	0	5309600	7	0	0	15	2354	32	0	2	0	0	0	1	0	0	0	0	0	0	2	0	0	0	0	1	0	0	0	2	0	0	0	32	0	0	0	0	0	0	0	0
1	1	23	71	2020-05-10	4		1	0	5309599	7	0	0	15	2356	32	0	2	0	0	0	3	2	0	0	1	0	0	3	0	0	0	0	1	0	0	0	1	0	0	0	32	0	0	1	0	0	0	0	0
1	1	23	72	2020-05-11	4		0	0	5309599	7	0	0	13	2356	32	0	3	0	0	0	1	0	0	0	1	0	0	3	0	0	0	0	1	0	0	0	1	0	0	0	32	0	0	1	0	0	0	0	0
1	1	23	73	2020-05-12	4		0	5	5309599	6	1	0	11	2357	32	0	4	0	1	0	1	1	0	0	1	0	0	2	0	0	0	0	2	0	0	0	1	0	0	0	32	0	0	0	0	0	0	0	1
1	1	23	74	2020-05-13	4		3	1	5309596	5	1	1	11	2358	32	1	4	0	1	1	3	0	0	1	0	0	0	1	0	0	0	0	1	0	0	0	2	0	0	0	32	0	0	0	0	0	0	0	0
1	1	23	75	2020-05-14	4		2	2	5309594	5	0	1	11	2360	32	1	3	0	0	1	2	1	0	1	0	0	0	0	0	0	0	0	1	0	0	0	2	0	0	0	32	0	0	0	0	0	0	0	0
1	1	23	76	2020-05-15	4		2	0	5309592	5	0	0	13	2362	32	0	2	0	0	0	2	2	0	0	0	0	0	0	0	0	0	0	1	0	0	0	1	0	0	0	32	0	0	0	0	0	0	0	0
1	1	23	77	2020-05-16	4		0	0	5309592	4	1	0	12	2363	33	0	1	0	1	0	1	1	1	0	0	0	0	0	0	0	0	1	1	0	0	0	1	0	0	0	33	0	0	0	0	0	0	1	0
1	1	23	78	2020-05-17	4		1	0	5309590	5	0	1	13	2363	33	1	3	1	0	1	4	1	0	1	1	0	0	0	1	0	0	1	2	0	0	0	1	0	0	0	33	0	0	0	1	0	0	0	1
1	1	23	79	2020-05-18	4		2	0	5309588	4	1	1	14	2364	33	1	4	0	1	0	5	2	0	0	1	0	0	2	1	0	0	1	2	0	0	0	1	0	0	0	33	0	0	2	0	0	0	0	0
1	1	23	80	2020-05-19	4		4	0	5309583	3	2	2	17	2365	33	2	5	1	2	1	8	1	0	1	2	0	0	3	1	0	0	1	2	0	0	0	1	0	0	0	33	0	0	3	0	0	0	0	0
1	1	24	1	2020-03-01	1		2	0	5311997	1	0	0	0	0	0	0	0	1	0	0	0	0	0	0	0	0	0	0	0	0	0	0	0	0	0	0	0	0	0	0	0	0	0	0	0	0	0	0	0
1	1	24	2	2020-03-02	1		1	2	5311996	1	0	0	0	2	0	0	0	0	0	0	0	2	0	0	0	0	0	0	0	0	0	0	0	0	0	0	0	0	0	0	0	0	0	0	0	0	0	0	0
1	1	24	3	2020-03-03	1		5	1	5311991	0	1	0	0	2	0	0	0	0	1	0	0	0	0	0	0	0	0	0	0	0	0	0	0	0	0	0	0	0	0	0	0	0	0	0	0	0	0	0	0
1	1	24	4	2020-03-04	1		2	4	5311987	2	0	1	0	3	0	1	1	2	0	1	0	1	0	1	0	0	0	0	0	0	0	0	0	0	0	0	0	0	0	0	0	0	0	0	0	0	0	0	0
1	1	24	5	2020-03-05	1		2	2	5311979	6	2	1	3	3	0	1	2	6	2	0	3	1	0	0	1	0	0	0	2	0	0	0	1	0	0	0	0	0	0	0	0	0	0	0	2	0	0	0	1
1	1	24	6	2020-03-06	1		1	6	5311974	6	4	2	6	6	0	2	6	4	4	2	3	5	0	2	3	0	0	1	3	0	0	0	2	0	0	0	0	0	0	0	0	0	0	1	1	0	0	0	1
1	1	24	7	2020-03-07	1		0	2	5311969	9	2	6	10	3	0	5	13	5	2	4	4	1	0	3	4	0	0	1	5	0	0	0	4	0	0	0	0	0	0	0	0	0	0	0	2	0	0	0	2
1	1	24	8	2020-03-08	1		3	4	5311960	11	4	8	11	4	0	6	14	6	4	2	2	1	0	1	1	0	0	2	4	0	0	0	5	0	0	0	0	0	0	0	0	0	0	1	0	0	0	0	1
1	1	24	9	2020-03-09	1		5	8	5311954	7	5	9	10	10	0	8	15	1	5	4	1	5	0	4	1	0	0	3	2	0	0	0	5	0	0	0	0	0	0	0	0	0	0	1	0	0	0	0	0
1	1	24	10	2020-03-10	1		4	2	5311947	10	0	10	8	19	0	9	14	3	0	5	1	7	0	5	1	0	0	2	1	0	0	0	5	0	0	0	0	0	0	0	0	0	0	1	0	0	0	0	0
1	1	24	11	2020-03-11	1		7	9	5311937	12	1	7	10	25	0	7	14	3	1	0	3	7	0	0	3	0	0	3	1	0	0	0	6	0	0	0	0	0	0	0	0	0	0	2	0	0	0	0	1
1	1	24	12	2020-03-12	1		10	4	5311920	17	2	6	14	28	0	5	15	7	2	1	5	4	0	0	4	0	0	5	1	0	0	1	7	0	0	0	0	0	0	0	0	0	0	3	0	0	0	1	1
1	1	24	13	2020-03-13	1		13	6	5311887	25	12	2	18	38	0	2	15	20	12	2	7	11	0	2	5	0	0	9	0	0	0	1	7	0	0	0	0	0	0	0	0	0	0	6	0	0	0	0	0
1	1	24	14	2020-03-14	1		13	7	5311850	33	16	14	23	41	0	13	31	24	16	12	5	8	0	11	5	0	0	12	2	0	0	1	7	0	0	0	0	0	0	0	0	0	0	3	2	0	0	0	0
1	1	24	15	2020-03-15	1		16	22	5311811	30	26	22	31	58	0	18	40	23	26	16	10	19	0	13	6	1	0	19	3	0	0	1	6	0	0	0	0	0	0	0	0	1	0	8	1	0	0	0	0
1	1	24	16	2020-03-16	1	Public events > 500 people cancelled & Overseas travellers must self isolate 14 days	17	12	5311773	30	21	41	34	78	0	35	57	21	21	26	7	20	0	22	4	1	0	17	5	0	0	2	7	0	0	0	0	0	0	0	0	0	0	2	2	0	0	1	1
1	1	24	17	2020-03-17	2		43	21	5311699	46	15	51	88	109	0	45	75	31	15	21	77	38	0	19	13	2	0	20	9	0	0	2	11	0	0	0	0	0	0	0	0	1	0	7	4	0	0	0	5
1	1	24	18	2020-03-18	2		21	24	5311652	44	28	43	117	140	0	38	74	26	28	15	41	31	0	12	14	2	0	23	12	0	0	3	12	0	0	0	0	0	0	0	0	1	0	9	4	0	0	1	1
1	1	24	19	2020-03-19	2		43	13	5311587	43	23	57	172	171	0	50	104	22	23	28	94	43	0	24	31	1	2	32	17	0	0	4	14	0	0	0	0	0	0	0	0	0	3	18	7	0	0	1	5
1	1	24	20	2020-03-20	2		56	32	5311503	49	22	54	248	207	0	46	129	28	22	23	120	59	0	21	41	3	7	44	22	0	0	5	19	0	0	0	0	0	0	0	0	2	6	18	9	0	0	1	5
1	1	24	21	2020-03-21	2		79	43	5311380	68	25	53	328	270	0	44	141	44	25	22	139	69	0	19	24	3	6	54	26	0	0	5	21	0	0	0	1	0	0	0	0	0	0	17	7	0	0	1	3
1	1	24	22	2020-03-22	2		95	26	5311258	50	45	52	408	349	0	42	141	27	45	25	163	73	0	19	30	5	6	53	25	0	0	5	27	0	0	0	1	0	0	0	0	2	2	18	7	0	0	0	7
1	1	24	23	2020-03-23	2	National Restrictions: Pubs, hotels, clubs, restaurants and recreation facilities are closed.	143	33	5311088	50	27	73	546	444	0	64	180	27	27	45	251	105	0	42	41	3	5	68	33	0	0	5	34	0	0	0	1	0	0	0	0	1	3	28	13	0	0	0	7
1	1	24	24	2020-03-24	3		138	53	5310923	50	27	66	681	538	0	53	192	27	27	27	228	109	0	23	47	4	7	76	41	0	0	6	47	0	0	0	1	0	0	0	0	1	6	25	13	0	0	1	13
1	1	24	25	2020-03-25	3		149	57	5310745	52	28	72	821	644	0	59	226	30	28	27	267	128	0	24	55	3	7	94	53	0	0	7	58	0	0	0	2	0	0	0	0	0	3	36	19	0	0	1	12
1	1	24	26	2020-03-26	3		129	56	5310593	46	29	66	935	745	0	54	268	23	29	28	280	135	0	25	84	4	6	112	73	0	0	8	81	0	0	0	3	0	0	0	0	2	3	43	28	0	0	2	25
1	1	24	27	2020-03-27	3		144	69	5310420	52	23	71	1070	834	0	59	331	29	23	29	309	134	0	25	91	4	11	142	95	0	0	10	98	0	0	0	4	0	0	0	0	1	7	52	31	0	0	2	21
1	1	24	28	2020-03-28	3		97	46	5310299	47	29	61	1133	923	0	49	377	24	29	23	253	134	0	17	109	5	15	169	105	0	0	13	127	0	0	0	4	0	0	0	0	2	5	65	27	0	0	4	29
1	1	24	29	2020-03-29	3		78	46	5310190	53	25	63	1170	1027	0	51	413	31	25	29	208	130	0	26	90	7	16	177	112	0	0	14	144	0	0	0	6	0	0	0	0	3	2	42	29	0	0	2	21
1	1	24	30	2020-03-30	3	People must not leave their residence except for essential purposes	63	27	5310114	37	29	61	1158	1114	0	46	444	13	29	25	213	102	0	18	107	5	12	193	121	0	0	16	161	0	0	1	7	0	0	0	0	0	4	63	35	0	0	3	22
1	1	24	31	2020-03-31	4		72	59	5310030	35	14	61	1168	1204	0	48	460	12	14	29	203	85	0	23	89	6	13	189	117	0	0	18	181	0	0	1	7	0	0	0	0	1	4	46	24	0	0	2	24
1	1	24	32	2020-04-01	4		52	72	5309965	36	12	54	1134	1293	0	42	454	13	12	14	153	72	0	12	69	4	11	183	114	0	0	19	189	0	0	1	11	0	0	0	0	0	3	38	23	0	0	2	18
1	1	24	33	2020-04-02	4		36	56	5309924	27	14	42	1080	1399	0	34	429	5	14	12	123	67	0	10	60	3	12	173	100	0	0	21	187	0	0	1	15	0	0	0	0	1	6	35	14	0	0	2	15
1	1	24	34	2020-04-03	4		54	52	5309860	31	6	37	1026	1518	0	30	392	10	6	14	124	59	0	12	46	3	9	150	80	0	0	21	184	0	0	1	15	0	0	0	0	0	3	31	9	0	0	1	7
1	1	24	35	2020-04-04	4		31	42	5309819	31	10	28	968	1591	2	24	366	10	10	6	101	44	2	4	44	5	7	144	69	0	0	21	186	0	0	3	16	0	0	0	2	2	2	27	10	0	0	2	15
1	1	24	36	2020-04-05	4		36	27	5309773	29	12	28	885	1658	2	25	353	10	12	10	94	34	0	10	45	2	8	130	62	0	0	19	184	0	0	4	17	0	0	0	2	0	3	27	13	0	0	0	7
1	1	24	37	2020-04-06	4		20	20	5309741	31	10	26	815	1739	2	21	327	12	10	12	71	40	0	9	32	4	7	113	62	0	0	18	173	0	0	4	20	0	0	0	2	2	3	16	11	0	0	1	10
1	1	24	38	2020-04-07	4		24	20	5309711	26	11	20	734	1816	2	17	297	6	11	10	70	36	0	8	28	3	6	93	52	0	0	19	163	0	0	4	29	0	0	0	2	0	2	14	6	0	0	1	13
1	1	24	39	2020-04-08	4		13	32	5309693	25	6	23	642	1881	2	19	272	5	6	11	49	24	0	10	26	3	6	87	49	0	0	16	139	0	0	4	33	0	0	0	2	0	2	15	14	0	0	0	4
1	1	24	40	2020-04-09	4		23	18	5309661	29	5	19	571	1938	4	17	252	9	5	6	58	28	2	5	25	3	6	75	47	0	0	16	121	0	0	5	36	0	0	0	4	2	2	11	9	0	0	1	2
1	1	24	41	2020-04-10	4		15	15	5309638	28	9	11	521	1986	6	11	229	8	9	5	46	17	2	5	24	3	7	72	36	0	0	15	106	0	0	5	40	0	0	0	6	1	1	15	4	0	0	1	5
1	1	24	42	2020-04-11	4		8	10	5309628	22	8	13	447	2042	7	13	206	2	8	9	35	19	1	9	20	2	5	53	38	0	0	16	95	0	0	4	39	0	0	0	7	0	1	8	9	0	0	1	5
1	1	24	43	2020-04-12	4		2	8	5309623	22	3	11	392	2090	8	10	182	3	3	8	22	18	1	7	15	2	6	44	37	0	0	16	82	0	0	2	37	0	0	0	8	1	3	7	3	0	0	0	5
1	1	24	44	2020-04-13	4		4	3	5309618	18	5	9	323	2133	10	7	155	1	5	3	25	12	2	2	18	2	8	33	29	0	0	12	76	0	0	3	32	0	0	0	10	2	2	6	6	0	0	0	4
1	1	24	45	2020-04-14	4		6	15	5309609	19	2	8	290	2156	13	5	144	3	2	5	25	9	3	4	18	1	8	34	23	0	0	9	61	0	0	6	40	0	0	0	13	0	2	9	3	0	0	1	3
1	1	24	46	2020-04-15	4		5	17	5309602	17	4	5	255	2185	15	3	130	2	4	2	17	10	2	2	9	0	5	30	25	0	0	7	52	0	0	5	37	0	0	0	15	0	0	2	6	0	0	0	1
1	1	24	47	2020-04-16	4		6	16	5309590	19	4	8	213	2216	18	6	113	6	4	4	13	7	3	4	4	0	3	26	20	0	0	5	43	0	0	5	32	0	0	0	18	0	0	3	1	0	0	0	0
1	1	24	48	2020-04-17	4		4	11	5309583	16	6	11	175	2247	20	10	99	3	6	4	9	5	2	4	3	1	3	15	14	0	0	5	35	0	0	5	25	0	0	0	20	1	0	2	0	0	0	0	1
1	1	24	49	2020-04-18	4		0	17	5309581	15	3	12	141	2273	27	10	80	2	3	6	6	8	7	4	5	0	3	12	10	0	0	5	29	0	0	5	21	0	0	0	27	1	1	2	1	0	0	0	1
1	1	24	50	2020-04-19	4		0	7	5309579	15	2	10	117	2288	29	9	72	2	2	3	11	2	2	3	10	2	4	6	8	0	0	3	29	0	0	6	18	0	0	0	29	2	2	2	0	0	0	0	5
1	1	24	51	2020-04-20	4		1	2	5309576	15	2	7	102	2298	29	5	65	2	2	2	7	4	0	1	5	3	3	6	6	0	0	3	27	0	0	7	16	0	0	0	29	1	0	2	1	0	0	1	1
1	1	24	52	2020-04-21	4		0	6	5309574	14	3	6	93	2308	30	4	58	2	3	2	4	2	1	2	4	3	3	8	4	0	0	3	23	0	0	5	14	0	0	0	30	1	0	3	0	0	0	0	0
1	1	24	53	2020-04-22	4		1	2	5309566	18	3	9	76	2317	31	6	54	7	3	3	6	2	1	2	4	2	3	9	1	0	0	3	21	0	0	3	11	0	0	0	31	0	0	3	0	0	0	0	1
1	1	24	54	2020-04-23	4		1	7	5309561	15	7	9	58	2332	34	6	40	4	7	3	6	4	3	3	4	1	2	7	2	0	0	2	17	0	0	3	6	0	0	1	33	0	0	2	1	0	0	1	0
1	1	24	55	2020-04-24	4		2	12	5309555	15	4	11	49	2342	36	7	37	4	4	7	5	5	2	5	3	0	2	7	2	0	0	2	13	0	0	3	6	0	0	1	35	0	1	1	0	0	0	0	1
1	1	24	56	2020-04-25	4		0	3	5309554	12	4	12	48	2345	36	6	37	1	4	4	4	2	0	2	4	0	3	7	2	0	0	2	11	0	0	3	7	0	0	1	35	0	1	2	1	0	0	0	0
1	1	24	57	2020-04-26	4		1	0	5309551	12	2	13	40	2357	36	7	31	2	2	4	3	5	0	3	1	0	2	4	0	0	0	2	9	0	0	3	8	0	0	1	35	0	0	0	0	0	0	0	1
1	1	24	58	2020-04-27	4		0	5	5309551	9	3	7	37	2368	36	4	26	0	3	2	5	7	0	2	5	0	5	2	0	0	0	2	8	0	0	2	7	0	0	1	35	0	4	1	0	0	0	0	0
1	1	24	59	2020-04-28	4		5	5	5309543	12	0	7	36	2374	36	4	26	3	0	3	11	4	0	2	5	0	5	1	1	0	0	2	8	0	0	1	5	0	0	1	35	1	1	2	1	0	0	0	0
1	1	24	60	2020-04-29	4		1	2	5309541	10	3	4	30	2382	38	2	22	1	3	0	3	6	2	0	2	0	6	1	1	0	0	2	6	0	0	0	4	0	0	1	37	0	2	0	0	0	0	0	0
1	1	24	61	2020-04-30	4		8	7	5309532	10	1	6	33	2390	38	5	21	1	1	3	12	4	0	3	1	0	4	2	1	0	0	2	4	0	0	0	3	0	0	1	37	0	0	1	0	0	0	0	0
1	1	24	62	2020-05-01	4		1	1	5309530	10	1	6	30	2401	38	5	17	1	1	1	3	7	0	0	1	0	2	2	0	0	0	1	4	0	0	0	2	0	0	1	37	0	0	1	0	0	0	0	0
1	1	24	63	2020-05-02	4		0	2	5309530	8	2	2	30	2403	39	0	14	0	2	1	7	3	1	0	7	0	4	3	1	0	0	1	4	0	0	0	1	0	0	1	38	0	2	4	1	0	0	0	0
1	1	24	64	2020-05-03	4		0	1	5309530	8	0	3	28	2405	39	2	16	0	0	2	3	2	0	2	3	1	2	4	2	0	0	0	3	0	0	0	2	0	0	1	38	1	0	1	1	0	0	0	0
1	1	24	65	2020-05-04	4		0	4	5309530	7	1	2	27	2405	39	2	17	0	1	0	4	1	0	0	3	1	3	4	2	0	0	0	4	0	0	0	2	0	0	1	38	0	1	2	0	0	0	0	1
1	1	24	66	2020-05-05	4		4	2	5309526	6	1	3	26	2408	39	3	16	0	1	1	7	1	0	1	2	0	3	5	1	0	0	0	2	0	0	0	2	0	0	1	38	0	0	2	0	0	0	0	0
1	1	24	67	2020-05-06	4		0	3	5309524	6	2	3	20	2412	40	2	11	2	2	1	1	1	1	0	1	0	2	4	0	0	0	0	2	0	0	0	2	0	0	1	39	0	0	1	0	0	0	0	0
1	1	24	68	2020-05-07	4		0	2	5309524	4	2	3	20	2415	40	2	11	0	2	2	4	2	0	2	3	0	3	2	0	0	0	1	3	0	0	0	2	0	0	1	39	0	1	1	0	0	0	1	1
1	1	24	69	2020-05-08	4		1	3	5309523	4	0	3	19	2419	40	2	9	0	0	2	1	2	0	2	0	0	2	2	0	0	0	1	2	0	0	0	2	0	0	1	39	0	0	0	0	0	0	0	0
1	1	24	70	2020-05-09	4		1	0	5309522	4	0	1	18	2422	40	1	7	0	0	0	2	2	0	0	0	0	1	2	1	0	0	1	2	0	0	0	1	0	0	1	39	0	0	0	1	0	0	0	0
1	1	24	71	2020-05-10	4		1	0	5309520	5	0	1	16	2424	41	1	4	1	0	0	2	0	1	0	1	0	1	1	1	0	0	1	2	0	0	0	0	0	0	1	40	0	0	1	0	0	0	0	0
1	1	24	72	2020-05-11	4		0	0	5309518	6	1	0	15	2425	41	0	3	2	1	0	3	1	0	0	2	0	0	2	2	0	0	1	2	0	0	0	0	0	0	1	40	0	0	2	1	0	0	0	0
1	1	24	73	2020-05-12	4		0	5	5309518	4	2	1	15	2424	41	1	6	0	2	1	2	1	0	1	2	0	0	2	2	0	0	1	4	0	0	0	0	0	0	1	40	0	0	0	0	0	0	0	2
1	1	24	74	2020-05-13	4		3	1	5309515	3	1	3	14	2426	41	3	9	0	1	2	5	2	0	2	1	0	0	3	2	0	0	1	3	0	0	0	0	0	0	1	40	0	0	1	0	0	0	0	0
1	1	24	75	2020-05-14	4		2	2	5309513	3	0	4	14	2429	41	4	9	0	0	1	4	2	0	1	1	0	0	2	2	0	0	1	3	0	0	0	0	0	0	1	40	0	1	0	0	0	0	0	0
1	1	24	76	2020-05-15	4		2	0	5309510	4	0	2	16	2431	41	2	9	1	0	0	4	2	0	0	2	0	1	2	2	0	0	1	3	0	0	0	0	0	0	1	40	0	1	1	0	0	0	0	0
1	1	24	77	2020-05-16	4		0	0	5309509	4	1	0	17	2433	41	0	9	1	1	0	2	4	0	0	2	0	1	4	2	0	0	1	3	0	0	0	0	0	0	1	40	0	0	2	0	0	0	0	0
1	1	24	78	2020-05-17	4		1	0	5309508	3	1	1	18	2434	41	1	11	0	1	1	3	1	0	1	1	0	2	4	1	0	0	1	3	0	0	0	0	0	0	1	40	0	1	0	0	0	0	0	0
1	1	24	79	2020-05-18	4		2	0	5309506	3	0	2	16	2436	41	2	12	0	0	1	6	1	0	1	2	0	2	4	1	0	0	1	3	0	0	0	0	0	0	1	40	0	0	2	1	0	0	0	0
1	1	24	80	2020-05-19	4		4	0	5309502	2	1	2	18	2440	41	2	10	0	1	0	6	2	0	0	0	0	2	3	1	0	0	0	3	0	0	0	0	0	0	1	40	0	0	0	0	0	0	0	0
1	1	25	1	2020-03-01	1		2	0	5311998	0	0	0	0	2	0	0	0	0	0	0	0	2	0	0	0	0	0	0	0	0	0	0	0	0	0	0	0	0	0	0	0	0	0	0	0	0	0	0	0
1	1	25	2	2020-03-02	1		1	2	5311997	0	0	0	0	3	0	0	0	0	0	0	0	1	0	0	0	0	0	0	0	0	0	0	0	0	0	0	0	0	0	0	0	0	0	0	0	0	0	0	0
1	1	25	3	2020-03-03	1		5	1	5311992	0	0	0	0	6	0	0	0	0	0	0	0	3	0	0	0	0	0	0	0	0	0	0	0	0	0	0	0	0	0	0	0	0	0	0	0	0	0	0	0
1	1	25	4	2020-03-04	1		2	4	5311990	0	0	0	0	8	0	0	0	0	0	0	0	2	0	0	0	0	0	0	0	0	0	0	0	0	0	0	0	0	0	0	0	0	0	0	0	0	0	0	0
1	1	25	5	2020-03-05	1		2	2	5311987	1	0	0	1	8	0	0	1	1	0	0	1	1	0	0	1	0	0	0	1	0	0	0	0	0	0	0	0	0	0	0	0	0	0	0	1	0	0	0	0
1	1	25	6	2020-03-06	1		1	6	5311983	4	0	0	1	8	0	0	1	3	0	0	0	0	0	0	0	0	0	0	1	0	0	0	0	0	0	0	0	0	0	0	0	0	0	0	0	0	0	0	0
1	1	25	7	2020-03-07	1		0	2	5311981	5	1	0	0	10	0	0	0	2	1	0	0	1	0	0	0	0	0	0	0	0	0	0	0	0	0	0	0	0	0	0	0	0	0	0	0	0	0	0	0
1	1	25	8	2020-03-08	1		3	4	5311974	7	2	1	1	12	0	1	1	4	2	1	1	2	0	1	0	0	0	0	1	0	0	0	0	0	0	0	0	0	0	0	0	0	0	0	1	0	0	0	0
1	1	25	9	2020-03-09	1		5	8	5311965	7	4	2	3	15	0	2	4	4	4	2	2	5	0	2	2	0	0	0	3	0	0	0	0	0	0	0	0	0	0	0	0	0	0	0	2	0	0	0	0
1	1	25	10	2020-03-10	1		4	2	5311959	6	3	6	4	15	0	4	7	2	3	4	1	1	0	2	1	0	0	0	3	0	0	0	1	0	0	0	0	0	0	0	0	0	0	0	0	0	0	0	1
1	1	25	11	2020-03-11	1		7	9	5311943	14	1	9	3	21	0	7	9	9	1	3	1	5	0	3	1	0	0	0	2	0	0	0	1	0	0	0	0	0	0	0	0	0	0	0	1	0	0	0	0
1	1	25	12	2020-03-12	1		10	4	5311927	12	8	6	9	29	0	5	10	6	8	1	6	11	0	1	3	0	1	1	4	0	0	0	3	0	0	0	0	0	0	0	0	0	1	1	2	0	0	0	2
1	1	25	13	2020-03-13	1		13	6	5311897	23	6	12	12	33	0	9	17	17	6	8	3	7	0	6	3	0	1	4	4	0	0	0	3	0	0	0	0	0	0	0	0	0	0	3	0	0	0	0	0
1	1	25	14	2020-03-14	1		13	7	5311864	26	17	13	20	41	0	10	21	20	17	6	9	9	0	5	4	1	1	9	4	0	0	0	5	0	0	0	0	0	0	0	0	1	0	5	1	0	0	0	2
1	1	25	15	2020-03-15	1		16	22	5311827	32	15	25	23	53	0	21	33	21	15	17	5	12	0	15	3	1	0	11	4	0	0	0	7	0	0	0	0	0	0	0	0	0	0	2	1	0	0	0	2
1	1	25	16	2020-03-16	1	Public events > 500 people cancelled & Overseas travellers must self isolate 14 days	17	12	5311779	46	17	29	28	73	0	23	38	31	17	15	9	20	0	13	6	1	0	13	5	0	0	0	9	0	0	0	0	0	0	0	0	0	0	5	2	0	0	0	2
1	1	25	17	2020-03-17	2		43	21	5311716	38	28	34	75	105	0	29	48	20	28	17	70	35	0	15	8	2	1	11	5	0	0	0	13	0	0	0	0	0	0	0	0	1	1	2	0	0	0	0	4
1	1	25	18	2020-03-18	2		21	24	5311670	44	19	49	111	128	0	40	71	25	19	28	48	32	0	21	15	1	1	19	10	0	0	1	15	0	0	0	0	0	0	0	0	0	0	11	5	0	0	1	2
1	1	25	19	2020-03-19	2		43	13	5311609	36	26	50	178	154	0	44	96	18	26	19	93	42	0	17	30	1	2	35	14	0	0	2	20	0	0	0	0	0	0	0	0	1	1	21	6	0	0	1	6
1	1	25	20	2020-03-20	2		56	32	5311519	53	17	61	227	200	0	56	111	34	17	26	93	46	0	25	17	1	1	30	17	0	0	2	26	0	0	0	0	0	0	0	0	0	2	7	4	0	0	0	6
1	1	25	21	2020-03-21	2		79	43	5311409	52	32	46	326	250	0	39	130	31	32	17	160	70	0	15	46	1	5	49	27	0	0	3	31	0	0	0	0	0	0	0	0	1	6	25	12	0	0	1	6
1	1	25	22	2020-03-22	2		95	26	5311279	55	32	62	420	314	0	50	152	35	32	32	162	66	0	25	30	2	7	47	36	0	0	3	36	0	0	0	0	0	0	0	0	1	3	14	11	0	0	0	6
1	1	25	23	2020-03-23	2	National Restrictions: Pubs, hotels, clubs, restaurants and recreation facilities are closed.	143	33	5311103	53	35	65	565	428	0	54	184	33	35	32	253	133	0	26	42	2	8	69	41	0	0	4	42	0	0	0	0	0	0	0	0	0	2	32	10	0	0	1	7
1	1	25	24	2020-03-24	3		138	53	5310943	37	38	77	691	530	0	60	207	22	38	35	252	109	0	28	45	1	9	84	43	0	0	6	48	0	0	0	1	0	0	0	0	0	3	32	13	0	0	2	7
1	1	25	25	2020-03-25	3		149	57	5310775	36	20	83	828	639	0	70	253	19	20	38	276	138	0	34	65	4	9	98	55	0	0	6	60	0	0	0	2	0	0	0	0	4	2	32	21	0	0	0	15
1	1	25	26	2020-03-26	3		129	56	5310627	36	19	65	942	750	0	56	279	19	19	20	267	139	0	18	74	4	7	117	71	0	0	9	83	0	0	0	2	0	0	0	0	0	4	38	26	0	0	3	24
1	1	25	27	2020-03-27	3		144	69	5310464	33	22	56	1063	848	0	49	312	19	22	19	289	124	0	16	85	6	10	136	84	0	0	11	100	0	0	0	4	0	0	0	0	3	7	45	31	0	0	2	21
1	1	25	28	2020-03-28	3		97	46	5310341	40	20	55	1126	940	0	46	341	27	20	22	243	115	0	19	91	3	8	153	95	0	0	14	118	0	0	1	7	0	0	0	0	1	2	48	29	0	0	4	24
1	1	25	29	2020-03-29	3		78	46	5310244	32	27	46	1187	988	0	41	387	19	27	20	224	89	0	18	96	5	12	190	109	0	0	15	133	0	0	1	9	0	0	0	0	2	4	70	28	0	0	1	20
1	1	25	30	2020-03-30	3	People must not leave their residence except for essential purposes	63	27	5310166	28	19	55	1167	1073	0	49	405	15	19	27	195	82	0	25	82	4	9	200	122	0	0	14	147	0	0	1	8	0	0	0	0	2	1	50	39	0	0	1	21
1	1	25	31	2020-03-31	4		72	59	5310078	31	13	52	1155	1191	1	45	394	16	13	19	193	96	1	17	70	2	6	190	116	0	0	22	162	0	0	1	10	0	0	0	1	0	0	42	25	0	0	8	20
1	1	25	32	2020-04-01	4		52	72	5310016	25	16	38	1131	1280	1	34	384	10	16	13	151	76	0	12	72	1	9	176	114	0	0	23	178	0	0	1	11	0	0	0	1	1	5	35	23	0	0	1	19
1	1	25	33	2020-04-02	4		36	56	5309967	28	10	44	1092	1348	1	40	389	13	10	16	121	40	0	13	54	1	11	164	105	0	0	26	192	0	0	1	10	0	0	0	1	0	3	32	18	0	0	3	18
1	1	25	34	2020-04-03	4		54	52	5309900	28	13	37	1065	1436	1	30	368	13	13	10	136	56	0	7	48	1	11	152	97	0	0	26	197	0	0	1	13	0	0	0	1	1	3	27	15	0	0	1	13
1	1	25	35	2020-04-04	4		31	42	5309856	26	15	35	996	1523	1	27	352	13	15	13	97	49	0	12	51	0	9	137	89	0	0	25	194	0	0	2	14	0	0	0	1	0	4	30	10	0	0	2	12
1	1	25	36	2020-04-05	4		36	27	5309809	24	13	32	896	1628	2	23	324	11	13	15	106	50	1	10	47	2	8	121	69	0	0	26	181	0	0	3	17	0	0	0	2	2	6	25	8	0	0	3	10
1	1	25	37	2020-04-06	4		20	20	5309779	23	11	31	793	1699	3	24	300	10	11	13	65	27	1	10	31	2	8	114	52	0	0	25	163	0	0	4	29	0	0	0	3	0	1	23	6	0	0	1	11
1	1	25	38	2020-04-07	4		24	20	5309746	22	10	31	709	1763	3	29	288	9	10	11	65	27	0	10	29	3	8	96	51	0	0	22	148	0	0	5	35	0	0	0	3	2	2	16	12	0	0	0	5
1	1	25	39	2020-04-08	4		13	32	5309727	21	7	25	633	1822	4	23	271	6	7	10	58	33	1	9	31	2	7	93	51	0	0	25	136	0	0	5	37	0	0	0	4	0	2	14	13	0	0	3	9
1	1	25	40	2020-04-09	4		23	18	5309696	23	6	23	578	1879	4	21	252	8	6	7	66	26	0	7	24	1	10	86	43	0	0	23	125	0	0	5	45	0	0	0	4	0	3	18	4	0	0	0	8
1	1	25	41	2020-04-10	4		15	15	5309674	19	11	20	511	1938	4	18	227	7	11	6	39	20	0	5	15	2	10	71	34	0	0	18	111	0	0	5	52	0	0	0	4	1	3	7	2	0	0	0	4
1	1	25	42	2020-04-11	4		8	10	5309661	16	8	20	454	1993	5	19	205	5	8	11	29	16	1	10	16	4	11	58	31	0	0	15	100	0	0	5	45	0	0	0	5	3	2	6	7	0	0	0	2
1	1	25	43	2020-04-12	4		2	8	5309654	16	5	18	398	2045	6	15	185	5	5	8	27	19	1	6	22	3	8	54	25	0	0	13	88	0	0	5	39	0	0	0	6	1	2	13	2	0	0	0	7
1	1	25	44	2020-04-13	4		4	3	5309647	13	6	11	330	2097	12	11	150	3	6	5	23	16	6	5	13	3	6	46	23	0	0	10	73	0	0	6	37	0	0	0	12	0	1	11	2	0	0	0	4
1	1	25	45	2020-04-14	4		6	15	5309639	11	4	12	293	2122	14	11	136	2	4	6	25	6	2	5	16	0	8	38	25	0	0	6	66	0	0	6	38	0	0	0	14	0	3	4	5	0	0	1	5
1	1	25	46	2020-04-15	4		5	17	5309630	13	2	11	256	2160	17	11	118	4	2	4	22	11	3	4	11	0	7	31	21	0	0	6	58	0	0	5	33	0	0	0	17	0	2	6	3	0	0	1	0
1	1	25	47	2020-04-16	4		6	16	5309621	11	5	9	216	2187	17	9	111	3	5	2	22	6	0	2	12	0	7	31	17	0	0	4	47	0	0	6	30	0	0	0	17	1	2	6	3	0	0	0	2
1	1	25	48	2020-04-17	4		4	11	5309612	13	3	11	186	2212	20	11	97	5	3	5	10	4	3	5	5	0	7	22	13	0	0	3	42	0	0	5	27	0	0	0	20	0	1	1	0	0	0	0	3
1	1	25	49	2020-04-18	4		0	17	5309610	8	7	9	152	2235	22	8	81	2	7	3	8	6	2	2	7	0	6	17	10	0	0	2	42	0	0	5	23	0	0	1	21	0	0	5	1	0	0	0	2
1	1	25	50	2020-04-19	4		0	7	5309607	9	2	14	131	2256	22	12	72	3	2	7	4	3	0	6	4	0	3	14	8	0	0	2	35	0	0	3	22	0	0	1	21	0	0	3	1	0	0	0	0
1	1	25	51	2020-04-20	4		1	2	5309603	9	3	10	115	2270	24	9	66	3	3	2	7	7	2	2	6	0	2	15	8	0	0	2	29	0	0	3	21	0	0	1	23	0	1	2	2	0	0	0	1
1	1	25	52	2020-04-21	4		0	6	5309600	9	3	8	97	2287	24	5	58	3	3	3	6	4	0	1	6	0	3	11	7	0	0	3	22	0	0	3	18	0	0	1	23	0	2	3	0	0	0	1	0
1	1	25	53	2020-04-22	4		1	2	5309598	7	3	9	80	2295	26	6	52	1	3	3	2	2	2	3	1	0	3	10	6	0	0	3	18	0	0	2	18	0	0	1	25	0	1	0	0	0	0	0	0
1	1	25	54	2020-04-23	4		1	7	5309596	7	1	9	72	2301	26	6	52	1	1	3	11	3	0	3	10	0	5	12	6	0	0	1	13	0	0	2	19	0	0	1	25	0	2	6	2	0	0	0	0
1	1	25	55	2020-04-24	4		2	12	5309592	8	1	6	56	2322	27	5	37	2	1	1	5	4	1	1	2	0	3	7	2	0	0	1	10	0	0	1	16	0	0	1	26	0	0	2	0	0	0	0	0
1	1	25	56	2020-04-25	4		0	3	5309590	8	2	6	50	2329	28	4	32	2	2	1	1	1	1	0	1	0	3	6	2	0	0	1	8	0	0	1	12	0	0	1	27	0	1	0	0	0	0	0	0
1	1	25	57	2020-04-26	4		1	0	5309587	7	3	3	40	2340	31	3	23	2	3	2	3	5	3	2	2	0	3	5	1	0	0	1	6	0	0	0	11	0	0	1	30	0	0	2	0	0	0	0	0
1	1	25	58	2020-04-27	4		0	5	5309584	7	3	5	35	2345	31	4	23	3	3	3	3	1	0	2	2	0	3	6	2	0	0	1	3	0	0	0	8	0	0	1	30	0	0	2	1	0	0	0	0
1	1	25	59	2020-04-28	4		5	5	5309577	6	3	7	29	2352	32	7	21	2	3	3	8	2	1	3	2	0	2	4	2	0	0	1	2	0	0	0	7	0	0	1	31	0	0	2	0	0	0	0	0
1	1	25	60	2020-04-29	4		1	2	5309572	8	2	7	28	2355	32	7	22	4	2	3	6	2	0	3	4	0	4	4	3	0	0	1	1	0	0	0	7	0	0	1	31	0	2	1	2	0	0	0	0
1	1	25	61	2020-04-30	4		8	7	5309562	7	3	8	34	2357	32	8	23	2	3	2	12	1	0	2	3	0	2	4	4	0	0	1	2	0	0	0	7	0	0	1	31	0	0	1	1	0	0	0	1
1	1	25	62	2020-05-01	4		1	1	5309561	5	2	4	33	2370	33	2	16	0	2	3	2	11	1	1	1	1	2	4	3	0	0	1	1	0	0	0	5	0	0	1	32	1	0	0	0	0	0	0	0
1	1	25	63	2020-05-02	4		0	2	5309561	5	0	3	29	2376	34	1	14	0	0	2	5	4	1	1	4	1	3	2	3	0	0	1	3	0	0	0	3	0	0	1	33	0	1	2	0	0	0	0	2
1	1	25	64	2020-05-03	4		0	1	5309560	6	0	2	27	2378	34	0	14	1	0	0	5	3	0	0	3	1	2	5	4	0	0	1	4	0	0	0	2	0	0	1	33	0	0	3	1	0	0	0	1
1	1	25	65	2020-05-04	4		0	4	5309559	6	1	1	27	2376	34	0	18	1	1	0	8	2	0	0	8	2	1	8	5	0	0	1	5	0	0	0	1	0	0	1	33	2	0	3	1	0	0	1	1
1	1	25	66	2020-05-05	4		4	2	5309554	6	1	2	28	2381	34	1	17	1	1	1	8	2	0	1	2	1	1	7	3	0	0	2	5	0	0	0	1	0	0	1	33	0	1	0	0	0	0	1	0
1	1	25	67	2020-05-06	4		0	3	5309554	4	2	3	22	2386	34	2	14	0	2	1	1	0	0	1	1	1	0	4	2	0	0	2	5	0	0	0	1	0	0	1	33	0	0	1	0	0	0	0	0
1	1	25	68	2020-05-07	4		0	2	5309553	5	0	5	19	2389	34	3	13	1	0	2	0	1	0	1	0	0	0	3	2	0	0	2	5	0	0	0	1	0	0	1	33	0	0	0	0	0	0	0	0
1	1	25	69	2020-05-08	4		1	3	5309551	5	1	2	19	2395	34	1	10	1	1	0	3	4	0	0	1	0	0	4	1	0	0	2	5	0	0	0	0	0	0	1	33	0	0	1	0	0	0	0	0
1	1	25	70	2020-05-09	4		1	0	5309549	4	2	2	18	2398	34	1	10	1	2	1	4	2	0	1	2	0	0	3	0	0	0	3	5	0	0	0	0	0	0	1	33	0	0	1	0	0	0	1	0
1	1	25	71	2020-05-10	4		1	0	5309548	3	1	4	17	2401	34	3	11	0	1	2	2	1	0	2	0	0	0	2	0	0	0	3	4	0	0	0	0	0	0	1	33	0	0	0	0	0	0	0	0
1	1	25	72	2020-05-11	4		0	0	5309548	3	0	4	16	2402	34	3	11	0	0	1	0	1	0	1	0	0	0	2	0	0	0	3	3	0	0	0	1	0	0	1	33	0	0	0	0	0	0	0	0
1	1	25	73	2020-05-12	4		0	5	5309548	3	0	2	16	2404	34	1	10	0	0	0	2	2	0	0	2	0	0	3	0	0	0	3	2	0	0	0	1	0	0	1	33	0	0	1	0	0	0	0	1
1	1	25	74	2020-05-13	4		3	1	5309545	3	0	1	18	2406	34	1	11	0	0	0	6	3	0	0	1	0	0	3	0	0	0	3	3	0	0	0	1	0	0	1	33	0	0	0	0	0	0	0	1
1	1	25	75	2020-05-14	4		2	2	5309543	3	0	0	19	2408	34	0	9	0	0	0	3	0	0	0	1	0	0	3	0	0	0	2	3	0	0	0	1	0	0	1	33	0	0	1	0	0	0	0	0
1	1	25	76	2020-05-15	4		2	0	5309541	3	0	0	19	2413	34	0	7	0	0	0	6	3	0	0	2	0	1	2	0	0	0	1	2	0	0	0	1	0	0	1	33	0	1	1	0	0	0	0	0
1	1	25	77	2020-05-16	4		0	0	5309541	3	0	0	18	2413	34	0	7	0	0	0	2	0	0	0	1	0	1	1	2	0	0	1	2	0	0	0	1	0	0	1	33	0	0	0	2	0	0	0	0
1	1	25	78	2020-05-17	4		1	0	5309540	3	0	0	16	2416	34	0	5	0	0	0	2	1	0	0	1	0	0	2	2	0	0	0	2	0	0	0	0	0	0	1	33	0	0	1	0	0	0	0	0
1	1	25	79	2020-05-18	4		2	0	5309538	3	0	0	16	2416	34	0	5	0	0	0	2	0	0	0	0	0	0	2	2	0	0	0	2	0	0	0	0	0	0	1	33	0	0	0	0	0	0	0	0
[truncated: 6,001 more rows]
[truncated: 13 more columns]
