# Supplementary material for: A Discrete-Event, Simulated Social Agent-Based Network Transmission (DESSABNeT) model for communicable diseases: Method and validation using SARS-CoV-2 data in three large Australian cities
Source: PLoS One. 2021 May 21;16(5):e0251737. doi: 10.1371/journal.pone.0251737 (PMC8139469; doi:10.1371/journal.pone.0251737)
Supplement: S4 Table — (XLSX) [file pone.0251737.s004.xlsx]

## Sheet: Sheet1
Run_No	Total_Transmission_1	Transmission_Family_1	Transmission_Friends_1	Transmission_Work_1	Transmission_School_1	Transmission_Preschool_1	Transmission_Public_T_1	Transmission_Essential_1	Transmission_Groups_100_People_1	Transmission_Groups_500_People_1	Total_Transmission_2	Transmission_Family_2	Transmission_Friends_2	Transmission_Work_2	Transmission_School_2	Transmission_Preschool_2	Transmission_Public_T_2	Transmission_Essential_2	Transmission_Groups_100_People_2	Transmission_Groups_500_People_2	Total_Transmission_3	Transmission_Family_3	Transmission_Friends_3	Transmission_Work_3	Transmission_School_3	Transmission_Preschool_3	Transmission_Public_T_3	Transmission_Essential_3	Transmission_Groups_100_People_3	Transmission_Groups_500_People_3	Total_Transmission_4	Transmission_Family_4	Transmission_Friends_4	Transmission_Work_4	Transmission_School_4	Transmission_Preschool_4	Transmission_Public_T_4	Transmission_Essential_4	Transmission_Groups_100_People_4	Transmission_Groups_500_People_4
1	90	34	5	5	2	0	0	17	26	1	175	76	19	15	9	3	0	18	34	1	160	78	13	10	9	4	0	27	19	0	202	119	12	27	9	10	0	25	0	0
2	186	75	23	8	5	0	1	19	54	1	217	82	16	18	6	1	0	30	63	1	166	86	9	19	7	1	0	22	22	0	95	54	4	13	9	3	0	12	0	0
3	110	44	9	8	3	1	0	16	29	0	156	55	16	21	6	1	2	23	31	1	80	43	8	3	2	2	0	14	8	0	112	64	6	13	8	7	0	14	0	0
4	143	64	12	13	2	3	1	19	28	1	147	70	9	15	4	5	1	10	32	1	123	54	6	9	7	3	0	20	24	0	208	115	11	30	17	1	0	34	0	0
5	179	71	13	17	2	1	0	28	46	1	220	87	13	26	10	1	4	26	52	1	85	35	14	8	6	1	0	14	7	0	155	86	13	16	6	5	1	28	0	0
6	123	56	7	11	2	1	0	15	30	1	105	51	10	9	3	1	1	6	23	1	93	53	6	5	5	3	0	10	11	0	73	41	5	7	6	0	0	14	0	0
7	105	50	5	13	2	0	0	11	24	0	155	69	13	13	6	1	0	15	37	1	111	54	7	7	11	2	0	19	11	0	87	48	5	8	10	0	0	16	0	0
8	107	42	3	10	5	0	0	12	35	0	215	88	20	28	11	2	2	13	51	0	204	111	12	20	8	9	0	30	14	0	228	129	15	16	13	13	0	42	0	0
9	99	49	7	6	2	0	0	7	28	0	150	54	7	15	6	1	1	22	44	0	146	68	10	11	14	4	0	20	19	0	233	134	18	20	23	1	0	37	0	0
10	105	43	12	10	2	2	2	12	21	1	121	42	10	15	3	2	1	9	38	1	95	42	9	10	1	1	0	18	14	0	172	94	16	13	12	4	0	33	0	0
11	115	43	10	12	3	1	0	12	34	0	172	75	10	9	7	3	0	20	47	1	173	88	20	22	6	1	0	23	13	0	156	97	3	19	10	4	0	23	0	0
12	107	44	10	12	1	0	1	6	32	1	215	85	18	24	11	1	0	24	52	0	145	72	14	14	5	1	0	28	11	0	136	73	13	11	12	5	0	22	0	0
13	85	41	6	5	4	0	0	8	21	0	163	61	6	21	6	4	3	17	45	0	119	55	10	15	5	4	0	18	12	0	99	52	8	11	7	2	0	19	0	0
14	160	60	8	16	2	1	0	21	51	1	277	111	14	29	8	4	4	32	75	0	282	142	15	29	15	6	0	39	36	0	320	180	19	40	15	6	0	60	0	0
15	82	31	12	7	2	0	0	10	20	0	153	66	12	11	4	0	0	24	33	3	105	51	11	14	5	1	0	15	8	0	131	70	8	16	8	7	0	22	0	0
16	177	67	15	21	4	0	2	25	42	1	257	87	23	31	6	5	1	32	70	2	205	101	20	20	7	2	0	30	25	0	243	138	17	28	18	2	0	40	0	0
17	100	47	6	10	1	0	0	16	19	1	84	43	6	7	1	0	0	2	24	1	50	21	5	9	0	0	0	11	4	0	61	37	4	7	0	0	0	13	0	0
18	197	75	26	17	2	2	0	19	53	3	269	109	18	27	7	2	2	40	62	2	185	94	17	10	17	2	0	26	19	0	163	100	11	15	9	1	0	27	0	0
19	97	41	10	5	0	0	0	7	33	1	143	54	10	8	4	1	0	26	40	0	142	64	8	17	11	1	0	23	18	0	141	72	13	12	5	4	2	33	0	0
20	78	40	3	7	1	0	0	8	19	0	72	28	7	10	3	0	1	9	14	0	24	12	4	2	2	2	0	1	1	0	15	9	2	1	1	0	0	2	0	0
21	135	54	13	12	1	0	0	21	33	1	203	73	13	21	8	3	0	32	52	1	221	109	18	16	18	5	0	38	17	0	189	110	16	27	7	2	0	27	0	0
22	110	53	14	5	2	1	0	16	18	1	169	66	16	17	3	1	1	17	46	2	99	53	9	14	3	1	0	14	5	0	79	50	2	5	8	5	0	9	0	0
23	101	43	7	9	2	0	1	9	30	0	185	82	15	28	5	4	0	17	34	0	153	71	13	16	7	0	0	31	15	0	149	84	10	13	6	2	0	34	0	0
24	126	51	16	12	2	0	0	13	31	1	205	81	14	19	10	5	0	23	53	0	177	77	20	27	10	1	0	24	18	0	159	91	13	11	13	5	0	26	0	0
25	120	49	16	15	2	0	2	10	26	0	196	78	17	17	6	0	2	29	47	0	140	75	24	9	2	2	0	19	9	0	179	93	12	17	19	4	0	34	0	0
26	103	39	13	17	0	0	1	9	24	0	162	67	12	17	3	2	1	23	36	1	112	53	17	16	1	0	1	13	11	0	89	45	8	11	4	1	1	19	0	0
27	157	62	15	23	3	3	0	26	25	0	174	61	14	17	6	1	0	24	51	0	128	68	12	14	4	3	2	12	13	0	211	112	17	23	14	2	0	43	0	0
28	154	69	6	22	2	2	0	10	42	1	303	108	26	40	14	8	2	25	78	2	265	122	12	24	17	6	3	44	37	0	324	181	22	34	19	3	1	64	0	0
29	98	47	9	9	2	0	1	6	23	1	147	64	11	19	6	6	1	11	28	1	93	47	2	14	10	4	1	9	6	0	84	41	4	14	6	1	1	17	0	0
30	174	70	20	17	3	1	0	20	43	0	260	101	20	29	13	0	2	32	62	1	166	88	8	14	13	2	0	27	14	0	188	108	10	9	21	5	0	35	0	0
31	145	54	11	18	2	1	0	23	36	0	253	92	17	34	10	2	0	32	66	0	201	101	21	19	12	3	0	24	21	0	148	83	14	7	10	2	0	32	0	0
32	102	38	7	15	5	0	0	9	28	0	136	61	8	15	4	2	0	8	38	0	134	69	9	11	10	4	0	17	14	0	136	78	10	10	9	4	0	25	0	0
33	103	40	8	9	1	0	0	16	28	1	228	87	22	29	7	0	3	24	55	1	171	75	15	27	7	2	0	19	26	0	211	112	19	29	14	9	0	28	0	0
34	112	49	14	12	0	0	1	9	27	0	179	61	14	25	9	1	0	17	52	0	148	79	12	11	5	5	0	19	17	0	287	158	18	26	16	7	0	62	0	0
35	86	31	9	9	4	0	0	11	22	0	176	81	15	21	5	2	0	18	34	0	162	91	10	20	6	5	0	18	12	0	114	60	9	17	4	10	0	14	0	0
36	119	52	9	10	2	0	0	23	23	0	213	77	19	29	8	2	0	22	55	1	141	71	11	13	7	5	0	19	15	0	97	53	6	7	6	2	0	23	0	0
37	103	50	12	6	0	0	1	7	25	2	152	64	13	16	6	3	1	13	35	1	197	89	17	33	11	3	2	24	18	0	222	127	20	20	5	5	1	44	0	0
38	139	54	19	13	5	0	0	14	34	0	153	64	11	13	4	1	3	14	43	0	117	66	8	10	2	3	0	12	16	0	170	90	12	13	14	12	0	29	0	0
39	100	46	10	13	2	0	0	8	21	0	210	86	10	31	7	1	1	27	46	1	178	86	16	21	7	2	0	21	25	0	154	90	11	12	6	5	0	30	0	0
40	169	67	16	20	3	0	0	26	36	1	233	87	25	26	9	4	0	22	59	1	186	94	17	23	3	5	0	21	23	0	209	96	14	37	10	2	0	50	0	0
41	99	47	13	9	1	0	0	11	17	1	102	40	10	7	4	4	0	12	24	1	65	33	6	5	1	1	0	13	6	0	74	42	2	7	10	7	0	6	0	0
42	105	43	9	8	1	0	1	13	28	2	188	77	11	25	3	6	2	18	46	0	133	69	10	16	10	4	0	14	10	0	145	82	10	12	12	7	0	22	0	0
43	84	32	11	6	2	1	1	6	25	0	203	78	10	28	4	2	1	18	61	1	170	74	16	23	6	6	1	29	15	0	204	114	13	23	11	4	0	39	0	0
44	191	84	15	25	4	0	1	17	45	0	202	76	20	22	4	2	2	21	53	2	111	62	7	16	7	3	0	9	7	0	144	76	10	18	12	4	0	24	0	0
45	104	47	9	11	1	1	1	10	24	0	131	53	10	10	3	1	2	16	35	1	78	35	8	11	10	1	0	10	3	0	65	33	4	9	3	2	0	14	0	0
46	114	47	9	16	2	1	0	8	31	0	175	72	18	16	5	3	0	23	38	0	132	66	10	19	3	6	1	17	10	0	121	63	10	9	11	7	0	21	0	0
47	82	27	7	14	1	1	0	15	17	0	89	40	7	13	2	3	1	11	11	1	72	33	6	10	3	1	0	10	9	0	47	23	6	6	0	0	0	12	0	0
48	144	66	15	9	3	1	1	19	30	0	266	109	19	29	19	2	2	24	61	1	147	68	14	12	5	3	1	24	20	0	179	106	12	17	7	2	0	35	0	0
49	113	46	6	10	0	0	0	19	31	1	237	88	17	23	11	1	0	23	73	1	157	84	13	12	10	6	1	21	10	0	150	93	7	8	20	1	0	21	0	0
50	100	45	2	11	0	0	2	8	31	1	174	66	12	22	10	2	1	24	37	0	114	61	14	7	6	1	0	15	10	0	81	43	7	11	7	3	0	10	0	0
51	155	71	4	18	5	1	0	20	34	2	172	70	12	23	5	2	0	16	44	0	96	44	6	12	6	2	1	10	15	0	154	94	12	13	8	3	0	24	0	0
52	129	52	10	15	6	1	1	19	25	0	230	98	19	25	10	2	1	19	55	1	156	77	12	19	4	4	0	19	21	0	93	54	5	6	6	2	0	20	0	0
53	146	66	15	11	1	1	0	13	39	0	169	61	13	23	6	0	3	16	45	2	151	72	11	21	2	2	1	21	21	0	154	84	11	22	8	1	0	28	0	0
54	105	51	7	9	1	0	1	4	32	0	156	61	14	26	5	0	1	14	32	3	115	63	10	11	2	1	1	14	13	0	194	110	11	25	11	7	0	30	0	0
55	130	53	16	15	0	0	0	12	34	0	94	44	5	11	5	0	1	6	21	1	36	14	4	4	2	2	0	2	8	0	77	49	4	5	4	5	0	10	0	0
56	124	56	8	16	5	0	0	15	22	2	207	75	17	27	3	1	1	22	60	1	117	59	7	10	7	3	0	22	9	0	117	73	10	9	5	3	0	17	0	0
57	123	64	4	13	3	1	0	13	25	0	157	66	18	13	3	2	0	16	39	0	103	51	7	15	6	2	0	9	13	0	75	44	4	1	6	6	0	14	0	0
58	124	49	8	11	2	2	0	15	37	0	183	76	17	15	6	5	0	19	45	0	90	47	9	8	4	0	0	10	12	0	116	73	6	11	10	0	0	16	0	0
59	114	47	10	15	0	0	1	14	26	1	222	93	20	15	11	2	4	23	53	1	137	64	12	17	8	2	0	19	15	0	155	84	10	24	12	1	1	23	0	0
60	113	49	9	8	2	0	0	12	33	0	108	42	9	9	2	2	1	17	25	1	87	45	7	9	5	2	0	12	7	0	52	30	4	0	3	3	0	12	0	0
61	109	45	11	13	3	0	0	11	26	0	146	62	11	26	5	1	2	12	26	1	119	56	13	16	3	3	0	11	17	0	253	140	20	26	19	9	0	39	0	0
62	114	48	11	12	1	2	0	9	31	0	154	68	11	22	3	2	3	14	30	1	129	59	15	14	5	8	0	13	15	0	108	63	6	11	6	2	0	20	0	0
63	126	53	9	16	4	0	1	13	30	0	168	63	14	19	8	2	2	21	38	1	165	84	14	14	7	1	0	32	13	0	170	94	16	9	16	7	0	28	0	0
64	165	57	17	21	7	0	2	16	45	0	234	101	11	20	14	2	1	23	60	2	152	74	9	13	11	9	0	23	13	0	112	65	8	10	12	2	0	15	0	0
65	164	67	15	17	2	1	1	19	42	0	165	58	12	18	11	1	0	24	41	0	144	69	8	11	9	1	0	23	23	0	168	99	11	16	8	2	0	32	0	0
66	109	43	6	7	3	1	0	20	27	2	166	63	15	15	2	2	1	17	47	4	151	65	11	26	8	8	0	11	22	0	85	47	7	12	3	2	0	14	0	0
67	184	73	14	20	4	3	2	19	49	0	212	89	9	26	8	3	3	25	46	3	104	57	8	10	4	1	0	10	14	0	119	80	3	13	5	1	0	17	0	0
68	148	63	12	16	1	0	0	17	38	1	248	105	24	23	9	5	0	30	50	2	202	104	23	17	9	2	0	23	24	0	202	111	17	26	11	4	0	33	0	0
69	97	34	13	13	3	0	1	7	26	0	159	66	6	21	4	1	1	25	35	0	117	53	5	12	9	2	0	18	18	0	144	76	13	12	11	7	0	25	0	0
70	173	81	16	17	3	2	2	21	31	0	243	106	12	23	14	2	1	28	57	0	219	105	11	22	6	7	1	39	28	0	391	221	29	41	19	11	0	70	0	0
71	100	39	5	4	2	3	1	13	33	0	181	75	15	16	5	0	0	14	56	0	146	62	16	17	10	1	0	25	15	0	68	36	2	10	6	0	0	14	0	0
72	93	39	7	9	2	0	2	10	24	0	123	48	7	19	4	0	1	12	30	2	114	59	12	16	5	0	0	16	6	0	90	49	7	11	2	5	0	16	0	0
73	135	52	13	8	2	0	1	15	44	0	130	58	6	10	8	1	1	14	32	0	96	42	6	15	4	1	0	16	12	0	151	86	12	15	4	7	0	27	0	0
74	91	36	5	12	0	0	1	9	27	1	94	40	13	12	0	3	0	6	20	0	68	34	5	8	5	0	0	10	6	0	106	60	9	7	5	1	0	24	0	0
75	104	40	3	14	1	1	3	14	26	2	151	63	15	15	3	1	2	17	34	1	81	36	7	13	4	0	0	11	10	0	81	45	5	6	7	1	0	17	0	0
76	94	43	8	9	2	1	1	11	19	0	130	53	8	17	4	2	0	16	30	0	125	62	18	18	5	0	0	12	10	0	253	134	18	26	22	8	0	45	0	0
77	134	61	9	18	2	0	0	11	32	1	150	68	15	16	9	2	0	17	23	0	138	70	10	13	13	1	0	13	18	0	200	104	15	20	17	4	0	40	0	0
78	99	38	9	9	2	0	1	16	23	1	202	83	12	28	3	4	0	23	48	1	146	78	12	19	3	3	0	26	5	0	191	96	21	24	12	1	0	37	0	0
79	135	57	10	9	2	1	0	26	30	0	194	86	15	15	6	1	2	20	48	1	182	88	15	21	13	1	0	20	24	0	206	112	15	24	25	3	0	27	0	0
80	147	51	15	17	5	0	2	19	36	2	252	96	15	34	11	4	2	30	60	0	286	154	27	27	10	3	1	34	30	0	205	115	15	22	13	3	0	37	0	0
81	139	50	15	13	2	0	1	12	43	3	189	78	15	21	7	3	0	19	44	2	134	76	16	8	5	3	0	11	15	0	102	58	6	12	9	1	0	16	0	0
82	159	74	9	17	2	0	1	22	33	1	231	97	13	14	7	1	2	28	68	1	167	84	13	17	9	2	0	23	19	0	161	84	13	21	9	5	0	29	0	0
83	151	71	6	11	1	3	0	15	43	1	223	92	12	14	6	4	3	29	62	1	168	68	13	21	12	3	0	25	26	0	244	134	15	40	12	5	0	38	0	0
84	152	55	14	14	10	0	2	13	43	1	238	87	22	20	8	0	2	23	74	2	140	72	12	13	5	3	0	19	16	0	217	122	19	12	19	9	0	36	0	0
85	135	52	10	12	5	0	1	16	36	3	155	63	9	17	5	4	0	14	41	2	76	42	10	6	3	1	0	6	8	0	21	11	1	3	2	1	0	3	0	0
86	112	41	10	11	3	2	0	12	33	0	167	81	6	22	2	2	0	16	38	0	77	43	5	9	4	0	0	10	6	0	135	78	7	10	9	6	0	25	0	0
87	84	34	7	11	0	0	0	13	19	0	132	57	10	11	2	0	1	17	34	0	86	43	5	11	2	2	0	13	10	0	53	32	5	3	3	0	0	10	0	0
88	113	52	10	12	1	0	0	20	18	0	192	70	21	20	4	3	1	25	46	2	120	53	14	15	8	2	0	13	15	0	126	67	14	16	8	2	0	19	0	0
89	90	43	7	4	2	0	1	9	22	2	178	76	16	15	9	4	1	20	37	0	135	64	12	11	11	5	0	21	11	0	178	105	13	17	8	5	0	30	0	0
90	99	36	13	10	1	1	0	15	22	1	143	45	18	20	7	1	1	13	36	2	145	60	16	26	5	1	0	19	18	0	73	46	7	0	3	6	0	11	0	0
91	59	23	5	5	2	1	0	7	16	0	73	29	9	9	1	0	0	2	23	0	49	23	5	6	0	0	0	10	5	0	20	11	1	2	1	0	0	5	0	0
92	138	56	13	12	2	0	0	12	43	0	184	74	21	19	12	1	0	19	37	1	113	61	7	14	8	0	1	7	15	0	102	60	6	8	10	0	0	18	0	0
93	68	27	7	8	0	0	0	3	23	0	96	37	6	10	2	1	0	9	31	0	77	39	4	6	2	2	0	14	10	0	52	32	3	4	4	1	0	8	0	0
94	94	39	10	3	1	0	1	12	28	0	188	75	14	28	2	2	1	22	44	0	112	56	7	14	10	2	0	11	12	0	169	91	15	11	13	7	0	32	0	0
95	145	64	9	14	3	0	0	17	38	0	191	77	13	21	8	0	1	23	47	1	152	81	5	11	9	6	0	23	17	0	137	78	8	16	8	1	0	26	0	0
96	129	58	7	10	3	1	0	13	37	0	206	79	20	20	11	2	2	26	45	1	189	102	19	20	13	3	0	14	18	0	210	126	16	27	9	3	0	29	0	0
97	153	63	15	19	2	1	0	12	41	0	323	124	23	42	10	4	3	33	84	0	303	144	36	32	12	5	0	35	39	0	340	194	34	37	24	7	0	44	0	0
98	125	52	5	14	1	3	0	20	30	0	198	87	19	17	9	2	0	13	51	0	170	85	17	18	5	0	0	29	16	0	169	97	14	11	6	5	1	35	0	0
99	103	45	10	8	0	1	0	19	19	1	170	77	9	20	5	1	0	19	38	1	144	74	14	14	9	0	1	13	19	0	215	115	17	27	16	6	0	34	0	0
100	124	48	10	17	0	0	1	18	30	0	132	51	3	17	7	2	1	14	35	2	88	38	11	10	8	3	0	12	6	0	105	71	6	8	6	3	0	11	0	0
